# Supplementary material for: Exploring Gene Expression and Alternative Splicing in Duck Embryonic Myoblasts via Full-Length Transcriptome Sequencing
Source: Vet Sci. 2024 Nov 27;11(12):601. doi: 10.3390/vetsci11120601 (PMC11680404; doi:10.3390/vetsci11120601)
Supplement: Supplementary file 1 [file vetsci-11-00601-s001.zip]

Archive with 11 entries (11 files):
- Table S1 A3_gene.dpsi.add_info.xls
- Table S2 A5_gene.dpsi.add_info.xls
- Table S3 AF_gene.dpsi.add_info.xls
- Table S4 AL_gene.dpsi.add_info.xls
- Table S5 MX_gene.dpsi.add_info.xls
- Table S6 RI_gene.dpsi.add_info.xls
- Table S7 SE_gene.dpsi.add_info.xls
- Table S8 GM_vs_DM.Cis.Significant.DE_results.add_info.xls
- Table S9 GM_vs_DM.Trans.Significant.DE_results.add_info.xls
- Table S10 GM_vs_DM_DE_results.add_info.xls
- Table S11 gene.TPM.matrix.add_info.xls
