# Supplementary material for: Exploring Gene Expression and Alternative Splicing in Duck Embryonic Myoblasts via Full-Length Transcriptome Sequencing
Source: Vet Sci. 2024 Nov 27;11(12):601. doi: 10.3390/vetsci11120601 (PMC11680404; doi:10.3390/vetsci11120601)
Supplement: Supplementary file 1 [file vetsci-11-00601-s001.zip › Table S1 A3_gene.dpsi.add_info.xls]

gene_id	event_id	alternative_transcripts	total_transcripts	GM1-PSI	GM2-PSI	GM3-PSI	DM1-PSI	DM2-PSI	DM3-PSI	dpsi	diffAS-pvalue	gene_name	go	kegg	pathway	cog	nr	pfam	tf	uniprot
ENSAPLG00000010986	ENSAPLG00000010986;A3:Z:42370298-42371078:42370237-42371078:-	ENSAPLG00000010986.t2	ENSAPLG00000010986.t2,ENSAPLG00000010986.t1	0.6415139936080595	0.6363617171971558	0.6365806847784112	0.6163592611439968	0.6076187458547794	0.652761800490261	-0.012572196	0.3243243243	HNRNPK	GO:0005737//cytoplasm`cellular_component`The contents of a cell excluding the plasma membrane and nucleus, but including other subcellular structures. [ISBN:0198547684];GO:0006396//RNA processing`biological_process`Any process involved in the conversion of one or more primary RNA transcripts into one or more mature RNA molecules. [GOC:mah];GO:0005654//nucleoplasm`cellular_component`That part of t…	K12886//HNRNPK`heterogeneous nuclear ribonucleoprotein K	ko03040//Spliceosome`Genetic Information Processing`Transcription;ko05203//Viral carcinogenesis`Human Diseases`Cancer: overview;ko05206//MicroRNAs in cancer`Human Diseases`Cancer: overview	-	XP_009283523.1//PREDICTED: heterogeneous nuclear ribonucleoprotein K isoform X3`[Aptenodytes forsteri];XP_006022360.1//heterogeneous nuclear ribonucleoprotein K isoform X5`[Alligator sinensis];XP_035170005.1//heterogeneous nuclear ribonucleoprotein K isoform X3`[Oxyura jamaicensis]	PF08067.14//ROKNT`ROKNT (NUC014) domain;PF13083.9//KH_4`KH domain;PF00013.32//KH_1`KH domain	TF_others//-	tr|A0A8C4USV6|A0A8C4USV6_FALTI//Uncharacterized protein {ECO:0000313|Ensembl:ENSFTIP00000015986} OS=Falco tinnunculus (Common kestrel) PE=4;tr|A0A8C0C0I8|A0A8C0C0I8_9AVES//Uncharacterized protein {ECO:0000313|Ensembl:ENSBJAP00000024872} OS=Buteo japonicus PE=4;tr|A0A7K8WSV9|A0A7K8WSV9_9FURN//Heterogeneous nuclear ribonucleoprotein K {ECO:0000256|ARBA:ARBA00018447} Fragment OS=Sclerurus mexicanus …
ENSAPLG00000016286	ENSAPLG00000016286;A3:Z:68122932-68123623:68122897-68123623:-	ENSAPLG00000016286.t1,ENSAPLG00000016286.t4,ENSAPLG00000016286.t5	ENSAPLT00000016990,ENSAPLG00000016286.t4,ENSAPLG00000016286.t2,ENSAPLG00000016286.t3,ENSAPLG00000016286.t1,ENSAPLG00000016286.t5	0.6041286416068042	0.8324261278125145	0.7825768294953079	0.8295296028820198	0.5663278212994722	0.6298793430126023	-0.0644649439	0.09009009009999999	XPA	GO:0005634//nucleus`cellular_component`A membrane-bounded organelle of eukaryotic cells in which chromosomes are housed and replicated. In most cells, the nucleus contains all of the cell's chromosomes except the organellar chromosomes, and is the site of RNA synthesis and processing. In some species, or in specialized cell types, RNA metabolism or DNA replication may be absent. [GOC:go_curators]…	K10847//XPA`DNA-repair protein complementing XP-A cells	ko01524//Platinum drug resistance`Human Diseases`Drug resistance: antineoplastic;ko03420//Nucleotide excision repair`Genetic Information Processing`Replication and repair	-	XP_040396254.1//DNA repair protein complementing XP-A cells isoform X2`[Cygnus olor];XP_027302742.1//DNA repair protein complementing XP-A cells`[Anas platyrhynchos];EOB03241.1//DNA-repair protein complementing XP-A cells-like protein, partial`[Anas platyrhynchos]	PF01286.21//XPA_N`XPA protein N-terminal;PF05181.15//XPA_C`XPA protein C-terminus	TF_others//-	tr|U3J9J9|U3J9J9_ANAPP//XPA, DNA damage recognition and repair factor {ECO:0000313|Ensembl:ENSAPLP00000016177} OS=Anas platyrhynchos platyrhynchos (Northern mallard) Name=XPA {ECO:0000313|Ensembl:ENSAPLP00000016177} PE=3;tr|A0A8B9ZF71|A0A8B9ZF71_ANAPL//XPA, DNA damage recognition and repair factor {ECO:0000313|Ensembl:ENSAPLP00020013214} OS=Anas platyrhynchos (Mallard) (Anas boschas) Name=XPA {EC…
ENSAPLG00000011196	ENSAPLG00000011196;A3:Z:81556708-81563432:81556708-81563528:+	ENSAPLG00000011196.t3,ENSAPLT00000022141,ENSAPLT00000031189,ENSAPLT00000034414	ENSAPLT00000034414,ENSAPLG00000011196.t2,ENSAPLT00000028933,ENSAPLT00000022141,ENSAPLT00000011671,ENSAPLT00000031189,ENSAPLG00000011196.t3,ENSAPLT00000025638	0.8133931625789577	0.7827866824646135	0.7468638203476619	0.7808603197741235	0.7453162631761958	0.8101977422077171	-0.0022231134	0.41779279280000003	MEF2C	GO:0005634//nucleus`cellular_component`A membrane-bounded organelle of eukaryotic cells in which chromosomes are housed and replicated. In most cells, the nucleus contains all of the cell's chromosomes except the organellar chromosomes, and is the site of RNA synthesis and processing. In some species, or in specialized cell types, RNA metabolism or DNA replication may be absent. [GOC:go_curators]…	K04454//MEF2C`MADS-box transcription enhancer factor 2C;K09260//MEF2A`MADS-box transcription enhancer factor 2A	ko04010//MAPK signaling pathway`Environmental Information Processing`Signal transduction;ko04022//cGMP-PKG signaling pathway`Environmental Information Processing`Signal transduction;ko04371//Apelin signaling pathway`Environmental Information Processing`Signal transduction;ko04921//Oxytocin signaling pathway`Organismal Systems`Endocrine system;ko04928//Parathyroid hormone synthesis, secretion and …	-	XP_005505061.1//myocyte-specific enhancer factor 2C isoform X8`[Columba livia];XP_009561228.1//PREDICTED: myocyte-specific enhancer factor 2C isoform X1`[Cuculus canorus];XP_005505060.1//myocyte-specific enhancer factor 2C isoform X6`[Columba livia];XP_013054584.1//PREDICTED: myocyte-specific enhancer factor 2C isoform X4`[Anser cygnoides domesticus];PNI73062.1//MEF2C isoform 33, partial`[Pan tro…	PF00319.21//SRF-TF`SRF-type transcription factor (DNA-binding and dimerisation domain);PF12347.11//HJURP_C`Holliday junction regulator protein family C-terminal repeat	SRF//http://bioinfo.life.hust.edu.cn/AnimalTFDB#!/tf_detail?species=Gallus_gallus&family=SRF;SRF//http://bioinfo.life.hust.edu.cn/AnimalTFDB#!/tf_detail?species=Anolis_carolinensis&family=SRF;SRF//http://bioinfo.life.hust.edu.cn/AnimalTFDB#!/tf_detail?species=Pongo_abelii&family=SRF;SRF//http://bioinfo.life.hust.edu.cn/AnimalTFDB#!/tf_detail?species=Mustela_putorius_furo&family=SRF;SRF//http://bi…	tr|A0A493U3W4|A0A493U3W4_ANAPP//Myocyte enhancer factor 2C {ECO:0000313|Ensembl:ENSAPLP00000032811} OS=Anas platyrhynchos platyrhynchos (Northern mallard) Name=MEF2C {ECO:0000313|Ensembl:ENSAPLP00000032811} PE=4;tr|A0A663F6Y7|A0A663F6Y7_AQUCH//Myocyte enhancer factor 2C {ECO:0000313|Ensembl:ENSACCP00020019601} OS=Aquila chrysaetos chrysaetos Name=MEF2C {ECO:0000313|Ensembl:ENSACCP00020019601} PE=…
ENSAPLG00000016511	ENSAPLG00000016511;A3:PEDO01000869.1:451-538:451-608:+	ENSAPLG00000016511.t2	ENSAPLG00000016511.t1,ENSAPLT00000021704,ENSAPLG00000016511.t2	0.11733745978195664	0.07924386417611211	0.11026609468740592	0.1170000557944191	0.08488271799563826	0.09075312285799224	-0.004737174	0.3986486486	-	GO:0016021//integral component of membrane`cellular_component`The component of a membrane consisting of the gene products and protein complexes having at least some part of their peptide sequence embedded in the hydrophobic region of the membrane. [GOC:dos, GOC:go_curators]	K17293//TSPAN3`tetraspanin-3;K06497//CD63, MLA1, TSPAN30`CD63 antigen;K06537//CD151, TSPAN24`CD151 antigen	ko04142//Lysosome`Cellular Processes`Transport and catabolism;ko05205//Proteoglycans in cancer`Human Diseases`Cancer: overview	-	XP_038027610.1//LOW QUALITY PROTEIN: CD63 antigen`[Anas platyrhynchos]	-	-	tr|A0A493TYQ3|A0A493TYQ3_ANAPP//Uncharacterized protein {ECO:0000313|Ensembl:ENSAPLP00000030705} OS=Anas platyrhynchos platyrhynchos (Northern mallard) PE=4;tr|A0A8B9UMB7|A0A8B9UMB7_9AVES//CD63 molecule {ECO:0000313|Ensembl:ENSAZOP00000011522} OS=Anas zonorhyncha (Eastern spot-billed duck) PE=4;tr|A0A669QIH6|A0A669QIH6_PHACC//Uncharacterized protein {ECO:0000313|Ensembl:ENSPCLP00000013911} OS=Pha…
ENSAPLG00000006522	ENSAPLG00000006522;A3:chr1:56985762-56988396:56985747-56988396:-	ENSAPLT00000018316	ENSAPLT00000006819,ENSAPLT00000025391,ENSAPLT00000018316	0.9689894888142888	1.0	0.928671486816716	0.9417454961529648	0.9542430455545712	1.0	-0.000557478	0.4324324324	TDG	GO:0005080//protein kinase C binding`molecular_function`Binding to protein kinase C. [GOC:jl];GO:1902544//regulation of DNA N-glycosylase activity`biological_process`Any process that modulates the frequency, rate or extent of DNA N-glycosylase activity. [GOC:rph, GOC:TermGenie, PMID:15518571];GO:0006298//mismatch repair`biological_process`A system for the correction of errors in which an incorrec…	K20813//TDG`thymine-DNA glycosylase [EC:3.2.2.29]	ko03410//Base excision repair`Genetic Information Processing`Replication and repair	-	XP_032046500.1//G/T mismatch-specific thymine DNA glycosylase isoform X2`[Aythya fuligula];EOA94918.1//G/T mismatch-specific thymine DNA glycosylase, partial`[Anas platyrhynchos]	PF03167.22//UDG`Uracil DNA glycosylase superfamily	-	tr|A0A493T382|A0A493T382_ANAPP//Thymine DNA glycosylase {ECO:0000313|Ensembl:ENSAPLP00000020327} OS=Anas platyrhynchos platyrhynchos (Northern mallard) Name=TDG {ECO:0000313|Ensembl:ENSAPLP00000020327} PE=4;tr|A0A493TD70|A0A493TD70_ANAPP//Thymine DNA glycosylase {ECO:0000313|Ensembl:ENSAPLP00000023600} OS=Anas platyrhynchos platyrhynchos (Northern mallard) Name=TDG {ECO:0000313|Ensembl:ENSAPLP000…
ENSAPLG00000002630	ENSAPLG00000002630;A3:chr1:72372320-72374581:72372222-72374581:-	ENSAPLG00000002630.t1	ENSAPLT00000002658,ENSAPLG00000002630.t1	0.8070395450361365	0.789869180679736	0.8299943690539716	0.9044611156327778	0.9511119834232099	0.9281872903355028	0.1189524315	0.0315315315	PNPLA3	GO:0006654//phosphatidic acid biosynthetic process`biological_process`The chemical reactions and pathways resulting in the formation of phosphatidic acid, any derivative of glycerol phosphate in which both the remaining hydroxyl groups of the glycerol moiety are esterified with fatty acids. [ISBN:0198506732];GO:0034389//lipid droplet organization`biological_process`A process that is carried out a…	K16816//PNPLA2, ATGL`patatin-like phospholipase domain-containing protein 2 [EC:3.1.1.3]	ko00561//Glycerolipid metabolism`Metabolism`Lipid metabolism;ko01100//Metabolic pathways`Metabolism`Global and overview maps;ko04714//Thermogenesis`Organismal Systems`Environmental adaptation;ko04923//Regulation of lipolysis in adipocytes`Organismal Systems`Endocrine system	-	XP_027305881.1//1-acylglycerol-3-phosphate O-acyltransferase Pnpla3 isoform X1`[Anas platyrhynchos];XP_032043258.1//1-acylglycerol-3-phosphate O-acyltransferase Pnpla3-like isoform X1`[Aythya fuligula]	PF01734.25//Patatin`Patatin-like phospholipase	-	tr|U3I4A2|U3I4A2_ANAPP//Patatin like phospholipase domain containing 3 {ECO:0000313|Ensembl:ENSAPLP00000002073} OS=Anas platyrhynchos platyrhynchos (Northern mallard) Name=PNPLA3 {ECO:0000313|Ensembl:ENSAPLP00000002073} PE=4;tr|A0A7K7LIJ6|A0A7K7LIJ6_9AVES//PLPL2 protein {ECO:0000313|EMBL:NWZ30840.1} Fragment OS=Asarcornis scutulata ORFNames=ASASCU_R10979 {ECO:0000313|EMBL:NWZ30840.1} PE=4
ENSAPLG00000002630	ENSAPLG00000002630;A3:chr1:72379866-72383235:72379836-72383235:-	ENSAPLG00000002630.t1	ENSAPLT00000002658,ENSAPLG00000002630.t1	0.8070395450361365	0.789869180679736	0.8299943690539716	0.9044611156327778	0.9511119834232099	0.9281872903355028	0.1189524315	0.0315315315	PNPLA3	GO:0006654//phosphatidic acid biosynthetic process`biological_process`The chemical reactions and pathways resulting in the formation of phosphatidic acid, any derivative of glycerol phosphate in which both the remaining hydroxyl groups of the glycerol moiety are esterified with fatty acids. [ISBN:0198506732];GO:0034389//lipid droplet organization`biological_process`A process that is carried out a…	K16816//PNPLA2, ATGL`patatin-like phospholipase domain-containing protein 2 [EC:3.1.1.3]	ko00561//Glycerolipid metabolism`Metabolism`Lipid metabolism;ko01100//Metabolic pathways`Metabolism`Global and overview maps;ko04714//Thermogenesis`Organismal Systems`Environmental adaptation;ko04923//Regulation of lipolysis in adipocytes`Organismal Systems`Endocrine system	-	XP_027305881.1//1-acylglycerol-3-phosphate O-acyltransferase Pnpla3 isoform X1`[Anas platyrhynchos];XP_032043258.1//1-acylglycerol-3-phosphate O-acyltransferase Pnpla3-like isoform X1`[Aythya fuligula]	PF01734.25//Patatin`Patatin-like phospholipase	-	tr|U3I4A2|U3I4A2_ANAPP//Patatin like phospholipase domain containing 3 {ECO:0000313|Ensembl:ENSAPLP00000002073} OS=Anas platyrhynchos platyrhynchos (Northern mallard) Name=PNPLA3 {ECO:0000313|Ensembl:ENSAPLP00000002073} PE=4;tr|A0A7K7LIJ6|A0A7K7LIJ6_9AVES//PLPL2 protein {ECO:0000313|EMBL:NWZ30840.1} Fragment OS=Asarcornis scutulata ORFNames=ASASCU_R10979 {ECO:0000313|EMBL:NWZ30840.1} PE=4
ENSAPLG00000009485	ENSAPLG00000009485;A3:chr1:134251096-134251223:134251013-134251223:-	ENSAPLT00000037512,ENSAPLT00000045121	ENSAPLT00000028737,ENSAPLT00000046947,ENSAPLT00000037512,ENSAPLT00000035486,ENSAPLT00000034544,ENSAPLT00000045121	0.9126872103514172	0.7220412839462971	0.7171730955346467	0.7488808321928427	0.6483847451956305	0.7669112855638138	-0.062574909	0.0968468468	PDGFD	GO:0048008//platelet-derived growth factor receptor signaling pathway`biological_process`The series of molecular signals generated as a consequence of a platelet-derived growth factor receptor binding to one of its physiological ligands. [GOC:ceb];GO:0016020//membrane`cellular_component`A lipid bilayer along with all the proteins and protein complexes embedded in it an attached to it. [GOC:dos, G…	K05450//PDGFC_D`platelet derived growth factor C/D	ko01521//EGFR tyrosine kinase inhibitor resistance`Human Diseases`Drug resistance: antineoplastic;ko04010//MAPK signaling pathway`Environmental Information Processing`Signal transduction;ko04014//Ras signaling pathway`Environmental Information Processing`Signal transduction;ko04015//Rap1 signaling pathway`Environmental Information Processing`Signal transduction;ko04020//Calcium signaling pathway`…	-	XP_038031832.1//platelet-derived growth factor D isoform X4`[Anas platyrhynchos];XP_038031828.1//platelet-derived growth factor D isoform X3`[Anas platyrhynchos];XP_027320870.2//platelet-derived growth factor D isoform X1`[Anas platyrhynchos];EOB07969.1//Platelet-derived growth factor D, partial`[Anas platyrhynchos];XP_038031819.1//platelet-derived growth factor D isoform X2`[Anas platyrhynchos];…	PF00431.23//CUB`CUB domain;PF00341.20//PDGF`PDGF/VEGF domain	-	tr|A0A493SZM2|A0A493SZM2_ANAPP//Platelet-derived growth factor D {ECO:0000256|ARBA:ARBA00018876} OS=Anas platyrhynchos platyrhynchos (Northern mallard) Name=PDGFD {ECO:0000313|Ensembl:ENSAPLP00000019052} PE=4;tr|A0A493T0X1|A0A493T0X1_ANAPP//Platelet-derived growth factor D {ECO:0000256|ARBA:ARBA00018876} OS=Anas platyrhynchos platyrhynchos (Northern mallard) Name=PDGFD {ECO:0000313|Ensembl:ENSAPL…
ENSAPLG00000009462	ENSAPLG00000009462;A3:chr1:156745003-156747257:156744988-156747257:-	ENSAPLT00000010112,ENSAPLT00000046718	ENSAPLT00000028290,ENSAPLT00000046718,ENSAPLT00000010112	0.4221677583210057	0.5188506374179201	0.5310659720398151	0.639204163077886	0.7242546923576489	0.7367683077459274	0.2093809318	0.0033783784	-	GO:0005201//extracellular matrix structural constituent`molecular_function`The action of a molecule that contributes to the structural integrity of the extracellular matrix. [GOC:mah]	K06237//COL4A`collagen type IV alpha;K23455//COL8A`collagen type VIII alpha;K24214//OTOL1`otolin-1	ko04151//PI3K-Akt signaling pathway`Environmental Information Processing`Signal transduction;ko04510//Focal adhesion`Cellular Processes`Cellular community - eukaryotes;ko04512//ECM-receptor interaction`Environmental Information Processing`Signaling molecules and interaction;ko04926//Relaxin signaling pathway`Organismal Systems`Endocrine system;ko04933//AGE-RAGE signaling pathway in diabetic compl…	-	KFV72468.1//Collagen alpha-2(IV) chain, partial`[Struthio camelus australis]	PF01391.21//Collagen`Collagen triple helix repeat (20 copies);PF01413.22//C4`C-terminal tandem repeated domain in type 4 procollagen	-	tr|U3IQ97|U3IQ97_ANAPP//Collagen IV NC1 domain-containing protein {ECO:0000259|PROSITE:PS51403} OS=Anas platyrhynchos platyrhynchos (Northern mallard) PE=4;tr|A0A851NM32|A0A851NM32_9GALL//CO4A2 protein {ECO:0000313|EMBL:NXC43923.1} Fragment OS=Penelope pileata ORFNames=PENPIL_R08580 {ECO:0000313|EMBL:NXC43923.1} PE=4;tr|A0A493SV07|A0A493SV07_ANAPP//Uncharacterized protein {ECO:0000313|Ensembl:ENS…
ENSAPLG00000009887	ENSAPLG00000009887;A3:chr1:48227542-48228408:48227542-48228420:+	ENSAPLT00000010375	ENSAPLT00000042280,ENSAPLT00000010375	0.9606836415216148	0.8970065411970151	0.966040204591412	0.9470726562668456	0.9640436506603044	1.0	0.029128639900000003	0.2060810811	ATP2B1	GO:0016021//integral component of membrane`cellular_component`The component of a membrane consisting of the gene products and protein complexes having at least some part of their peptide sequence embedded in the hydrophobic region of the membrane. [GOC:dos, GOC:go_curators];GO:0046872//metal ion binding`molecular_function`Binding to a metal ion. [GOC:ai];GO:0005388//P-type calcium transporter act…	K05850//ATP2B`P-type Ca2+ transporter type 2B [EC:7.2.2.10]	ko04020//Calcium signaling pathway`Environmental Information Processing`Signal transduction;ko04022//cGMP-PKG signaling pathway`Environmental Information Processing`Signal transduction;ko04024//cAMP signaling pathway`Environmental Information Processing`Signal transduction;ko04261//Adrenergic signaling in cardiomyocytes`Organismal Systems`Circulatory system;ko04925//Aldosterone synthesis and secr…	-	XP_009880911.1//PREDICTED: plasma membrane calcium-transporting ATPase 1 isoform X4`[Charadrius vociferus];XP_038032050.1//plasma membrane calcium-transporting ATPase 1 isoform X3`[Anas platyrhynchos]	PF00690.29//Cation_ATPase_N`Cation transporter/ATPase, N-terminus;PF00122.23//E1-E2_ATPase`E1-E2 ATPase;PF00702.29//Hydrolase`haloacid dehalogenase-like hydrolase;PF13246.9//Cation_ATPase`Cation transport ATPase (P-type);PF00689.24//Cation_ATPase_C`Cation transporting ATPase, C-terminus;PF12424.11//ATP_Ca_trans_C`Plasma membrane calcium transporter ATPase C terminal	-	tr|U3IR05|U3IR05_ANAPP//Calcium-transporting ATPase {ECO:0000256|RuleBase:RU361146} EC=7.2.2.10 {ECO:0000256|RuleBase:RU361146} OS=Anas platyrhynchos platyrhynchos (Northern mallard) Name=ATP2B1 {ECO:0000313|Ensembl:ENSAPLP00000009678} PE=3;tr|A0A493TX03|A0A493TX03_ANAPP//Plasma membrane calcium ATPase isoform 1 {ECO:0000256|ARBA:ARBA00017807} Plasma membrane calcium pump isoform 1 {ECO:0000256|A…
ENSAPLG00000007279	ENSAPLG00000007279;A3:chr1:54026781-54040573:54026781-54040645:+	ENSAPLG00000007279.t1	ENSAPLG00000007279.t1,ENSAPLT00000007642	0.29621226181308263	0.2406135705466602	0.22394037254367355	0.16661699470869726	0.1703597290125379	0.19036792301643207	-0.07780718610000001	0.0664414414	MYH9	GO:0008360//regulation of cell shape`biological_process`Any process that modulates the surface configuration of a cell. [GOC:dph, GOC:go_curators, GOC:tb];GO:0031032//actomyosin structure organization`biological_process`A process that is carried out at the cellular level which results in the assembly, arrangement of constituent parts, or disassembly of cytoskeletal structures containing both acti…	K10352//MYH9s`myosin heavy chain 9/10/11/14	ko04270//Vascular smooth muscle contraction`Organismal Systems`Circulatory system;ko04530//Tight junction`Cellular Processes`Cellular community - eukaryotes;ko04810//Regulation of actin cytoskeleton`Cellular Processes`Cell motility;ko04814//Motor proteins`Cellular Processes`Cell motility;ko05130//Pathogenic Escherichia coli infection`Human Diseases`Infectious disease: bacterial	-	XP_035195989.1//myosin-9`[Oxyura jamaicensis];XP_040400715.1//myosin-9`[Cygnus olor]	PF02736.22//Myosin_N`Myosin N-terminal SH3-like domain;PF00063.24//Myosin_head`Myosin head (motor domain);PF01576.22//Myosin_tail_1`Myosin tail	MBD//http://bioinfo.life.hust.edu.cn/AnimalTFDB#!/tf_detail?species=Danio_rerio&family=MBD	tr|U3IIB9|U3IIB9_ANAPP//Myosin heavy chain 9 {ECO:0000313|Ensembl:ENSAPLP00000006991} OS=Anas platyrhynchos platyrhynchos (Northern mallard) Name=MYH9 {ECO:0000313|Ensembl:ENSAPLP00000006991} PE=3;tr|A0A7K7KS80|A0A7K7KS80_9AVES//MYH9 protein {ECO:0000313|EMBL:NWZ21584.1} Fragment OS=Asarcornis scutulata ORFNames=ASASCU_R01942 {ECO:0000313|EMBL:NWZ21584.1} PE=3
ENSAPLG00000015139	ENSAPLG00000015139;A3:chr1:64914206-64914876:64914206-64914911:+	ENSAPLT00000047503	ENSAPLT00000047503,ENSAPLT00000015797	0.6980293310959118	0.6311017936569691	0.6735561532594649	0.8364536926063453	0.8284721472775306	0.8847336816522492	0.18232408120000002	0.0168918919	CALD1	GO:0015629//actin cytoskeleton`cellular_component`The part of the cytoskeleton (the internal framework of a cell) composed of actin and associated proteins. Includes actin cytoskeleton-associated complexes. [GOC:jl, ISBN:0395825172, ISBN:0815316194];GO:0006936//muscle contraction`biological_process`A process in which force is generated within muscle tissue, resulting in a change in muscle geometr…	K12327//CALD1`caldesmon	ko04270//Vascular smooth muscle contraction`Organismal Systems`Circulatory system	-	XP_012952594.1//caldesmon isoform X6`[Anas platyrhynchos]	PF02029.18//Caldesmon`Caldesmon	-	tr|A0A493SYK6|A0A493SYK6_ANAPP//Caldesmon 1 {ECO:0000313|Ensembl:ENSAPLP00000018719} OS=Anas platyrhynchos platyrhynchos (Northern mallard) Name=CALD1 {ECO:0000313|Ensembl:ENSAPLP00000018719} PE=4;tr|A0A493TGW8|A0A493TGW8_ANAPP//Caldesmon 1 {ECO:0000313|Ensembl:ENSAPLP00000025146} OS=Anas platyrhynchos platyrhynchos (Northern mallard) Name=CALD1 {ECO:0000313|Ensembl:ENSAPLP00000025146} PE=4;tr|A0…
ENSAPLG00000023880	ENSAPLG00000023880;A3:chr1:88104353-88107337:88104353-88107905:+	ENSAPLG00000023880.t1	ENSAPLT00000038986,ENSAPLG00000023880.t1	0.7953047041398487	0.8450500140108179	0.7705200742578071	0.8298710297655101	0.7876790082458242	0.8565143580144478	0.021063201200000003	0.2522522523	PCNP	GO:0016567//protein ubiquitination`biological_process`The process in which one or more ubiquitin groups are added to a protein. [GOC:ai];GO:0005634//nucleus`cellular_component`A membrane-bounded organelle of eukaryotic cells in which chromosomes are housed and replicated. In most cells, the nucleus contains all of the cell's chromosomes except the organellar chromosomes, and is the site of RNA sy…	-	-	-	XP_032046838.1//PEST proteolytic signal-containing nuclear protein`[Aythya fuligula];EOB08540.1//PEST proteolytic signal-containing nuclear protein, partial`[Anas platyrhynchos]	PF15473.9//PCNP`PEST, proteolytic signal-containing nuclear protein family	-	tr|A0A6J3DBG1|A0A6J3DBG1_AYTFU//PEST proteolytic signal-containing nuclear protein {ECO:0000256|ARBA:ARBA00022059} OS=Aythya fuligula (Tufted duck) (Anas fuligula) Name=PCNP {ECO:0000313|RefSeq:XP_032046838.1} PE=4;tr|R0M352|R0M352_ANAPL//PEST proteolytic signal-containing nuclear protein {ECO:0000256|ARBA:ARBA00022059} Fragment OS=Anas platyrhynchos (Mallard) (Anas boschas) ORFNames=Anapl_13198 …
ENSAPLG00000005336	ENSAPLG00000005336;A3:chr1:90106677-90109349:90106677-90109424:+	ENSAPLT00000034025,ENSAPLT00000022901,ENSAPLT00000034378,ENSAPLT00000005542,ENSAPLT00000041239,ENSAPLT00000037991,ENSAPLT00000026161,ENSAPLT00000034554,ENSAPLT00000019267	ENSAPLT00000026161,ENSAPLT00000041239,ENSAPLT00000034025,ENSAPLT00000034378,ENSAPLT00000022901,ENSAPLT00000034554,ENSAPLT00000037991,ENSAPLT00000019267,ENSAPLT00000023194,ENSAPLT00000005542	0.9999999999999998	0.9590375766525894	0.9439539185679366	0.9235547182662855	0.9329756345662664	0.9442617331741908	-0.034066469700000004	0.1734234234	BBX	GO:0005634//nucleus`cellular_component`A membrane-bounded organelle of eukaryotic cells in which chromosomes are housed and replicated. In most cells, the nucleus contains all of the cell's chromosomes except the organellar chromosomes, and is the site of RNA synthesis and processing. In some species, or in specialized cell types, RNA metabolism or DNA replication may be absent. [GOC:go_curators]…	K21643//BBX, HBP2`HMG box transcription factor BBX	-	-	XP_027305294.1//HMG box transcription factor BBX isoform X10`[Anas platyrhynchos];XP_027305291.1//HMG box transcription factor BBX isoform X7`[Anas platyrhynchos];XP_027305287.1//HMG box transcription factor BBX isoform X5`[Anas platyrhynchos]	PF09011.13//HMG_box_2`HMG-box domain;PF00505.22//HMG_box`HMG (high mobility group) box;PF09667.13//DUF2028`Domain of unknown function (DUF2028)	HMG//http://bioinfo.life.hust.edu.cn/AnimalTFDB#!/tf_detail?species=Anas_platyrhynchos&family=HMG	tr|U3ICE6|U3ICE6_ANAPP//BBX high mobility group box domain containing {ECO:0000313|Ensembl:ENSAPLP00000004918} OS=Anas platyrhynchos platyrhynchos (Northern mallard) Name=BBX {ECO:0000313|Ensembl:ENSAPLP00000004918} PE=4;tr|A0A493SSL7|A0A493SSL7_ANAPP//BBX high mobility group box domain containing {ECO:0000313|Ensembl:ENSAPLP00000016604} OS=Anas platyrhynchos platyrhynchos (Northern mallard) Name…
ENSAPLG00000014344	ENSAPLG00000014344;A3:PEDO01012260.1:10152-13278:10086-13278:-	ENSAPLG00000014344.t1	ENSAPLT00000014951,ENSAPLG00000014344.t1	0.9816528951709386	0.959936248526009	0.9794620653143268	0.9796032103565142	1.0	0.9790735315839428	0.012541844299999999	0.3243243243	PIN1	GO:0090263//positive regulation of canonical Wnt signaling pathway`biological_process`Any process that increases the rate, frequency, or extent of the Wnt signaling pathway through beta-catenin, the series of molecular signals initiated by binding of a Wnt protein to a frizzled family receptor on the surface of the target cell, followed by propagation of the signal via beta-catenin, and ending wi…	K09578//PIN1`peptidyl-prolyl cis-trans isomerase NIMA-interacting 1 [EC:5.2.1.8]	ko03250//Viral life cycle - HIV-1`Genetic Information Processing`Information processing in viruses;ko04622//RIG-I-like receptor signaling pathway`Organismal Systems`Immune system	-	XP_014795688.1//PREDICTED: peptidyl-prolyl cis-trans isomerase NIMA-interacting 1`[Calidris pugnax];XP_032060860.1//peptidyl-prolyl cis-trans isomerase NIMA-interacting 1`[Aythya fuligula]	PF00397.29//WW`WW domain;PF13616.9//Rotamase_3`PPIC-type PPIASE domain;PF00639.24//Rotamase`PPIC-type PPIASE domain	-	tr|U3J3V0|U3J3V0_ANAPP//Peptidyl-prolyl cis-trans isomerase {ECO:0000256|RuleBase:RU363014} EC=5.2.1.8 {ECO:0000256|RuleBase:RU363014} OS=Anas platyrhynchos platyrhynchos (Northern mallard) Name=PIN1 {ECO:0000313|Ensembl:ENSAPLP00000014177} PE=4;tr|A0A8B9V8S0|A0A8B9V8S0_9AVES//Peptidylprolyl cis/trans isomerase, NIMA-interacting 1 {ECO:0000313|Ensembl:ENSAZOP00000020702} OS=Anas zonorhyncha (East…
ENSAPLG00000011657	ENSAPLG00000011657;A3:PEDO01013307.1:1125-1223:1125-1265:+	ENSAPLG00000011657.t1	ENSAPLG00000011657.t1,ENSAPLT00000012126	0.9901197076411888	0.987117612332284	1.0	1.0	0.9785506149362112	0.9771535081776732	-0.0071777323	0.3738738739	-	GO:0007088//regulation of mitotic nuclear division`biological_process`Any process that modulates the frequency, rate or extent of mitosis. [GOC:go_curators]	K10402//KIF20`kinesin family member 20	ko04814//Motor proteins`Cellular Processes`Cell motility	-	XP_038036778.1//kinesin-like protein KIF20B isoform X1`[Anas platyrhynchos];XP_038036782.1//kinesin-like protein KIF20B isoform X2`[Anas platyrhynchos]	PF16796.8//Microtub_bd`Microtubule binding	-	tr|U3IVX5|U3IVX5_ANAPP//Kinesin motor domain-containing protein {ECO:0000259|PROSITE:PS50067} OS=Anas platyrhynchos platyrhynchos (Northern mallard) PE=4;tr|A0A8B9TZ85|A0A8B9TZ85_9AVES//Kinesin family member 20B {ECO:0000313|Ensembl:ENSAZOP00000001295} OS=Anas zonorhyncha (Eastern spot-billed duck) PE=4
ENSAPLG00000016759	ENSAPLG00000016759;A3:PEDO01011204.1:1189-1270:1123-1270:-	ENSAPLT00000032366	ENSAPLT00000032366,ENSAPLT00000025195	1.0	0.9567272849297614	0.9847000194093546	1.0	0.9597720929634344	0.9696011892552298	-0.0040180074	0.40202702700000004	-	-	-	-	-	-	-	-	-
ENSAPLG00000020856	ENSAPLG00000020856;A3:PEDO01007341.1:1165-1289:1165-1486:+	ENSAPLG00000020856.t2	ENSAPLG00000020856.t1,ENSAPLT00000040298,ENSAPLG00000020856.t2	0.6948769951850802	0.7411982626007702	0.7814495692618758	0.7890467738306232	0.8224122166687953	0.7898920982226028	0.0612754206	0.0990990991	-	-	K05692//ACTB_G1`actin beta/gamma 1	ko03082//ATP-dependent chromatin remodeling`Genetic Information Processing`Chromosome;ko04015//Rap1 signaling pathway`Environmental Information Processing`Signal transduction;ko04145//Phagosome`Cellular Processes`Transport and catabolism;ko04210//Apoptosis`Cellular Processes`Cell growth and death;ko04390//Hippo signaling pathway`Environmental Information Processing`Signal transduction;ko04510//Fo…	-	CAG31264.1//hypothetical protein RCJMB04_4h19`[Gallus gallus];EGW08753.1//Actin, cytoplasmic 2`[Cricetulus griseus];OWK14968.1//hypothetical protein Celaphus_00001526`[Cervus elaphus hippelaphus]	PF00022.22//Actin`Actin	-	tr|A0A493SU68|A0A493SU68_ANAPP//Uncharacterized protein {ECO:0000313|Ensembl:ENSAPLP00000017035} OS=Anas platyrhynchos platyrhynchos (Northern mallard) PE=3;tr|A0A7K4K637|A0A7K4K637_9AVES//ACTG protein {ECO:0000313|EMBL:NWI11671.1} Fragment OS=Crypturellus soui ORFNames=CRYSOU_R09694 {ECO:0000313|EMBL:NWI11671.1} PE=3;tr|A0A8C3C7T0|A0A8C3C7T0_CAIMO//Uncharacterized protein {ECO:0000313|Ensembl:EN…
ENSAPLG00000019148	ENSAPLG00000019148;A3:PEDO01016766.1:205-723:205-727:+	ENSAPLT00000040131	ENSAPLT00000043437,ENSAPLT00000042015,ENSAPLT00000040131	0.030251598297490887	0.0	0.0	0.0	0.0	0.0	-0.0100838661	0.35022522520000005	-	-	-	-	-	-	-	-	-
ENSAPLG00000011970	ENSAPLG00000011970;A3:PEDO01001411.1:7478-7572:7478-7608:+	ENSAPLG00000011970.t1	ENSAPLG00000011970.t1,ENSAPLT00000008943	0.8884279731331489	0.947970350813078	0.9274724678588974	0.928790779952	0.93692159779394	0.9180545172633386	0.0066320343999999995	0.3772522523	-	GO:0003774//cytoskeletal motor activity`molecular_function`Generation of force resulting in movement, for example along a microfilament or microtubule, or in torque resulting in membrane scission or rotation of a flagellum. The energy required is obtained either from the hydrolysis of a nucleoside triphosphate or by an electrochemical proton gradient (proton-motive force). [GOC:mah, GOC:vw, PMID:…	K24220//MYH1s`myosin heavy chain 1/2/3/4/8/13/7B/15	ko04814//Motor proteins`Cellular Processes`Cell motility	-	XP_032055433.1//myosin heavy chain, skeletal muscle, adult-like isoform X4`[Aythya fuligula];XP_032055432.1//myosin heavy chain, skeletal muscle, adult-like isoform X3`[Aythya fuligula];XP_038021457.1//myosin heavy chain, skeletal muscle, adult-like isoform X1`[Anas platyrhynchos]	PF00063.24//Myosin_head`Myosin head (motor domain);PF01576.22//Myosin_tail_1`Myosin tail	MBD//http://bioinfo.life.hust.edu.cn/AnimalTFDB#!/tf_detail?species=Danio_rerio&family=MBD	tr|U3J7T0|U3J7T0_ANAPP//Myosin motor domain-containing protein {ECO:0000259|PROSITE:PS51456} OS=Anas platyrhynchos platyrhynchos (Northern mallard) PE=3;tr|U3ILZ6|U3ILZ6_ANAPP//Myosin motor domain-containing protein {ECO:0000259|PROSITE:PS51456} OS=Anas platyrhynchos platyrhynchos (Northern mallard) PE=3;tr|U3IWZ4|U3IWZ4_ANAPP//Myosin motor domain-containing protein {ECO:0000259|PROSITE:PS51456} …
ENSAPLG00000011970	ENSAPLG00000011970;A3:PEDO01001411.1:14560-14741:14560-14762:+	ENSAPLG00000011970.t1,ENSAPLT00000012500,ENSAPLT00000016357	ENSAPLG00000011970.t1,ENSAPLT00000012500,ENSAPLT00000008943,ENSAPLT00000016357	0.8947376896362312	0.9516638729990824	0.9332883456574219	0.9419466543097867	0.9494234415037216	0.9347936396465246	0.015491275700000001	0.3772522523	-	GO:0003774//cytoskeletal motor activity`molecular_function`Generation of force resulting in movement, for example along a microfilament or microtubule, or in torque resulting in membrane scission or rotation of a flagellum. The energy required is obtained either from the hydrolysis of a nucleoside triphosphate or by an electrochemical proton gradient (proton-motive force). [GOC:mah, GOC:vw, PMID:…	K24220//MYH1s`myosin heavy chain 1/2/3/4/8/13/7B/15	ko04814//Motor proteins`Cellular Processes`Cell motility	-	XP_032055433.1//myosin heavy chain, skeletal muscle, adult-like isoform X4`[Aythya fuligula];XP_032055432.1//myosin heavy chain, skeletal muscle, adult-like isoform X3`[Aythya fuligula];XP_038021457.1//myosin heavy chain, skeletal muscle, adult-like isoform X1`[Anas platyrhynchos]	PF00063.24//Myosin_head`Myosin head (motor domain);PF01576.22//Myosin_tail_1`Myosin tail	MBD//http://bioinfo.life.hust.edu.cn/AnimalTFDB#!/tf_detail?species=Danio_rerio&family=MBD	tr|U3J7T0|U3J7T0_ANAPP//Myosin motor domain-containing protein {ECO:0000259|PROSITE:PS51456} OS=Anas platyrhynchos platyrhynchos (Northern mallard) PE=3;tr|U3ILZ6|U3ILZ6_ANAPP//Myosin motor domain-containing protein {ECO:0000259|PROSITE:PS51456} OS=Anas platyrhynchos platyrhynchos (Northern mallard) PE=3;tr|U3IWZ4|U3IWZ4_ANAPP//Myosin motor domain-containing protein {ECO:0000259|PROSITE:PS51456} …
ENSAPLG00000011970	ENSAPLG00000011970;A3:PEDO01001411.1:14865-15149:14865-15170:+	ENSAPLG00000011970.t1,ENSAPLT00000008943,ENSAPLT00000012498,ENSAPLT00000016357	ENSAPLG00000011970.t1,ENSAPLT00000012498,ENSAPLT00000016357,ENSAPLT00000008943,ENSAPLT00000012500	0.9664785524424672	0.9532462329681768	0.9216861645183448	0.8627918145947321	0.8545799085236913	0.810424175738232	-0.1045383504	0.1182432432	-	GO:0003774//cytoskeletal motor activity`molecular_function`Generation of force resulting in movement, for example along a microfilament or microtubule, or in torque resulting in membrane scission or rotation of a flagellum. The energy required is obtained either from the hydrolysis of a nucleoside triphosphate or by an electrochemical proton gradient (proton-motive force). [GOC:mah, GOC:vw, PMID:…	K24220//MYH1s`myosin heavy chain 1/2/3/4/8/13/7B/15	ko04814//Motor proteins`Cellular Processes`Cell motility	-	XP_032055433.1//myosin heavy chain, skeletal muscle, adult-like isoform X4`[Aythya fuligula];XP_032055432.1//myosin heavy chain, skeletal muscle, adult-like isoform X3`[Aythya fuligula];XP_038021457.1//myosin heavy chain, skeletal muscle, adult-like isoform X1`[Anas platyrhynchos]	PF00063.24//Myosin_head`Myosin head (motor domain);PF01576.22//Myosin_tail_1`Myosin tail	MBD//http://bioinfo.life.hust.edu.cn/AnimalTFDB#!/tf_detail?species=Danio_rerio&family=MBD	tr|U3J7T0|U3J7T0_ANAPP//Myosin motor domain-containing protein {ECO:0000259|PROSITE:PS51456} OS=Anas platyrhynchos platyrhynchos (Northern mallard) PE=3;tr|U3ILZ6|U3ILZ6_ANAPP//Myosin motor domain-containing protein {ECO:0000259|PROSITE:PS51456} OS=Anas platyrhynchos platyrhynchos (Northern mallard) PE=3;tr|U3IWZ4|U3IWZ4_ANAPP//Myosin motor domain-containing protein {ECO:0000259|PROSITE:PS51456} …
ENSAPLG00000003951	ENSAPLG00000003951;A3:PEDO01007992.1:5255-5763:5255-5961:+	ENSAPLG00000003951.t2	ENSAPLG00000003951.t2,ENSAPLT00000004037	0.9435677488027244	1.0	1.0	1.0	1.0	0.8969805552684594	-0.0155290645	0.29279279280000003	SNRPG	GO:0046540//U4/U6 x U5 tri-snRNP complex`cellular_component`A ribonucleoprotein complex that is formed by the association of the U4/U6 and U5 snRNPs. [GOC:krc, GOC:pr, ISBN:0879695897, PMID:11867543];GO:0000387//spliceosomal snRNP assembly`biological_process`The aggregation, arrangement and bonding together of one or more snRNA and multiple protein components to form a ribonucleoprotein complex t…	K11099//SNRPG, SMG`small nuclear ribonucleoprotein G	ko03040//Spliceosome`Genetic Information Processing`Transcription	-	XP_006032961.1//small nuclear ribonucleoprotein G`[Alligator sinensis]	PF01423.25//LSM`LSM domain	-	tr|U3I865|U3I865_ANAPP//Small nuclear ribonucleoprotein polypeptide G {ECO:0000313|Ensembl:ENSAPLP00000003436} OS=Anas platyrhynchos platyrhynchos (Northern mallard) Name=SNRPG {ECO:0000313|Ensembl:ENSAPLP00000003436} PE=3;tr|A0A6J3EFB8|A0A6J3EFB8_AYTFU//Small nuclear ribonucleoprotein G {ECO:0000256|RuleBase:RU365052} Short=snRNP-G {ECO:0000256|RuleBase:RU365052} OS=Aythya fuligula (Tufted duck)…
ENSAPLG00000004808	ENSAPLG00000004808;A3:chr2:66060980-66062666:66060943-66062666:-	ENSAPLT00000019548,ENSAPLT00000034004,ENSAPLT00000024541,ENSAPLT00000004992,ENSAPLG00000004808.t6,ENSAPLG00000004808.t7	ENSAPLT00000021947,ENSAPLG00000004808.t7,ENSAPLT00000041803,ENSAPLG00000004808.t8,ENSAPLT00000034004,ENSAPLG00000004808.t6,ENSAPLT00000004992,ENSAPLT00000019548,ENSAPLT00000024541	1.0000000000000002	0.9254444683057886	0.9642256232761882	0.9046312729496654	0.8653286895444919	0.9368957451093332	-0.060938128	0.0990990991	ARPP21	GO:0005737//cytoplasm`cellular_component`The contents of a cell excluding the plasma membrane and nucleus, but including other subcellular structures. [ISBN:0198547684];GO:0034605//cellular response to heat`biological_process`Any process that results in a change in state or activity of a cell (in terms of movement, secretion, enzyme production, gene expression, etc.) as a result of a heat stimulu…	K02360//ENC`a component of the cytoplasm (encore);K18050//PRKCE`novel protein kinase C epsilon type [EC:2.7.11.13]	ko04022//cGMP-PKG signaling pathway`Environmental Information Processing`Signal transduction;ko04071//Sphingolipid signaling pathway`Environmental Information Processing`Signal transduction;ko04270//Vascular smooth muscle contraction`Organismal Systems`Circulatory system;ko04371//Apelin signaling pathway`Environmental Information Processing`Signal transduction;ko04530//Tight junction`Cellular Pro…	-	XP_038029496.1//cAMP-regulated phosphoprotein 21 isoform X11`[Anas platyrhynchos];XP_038029502.1//cAMP-regulated phosphoprotein 21 isoform X18`[Anas platyrhynchos];XP_027307363.1//cAMP-regulated phosphoprotein 21 isoform X8`[Anas platyrhynchos];KFV80393.1//hypothetical protein N308_07655, partial`[Struthio camelus australis];XP_038029505.1//cAMP-regulated phosphoprotein 21 isoform X21`[Anas platy…	PF01424.25//R3H`R3H domain;PF12752.10//SUZ`SUZ domain	-	tr|U3IAV4|U3IAV4_ANAPP//cAMP regulated phosphoprotein 21 {ECO:0000313|Ensembl:ENSAPLP00000004376} OS=Anas platyrhynchos platyrhynchos (Northern mallard) Name=ARPP21 {ECO:0000313|Ensembl:ENSAPLP00000004376} PE=4;tr|A0A8B9T8D3|A0A8B9T8D3_ANAPL//cAMP regulated phosphoprotein 21 {ECO:0000313|Ensembl:ENSAPLP00020016733} OS=Anas platyrhynchos (Mallard) (Anas boschas) Name=ARPP21 {ECO:0000313|Ensembl:EN…
ENSAPLG00000005978	ENSAPLG00000005978;A3:chr2:102776607-102778115:102774985-102778115:-	ENSAPLG00000005978.t1	ENSAPLT00000006184,ENSAPLG00000005978.t1	0.3630134979702732	0.36661128611020105	0.380862736327808	0.3589704563156362	0.2570462414539254	0.462546054268948	-0.0106415895	0.3434684685	SEH1L	GO:1904263//positive regulation of TORC1 signaling`biological_process`Any process that activates or increases the frequency, rate or extent of TORC1 signaling. [GO_REF:0000058, GOC:TermGenie, PMID:25366275];GO:0005765//lysosomal membrane`cellular_component`The lipid bilayer surrounding the lysosome and separating its contents from the cell cytoplasm. [GOC:ai];GO:0015031//protein transport`biologi…	K16725//CEP192`centrosomal protein CEP192	-	-	XP_032037997.1//nucleoporin SEH1 isoform X2`[Aythya fuligula];XP_027307735.1//LOW QUALITY PROTEIN: nucleoporin SEH1`[Anas platyrhynchos]	-	-	tr|A0A8B9ZMC8|A0A8B9ZMC8_9AVES//SEH1 like nucleoporin {ECO:0000313|Ensembl:ENSAZOP00000000893} OS=Anas zonorhyncha (Eastern spot-billed duck) PE=4;tr|A0A493TSH9|A0A493TSH9_ANAPP//SEH1 like nucleoporin {ECO:0000313|Ensembl:ENSAPLP00000028816} OS=Anas platyrhynchos platyrhynchos (Northern mallard) Name=SEH1L {ECO:0000313|Ensembl:ENSAPLP00000028816} PE=3;tr|A0A493T9Y4|A0A493T9Y4_ANAPP//SEH1 like nuc…
ENSAPLG00000012505	ENSAPLG00000012505;A3:chr2:105974713-105977217:105974659-105977217:-	ENSAPLT00000013080,ENSAPLT00000020980,ENSAPLT00000021826,ENSAPLT00000026115	ENSAPLT00000035631,ENSAPLT00000026115,ENSAPLT00000023647,ENSAPLT00000021826,ENSAPLT00000021933,ENSAPLT00000032749,ENSAPLT00000020980,ENSAPLT00000027803,ENSAPLT00000032459,ENSAPLT00000013080	0.4761028877339426	0.4435900898396231	0.4534012176087126	0.4076236567734372	0.4567153296914172	0.5190658374616859	0.0034368762	0.4076576577	EPB41L3	GO:0005856//cytoskeleton`cellular_component`Any of the various filamentous elements that form the internal framework of cells, and typically remain after treatment of the cells with mild detergent to remove membrane constituents and soluble components of the cytoplasm. The term embraces intermediate filaments, microfilaments, microtubules, the microtrabecular lattice, and other structures charact…	K23961//EPB41L1_2_3`band 4.1-like protein 1/2/3	-	-	XP_032036706.1//band 4.1-like protein 3 isoform X7`[Aythya fuligula];XP_038030170.1//band 4.1-like protein 3 isoform X26`[Anas platyrhynchos];XP_038030160.1//band 4.1-like protein 3 isoform X16`[Anas platyrhynchos];XP_038030158.1//band 4.1-like protein 3 isoform X14`[Anas platyrhynchos];XP_032036707.1//band 4.1-like protein 3 isoform X8`[Aythya fuligula];XP_040406026.1//band 4.1-like protein 3 is…	PF09379.13//FERM_N`FERM N-terminal domain;PF00373.21//FERM_M`FERM central domain;PF09380.13//FERM_C`FERM C-terminal PH-like domain;PF08736.14//FA`FERM adjacent (FA);PF04382.16//SAB`SAB domain;PF05902.16//4_1_CTD`4.1 protein C-terminal domain (CTD)	-	tr|A0A493TPS6|A0A493TPS6_ANAPP//Erythrocyte membrane protein band 4.1 like 3 {ECO:0000313|Ensembl:ENSAPLP00000027580} OS=Anas platyrhynchos platyrhynchos (Northern mallard) Name=EPB41L3 {ECO:0000313|Ensembl:ENSAPLP00000027580} PE=4;tr|U3IYL9|U3IYL9_ANAPP//Erythrocyte membrane protein band 4.1 like 3 {ECO:0000313|Ensembl:ENSAPLP00000012345} OS=Anas platyrhynchos platyrhynchos (Northern mallard) Na…
ENSAPLG00000012167	ENSAPLG00000012167;A3:chr3:11816350-11816547:11816350-11817235:+	ENSAPLG00000012167.t1	ENSAPLG00000012167.t3,ENSAPLG00000012167.t1,ENSAPLT00000013031	0.9671436660966805	0.9345483039226586	0.9727550675113306	0.8473056263242983	0.9728971759095859	0.8814930115635998	-0.0575837412	0.10472972970000001	-	GO:0005634//nucleus`cellular_component`A membrane-bounded organelle of eukaryotic cells in which chromosomes are housed and replicated. In most cells, the nucleus contains all of the cell's chromosomes except the organellar chromosomes, and is the site of RNA synthesis and processing. In some species, or in specialized cell types, RNA metabolism or DNA replication may be absent. [GOC:go_curators]…	K12896//SRSF7, SFRS7`serine/arginine-rich splicing factor 7	ko03040//Spliceosome`Genetic Information Processing`Transcription;ko05014//Amyotrophic lateral sclerosis`Human Diseases`Neurodegenerative disease;ko05168//Herpes simplex virus 1 infection`Human Diseases`Infectious disease: viral	-	XP_039913834.1//serine/arginine-rich splicing factor 7`[Hirundo rustica];XP_005390948.1//PREDICTED: serine/arginine-rich splicing factor 7 isoform X2`[Chinchilla lanigera];XP_019371727.1//PREDICTED: serine/arginine-rich splicing factor 7 isoform X2`[Gavialis gangeticus]	PF00076.25//RRM_1`RNA recognition motif. (a.k.a. RRM, RBD, or RNP domain)	-	tr|A0A8C4XRN0|A0A8C4XRN0_FALTI//Serine and arginine rich splicing factor 7 {ECO:0000313|Ensembl:ENSFTIP00000016728} OS=Falco tinnunculus (Common kestrel) PE=4;tr|A0A8B9CF10|A0A8B9CF10_9AVES//Serine and arginine rich splicing factor 7 {ECO:0000313|Ensembl:ENSABRP00000018763} OS=Anser brachyrhynchus (Pink-footed goose) PE=4;tr|A0A7M4EXU0|A0A7M4EXU0_CROPO//Serine/arginine-rich splicing factor 7 {ECO…
ENSAPLG00000013267	ENSAPLG00000013267;A3:chr3:17456246-17457422:17456246-17457497:+	ENSAPLG00000013267.t1	ENSAPLG00000013267.t1,ENSAPLT00000013825	0.9486538691656772	0.8970436771488006	0.9338171188542504	0.9396135372717032	0.9460595542821308	0.940594405188404	0.0155842772	0.29279279280000003	ACBD3	GO:0034237//protein kinase A regulatory subunit binding`molecular_function`Binding to one or both of the regulatory subunits of protein kinase A. [GOC:mah];GO:0000062//fatty-acyl-CoA binding`molecular_function`Binding to a fatty-acyl-CoA, any derivative of coenzyme A in which the sulfhydryl group is in thiolester linkage with a fatty acyl group. [GOC:jl, GOC:krc, ISBN:0198506732];GO:0000139//Golg…	K23935//ACBD3`golgi resident protein GCP60	ko05132//Salmonella infection`Human Diseases`Infectious disease: bacterial	-	XP_032040972.1//Golgi resident protein GCP60`[Aythya fuligula];KAG8535859.1//hypothetical protein GDO81_027601, partial`[Engystomops pustulosus]	PF00887.22//ACBP`Acyl CoA binding protein;PF13897.9//GOLD_2`Golgi-dynamics membrane-trafficking	-	tr|U3J0Q0|U3J0Q0_ANAPP//Acyl-CoA binding domain containing 3 {ECO:0000313|Ensembl:ENSAPLP00000013077} OS=Anas platyrhynchos platyrhynchos (Northern mallard) Name=ACBD3 {ECO:0000313|Ensembl:ENSAPLP00000013077} PE=4;tr|A0A8B9QBR6|A0A8B9QBR6_APTOW//Uncharacterized protein {ECO:0000313|Ensembl:ENSAOWP00000023536} OS=Apteryx owenii (Little spotted kiwi) PE=4
ENSAPLG00000007570	ENSAPLG00000007570;A3:chr3:57359230-57360654:57359230-57361176:+	ENSAPLG00000007570.t2,ENSAPLG00000007570.t3,ENSAPLT00000036660,ENSAPLT00000045788,ENSAPLT00000033030,ENSAPLT00000007869	ENSAPLG00000007570.t3,ENSAPLG00000007570.t1,ENSAPLG00000007570.t2,ENSAPLT00000007869,ENSAPLT00000033030,ENSAPLT00000045788,ENSAPLT00000036660	0.6807362180457815	0.6489452937324477	0.6616313066833225	0.5254385525826961	0.5108278241942046	0.4465818258213689	-0.1694882053	0.018018018	BCLAF1	GO:0016607//nuclear speck`cellular_component`A discrete extra-nucleolar subnuclear domain, 20-50 in number, in which splicing factors are seen to be localized by immunofluorescence microscopy. [http://www.cellnucleus.com/];GO:1990830//cellular response to leukemia inhibitory factor`biological_process`Any process that results in a change in state or activity of a cell (in terms of movement, secret…	K13087//BCLAF1`bcl2 associated transcription factor 1	-	-	EOB05361.1//Bcl-2-associated transcription factor 1, partial`[Anas platyrhynchos];XP_032039610.1//bcl-2-associated transcription factor 1 isoform X2`[Aythya fuligula];XP_013030955.1//PREDICTED: bcl-2-associated transcription factor 1 isoform X1`[Anser cygnoides domesticus];XP_013030958.1//PREDICTED: bcl-2-associated transcription factor 1 isoform X2`[Anser cygnoides domesticus];XP_027310281.1//bc…	PF15440.9//THRAP3_BCLAF1`THRAP3/BCLAF1 family	TF_others//-	tr|A0A8B9T9R3|A0A8B9T9R3_ANAPL//BCL2 associated transcription factor 1 {ECO:0000313|Ensembl:ENSAPLP00020018228} OS=Anas platyrhynchos (Mallard) (Anas boschas) Name=BCLAF1 {ECO:0000313|Ensembl:ENSAPLP00020018228} PE=4;tr|A0A6J3CME2|A0A6J3CME2_AYTFU//bcl-2-associated transcription factor 1 isoform X2 {ECO:0000313|RefSeq:XP_032039610.1} OS=Aythya fuligula (Tufted duck) (Anas fuligula) Name=BCLAF1 {E…
ENSAPLG00000027882	ENSAPLG00000027882;A3:chr3:97377897-97378377:97377897-97378447:+	ENSAPLG00000027882.t2	ENSAPLG00000027882.t1,ENSAPLG00000027882.t2	0.8319083666815937	0.7723891860994757	0.8522121294022256	0.7904151813235413	0.8375459224620614	0.8212503633054006	-0.0024327384	0.4132882883	PRSS35	GO:0004252//serine-type endopeptidase activity`molecular_function`Catalysis of the hydrolysis of internal, alpha-peptide bonds in a polypeptide chain by a catalytic mechanism that involves a catalytic triad consisting of a serine nucleophile that is activated by a proton relay involving an acidic residue (e.g. aspartate or glutamate) and a basic residue (usually histidine). [GOC:mah, https://www.…	K09627//PRSS23`serine protease 23 [EC:3.4.21.-]	-	-	XP_027310749.1//inactive serine protease 35`[Anas platyrhynchos]	PF13365.9//Trypsin_2`Trypsin-like peptidase domain	-	tr|A0A493T821|A0A493T821_ANAPP//Serine protease 35 {ECO:0000313|Ensembl:ENSAPLP00000021873} OS=Anas platyrhynchos platyrhynchos (Northern mallard) Name=PRSS35 {ECO:0000313|Ensembl:ENSAPLP00000021873} PE=4
ENSAPLG00000012615	ENSAPLG00000012615;A3:chr3:11809947-11810134:11809231-11810134:-	ENSAPLG00000012615.t2	ENSAPLG00000012615.t3,ENSAPLG00000012615.t2	0.009148586735959136	0.005254474264351829	0.00476248050881351	0.0	0.0032813203009062195	0.001675534539092626	-0.0047362289	0.3986486486	-	GO:0008270//zinc ion binding`molecular_function`Binding to a zinc ion (Zn). [GOC:ai];GO:0005634//nucleus`cellular_component`A membrane-bounded organelle of eukaryotic cells in which chromosomes are housed and replicated. In most cells, the nucleus contains all of the cell's chromosomes except the organellar chromosomes, and is the site of RNA synthesis and processing. In some species, or in speci…	K12896//SRSF7, SFRS7`serine/arginine-rich splicing factor 7	ko03040//Spliceosome`Genetic Information Processing`Transcription;ko05014//Amyotrophic lateral sclerosis`Human Diseases`Neurodegenerative disease;ko05168//Herpes simplex virus 1 infection`Human Diseases`Infectious disease: viral	-	XP_005390948.1//PREDICTED: serine/arginine-rich splicing factor 7 isoform X2`[Chinchilla lanigera];XP_035167272.1//serine/arginine-rich splicing factor 7-like`[Oxyura jamaicensis]	PF00076.25//RRM_1`RNA recognition motif. (a.k.a. RRM, RBD, or RNP domain)	-	tr|U3IXJ5|U3IXJ5_ANAPP//Uncharacterized protein {ECO:0000313|Ensembl:ENSAPLP00000011971} OS=Anas platyrhynchos platyrhynchos (Northern mallard) PE=4;tr|U3IYR3|U3IYR3_ANAPP//Uncharacterized protein {ECO:0000313|Ensembl:ENSAPLP00000012389} OS=Anas platyrhynchos platyrhynchos (Northern mallard) PE=4;tr|A0A663E723|A0A663E723_AQUCH//Serine/arginine-rich splicing factor 7-like {ECO:0000313|Ensembl:ENSA…
ENSAPLG00000011001	ENSAPLG00000011001;A3:chr3:62977158-62978929:62977097-62978929:-	ENSAPLG00000011001.t1,ENSAPLG00000011001.t2,ENSAPLG00000011001.t3,ENSAPLG00000011001.t4	ENSAPLG00000011001.t4,ENSAPLG00000011001.t3,ENSAPLT00000011481,ENSAPLG00000011001.t2,ENSAPLT00000022031,ENSAPLG00000011001.t1	0.9835508185820468	0.995207252424492	0.9935320546698682	0.991487092991288	0.9773150775558532	0.969859914205768	-0.011209347	0.338963964	EPB41L2	GO:0005856//cytoskeleton`cellular_component`Any of the various filamentous elements that form the internal framework of cells, and typically remain after treatment of the cells with mild detergent to remove membrane constituents and soluble components of the cytoplasm. The term embraces intermediate filaments, microfilaments, microtubules, the microtrabecular lattice, and other structures charact…	K23961//EPB41L1_2_3`band 4.1-like protein 1/2/3	-	-	XP_027310325.1//band 4.1-like protein 2 isoform X9`[Anas platyrhynchos];XP_027310319.1//band 4.1-like protein 2 isoform X5`[Anas platyrhynchos];XP_027310322.1//band 4.1-like protein 2 isoform X6`[Anas platyrhynchos];XP_027310330.1//band 4.1-like protein 2 isoform X13`[Anas platyrhynchos]	PF09379.13//FERM_N`FERM N-terminal domain;PF00373.21//FERM_M`FERM central domain;PF09380.13//FERM_C`FERM C-terminal PH-like domain;PF08736.14//FA`FERM adjacent (FA);PF04382.16//SAB`SAB domain;PF05902.16//4_1_CTD`4.1 protein C-terminal domain (CTD)	-	tr|A0A493T6Z3|A0A493T6Z3_ANAPP//Erythrocyte membrane protein band 4.1 like 2 {ECO:0000313|Ensembl:ENSAPLP00000021611} OS=Anas platyrhynchos platyrhynchos (Northern mallard) Name=EPB41L2 {ECO:0000313|Ensembl:ENSAPLP00000021611} PE=4;tr|U3IU41|U3IU41_ANAPP//Erythrocyte membrane protein band 4.1 like 2 {ECO:0000313|Ensembl:ENSAPLP00000010764} OS=Anas platyrhynchos platyrhynchos (Northern mallard) Na…
ENSAPLG00000012959	ENSAPLG00000012959;A3:chr3:93869961-93871092:93868725-93871092:-	ENSAPLG00000012959.t7,ENSAPLG00000012959.t9	ENSAPLT00000013741,ENSAPLG00000012959.t6,ENSAPLG00000012959.t9,ENSAPLG00000012959.t10,ENSAPLG00000012959.t7	0.029718066632431067	0.0432548411840043	0.04092537776366687	0.10698646011984096	0.09156622030166972	0.10400636095103856	0.06288691860000001	0.1058558559	COL12A1	GO:0005576//extracellular region`cellular_component`The space external to the outermost structure of a cell. For cells without external protective or external encapsulating structures this refers to space outside of the plasma membrane. This term covers the host cell environment outside an intracellular parasite. [GOC:go_curators];GO:0035987//endodermal cell differentiation`biological_process`The…	K08132//COL12A`collagen type XII alpha	ko04974//Protein digestion and absorption`Organismal Systems`Digestive system	-	XP_027310789.2//collagen alpha-1(XII) chain isoform X1`[Anas platyrhynchos];XP_038033652.1//collagen alpha-1(XII) chain isoform X4`[Anas platyrhynchos];XP_038033651.1//collagen alpha-1(XII) chain isoform X3`[Anas platyrhynchos]	PF00041.24//fn3`Fibronectin type III domain;PF00092.31//VWA`von Willebrand factor type A domain;PF13519.9//VWA_2`von Willebrand factor type A domain;PF01391.21//Collagen`Collagen triple helix repeat (20 copies)	Homeobox//http://bioinfo.life.hust.edu.cn/AnimalTFDB#!/tf_detail?species=Tetraodon_nigroviridis&family=Homeobox	tr|U3J0G6|U3J0G6_ANAPP//Collagen type XII alpha 1 chain {ECO:0000313|Ensembl:ENSAPLP00000012993} OS=Anas platyrhynchos platyrhynchos (Northern mallard) Name=COL12A1 {ECO:0000313|Ensembl:ENSAPLP00000012993} PE=4;tr|A0A8B9VZA3|A0A8B9VZA3_9AVES//Collagen type XII alpha 1 chain {ECO:0000313|Ensembl:ENSAZOP00000029338} OS=Anas zonorhyncha (Eastern spot-billed duck) PE=4
ENSAPLG00000012959	ENSAPLG00000012959;A3:chr3:93870730-93871092:93868725-93871092:-	ENSAPLG00000012959.t8,ENSAPLG00000012959.t11	ENSAPLT00000013741,ENSAPLG00000012959.t8,ENSAPLG00000012959.t11,ENSAPLG00000012959.t6,ENSAPLG00000012959.t10	0.10213651685339276	0.07543740192078516	0.07598151128793036	0.1342092724454982	0.14547472845756854	0.1451615212477115	0.0570966974	0.1058558559	COL12A1	GO:0005576//extracellular region`cellular_component`The space external to the outermost structure of a cell. For cells without external protective or external encapsulating structures this refers to space outside of the plasma membrane. This term covers the host cell environment outside an intracellular parasite. [GOC:go_curators];GO:0035987//endodermal cell differentiation`biological_process`The…	K08132//COL12A`collagen type XII alpha	ko04974//Protein digestion and absorption`Organismal Systems`Digestive system	-	XP_027310789.2//collagen alpha-1(XII) chain isoform X1`[Anas platyrhynchos];XP_038033652.1//collagen alpha-1(XII) chain isoform X4`[Anas platyrhynchos];XP_038033651.1//collagen alpha-1(XII) chain isoform X3`[Anas platyrhynchos]	PF00041.24//fn3`Fibronectin type III domain;PF00092.31//VWA`von Willebrand factor type A domain;PF13519.9//VWA_2`von Willebrand factor type A domain;PF01391.21//Collagen`Collagen triple helix repeat (20 copies)	Homeobox//http://bioinfo.life.hust.edu.cn/AnimalTFDB#!/tf_detail?species=Tetraodon_nigroviridis&family=Homeobox	tr|U3J0G6|U3J0G6_ANAPP//Collagen type XII alpha 1 chain {ECO:0000313|Ensembl:ENSAPLP00000012993} OS=Anas platyrhynchos platyrhynchos (Northern mallard) Name=COL12A1 {ECO:0000313|Ensembl:ENSAPLP00000012993} PE=4;tr|A0A8B9VZA3|A0A8B9VZA3_9AVES//Collagen type XII alpha 1 chain {ECO:0000313|Ensembl:ENSAZOP00000029338} OS=Anas zonorhyncha (Eastern spot-billed duck) PE=4
ENSAPLG00000015017	ENSAPLG00000015017;A3:chr4:23465119-23465919:23465049-23465919:-	ENSAPLT00000035194,ENSAPLT00000015658	ENSAPLT00000015658,ENSAPLT00000035194,ENSAPLT00000023363	0.9840356635449145	1.0	0.989620805369689	0.9907655089890616	0.9662282274693836	1.0	-0.005554244200000001	0.3873873874	SPON2	GO:0007155//cell adhesion`biological_process`The attachment of a cell, either to another cell or to an underlying substrate such as the extracellular matrix, via cell adhesion molecules. [GOC:hb, GOC:pf];GO:0046872//metal ion binding`molecular_function`Binding to a metal ion. [GOC:ai];GO:0005576//extracellular region`cellular_component`The space external to the outermost structure of a cell. For …	K24428//SPON2`spondin-2	-	-	XP_005016179.1//spondin-2 isoform X3`[Anas platyrhynchos];XP_005016176.1//spondin-2 isoform X1`[Anas platyrhynchos];XP_005016178.1//spondin-2 isoform X2`[Anas platyrhynchos]	PF06468.16//Spond_N`Spondin_N;PF19028.3//TSP1_spondin`Spondin-like TSP1 domain	-	tr|A0A8B9VZZ6|A0A8B9VZZ6_9AVES//Spondin 2 {ECO:0000313|Ensembl:ENSAZOP00000029638} OS=Anas zonorhyncha (Eastern spot-billed duck) PE=4;tr|U3J5U5|U3J5U5_ANAPP//Spondin 2 {ECO:0000313|Ensembl:ENSAPLP00000014872} OS=Anas platyrhynchos platyrhynchos (Northern mallard) Name=SPON2 {ECO:0000313|Ensembl:ENSAPLP00000014872} PE=4;tr|A0A8B9T756|A0A8B9T756_ANAPL//Spondin 2 {ECO:0000313|Ensembl:ENSAPLP0002001…
ENSAPLG00000015481	ENSAPLG00000015481;A3:chr5:17899740-17903019:17899689-17903019:-	ENSAPLG00000015481.t3,ENSAPLG00000015481.t5,ENSAPLT00000016208,ENSAPLT00000021209,ENSAPLT00000027982,ENSAPLT00000036920,ENSAPLT00000026871,ENSAPLT00000018769,ENSAPLT00000017318,ENSAPLT00000041346	ENSAPLT00000017318,ENSAPLT00000018769,ENSAPLT00000027982,ENSAPLT00000041346,ENSAPLG00000015481.t5,ENSAPLT00000036920,ENSAPLG00000015481.t2,ENSAPLG00000015481.t4,ENSAPLT00000026396,ENSAPLG00000015481.t3,ENSAPLT00000016208,ENSAPLT00000026871,ENSAPLT00000021209	0.906576108129455	0.8820406690539266	0.9140886894416079	0.9077330333291891	0.9127574155979598	0.8814027477697481	-0.0002707566	0.43806306310000004	PPP6R3	GO:0019903//protein phosphatase binding`molecular_function`Binding to a protein phosphatase. [GOC:jl];GO:0043666//regulation of phosphoprotein phosphatase activity`biological_process`Any process that modulates the frequency, rate or extent of phosphoprotein phosphatase activity, the catalysis of the hydrolysis of phosphate from a phosphoprotein. [GOC:jp, PMID:11724821];GO:0005654//nucleoplasm`cel…	K15500//PPP6R2, SAPS2`serine/threonine-protein phosphatase 6 regulatory subunit 2	-	-	XP_038035337.1//serine/threonine-protein phosphatase 6 regulatory subunit 3 isoform X2`[Anas platyrhynchos];XP_021130308.1//serine/threonine-protein phosphatase 6 regulatory subunit 3 isoform X1`[Anas platyrhynchos];XP_038035339.1//serine/threonine-protein phosphatase 6 regulatory subunit 3 isoform X5`[Anas platyrhynchos]	PF04499.18//SAPS`SIT4 phosphatase-associated protein	-	tr|A0A8B9ZQH3|A0A8B9ZQH3_9AVES//Protein phosphatase 6 regulatory subunit 3 {ECO:0000313|Ensembl:ENSAZOP00000008548} OS=Anas zonorhyncha (Eastern spot-billed duck) PE=4;tr|A0A493TY93|A0A493TY93_ANAPP//Protein phosphatase 6 regulatory subunit 3 {ECO:0000313|Ensembl:ENSAPLP00000030863} OS=Anas platyrhynchos platyrhynchos (Northern mallard) Name=PPP6R3 {ECO:0000313|Ensembl:ENSAPLP00000030863} PE=3;tr…
ENSAPLG00000011632	ENSAPLG00000011632;A3:chr5:36535198-36538351:36535138-36538351:-	ENSAPLG00000011632.t1,ENSAPLG00000011632.t2	ENSAPLG00000011632.t2,ENSAPLG00000011632.t1,ENSAPLT00000012143	0.9717539927741394	0.9772884408450442	0.9836248646837884	0.9768884654154664	0.9549305494609956	0.9919119806149	-0.0029787676	0.4121621622	LSP1	GO:0003779//actin binding`molecular_function`Binding to monomeric or multimeric forms of actin, including actin filaments. [GOC:clt];GO:0006952//defense response`biological_process`Reactions, triggered in response to the presence of a foreign body or the occurrence of an injury, which result in restriction of damage to the organism attacked or prevention/recovery from the infection caused by the …	K14957//LSP1`lymphocyte-specific protein 1	ko04625//C-type lectin receptor signaling pathway`Organismal Systems`Immune system;ko05152//Tuberculosis`Human Diseases`Infectious disease: bacterial	-	BAC56945.1//lymphocyte-specific protein 1`[Gallus gallus];XP_005019800.2//lymphocyte-specific protein 1`[Anas platyrhynchos];XP_030340877.1//lymphocyte-specific protein 1 isoform X2`[Strigops habroptila]	-	-	tr|U3IVZ2|U3IVZ2_ANAPP//Lymphocyte specific protein 1 {ECO:0000313|Ensembl:ENSAPLP00000011417} OS=Anas platyrhynchos platyrhynchos (Northern mallard) Name=LSP1 {ECO:0000313|Ensembl:ENSAPLP00000011417} PE=4;tr|A0A493U4I7|A0A493U4I7_ANAPP//Lymphocyte specific protein 1 {ECO:0000313|Ensembl:ENSAPLP00000032860} OS=Anas platyrhynchos platyrhynchos (Northern mallard) Name=LSP1 {ECO:0000313|Ensembl:ENSA…
ENSAPLG00000005642	ENSAPLG00000005642;A3:chr5:1191597-1192953:1191597-1193000:+	ENSAPLG00000005642.t3,ENSAPLG00000005642.t4,ENSAPLG00000005642.t5	ENSAPLG00000005642.t1,ENSAPLG00000005642.t3,ENSAPLG00000005642.t5,ENSAPLG00000005642.t4,ENSAPLG00000005642.t2	0.8877896891289722	0.8607540952693813	0.8644422343039975	0.888872858652832	0.8726872233078751	0.8750304744737116	0.0078681792	0.3682432432	EIF4G2	GO:0005829//cytosol`cellular_component`The part of the cytoplasm that does not contain organelles but which does contain other particulate matter, such as protein complexes. [GOC:hjd, GOC:jl];GO:0030307//positive regulation of cell growth`biological_process`Any process that activates or increases the frequency, rate, extent or direction of cell growth. [GOC:go_curators];GO:0006446//regulation of …	K03260//EIF4G`translation initiation factor 4G	ko05416//Viral myocarditis`Human Diseases`Cardiovascular disease	-	XP_040415254.1//eukaryotic translation initiation factor 4 gamma 2 isoform X3`[Cygnus olor];XP_035183547.1//eukaryotic translation initiation factor 4 gamma 2`[Oxyura jamaicensis]	PF02854.22//MIF4G`MIF4G domain;PF02847.20//MA3`MA3 domain;PF02020.21//W2`eIF4-gamma/eIF5/eIF2-epsilon	-	tr|U3IDN3|U3IDN3_ANAPP//Eukaryotic translation initiation factor 4 gamma 2 {ECO:0000313|Ensembl:ENSAPLP00000005355} OS=Anas platyrhynchos platyrhynchos (Northern mallard) Name=EIF4G2 {ECO:0000313|Ensembl:ENSAPLP00000005355} PE=3;tr|A0A7K7L0T1|A0A7K7L0T1_9AVES//IF4G2 factor {ECO:0000313|EMBL:NWZ24524.1} Fragment OS=Asarcornis scutulata ORFNames=ASASCU_R14792 {ECO:0000313|EMBL:NWZ24524.1} PE=3;tr|A…
ENSAPLG00000008804	ENSAPLG00000008804;A3:chr5:10712223-10713897:10712223-10713941:+	ENSAPLT00000034812	ENSAPLG00000008804.t1,ENSAPLT00000034812	0.06935367213559056	0.0	0.08823518471490073	0.037617541262263535	0.05206741938982835	0.03510847490769816	-0.0109318071	0.3423423423	CSRP3	GO:0031433//telethonin binding`molecular_function`Binding to telethonin, a protein found in the Z disc of striated muscle and which is a substrate of the titin kinase. [GOC:mah, PMID:10481174];GO:0035995//detection of muscle stretch`biological_process`The series of events by which a muscle stretch stimulus is received by a cell and converted into a molecular signal. [PMID:14583192];GO:0008286//in…	K09377//CSRP`cysteine and glycine-rich protein	-	-	XP_013033081.1//PREDICTED: cysteine and glycine-rich protein 3 isoform X2`[Anser cygnoides domesticus];XP_027518000.1//LOW QUALITY PROTEIN: cysteine and glycine-rich protein 3`[Corapipo altera]	PF00412.25//LIM`LIM domain	-	tr|U3IMM9|U3IMM9_ANAPP//Cysteine and glycine rich protein 3 {ECO:0000313|Ensembl:ENSAPLP00000008502} OS=Anas platyrhynchos platyrhynchos (Northern mallard) Name=CSRP3 {ECO:0000313|Ensembl:ENSAPLP00000008502} PE=4;tr|A0A493TX66|A0A493TX66_ANAPP//Cysteine and glycine rich protein 3 {ECO:0000313|Ensembl:ENSAPLP00000030170} OS=Anas platyrhynchos platyrhynchos (Northern mallard) Name=CSRP3 {ECO:000031…
ENSAPLG00000002657	ENSAPLG00000002657;A3:chr5:61123414-61149587:61123414-61149607:+	ENSAPLG00000002657.t1	ENSAPLG00000002657.t1,ENSAPLG00000002657.t2	0.1497633923863756	0.0946103830760838	0.10736319942138334	0.09313100473157578	0.07971413609548683	0.1308488643473635	-0.0160143232	0.2894144144	FERMT2	GO:1903691//positive regulation of wound healing, spreading of epidermal cells`biological_process`Any process that activates or increases the frequency, rate or extent of wound healing, spreading of epidermal cells. [GO_REF:0000058, GOC:als, GOC:TermGenie, PMID:18394891];GO:0034446//substrate adhesion-dependent cell spreading`biological_process`The morphogenetic process that results in flattening…	K17083//FERMT2, KIND2`kindlin 2	-	-	KFV06924.1//Fermitin family 2, partial`[Pterocles gutturalis];XP_038035683.1//fermitin family homolog 2 isoform X4`[Anas platyrhynchos]	PF00373.21//FERM_M`FERM central domain;PF00169.32//PH`PH domain;PF18124.4//Kindlin_2_N`Kindlin-2 N-terminal domain	-	tr|U3I4I4|U3I4I4_ANAPP//Fermitin family member 2 {ECO:0000313|Ensembl:ENSAPLP00000002155} OS=Anas platyrhynchos platyrhynchos (Northern mallard) Name=FERMT2 {ECO:0000313|Ensembl:ENSAPLP00000002155} PE=3;tr|A0A8C3GMV6|A0A8C3GMV6_CAIMO//Fermitin family member 2 {ECO:0000313|Ensembl:ENSCMMP00000021134} OS=Cairina moschata domestica (Muscovy Duck (domestic type)) PE=4;tr|A0A7K7L4Y8|A0A7K7L4Y8_9AVES//…
ENSAPLG00000008509	ENSAPLG00000008509;A3:chr6:2915538-2919375:2915538-2919383:+	ENSAPLT00000008855,ENSAPLT00000008856	ENSAPLT00000008855,ENSAPLT00000008856,ENSAPLT00000022253	1.0	0.9858847540654456	1.0	1.0	0.9895589461992385	0.9881640357794	-0.0027205907	0.4121621622	MICU1	GO:0005509//calcium ion binding`molecular_function`Binding to a calcium ion (Ca2+). [GOC:ai];GO:0006851//mitochondrial calcium ion transmembrane transport`biological_process`The process in which a calcium ion (Ca2+) is transported across a mitochondrial membrane, into or out of the mitochondrion. [GOC:ai];GO:1990246//uniplex complex`cellular_component`A calcium channel complex in the mitochondria…	K22827//MICU1`calcium uptake protein 1, mitochondrial	-	-	XP_027316029.1//calcium uptake protein 1, mitochondrial isoform X2`[Anas platyrhynchos];XP_027316032.1//calcium uptake protein 1, mitochondrial isoform X4`[Anas platyrhynchos];XP_035185480.1//calcium uptake protein 1, mitochondrial isoform X4`[Oxyura jamaicensis]	PF13202.9//EF-hand_5`EF hand;PF13405.9//EF-hand_6`EF-hand domain	-	tr|U3ILR1|U3ILR1_ANAPP//Mitochondrial calcium uptake 1 {ECO:0000313|Ensembl:ENSAPLP00000008183} OS=Anas platyrhynchos platyrhynchos (Northern mallard) Name=MICU1 {ECO:0000313|Ensembl:ENSAPLP00000008183} PE=4;tr|U3ILR2|U3ILR2_ANAPP//Mitochondrial calcium uptake 1 {ECO:0000313|Ensembl:ENSAPLP00000008184} OS=Anas platyrhynchos platyrhynchos (Northern mallard) Name=MICU1 {ECO:0000313|Ensembl:ENSAPLP0…
ENSAPLG00000013559	ENSAPLG00000013559;A3:chr6:32163421-32167699:32163421-32167711:+	ENSAPLT00000038168,ENSAPLT00000047897,ENSAPLT00000020629,ENSAPLT00000026221,ENSAPLG00000013559.t1,ENSAPLG00000013559.t2	ENSAPLG00000013559.t1,ENSAPLT00000026221,ENSAPLT00000020629,ENSAPLT00000014159,ENSAPLG00000013559.t2,ENSAPLT00000047897,ENSAPLT00000038168	1.0	0.9739152642378449	0.979851609619152	0.9827883366502256	0.9653318939828404	0.9676709755164136	-0.0126585559	0.3243243243	TACC2	GO:0005737//cytoplasm`cellular_component`The contents of a cell excluding the plasma membrane and nucleus, but including other subcellular structures. [ISBN:0198547684];GO:0005856//cytoskeleton`cellular_component`Any of the various filamentous elements that form the internal framework of cells, and typically remain after treatment of the cells with mild detergent to remove membrane constituents a…	K14282//TACC2`transforming acidic coiled-coil-containing protein 2	-	-	XP_032046835.1//transforming acidic coiled-coil-containing protein 2 isoform X4`[Aythya fuligula];XP_038037429.1//transforming acidic coiled-coil-containing protein 2 isoform X1`[Anas platyrhynchos];XP_027316620.2//transforming acidic coiled-coil-containing protein 2 isoform X5`[Anas platyrhynchos];XP_038037433.1//transforming acidic coiled-coil-containing protein 2 isoform X6`[Anas platyrhynchos…	PF05010.17//TACC_C`Transforming acidic coiled-coil-containing protein (TACC), C-terminal	-	tr|A0A493SXH7|A0A493SXH7_ANAPP//Transforming acidic coiled-coil containing protein 2 {ECO:0000313|Ensembl:ENSAPLP00000018282} OS=Anas platyrhynchos platyrhynchos (Northern mallard) Name=TACC2 {ECO:0000313|Ensembl:ENSAPLP00000018282} PE=3;tr|A0A493SWJ0|A0A493SWJ0_ANAPP//Transforming acidic coiled-coil containing protein 2 {ECO:0000313|Ensembl:ENSAPLP00000017863} OS=Anas platyrhynchos platyrhynchos…
ENSAPLG00000003394	ENSAPLG00000003394;A3:chr6:4307156-4310209:4307153-4310209:-	ENSAPLT00000003468,ENSAPLT00000048359	ENSAPLT00000040059,ENSAPLT00000048359,ENSAPLT00000003468	1.0	1.0	1.0	0.9808506883162726	0.9936459542859191	1.0	-0.008501119100000001	0.36486486490000003	PDLIM1	GO:0001725//stress fiber`cellular_component`A contractile actin filament bundle that consists of short actin filaments with alternating polarity, cross-linked by alpha-actinin and possibly other actin bundling proteins, and with myosin present in a periodic distribution along the fiber. [PMID:16651381];GO:0003713//transcription coactivator activity`molecular_function`A transcription coregulator a…	K23353//PDLIM1_2_3_4`PDZ and LIM domain protein 1/2/3/4	-	-	XP_027316706.1//PDZ and LIM domain protein 1 isoform X4`[Anas platyrhynchos];XP_027316704.1//PDZ and LIM domain protein 1 isoform X2`[Anas platyrhynchos]	PF00595.27//PDZ`PDZ domain;PF13180.9//PDZ_2`PDZ domain;PF17820.4//PDZ_6`PDZ domain;PF15936.8//DUF4749`Domain of unknown function (DUF4749);PF00412.25//LIM`LIM domain	-	tr|A0A493TX14|A0A493TX14_ANAPP//PDZ and LIM domain 1 {ECO:0000313|Ensembl:ENSAPLP00000030438} OS=Anas platyrhynchos platyrhynchos (Northern mallard) Name=PDLIM1 {ECO:0000313|Ensembl:ENSAPLP00000030438} PE=4;tr|A0A493TTI6|A0A493TTI6_ANAPP//PDZ and LIM domain 1 {ECO:0000313|Ensembl:ENSAPLP00000029218} OS=Anas platyrhynchos platyrhynchos (Northern mallard) Name=PDLIM1 {ECO:0000313|Ensembl:ENSAPLP000…
ENSAPLG00000006177	ENSAPLG00000006177;A3:chr7:12409729-12411025:12409696-12411025:-	ENSAPLT00000006413,ENSAPLT00000037276	ENSAPLT00000041313,ENSAPLT00000037276,ENSAPLT00000006413	0.6662026445528407	0.7440667842693136	0.8200465125542531	0.8449253786935277	0.6461343996073535	0.8418004812445591	0.0341814394	0.1936936937	FASTKD2	GO:0044528//regulation of mitochondrial mRNA stability`biological_process`Any process that modulates the propensity of mitochondrial mRNA molecules to degradation. Includes processes that both stabilize and destabilize mitochondrial mRNAs. [GOC:al, GOC:jl];GO:0016021//integral component of membrane`cellular_component`The component of a membrane consisting of the gene products and protein complexe…	K18190//FASTKD2`FAST kinase domain-containing protein 2	-	-	XP_027318103.1//FAST kinase domain-containing protein 2, mitochondrial isoform X1`[Anas platyrhynchos]	PF06743.18//FAST_1`FAST kinase-like protein, subdomain 1;PF08373.13//RAP`RAP domain	-	tr|U3IEV8|U3IEV8_ANAPP//FAST kinase domains 2 {ECO:0000313|Ensembl:ENSAPLP00000005780} OS=Anas platyrhynchos platyrhynchos (Northern mallard) Name=FASTKD2 {ECO:0000313|Ensembl:ENSAPLP00000005780} PE=4;tr|A0A493TNT7|A0A493TNT7_ANAPP//FAST kinase domains 2 {ECO:0000313|Ensembl:ENSAPLP00000027255} OS=Anas platyrhynchos platyrhynchos (Northern mallard) Name=FASTKD2 {ECO:0000313|Ensembl:ENSAPLP0000002…
ENSAPLG00000006177	ENSAPLG00000006177;A3:chr7:12401816-12402276:12401813-12402276:-	ENSAPLT00000041313	ENSAPLT00000041313,ENSAPLT00000020359,ENSAPLT00000037276,ENSAPLT00000006413	0.3248679338659112	0.24808730282867905	0.17995348744574682	0.14694360813420204	0.3538656003926465	0.15819951875544094	-0.031299999	0.1936936937	FASTKD2	GO:0044528//regulation of mitochondrial mRNA stability`biological_process`Any process that modulates the propensity of mitochondrial mRNA molecules to degradation. Includes processes that both stabilize and destabilize mitochondrial mRNAs. [GOC:al, GOC:jl];GO:0016021//integral component of membrane`cellular_component`The component of a membrane consisting of the gene products and protein complexe…	K18190//FASTKD2`FAST kinase domain-containing protein 2	-	-	XP_027318103.1//FAST kinase domain-containing protein 2, mitochondrial isoform X1`[Anas platyrhynchos]	PF06743.18//FAST_1`FAST kinase-like protein, subdomain 1;PF08373.13//RAP`RAP domain	-	tr|U3IEV8|U3IEV8_ANAPP//FAST kinase domains 2 {ECO:0000313|Ensembl:ENSAPLP00000005780} OS=Anas platyrhynchos platyrhynchos (Northern mallard) Name=FASTKD2 {ECO:0000313|Ensembl:ENSAPLP00000005780} PE=4;tr|A0A493TNT7|A0A493TNT7_ANAPP//FAST kinase domains 2 {ECO:0000313|Ensembl:ENSAPLP00000027255} OS=Anas platyrhynchos platyrhynchos (Northern mallard) Name=FASTKD2 {ECO:0000313|Ensembl:ENSAPLP0000002…
ENSAPLG00000016216	ENSAPLG00000016216;A3:chr7:13687985-13689003:13687961-13689003:-	ENSAPLT00000016931	ENSAPLT00000044894,ENSAPLT00000016931	0.6675677730334191	0.7371549199318929	0.7648039181433625	0.6324610855374113	0.7828037691751979	0.6596866067682073	-0.031525049900000005	0.1914414414	ABI2	GO:0005737//cytoplasm`cellular_component`The contents of a cell excluding the plasma membrane and nucleus, but including other subcellular structures. [ISBN:0198547684];GO:0005856//cytoskeleton`cellular_component`Any of the various filamentous elements that form the internal framework of cells, and typically remain after treatment of the cells with mild detergent to remove membrane constituents a…	K05751//ABI2`abl interactor 2	ko04810//Regulation of actin cytoskeleton`Cellular Processes`Cell motility	-	XP_027316918.1//abl interactor 2 isoform X6`[Anas platyrhynchos];XP_044526603.1//abl interactor 2 isoform X17`[Gracilinanus agilis];XP_038038425.1//abl interactor 2 isoform X5`[Anas platyrhynchos]	PF07815.17//Abi_HHR`Abl-interactor HHR;PF07653.20//SH3_2`Variant SH3 domain;PF00018.31//SH3_1`SH3 domain;PF14604.9//SH3_9`Variant SH3 domain	-	tr|A0A493TUQ8|A0A493TUQ8_ANAPP//Abl interactor 2 {ECO:0000313|Ensembl:ENSAPLP00000029295} OS=Anas platyrhynchos platyrhynchos (Northern mallard) Name=ABI2 {ECO:0000313|Ensembl:ENSAPLP00000029295} PE=3;tr|U3J9E0|U3J9E0_ANAPP//Abl interactor 2 {ECO:0000313|Ensembl:ENSAPLP00000016118} OS=Anas platyrhynchos platyrhynchos (Northern mallard) Name=ABI2 {ECO:0000313|Ensembl:ENSAPLP00000016118} PE=3;tr|A0…
ENSAPLG00000009620	ENSAPLG00000009620;A3:chr7:27040530-27040993:27040530-27040996:+	ENSAPLT00000031163,ENSAPLT00000010053	ENSAPLT00000042521,ENSAPLT00000010053,ENSAPLT00000031163,ENSAPLT00000021820	0.7358320013501842	0.7165994794836984	0.7774259676999505	0.7851035690234218	0.808742467343611	0.8094076822605804	0.0577987567	0.10472972970000001	HNRNPA3	GO:0005654//nucleoplasm`cellular_component`That part of the nuclear content other than the chromosomes or the nucleolus. [GOC:ma, ISBN:0124325653];GO:0071013//catalytic step 2 spliceosome`cellular_component`A spliceosomal complex that contains three snRNPs, including U5, bound to a splicing intermediate in which the first catalytic cleavage of the 5' splice site has occurred. The precise subunit …	K13158//HNRNPA2B1`heterogeneous nuclear ribonucleoprotein A2/B1;K12741//HNRNPA1_3`heterogeneous nuclear ribonucleoprotein A1/A3	ko05014//Amyotrophic lateral sclerosis`Human Diseases`Neurodegenerative disease;ko03040//Spliceosome`Genetic Information Processing`Transcription	-	XP_005484155.1//heterogeneous nuclear ribonucleoprotein A3 isoform X3`[Zonotrichia albicollis];XP_005152638.1//heterogeneous nuclear ribonucleoprotein A3 isoform X5`[Melopsittacus undulatus];XP_021254855.1//heterogeneous nuclear ribonucleoprotein A3 isoform X8`[Numida meleagris];XP_027317359.1//heterogeneous nuclear ribonucleoprotein A3 isoform X5`[Anas platyrhynchos];OPJ80101.1//heterogeneous nu…	PF00076.25//RRM_1`RNA recognition motif. (a.k.a. RRM, RBD, or RNP domain);PF16367.8//RRM_7`RNA recognition motif;PF11627.11//HnRNPA1`Nuclear factor hnRNPA1	-	tr|A0A493U412|A0A493U412_ANAPP//Heterogeneous nuclear ribonucleoprotein A3 {ECO:0000313|Ensembl:ENSAPLP00000032575} OS=Anas platyrhynchos platyrhynchos (Northern mallard) Name=HNRNPA3 {ECO:0000313|Ensembl:ENSAPLP00000032575} PE=4;tr|A0A8B9SJ97|A0A8B9SJ97_ANAPL//Heterogeneous nuclear ribonucleoprotein A3 {ECO:0000313|Ensembl:ENSAPLP00020007090} OS=Anas platyrhynchos (Mallard) (Anas boschas) PE=4;t…
ENSAPLG00000011687	ENSAPLG00000011687;A3:chr8:2118177-2130440:2118177-2131093:+	ENSAPLT00000027173	ENSAPLT00000036723,ENSAPLT00000027774,ENSAPLT00000027173,ENSAPLT00000020802	0.022638861263142563	0.011328170457337177	0.01611671685428965	0.04135136932435871	0.05960468219971974	0.018348842469996983	0.0230737151	0.23761261260000002	PTBP2	GO:0008380//RNA splicing`biological_process`The process of removing sections of the primary RNA transcript to remove sequences not present in the mature form of the RNA and joining the remaining sections to form the mature form of the RNA. [GOC:krc, GOC:mah];GO:0005634//nucleus`cellular_component`A membrane-bounded organelle of eukaryotic cells in which chromosomes are housed and replicated. In m…	K17844//PTBP3, ROD1`polypyrimidine tract-binding protein 3	-	-	XP_027318496.1//polypyrimidine tract-binding protein 2 isoform X4`[Anas platyrhynchos];XP_014140737.2//polypyrimidine tract-binding protein 2 isoform X7`[Falco cherrug]	PF13893.9//RRM_5`RNA recognition motif. (a.k.a. RRM, RBD, or RNP domain);PF11835.11//RRM_8`RRM-like domain;PF00076.25//RRM_1`RNA recognition motif. (a.k.a. RRM, RBD, or RNP domain)	-	tr|A0A8C3D190|A0A8C3D190_CAIMO//Polypyrimidine tract binding protein 2 {ECO:0000313|Ensembl:ENSCMMP00000027813} OS=Cairina moschata domestica (Muscovy Duck (domestic type)) PE=4;tr|A0A8C3GR61|A0A8C3GR61_CAIMO//Polypyrimidine tract binding protein 2 {ECO:0000313|Ensembl:ENSCMMP00000027818} OS=Cairina moschata domestica (Muscovy Duck (domestic type)) PE=4;tr|A0A8B9U241|A0A8B9U241_9AVES//Polypyrimid…
ENSAPLG00000003644	ENSAPLG00000003644;A3:chr8:16943610-16948334:16943610-16948602:+	ENSAPLG00000003644.t1	ENSAPLG00000003644.t1,ENSAPLT00000003727	1.0	1.0	0.8037901382135519	1.0	1.0	0.9787482736748904	0.0583193785	0.1024774775	ZNHIT6	GO:0051259//protein complex oligomerization`biological_process`The process of creating protein oligomers, compounds composed of a small number, usually between three and ten, of component monomers; protein oligomers may be composed of different or identical monomers. Oligomers may be formed by the polymerization of a number of monomers or the depolymerization of a large protein polymer. [GOC:ai, …	K23309//ZNHIT3`zinc finger HIT domain-containing protein 3	-	-	EOA99320.1//Zinc finger HIT domain-containing protein 6, partial`[Anas platyrhynchos]	-	-	tr|U3I7B0|U3I7B0_ANAPP//Zinc finger HIT-type containing 6 {ECO:0000313|Ensembl:ENSAPLP00000003131} OS=Anas platyrhynchos platyrhynchos (Northern mallard) Name=ZNHIT6 {ECO:0000313|Ensembl:ENSAPLP00000003131} PE=4
ENSAPLG00000007027	ENSAPLG00000007027;A3:chr8:19898879-19898990:19898879-19899014:+	ENSAPLT00000039988	ENSAPLT00000007386,ENSAPLT00000027841,ENSAPLT00000039988,ENSAPLT00000042466	0.19177863377743226	0.06484511556297433	0.033476411375263984	0.06474657800594752	0.12826800244540548	0.05526736053747453	-0.013939406599999999	0.3108108108	USP33	GO:0071108//protein K48-linked deubiquitination`biological_process`A protein deubiquitination process in which a K48-linked ubiquitin chain, i.e. a polymer of ubiquitin formed by linkages between lysine residues at position 48 of the ubiquitin monomers, is removed from a protein. [GOC:mah];GO:0050821//protein stabilization`biological_process`Any process involved in maintaining the structure and i…	K11848//USP20_33`ubiquitin carboxyl-terminal hydrolase 20/33 [EC:3.4.19.12]	-	-	XP_027319555.1//ubiquitin carboxyl-terminal hydrolase 33 isoform X3`[Anas platyrhynchos];EOB08114.1//Ubiquitin carboxyl-terminal hydrolase 33, partial`[Anas platyrhynchos]	PF02148.22//zf-UBP`Zn-finger in ubiquitin-hydrolases and other protein;PF00443.32//UCH`Ubiquitin carboxyl-terminal hydrolase;PF13423.9//UCH_1`Ubiquitin carboxyl-terminal hydrolase;PF06337.15//DUSP`DUSP domain	-	tr|A0A493STP4|A0A493STP4_ANAPP//Ubiquitin carboxyl-terminal hydrolase {ECO:0000256|RuleBase:RU366025} EC=3.4.19.12 {ECO:0000256|RuleBase:RU366025} OS=Anas platyrhynchos platyrhynchos (Northern mallard) Name=USP33 {ECO:0000313|Ensembl:ENSAPLP00000016865} PE=3;tr|A0A493TG25|A0A493TG25_ANAPP//Ubiquitin carboxyl-terminal hydrolase {ECO:0000256|RuleBase:RU366025} EC=3.4.19.12 {ECO:0000256|RuleBase:RU3…
ENSAPLG00000001003	ENSAPLG00000001003;A3:chr8:25619996-25627260:25619996-25627262:+	ENSAPLG00000001003.t1	ENSAPLG00000001003.t1,ENSAPLT00000042194,ENSAPLT00000001305	0.9946459052406552	0.9948765733607412	0.994287274610382	1.0	1.0	1.0	0.0053967489000000006	0.38963963960000003	OSBPL9	GO:0008289//lipid binding`molecular_function`Binding to a lipid. [GOC:ai];GO:0006869//lipid transport`biological_process`The directed movement of lipids into, out of or within a cell, or between cells, by means of some agent such as a transporter or pore. Lipids are compounds soluble in an organic solvent but not, or sparingly, in an aqueous solvent. [ISBN:0198506732];GO:0005794//Golgi apparatus`…	K20465//OSBPL9_10_11, ORP9_10_11`oxysterol-binding protein-related protein 9/10/11	-	-	XP_032048413.1//oxysterol-binding protein-related protein 9 isoform X2`[Aythya fuligula];XP_032048414.1//oxysterol-binding protein-related protein 9 isoform X3`[Aythya fuligula]	PF01237.21//Oxysterol_BP`Oxysterol-binding protein	-	tr|A0A493T9R7|A0A493T9R7_ANAPP//Oxysterol-binding protein {ECO:0000256|RuleBase:RU003845} OS=Anas platyrhynchos platyrhynchos (Northern mallard) Name=OSBPL9 {ECO:0000313|Ensembl:ENSAPLP00000022395} PE=3;tr|U3I0G4|U3I0G4_ANAPP//Oxysterol-binding protein {ECO:0000256|RuleBase:RU003845} OS=Anas platyrhynchos platyrhynchos (Northern mallard) Name=OSBPL9 {ECO:0000313|Ensembl:ENSAPLP00000000734} PE=3;t…
ENSAPLG00000016792	ENSAPLG00000016792;A3:chr9:5981777-5983466:5981777-5983475:+	ENSAPLT00000038912,ENSAPLT00000041609,ENSAPLT00000036736,ENSAPLT00000037271,ENSAPLT00000026597,ENSAPLT00000039973,ENSAPLT00000027123,ENSAPLT00000032051,ENSAPLT00000019416	ENSAPLT00000039973,ENSAPLT00000032051,ENSAPLT00000036073,ENSAPLT00000037271,ENSAPLT00000019416,ENSAPLT00000027123,ENSAPLT00000041609,ENSAPLT00000026597,ENSAPLT00000036736,ENSAPLT00000038912	0.9776839792916558	0.989863531040763	0.9824076856596358	1.0	1.0	1.0	0.016681601299999998	0.28378378379999997	IL1RAP	GO:0004908//interleukin-1 receptor activity`molecular_function`Combining with interleukin-1 to initiate a change in cell activity. Interleukin-1 is produced mainly by activated macrophages and is involved in the inflammatory response. [GOC:jl];GO:0016020//membrane`cellular_component`A lipid bilayer along with all the proteins and protein complexes embedded in it an attached to it. [GOC:dos, GOC:m…	K04723//IL1RAP`interleukin 1 receptor accessory protein	ko04010//MAPK signaling pathway`Environmental Information Processing`Signal transduction;ko04060//Cytokine-cytokine receptor interaction`Environmental Information Processing`Signaling molecules and interaction;ko04659//Th17 cell differentiation`Organismal Systems`Immune system;ko04750//Inflammatory mediator regulation of TRP channels`Organismal Systems`Sensory system	-	XP_012964025.2//interleukin-1 receptor accessory protein isoform X9`[Anas platyrhynchos];XP_012964012.2//interleukin-1 receptor accessory protein isoform X7`[Anas platyrhynchos];XP_021134395.2//interleukin-1 receptor accessory protein isoform X4`[Anas platyrhynchos];XP_021134393.2//interleukin-1 receptor accessory protein isoform X3`[Anas platyrhynchos]	PF18452.4//Ig_6`Immunoglobulin domain;PF01582.23//TIR`TIR domain	-	tr|A0A493TKU8|A0A493TKU8_ANAPP//Interleukin 1 receptor accessory protein {ECO:0000313|Ensembl:ENSAPLP00000026512} OS=Anas platyrhynchos platyrhynchos (Northern mallard) Name=IL1RAP {ECO:0000313|Ensembl:ENSAPLP00000026512} PE=4;tr|A0A493TYN3|A0A493TYN3_ANAPP//Interleukin 1 receptor accessory protein {ECO:0000313|Ensembl:ENSAPLP00000030685} OS=Anas platyrhynchos platyrhynchos (Northern mallard) Nam…
ENSAPLG00000015334	ENSAPLG00000015334;A3:chr9:9291344-9297402:9291344-9297440:+	ENSAPLG00000015334.t1	ENSAPLG00000015334.t1,ENSAPLT00000016045	0.9552493003256848	0.940552313127304	0.9540893329422409	0.8975643302392595	0.9389868074026584	0.9279735339753122	-0.0284554249	0.2072072072	ATG4B	GO:0005737//cytoplasm`cellular_component`The contents of a cell excluding the plasma membrane and nucleus, but including other subcellular structures. [ISBN:0198547684];GO:0019786//Atg8-specific protease activity`molecular_function`Catalysis of the hydrolysis of APG8, a small ubiquitin-related modifier. [GOC:mah];GO:0000423//mitophagy`biological_process`The selective autophagy process in which a …	K08342//ATG4`cysteine protease ATG4 [EC:3.4.22.-]	ko04136//Autophagy - other`Cellular Processes`Transport and catabolism;ko04140//Autophagy - animal`Cellular Processes`Transport and catabolism	-	XP_042652024.1//cysteine protease ATG4B isoform X1`[Tyto alba];XP_010121078.1//PREDICTED: cysteine protease ATG4B, partial`[Chlamydotis macqueenii]	PF03416.22//Peptidase_C54`Peptidase family C54;PF20166.1//ATG4_LIR`ATG4, F-type LIR motif	-	tr|U3J6X4|U3J6X4_ANAPP//Cysteine protease {ECO:0000256|RuleBase:RU363115} EC=3.4.22.- {ECO:0000256|RuleBase:RU363115} OS=Anas platyrhynchos platyrhynchos (Northern mallard) Name=ATG4B {ECO:0000313|Ensembl:ENSAPLP00000015251} PE=3
ENSAPLG00000006751	ENSAPLG00000006751;A3:chr9:17389191-17389457:17389191-17389528:+	ENSAPLT00000026892,ENSAPLT00000007048	ENSAPLT00000007048,ENSAPLT00000026892,ENSAPLG00000006751.t2,ENSAPLG00000006751.t1	0.4177314706806024	0.5292748610725038	0.465121443211508	0.6909657067134373	0.7158981601273361	0.6236898322043994	0.20614197469999998	0.0045045045	EIF4A2	GO:1900260//negative regulation of RNA-directed 5'-3' RNA polymerase activity`biological_process`Any process that stops, prevents or reduces the frequency, rate or extent of RNA-directed 5'-3' RNA polymerase activity. [GOC:pf, GOC:TermGenie];GO:1990830//cellular response to leukemia inhibitory factor`biological_process`Any process that results in a change in state or activity of a cell (in terms …	K03257//EIF4A`translation initiation factor 4A	-	-	XP_028587508.1//eukaryotic initiation factor 4A-II isoform X2`[Podarcis muralis];XP_035413099.1//eukaryotic initiation factor 4A-II isoform X2`[Cygnus atratus];XP_005506650.1//eukaryotic initiation factor 4A-II`[Columba livia]	PF00270.32//DEAD`DEAD/DEAH box helicase;PF04851.18//ResIII`Type III restriction enzyme, res subunit;PF00271.34//Helicase_C`Helicase conserved C-terminal domain	-	tr|A0A493TS49|A0A493TS49_ANAPP//RNA helicase {ECO:0000256|ARBA:ARBA00012552} EC=3.6.4.13 {ECO:0000256|ARBA:ARBA00012552} OS=Anas platyrhynchos platyrhynchos (Northern mallard) Name=EIF4A2 {ECO:0000313|Ensembl:ENSAPLP00000028706} PE=3;tr|U3IGN1|U3IGN1_ANAPP//RNA helicase {ECO:0000256|ARBA:ARBA00012552} EC=3.6.4.13 {ECO:0000256|ARBA:ARBA00012552} OS=Anas platyrhynchos platyrhynchos (Northern mallar…
ENSAPLG00000009626	ENSAPLG00000009626;A3:chr9:21285864-21286134:21285864-21286204:+	ENSAPLG00000009626.t1	ENSAPLT00000017618,ENSAPLG00000009626.t2,ENSAPLT00000010025,ENSAPLG00000009626.t1	0.27238016279390953	0.2818859372368429	0.3055978227518654	0.3958489161128462	0.4119970222205777	0.4280406821735709	0.1253408992	0.0281531532	RPL22L1	GO:0005737//cytoplasm`cellular_component`The contents of a cell excluding the plasma membrane and nucleus, but including other subcellular structures. [ISBN:0198547684];GO:0003735//structural constituent of ribosome`molecular_function`The action of a molecule that contributes to the structural integrity of the ribosome. [GOC:mah];GO:0005840//ribosome`cellular_component`An intracellular organelle,…	K02891//RP-L22e, RPL22`large subunit ribosomal protein L22e	ko03010//Ribosome`Genetic Information Processing`Translation;ko05171//Coronavirus disease - COVID-19`Human Diseases`Infectious disease: viral	-	XP_027320176.1//60S ribosomal protein L22-like 1`[Anas platyrhynchos];PNJ32844.1//RPL22L1 isoform 3`[Pongo abelii]	PF01776.20//Ribosomal_L22e`Ribosomal L22e protein family	-	tr|U3IQ11|U3IQ11_ANAPP//Ribosomal protein L22 like 1 {ECO:0000313|Ensembl:ENSAPLP00000009334} OS=Anas platyrhynchos platyrhynchos (Northern mallard) Name=RPL22L1 {ECO:0000313|Ensembl:ENSAPLP00000009334} PE=3;tr|A0A8B9U401|A0A8B9U401_9AVES//Ribosomal protein L22 like 1 {ECO:0000313|Ensembl:ENSAZOP00000001951} OS=Anas zonorhyncha (Eastern spot-billed duck) PE=4;tr|A0A8D2MED6|A0A8D2MED6_ZONAL//Uncha…
ENSAPLG00000010076	ENSAPLG00000010076;A3:chr9:25804349-25809488:25804255-25809488:-	ENSAPLG00000010076.t1	ENSAPLT00000010545,ENSAPLG00000010076.t1,ENSAPLT00000024940	0.9815764978854024	0.9270377707874472	0.9293323032125392	0.9704812569560366	0.9645923748104602	0.9749377188884152	0.0240215929	0.2308558559	EIF2A	GO:0006468//protein phosphorylation`biological_process`The process of introducing a phosphate group on to a protein. [GOC:hb];GO:0000049//tRNA binding`molecular_function`Binding to a transfer RNA. [GOC:ai];GO:0032933//SREBP signaling pathway`biological_process`A series of molecular signals from the endoplasmic reticulum to the nucleus generated as a consequence of decreased levels of one or more …	K15026//EIF2A`translation initiation factor 2A	-	-	XP_035190162.1//eukaryotic translation initiation factor 2A`[Oxyura jamaicensis];XP_027320493.2//LOW QUALITY PROTEIN: eukaryotic translation initiation factor 2A`[Anas platyrhynchos]	PF08662.14//eIF2A`Eukaryotic translation initiation factor eIF2A	-	tr|U3IRH1|U3IRH1_ANAPP//Eukaryotic translation initiation factor 2A {ECO:0000256|ARBA:ARBA00013819, ECO:0000256|PIRNR:PIRNR017222} Short=eIF-2A {ECO:0000256|PIRNR:PIRNR017222} OS=Anas platyrhynchos platyrhynchos (Northern mallard) Name=EIF2A {ECO:0000313|Ensembl:ENSAPLP00000009844} PE=3;tr|A0A493TWT8|A0A493TWT8_ANAPP//Eukaryotic translation initiation factor 2A {ECO:0000256|ARBA:ARBA00013819, ECO…
ENSAPLG00000020011	ENSAPLG00000020011;A3:chr10:8254708-8254781:8254708-8254802:+	ENSAPLT00000024783	ENSAPLT00000030979,ENSAPLT00000024783	0.9790121046904272	1.0	0.9802102259252508	1.0	0.9844108322058199	0.9428579471903912	-0.0106511837	0.3434684685	MBNL3	GO:0046872//metal ion binding`molecular_function`Binding to a metal ion. [GOC:ai];GO:0043484//regulation of RNA splicing`biological_process`Any process that modulates the frequency, rate or extent of RNA splicing, the process of removing sections of the primary RNA transcript to remove sequences not present in the mature form of the RNA and joining the remaining sections to form the mature form o…	K14943//MBNL`muscleblind	-	-	KGL90648.1//Muscleblind-like 3, partial`[Charadrius vociferus];XP_033370068.1//muscleblind-like protein 3 isoform X2`[Parus major];EOA99636.1//Muscleblind-like protein 2, partial`[Anas platyrhynchos];XP_005021869.1//muscleblind-like protein 3 isoform X1`[Anas platyrhynchos];XP_019348333.1//PREDICTED: muscleblind-like protein 3 isoform X2`[Alligator mississippiensis]	-	-	tr|A0A7M4FVX9|A0A7M4FVX9_CROPO//Muscleblind like splicing regulator 3 {ECO:0000313|Ensembl:ENSCPRP00005011079} OS=Crocodylus porosus (Saltwater crocodile) (Estuarine crocodile) Name=MBNL3 {ECO:0000313|Ensembl:ENSCPRP00005011079} PE=4;tr|A0A493TJ53|A0A493TJ53_ANAPP//Muscleblind like splicing regulator 3 {ECO:0000313|Ensembl:ENSAPLP00000025879} OS=Anas platyrhynchos platyrhynchos (Northern mallard)…
ENSAPLG00000031131	ENSAPLG00000031131;A3:chr10:7358174-7358930:7358171-7358930:-	ENSAPLT00000036703,ENSAPLT00000035577	ENSAPLT00000017799,ENSAPLG00000031131.t1,ENSAPLT00000043879,ENSAPLT00000035577,ENSAPLT00000036703	0.1342880130583516	0.07135042346186282	0.06153119432335712	0.05730721127603273	0.11556218825206037	0.07439256809951189	-0.0066358877	0.3772522523	FHL1	GO:0007517//muscle organ development`biological_process`The process whose specific outcome is the progression of the muscle over time, from its formation to the mature structure. The muscle is an organ consisting of a tissue made up of various elongated cells that are specialized to contract and thus to produce movement and mechanical work. [GOC:jid, ISBN:0198506732];GO:0046872//metal ion binding…	K14365//FHL1, SLIM1`four and a half LIM domains protein 1	ko04630//JAK-STAT signaling pathway`Environmental Information Processing`Signal transduction	-	XP_032052421.1//four and a half LIM domains protein 1`[Aythya fuligula];XP_013038745.1//PREDICTED: four and a half LIM domains protein 1 isoform X2`[Anser cygnoides domesticus];XP_005023841.1//four and a half LIM domains protein 1 isoform X1`[Anas platyrhynchos];XP_005023842.1//four and a half LIM domains protein 1 isoform X2`[Anas platyrhynchos]	PF00412.25//LIM`LIM domain	-	tr|A0A8B9UNL0|A0A8B9UNL0_9AVES//Four and a half LIM domains 1 {ECO:0000313|Ensembl:ENSAZOP00000010761} OS=Anas zonorhyncha (Eastern spot-billed duck) PE=4;tr|A0A493TBK6|A0A493TBK6_ANAPP//Four and a half LIM domains 1 {ECO:0000313|Ensembl:ENSAPLP00000023296} OS=Anas platyrhynchos platyrhynchos (Northern mallard) Name=FHL1 {ECO:0000313|Ensembl:ENSAPLP00000023296} PE=4;tr|A0A493TKK5|A0A493TKK5_ANAPP…
ENSAPLG00000014748	ENSAPLG00000014748;A3:chr10:7624150-7633522:7624147-7633522:-	ENSAPLT00000015392	ENSAPLT00000047113,ENSAPLT00000015392	0.2653956552602141	0.27422626774368164	0.3963657109663499	0.2569140996064595	0.4086210936319019	0.17254388503426807	-0.0326361852	0.1779279279	PHF6	GO:0046872//metal ion binding`molecular_function`Binding to a metal ion. [GOC:ai]	K23310//PHF6`PHD finger protein 6	ko03082//ATP-dependent chromatin remodeling`Genetic Information Processing`Chromosome	-	XP_004940719.1//PHD finger protein 6 isoform X1`[Gallus gallus];XP_004940720.1//PHD finger protein 6 isoform X2`[Gallus gallus]	PF13832.9//zf-HC5HC2H_2`PHD-zinc-finger like domain;PF13771.9//zf-HC5HC2H`PHD-like zinc-binding domain	MBD//http://bioinfo.life.hust.edu.cn/AnimalTFDB#!/tf_detail?species=Ailuropoda_melanoleuca&family=MBD	tr|A0A663FL36|A0A663FL36_AQUCH//PHD finger protein 6 {ECO:0000313|Ensembl:ENSACCP00020024502} OS=Aquila chrysaetos chrysaetos Name=PHF6 {ECO:0000313|Ensembl:ENSACCP00020024502} PE=4;tr|A0A6J0HHD1|A0A6J0HHD1_9PASS//PHD finger protein 6 isoform X1 {ECO:0000313|RefSeq:XP_017673961.1, ECO:0000313|RefSeq:XP_017673969.1} OS=Lepidothrix coronata (blue-crowned manakin) ECO:0000313|RefSeq:XP_017673969.1, …
ENSAPLG00000009210	ENSAPLG00000009210;A3:chr12:9567094-9570136:9567066-9570136:-	ENSAPLG00000009210.t1	ENSAPLG00000009210.t1,ENSAPLT00000009577	1.0	0.9747649565498988	1.0	0.9894891823295462	1.0	1.0	0.0049080753	0.3963963964	NUTF2	GO:0017056//structural constituent of nuclear pore`molecular_function`The action of a molecule that contributes to the structural integrity of the nuclear pore complex, a protein-lined channel in the nuclear envelope that allows the transfer of macromolecules. [GOC:mah, PMID:25802992];GO:0006611//protein export from nucleus`biological_process`The directed movement of a protein from the nucleus in…	K19718//BRE5`UBP3-associated protein BRE5;K14285//NXT1_2, P15`NTF2-related export protein 1/2	ko03008//Ribosome biogenesis in eukaryotes`Genetic Information Processing`Translation;ko03013//Nucleocytoplasmic transport`Genetic Information Processing`Translation;ko03015//mRNA surveillance pathway`Genetic Information Processing`Translation;ko05014//Amyotrophic lateral sclerosis`Human Diseases`Neurodegenerative disease;ko05164//Influenza A`Human Diseases`Infectious disease: viral	-	EOA94192.1//Nuclear transport factor 2, partial`[Anas platyrhynchos];XP_010207680.1//PREDICTED: nuclear transport factor 2, partial`[Colius striatus]	PF02136.23//NTF2`Nuclear transport factor 2 (NTF2) domain	-	tr|U3INR9|U3INR9_ANAPP//Nuclear transport factor 2 {ECO:0000313|Ensembl:ENSAPLP00000008892} OS=Anas platyrhynchos platyrhynchos (Northern mallard) Name=NUTF2 {ECO:0000313|Ensembl:ENSAPLP00000008892} PE=4;tr|A0A851Y364|A0A851Y364_EOLRO//NTF2 factor {ECO:0000313|EMBL:NXD74377.1} Fragment OS=Eolophus roseicapilla (Galah cockatoo) (Cacatua roseicapilla) ORFNames=EOLROS_R02895 {ECO:0000313|EMBL:NXD743…
ENSAPLG00000030486	ENSAPLG00000030486;A3:chr12:11922239-11923536:11922239-11923549:+	ENSAPLT00000037439	ENSAPLT00000037439,ENSAPLT00000042922	0.2055035000615521	0.21587806013174346	0.27841249118054984	0.13279358326467952	0.21471285696462056	0.2068964144196438	-0.0484637322	0.1238738739	TK2	-	K05961//dnk`deoxynucleoside kinase [EC:2.7.1.145]	ko00230//Purine metabolism`Metabolism`Nucleotide metabolism;ko00240//Pyrimidine metabolism`Metabolism`Nucleotide metabolism;ko01100//Metabolic pathways`Metabolism`Global and overview maps;ko01232//Nucleotide metabolism`Metabolism`Global and overview maps	-	EOB01021.1//Thymidine kinase 2, mitochondrial, partial`[Anas platyrhynchos];XP_027322563.1//thymidine kinase 2, mitochondrial isoform X1`[Anas platyrhynchos]	PF01712.22//dNK`Deoxynucleoside kinase	-	tr|A0A493U1Y5|A0A493U1Y5_ANAPP//Thymidine kinase 2 {ECO:0000313|Ensembl:ENSAPLP00000032132} OS=Anas platyrhynchos platyrhynchos (Northern mallard) Name=TK2 {ECO:0000313|Ensembl:ENSAPLP00000032132} PE=4;tr|A0A8B9VDN5|A0A8B9VDN5_9AVES//Thymidine kinase 2 {ECO:0000313|Ensembl:ENSAZOP00000020853} OS=Anas zonorhyncha (Eastern spot-billed duck) PE=4
ENSAPLG00000013371	ENSAPLG00000013371;A3:chr12:17725880-17741309:17725880-17741390:+	ENSAPLT00000021221	ENSAPLT00000013934,ENSAPLT00000021221	0.9159510939024318	1.0	1.0	0.9716315007081726	0.9520375417697852	0.9423523589315219	-0.016643230800000002	0.2849099099	WFDC1	GO:0005576//extracellular region`cellular_component`The space external to the outermost structure of a cell. For cells without external protective or external encapsulating structures this refers to space outside of the plasma membrane. This term covers the host cell environment outside an intracellular parasite. [GOC:go_curators];GO:0030414//peptidase inhibitor activity`molecular_function`Binds …	K23635//WFDC1`WAP four-disulfide core domain protein 1	-	-	XP_035399636.1//WAP four-disulfide core domain protein 1`[Cygnus atratus];XP_021135300.1//WAP four-disulfide core domain protein 1`[Anas platyrhynchos]	PF00095.24//WAP`WAP-type (Whey Acidic Protein) 'four-disulfide core'	-	tr|A0A493TD99|A0A493TD99_ANAPP//WAP four-disulfide core domain 1 {ECO:0000313|Ensembl:ENSAPLP00000023896} OS=Anas platyrhynchos platyrhynchos (Northern mallard) Name=WFDC1 {ECO:0000313|Ensembl:ENSAPLP00000023896} PE=4;tr|U3J109|U3J109_ANAPP//WAP four-disulfide core domain 1 {ECO:0000313|Ensembl:ENSAPLP00000013186} OS=Anas platyrhynchos platyrhynchos (Northern mallard) Name=WFDC1 {ECO:0000313|Ense…
ENSAPLG00000010309	ENSAPLG00000010309;A3:chr14:13689720-13689800:13689720-13689821:+	ENSAPLT00000046459,ENSAPLT00000010798,ENSAPLG00000010309.t2	ENSAPLT00000046459,ENSAPLT00000010798,ENSAPLG00000010309.t2,ENSAPLT00000019851,ENSAPLG00000010309.t1,ENSAPLT00000043866	0.4717874497399765	0.4562716757844704	0.4383819341031092	0.43622323204159535	0.4617986344544013	0.4293244180868974	-0.0130315917	0.3186936937	-	GO:0003723//RNA binding`molecular_function`Binding to an RNA molecule or a portion thereof. [GOC:jl, GOC:mah];GO:0005654//nucleoplasm`cellular_component`That part of the nuclear content other than the chromosomes or the nucleolus. [GOC:ma, ISBN:0124325653]	K12898//HNRNPF_H`heterogeneous nuclear ribonucleoprotein F/H	-	-	XP_038042239.1//heterogeneous nuclear ribonucleoprotein H isoform X5`[Anas platyrhynchos];XP_013031403.1//PREDICTED: LOW QUALITY PROTEIN: heterogeneous nuclear ribonucleoprotein H`[Anser cygnoides domesticus];XP_035194351.1//heterogeneous nuclear ribonucleoprotein H isoform X2`[Oxyura jamaicensis];XP_032052610.1//heterogeneous nuclear ribonucleoprotein H isoform X3`[Aythya fuligula]	PF00076.25//RRM_1`RNA recognition motif. (a.k.a. RRM, RBD, or RNP domain);PF08080.15//zf-RNPHF`RNPHF zinc finger	-	tr|A0A493TD82|A0A493TD82_ANAPP//Uncharacterized protein {ECO:0000313|Ensembl:ENSAPLP00000023839} OS=Anas platyrhynchos platyrhynchos (Northern mallard) PE=4;tr|U3IS69|U3IS69_ANAPP//Uncharacterized protein {ECO:0000313|Ensembl:ENSAPLP00000010092} OS=Anas platyrhynchos platyrhynchos (Northern mallard) PE=4;tr|A0A493SU02|A0A493SU02_ANAPP//Uncharacterized protein {ECO:0000313|Ensembl:ENSAPLP000000170…
ENSAPLG00000002299	ENSAPLG00000002299;A3:chr15:17026956-17029369:17026950-17029369:-	ENSAPLT00000028876,ENSAPLT00000040612,ENSAPLT00000025268	ENSAPLT00000002325,ENSAPLT00000028876,ENSAPLT00000025268,ENSAPLT00000040612	0.960760272232762	1.0	1.0	1.0	1.0	1.0	0.0130799093	0.3186936937	LITAF	GO:0005765//lysosomal membrane`cellular_component`The lipid bilayer surrounding the lysosome and separating its contents from the cell cytoplasm. [GOC:ai];GO:0046872//metal ion binding`molecular_function`Binding to a metal ion. [GOC:ai];GO:0005794//Golgi apparatus`cellular_component`A membrane-bound cytoplasmic organelle of the endomembrane system that further processes the core oligosaccharides …	K19363//LITAF`lipopolysaccharide-induced tumor necrosis factor-alpha factor	ko04142//Lysosome`Cellular Processes`Transport and catabolism	-	XP_005027544.1//lipopolysaccharide-induced tumor necrosis factor-alpha factor isoform X2`[Anas platyrhynchos]	PF10601.12//zf-LITAF-like`LITAF-like zinc ribbon domain	zf-LITAF-like//http://bioinfo.life.hust.edu.cn/AnimalTFDB#!/tf_detail?species=Anas_platyrhynchos&family=zf-LITAF-like	tr|U3I3D0|U3I3D0_ANAPP//Lipopolysaccharide induced TNF factor {ECO:0000313|Ensembl:ENSAPLP00000001750} OS=Anas platyrhynchos platyrhynchos (Northern mallard) Name=LITAF {ECO:0000313|Ensembl:ENSAPLP00000001750} PE=3;tr|A0A493TLF0|A0A493TLF0_ANAPP//Lipopolysaccharide induced TNF factor {ECO:0000313|Ensembl:ENSAPLP00000026440} OS=Anas platyrhynchos platyrhynchos (Northern mallard) Name=LITAF {ECO:00…
ENSAPLG00000005447	ENSAPLG00000005447;A3:chr15:9550850-9551514:9550850-9551580:+	ENSAPLT00000026587	ENSAPLT00000005697,ENSAPLT00000026587	0.2865461234025721	0.16942546280291626	0.25427456683682864	0.2336564521652346	0.2034463650536281	0.2451655939438703	-0.009325914	0.3614864865	MARF1	GO:0005794//Golgi apparatus`cellular_component`A membrane-bound cytoplasmic organelle of the endomembrane system that further processes the core oligosaccharides (e.g. N-glycans) added to proteins in the endoplasmic reticulum and packages them into membrane-bound vesicles. The Golgi apparatus operates at the intersection of the secretory, lysosomal, and endocytic pathways. [ISBN:0198506732];GO:00…	K17573//LKAP, MARF1`meiosis arrest female protein 1	-	-	XP_032053276.1//meiosis regulator and mRNA stability factor 1 isoform X1`[Aythya fuligula];XP_038042843.1//meiosis regulator and mRNA stability factor 1 isoform X1`[Anas platyrhynchos]	PF01936.21//NYN`NYN domain;PF19687.2//MARF1_LOTUS`MARF1 LOTUS domain;PF12872.10//OST-HTH`OST-HTH/LOTUS domain;PF11608.11//MARF1_RRM1`MARF1, RNA recognition motif 1	-	tr|U3ICU8|U3ICU8_ANAPP//Limkain-b1 {ECO:0000256|ARBA:ARBA00018457} Meiosis regulator and mRNA stability factor 1 {ECO:0000256|ARBA:ARBA00022152} OS=Anas platyrhynchos platyrhynchos (Northern mallard) Name=MARF1 {ECO:0000313|Ensembl:ENSAPLP00000005070} PE=4;tr|A0A493SZR2|A0A493SZR2_ANAPP//Limkain-b1 {ECO:0000256|ARBA:ARBA00018457} Meiosis regulator and mRNA stability factor 1 {ECO:0000256|ARBA:ARB…
ENSAPLG00000007818	ENSAPLG00000007818;A3:chr16:12479506-12482107:12479484-12482107:-	ENSAPLT00000008105	ENSAPLG00000007818.t2,ENSAPLT00000020592,ENSAPLT00000008105	0.17997841450220814	0.07032805281408969	0.14436927081636042	0.20609272181065266	0.08694235646212338	0.11287114776574972	0.003743496	0.4042792793	RSRC2	-	K24595//RSRC2`arginine/serine-rich coiled-coil protein 2	-	-	XP_027325444.1//arginine/serine-rich coiled-coil protein 2 isoform X3`[Anas platyrhynchos];XP_009319472.1//PREDICTED: arginine/serine-rich coiled-coil protein 2 isoform X1`[Pygoscelis adeliae];OPJ75023.1//arginine/serine-rich coiled-coil protein 2 isoform B`[Patagioenas fasciata monilis];XP_027325443.1//arginine/serine-rich coiled-coil protein 2 isoform X1`[Anas platyrhynchos]	PF15477.9//SMAP`Small acidic protein family	-	tr|A0A493SVT0|A0A493SVT0_ANAPP//Arginine and serine rich coiled-coil 2 {ECO:0000313|Ensembl:ENSAPLP00000017706} OS=Anas platyrhynchos platyrhynchos (Northern mallard) Name=RSRC2 {ECO:0000313|Ensembl:ENSAPLP00000017706} PE=4;tr|U3IJM1|U3IJM1_ANAPP//Arginine and serine rich coiled-coil 2 {ECO:0000313|Ensembl:ENSAPLP00000007443} OS=Anas platyrhynchos platyrhynchos (Northern mallard) Name=RSRC2 {ECO:…
ENSAPLG00000009326	ENSAPLG00000009326;A3:chr18:7727123-7728480:7727123-7728510:+	ENSAPLT00000009735,ENSAPLT00000045082,ENSAPLT00000025496	ENSAPLT00000025496,ENSAPLT00000026274,ENSAPLT00000009735,ENSAPLT00000045082	0.8105352706029896	0.614108113490843	0.6152519530490661	0.5571743808744438	0.5248118512082766	0.4113599428375077	-0.1821830541	0.0168918919	FNBP1	GO:0005737//cytoplasm`cellular_component`The contents of a cell excluding the plasma membrane and nucleus, but including other subcellular structures. [ISBN:0198547684];GO:0006897//endocytosis`biological_process`A vesicle-mediated transport process in which cells take up external materials or membrane constituents by the invagination of a small region of the plasma membrane to form a new membrane…	K20121//FNBP1`formin-binding protein 1	ko05131//Shigellosis`Human Diseases`Infectious disease: bacterial	-	XP_005013285.2//formin-binding protein 1 isoform X8`[Anas platyrhynchos];XP_035754144.1//formin-binding protein 1 isoform X9`[Egretta garzetta];XP_035410869.1//formin-binding protein 1 isoform X6`[Cygnus atratus];XP_005013284.2//formin-binding protein 1 isoform X7`[Anas platyrhynchos];XP_040387445.1//formin-binding protein 1 isoform X7`[Cygnus olor]	PF00611.26//FCH`Fes/CIP4, and EFC/F-BAR homology domain;PF00018.31//SH3_1`SH3 domain;PF14604.9//SH3_9`Variant SH3 domain;PF07653.20//SH3_2`Variant SH3 domain	-	tr|U3IP76|U3IP76_ANAPP//Formin binding protein 1 {ECO:0000313|Ensembl:ENSAPLP00000009049} OS=Anas platyrhynchos platyrhynchos (Northern mallard) Name=FNBP1 {ECO:0000313|Ensembl:ENSAPLP00000009049} PE=4;tr|A0A493T2A3|A0A493T2A3_ANAPP//Formin binding protein 1 {ECO:0000313|Ensembl:ENSAPLP00000019961} OS=Anas platyrhynchos platyrhynchos (Northern mallard) Name=FNBP1 {ECO:0000313|Ensembl:ENSAPLP00000…
ENSAPLG00000005222	ENSAPLG00000005222;A3:chr25:1942518-1942973:1942518-1942976:+	ENSAPLT00000005419,ENSAPLT00000042598	ENSAPLT00000027822,ENSAPLT00000023580,ENSAPLT00000042598,ENSAPLT00000005419	0.10553825274476712	0.02575948068245345	0.1093645566055115	0.03675313653158633	0.0657526912518342	0.049784290582949295	-0.0294573906	0.2038288288	NFRKB	GO:0000723//telomere maintenance`biological_process`Any process that contributes to the maintenance of proper telomeric length and structure by affecting and monitoring the activity of telomeric proteins, the length of telomeric DNA and the replication and repair of the DNA. These processes includes those that shorten, lengthen, replicate and repair the telomeric DNA sequences. [GOC:BHF, GOC:BHF_…	K11671//NFRKB, INO80G`nuclear factor related to kappa-B-binding protein	ko03082//ATP-dependent chromatin remodeling`Genetic Information Processing`Chromosome	-	XP_027300186.1//nuclear factor related to kappa-B-binding protein isoform X2`[Anas platyrhynchos];XP_027300184.1//nuclear factor related to kappa-B-binding protein isoform X1`[Anas platyrhynchos];XP_025927464.1//nuclear factor related to kappa-B-binding protein isoform X2`[Apteryx rowi]	PF14465.9//NFRKB_winged`NFRKB Winged Helix-like	TF_others//-	tr|U3IC27|U3IC27_ANAPP//Nuclear factor related to kappaB binding protein {ECO:0000313|Ensembl:ENSAPLP00000004799} OS=Anas platyrhynchos platyrhynchos (Northern mallard) Name=NFRKB {ECO:0000313|Ensembl:ENSAPLP00000004799} PE=4;tr|A0A493TWG4|A0A493TWG4_ANAPP//Nuclear factor related to kappaB binding protein {ECO:0000313|Ensembl:ENSAPLP00000030232} OS=Anas platyrhynchos platyrhynchos (Northern malla…
ENSAPLG00000009055	ENSAPLG00000009055;A3:chr26:197255-197686:197249-197686:-	ENSAPLG00000009055.t2,ENSAPLG00000009055.t3,ENSAPLT00000035863,ENSAPLT00000009461,ENSAPLT00000029649	ENSAPLG00000009055.t3,ENSAPLG00000009055.t2,ENSAPLT00000022838,ENSAPLT00000035863,ENSAPLT00000009461,ENSAPLT00000029649	0.9863551140315968	1.0	1.0	1.0	1.0	1.0	0.0045482953000000005	0.39977477479999995	UBQLN4	GO:0016021//integral component of membrane`cellular_component`The component of a membrane consisting of the gene products and protein complexes having at least some part of their peptide sequence embedded in the hydrophobic region of the membrane. [GOC:dos, GOC:go_curators];GO:0006974//cellular response to DNA damage stimulus`biological_process`Any process that results in a change in state or act…	K04523//UBQLN, DSK2`ubiquilin	ko04141//Protein processing in endoplasmic reticulum`Genetic Information Processing`Folding, sorting and degradation;ko05014//Amyotrophic lateral sclerosis`Human Diseases`Neurodegenerative disease	-	KFQ54320.1//Ubiquilin-4, partial`[Nestor notabilis];XP_023801074.1//ubiquilin-4 isoform X2`[Cyanistes caeruleus];XP_009942783.1//PREDICTED: ubiquilin-4`[Opisthocomus hoazin];XP_035202361.1//ubiquilin-4, partial`[Oxyura jamaicensis];XP_038023817.1//ubiquilin-4 isoform X2`[Anas platyrhynchos];XP_032060196.1//ubiquilin-4`[Aythya fuligula]	PF00240.26//ubiquitin`Ubiquitin family;PF00627.34//UBA`UBA/TS-N domain	-	tr|A0A493T9I3|A0A493T9I3_ANAPP//Ubiquilin 4 {ECO:0000313|Ensembl:ENSAPLP00000022315} OS=Anas platyrhynchos platyrhynchos (Northern mallard) Name=UBQLN4 {ECO:0000313|Ensembl:ENSAPLP00000022315} PE=4;tr|A0A493TUV5|A0A493TUV5_ANAPP//Ubiquilin 4 {ECO:0000313|Ensembl:ENSAPLP00000029340} OS=Anas platyrhynchos platyrhynchos (Northern mallard) Name=UBQLN4 {ECO:0000313|Ensembl:ENSAPLP00000029340} PE=4;tr|…
ENSAPLG00000024223	ENSAPLG00000024223;A3:chr28:3356696-3356746:3356656-3356746:-	ENSAPLT00000025182	ENSAPLG00000024223.t2,ENSAPLT00000025182	0.12664035714643612	0.1072106786696645	0.13184096534317646	0.12563743529118218	0.11081340059612277	0.11612208720354765	-0.0043730259999999995	0.40202702700000004	COL1A1	GO:0005584//collagen type I trimer`cellular_component`A collagen trimer containing alpha(I) chains. The most common form of type I collagen is a heterotrimer containing two alpha1(I) chains and one alpha2(I) chain; homotrimers containing three alpha1(I) chains are also found. Type I collagen triple helices associate to form banded fibrils. [GOC:mah, GOC:sl, ISBN:0721639976];GO:0034504//protein lo…	K19719//COL2A`collagen type II alpha;K04657//CHRD`chordin;K06236//COL1A`collagen type I alpha	ko04151//PI3K-Akt signaling pathway`Environmental Information Processing`Signal transduction;ko04510//Focal adhesion`Cellular Processes`Cellular community - eukaryotes;ko04512//ECM-receptor interaction`Environmental Information Processing`Signaling molecules and interaction;ko04974//Protein digestion and absorption`Organismal Systems`Digestive system;ko05165//Human papillomavirus infection`Human …	-	XP_009071998.1//PREDICTED: collagen alpha-1(I) chain-like, partial`[Acanthisitta chloris];XP_027564991.1//collagen alpha-1(I) chain-like, partial`[Neopelma chrysocephalum]	PF01391.21//Collagen`Collagen triple helix repeat (20 copies);PF01410.21//COLFI`Fibrillar collagen C-terminal domain;PF00093.21//VWC`von Willebrand factor type C domain	-	tr|A0A493T8I0|A0A493T8I0_ANAPP//Collagen type I alpha 1 chain {ECO:0000313|Ensembl:ENSAPLP00000022176} OS=Anas platyrhynchos platyrhynchos (Northern mallard) Name=COL1A1 {ECO:0000313|Ensembl:ENSAPLP00000022176} PE=4;tr|A0A8B9VSC1|A0A8B9VSC1_9AVES//Collagen type I alpha 1 chain {ECO:0000313|Ensembl:ENSAZOP00000028592} OS=Anas zonorhyncha (Eastern spot-billed duck) PE=4
