# Supplementary material for: Exploring Gene Expression and Alternative Splicing in Duck Embryonic Myoblasts via Full-Length Transcriptome Sequencing
Source: Vet Sci. 2024 Nov 27;11(12):601. doi: 10.3390/vetsci11120601 (PMC11680404; doi:10.3390/vetsci11120601)
Supplement: Supplementary file 1 [file vetsci-11-00601-s001.zip › Table S2 A5_gene.dpsi.add_info.xls]

gene_id	event_id	alternative_transcripts	total_transcripts	GM1-PSI	GM2-PSI	GM3-PSI	DM1-PSI	DM2-PSI	DM3-PSI	dpsi	diffAS-pvalue	gene_name	go	kegg	pathway	cog	nr	pfam	tf	uniprot
ENSAPLG00000006209	ENSAPLG00000006209;A5:Z:26037356-26039361:26037356-26039497:-	ENSAPLT00000006524	ENSAPLG00000006209.t2,ENSAPLT00000006524	0.14156259782320788	0.18668574208683167	0.18072210141978395	0.08076998547688463	0.12055578952410795	0.16703913352702307	-0.0468685109	0.1090425532	HMGCR	-	K00021//HMGCR`hydroxymethylglutaryl-CoA reductase (NADPH) [EC:1.1.1.34]	ko00900//Terpenoid backbone biosynthesis`Metabolism`Metabolism of terpenoids and polyketides;ko01100//Metabolic pathways`Metabolism`Global and overview maps;ko04152//AMPK signaling pathway`Environmental Information Processing`Signal transduction;ko04976//Bile secretion`Organismal Systems`Digestive system	-	XP_027301871.1//3-hydroxy-3-methylglutaryl-Coenzyme A reductase isoform X1`[Anas platyrhynchos]	PF12349.11//Sterol-sensing`Sterol-sensing domain of SREBP cleavage-activation;PF00368.21//HMG-CoA_red`Hydroxymethylglutaryl-coenzyme A reductase	-	tr|A0A8B9SVB7|A0A8B9SVB7_ANAPL//3-hydroxy-3-methylglutaryl-CoA reductase {ECO:0000313|Ensembl:ENSAPLP00020011890} OS=Anas platyrhynchos (Mallard) (Anas boschas) Name=HMGCR {ECO:0000313|Ensembl:ENSAPLP00020011890} PE=4
ENSAPLG00000008003	ENSAPLG00000008003;A5:Z:49914908-49920512:49914908-49920694:-	ENSAPLT00000032872	ENSAPLT00000032872,ENSAPLG00000008003.t2	0.1542480823412108	0.17289993512174498	0.09010458567980692	0.2319805973560191	0.12182178792769173	0.11973485780002313	0.018761546599999998	0.335106383	PRRC1	GO:0005794//Golgi apparatus`cellular_component`A membrane-bound cytoplasmic organelle of the endomembrane system that further processes the core oligosaccharides (e.g. N-glycans) added to proteins in the endoplasmic reticulum and packages them into membrane-bound vesicles. The Golgi apparatus operates at the intersection of the secretory, lysosomal, and endocytic pathways. [ISBN:0198506732]	K01529//yjjX`inosine/xanthosine triphosphatase [EC:3.6.1.73]	ko00230//Purine metabolism`Metabolism`Nucleotide metabolism;ko01100//Metabolic pathways`Metabolism`Global and overview maps;ko01232//Nucleotide metabolism`Metabolism`Global and overview maps	-	XP_021128047.3//protein PRRC1`[Anas platyrhynchos]	PF01931.21//NTPase_I-T`Protein of unknown function DUF84	-	tr|U3IK80|U3IK80_ANAPP//Proline rich coiled-coil 1 {ECO:0000313|Ensembl:ENSAPLP00000007652} OS=Anas platyrhynchos platyrhynchos (Northern mallard) Name=PRRC1 {ECO:0000313|Ensembl:ENSAPLP00000007652} PE=3
ENSAPLG00000008003	ENSAPLG00000008003;A5:Z:49914908-49920512:49914908-49920922:-	ENSAPLT00000032872	ENSAPLT00000032872,ENSAPLG00000008003.t3	0.27295419041902325	0.23424763461687326	0.08213770959517253	0.2785668300700455	0.1440172092417763	0.14450345130097572	-0.007417348000000001	0.335106383	PRRC1	GO:0005794//Golgi apparatus`cellular_component`A membrane-bound cytoplasmic organelle of the endomembrane system that further processes the core oligosaccharides (e.g. N-glycans) added to proteins in the endoplasmic reticulum and packages them into membrane-bound vesicles. The Golgi apparatus operates at the intersection of the secretory, lysosomal, and endocytic pathways. [ISBN:0198506732]	K01529//yjjX`inosine/xanthosine triphosphatase [EC:3.6.1.73]	ko00230//Purine metabolism`Metabolism`Nucleotide metabolism;ko01100//Metabolic pathways`Metabolism`Global and overview maps;ko01232//Nucleotide metabolism`Metabolism`Global and overview maps	-	XP_021128047.3//protein PRRC1`[Anas platyrhynchos]	PF01931.21//NTPase_I-T`Protein of unknown function DUF84	-	tr|U3IK80|U3IK80_ANAPP//Proline rich coiled-coil 1 {ECO:0000313|Ensembl:ENSAPLP00000007652} OS=Anas platyrhynchos platyrhynchos (Northern mallard) Name=PRRC1 {ECO:0000313|Ensembl:ENSAPLP00000007652} PE=3
ENSAPLG00000006362	ENSAPLG00000006362;A5:Z:11862965-11867987:11862761-11867987:+	ENSAPLT00000006597	ENSAPLG00000006362.t1,ENSAPLT00000006597	0.015096672025169587	0.033003355555749334	0.03489164806388737	0.015927923870072337	0.01830980474599349	0.029875391911144057	-0.0062928517	0.319221968	C1QTNF3	GO:0005576//extracellular region`cellular_component`The space external to the outermost structure of a cell. For cells without external protective or external encapsulating structures this refers to space outside of the plasma membrane. This term covers the host cell environment outside an intracellular parasite. [GOC:go_curators]	K24236//C1QTNF3`complement C1q and tumor necrosis factor-related protein 3	-	-	XP_005017204.2//complement C1q tumor necrosis factor-related protein 3 isoform X1`[Anas platyrhynchos];XP_009283460.1//PREDICTED: complement C1q tumor necrosis factor-related protein 3 isoform X2`[Aptenodytes forsteri]	PF01391.21//Collagen`Collagen triple helix repeat (20 copies);PF00386.24//C1q`C1q domain	-	tr|A0A7K7LKJ7|A0A7K7LKJ7_9AVES//C1QT3 protein {ECO:0000313|EMBL:NWZ31524.1} Fragment OS=Asarcornis scutulata ORFNames=ASASCU_R06194 {ECO:0000313|EMBL:NWZ31524.1} PE=4;tr|A0A0Q3TEB6|A0A0Q3TEB6_AMAAE//Complement C1q tumor necrosis factor-related protein 3 isoform X2 {ECO:0000313|EMBL:KQK78838.1} OS=Amazona aestiva (Blue-fronted Amazon parrot) ORFNames=AAES_110486 {ECO:0000313|EMBL:KQK78838.1} PE=4
ENSAPLG00000015474	ENSAPLG00000015474;A5:Z:28653578-28653658:28653569-28653658:+	ENSAPLT00000020545,ENSAPLT00000016235	ENSAPLT00000038714,ENSAPLT00000020545,ENSAPLT00000016235,ENSAPLT00000020288	0.0102073992984873	0.008793573955350784	0.012866632580648754	0.0	0.0	0.0	-0.0106225353	0.3014184397	-	GO:0006869//lipid transport`biological_process`The directed movement of lipids into, out of or within a cell, or between cells, by means of some agent such as a transporter or pore. Lipids are compounds soluble in an organic solvent but not, or sparingly, in an aqueous solvent. [ISBN:0198506732]	K20053//VLDLR`very low-density lipoprotein receptor	ko05017//Spinocerebellar ataxia`Human Diseases`Neurodegenerative disease;ko05417//Lipid and atherosclerosis`Human Diseases`Cardiovascular disease	-	NP_001297330.1//very low-density lipoprotein receptor precursor`[Anas platyrhynchos];XP_042681842.1//very low-density lipoprotein receptor isoform X1`[Centrocercus urophasianus];XP_032061515.1//very low-density lipoprotein receptor`[Aythya fuligula];AEM23934.1//very low density lipoprotein receptor transcript variant 1`[Anas platyrhynchos]	PF00057.21//Ldl_recept_a`Low-density lipoprotein receptor domain class A;PF14670.9//FXa_inhibition`Coagulation Factor Xa inhibitory site;PF07645.18//EGF_CA`Calcium-binding EGF domain;PF00058.20//Ldl_recept_b`Low-density lipoprotein receptor repeat class B	-	tr|A0A493TBG2|A0A493TBG2_ANAPP//Very low-density lipoprotein receptor {ECO:0000256|ARBA:ARBA00016419} OS=Anas platyrhynchos platyrhynchos (Northern mallard) PE=4;tr|U3J7G1|U3J7G1_ANAPP//Very low-density lipoprotein receptor {ECO:0000256|ARBA:ARBA00016419} OS=Anas platyrhynchos platyrhynchos (Northern mallard) PE=4;tr|A0A493SYT8|A0A493SYT8_ANAPP//Very low-density lipoprotein receptor {ECO:0000256|…
ENSAPLG00000013233	ENSAPLG00000013233;A5:Z:33674659-33678273:33674632-33678273:+	ENSAPLT00000034501,ENSAPLT00000013809	ENSAPLT00000037247,ENSAPLT00000038289,ENSAPLT00000013809,ENSAPLT00000034501	0.9188447358757648	0.9333185941456702	0.9560185334988084	0.9564367085513128	0.8998123703633125	0.965325503100342	0.0044642395	0.3608156028	NFIB	GO:0003700//DNA-binding transcription factor activity`molecular_function`A transcription regulator activity that modulates transcription of gene sets via selective and non-covalent binding to a specific double-stranded genomic DNA sequence (sometimes referred to as a motif) within a cis-regulatory region. Regulatory regions include promoters (proximal and distal) and enhancers. Genes are transcri…	K09169//NFIB`nuclear factor I/B	-	-	XP_032061953.1//nuclear factor 1 B-type isoform X6`[Aythya fuligula];XP_032061947.1//nuclear factor 1 B-type isoform X1`[Aythya fuligula];XP_032061948.1//nuclear factor 1 B-type isoform X2`[Aythya fuligula];XP_032061952.1//nuclear factor 1 B-type isoform X5`[Aythya fuligula];XP_046761221.1//nuclear factor 1 B-type isoform X2`[Gallus gallus];XP_032061956.1//nuclear factor 1 B-type isoform X8`[Ayth…	PF10524.12//NfI_DNAbd_pre-N`Nuclear factor I protein pre-N-terminus;PF03165.19//MH1`MH1 domain;PF00859.21//CTF_NFI`CTF/NF-I family transcription modulation region	CTF/NFI//http://bioinfo.life.hust.edu.cn/AnimalTFDB#!/tf_detail?species=Nomascus_leucogenys&family=CTF/NFI;CTF/NFI//http://bioinfo.life.hust.edu.cn/AnimalTFDB#!/tf_detail?species=Gallus_gallus&family=CTF/NFI	tr|A0A6J3EKR6|A0A6J3EKR6_AYTFU//Nuclear factor 1 {ECO:0000256|RuleBase:RU000690} OS=Aythya fuligula (Tufted duck) (Anas fuligula) Name=NFIB {ECO:0000313|RefSeq:XP_032061953.1} PE=3;tr|A0A493TDL8|A0A493TDL8_ANAPP//Nuclear factor 1 {ECO:0000256|RuleBase:RU000690} OS=Anas platyrhynchos platyrhynchos (Northern mallard) Name=NFIB {ECO:0000313|Ensembl:ENSAPLP00000023969} PE=3;tr|A0A6J3EJ83|A0A6J3EJ83_A…
ENSAPLG00000008041	ENSAPLG00000008041;A5:Z:80869601-80872904:80869457-80872904:+	ENSAPLT00000042786	ENSAPLG00000008041.t1,ENSAPLT00000042786	0.11590293716276776	0.0583053603066564	0.026832230896008072	0.04542825842849103	0.12937387079823942	0.07900299893913962	0.0175881999	0.2322695035	CETN3	GO:0036064//ciliary basal body`cellular_component`A membrane-tethered, short cylindrical array of microtubules and associated proteins found at the base of a eukaryotic cilium (also called flagellum) that is similar in structure to a centriole and derives from it. The cilium basal body is the site of assembly and remodelling of the cilium and serves as a nucleation site for axoneme growth. As wel…	K16466//CETN3, CDC31`centrin-3	-	-	XP_012953192.2//centrin-3 isoform X1`[Anas platyrhynchos];XP_027302478.1//centrin-3 isoform X3`[Anas platyrhynchos];XP_027302477.1//centrin-3 isoform X2`[Anas platyrhynchos]	PF13499.9//EF-hand_7`EF-hand domain pair;PF00036.35//EF-hand_1`EF hand;PF13833.9//EF-hand_8`EF-hand domain pair	-	tr|A0A8B9SZ70|A0A8B9SZ70_ANAPL//Centrin 3 {ECO:0000313|Ensembl:ENSAPLP00020013513} OS=Anas platyrhynchos (Mallard) (Anas boschas) Name=CETN3 {ECO:0000313|Ensembl:ENSAPLP00020013513} PE=4;tr|A0A493TCP9|A0A493TCP9_ANAPP//Centrin 3 {ECO:0000313|Ensembl:ENSAPLP00000023652} OS=Anas platyrhynchos platyrhynchos (Northern mallard) Name=CETN3 {ECO:0000313|Ensembl:ENSAPLP00000023652} PE=4;tr|A0A8B9T052|A0A…
ENSAPLG00000010144	ENSAPLG00000010144;A5:chr1:5520486-5529048:5520486-5529053:-	ENSAPLT00000046482	ENSAPLT00000046482,ENSAPLT00000039025,ENSAPLT00000010615,ENSAPLT00000046862	0.0	0.0	0.0	0.0	0.0	0.19177422945017256	0.06392474320000001	0.062056737599999995	USP6NL	GO:1903358//regulation of Golgi organization`biological_process`Any process that modulates the frequency, rate or extent of Golgi organization. [GO_REF:0000058, GOC:als, GOC:TermGenie, PMID:17562788];GO:0007030//Golgi organization`biological_process`A process that is carried out at the cellular level which results in the assembly, arrangement of constituent parts, or disassembly of the Golgi appa…	K20133//USP6NL`USP6 N-terminal-like protein	-	-	XP_035188251.1//USP6 N-terminal-like protein isoform X4`[Oxyura jamaicensis];CAG32420.1//hypothetical protein RCJMB04_25a7`[Gallus gallus];XP_032042787.1//USP6 N-terminal-like protein isoform X2`[Aythya fuligula];XP_032042795.1//USP6 N-terminal-like protein isoform X3`[Aythya fuligula]	PF00566.21//RabGAP-TBC`Rab-GTPase-TBC domain	-	tr|A0A493T0X8|A0A493T0X8_ANAPP//USP6 N-terminal like {ECO:0000313|Ensembl:ENSAPLP00000019579} OS=Anas platyrhynchos platyrhynchos (Northern mallard) Name=USP6NL {ECO:0000313|Ensembl:ENSAPLP00000019579} PE=4;tr|U3IRP0|U3IRP0_ANAPP//USP6 N-terminal like {ECO:0000313|Ensembl:ENSAPLP00000009913} OS=Anas platyrhynchos platyrhynchos (Northern mallard) Name=USP6NL {ECO:0000313|Ensembl:ENSAPLP00000009913…
ENSAPLG00000008799	ENSAPLG00000008799;A5:chr1:54385772-54386986:54385772-54386998:-	ENSAPLT00000009147	ENSAPLT00000009147,ENSAPLT00000042550	0.2946219571995596	0.3459383252265508	0.3964359298397447	0.3419941699010995	0.3195551173585349	0.2964274460164608	-0.026339826299999997	0.1808510638	HMGXB4	GO:0016589//NURF complex`cellular_component`An ISWI complex that contains an ATPase subunit of the ISWI family (SNF2L in mammals), a NURF301 homolog (BPTF in humans), and additional subunits, though the composition of these additional subunits varies slightly with species. NURF is involved in regulation of transcription from TRNA polymerase II promoters. [GOC:bf, GOC:krc, PMID:10779516, PMID:1127…	K11298//HMGXB4, HMG2L1`HMG domain-containing protein 4	-	-	XP_027305799.1//HMG domain-containing protein 4`[Anas platyrhynchos]	PF13775.9//DUF4171`Domain of unknown function (DUF4171);PF00505.22//HMG_box`HMG (high mobility group) box	HMG//http://bioinfo.life.hust.edu.cn/AnimalTFDB#!/tf_detail?species=Anas_platyrhynchos&family=HMG	tr|A0A493TJR2|A0A493TJR2_ANAPP//HMG-box containing 4 {ECO:0000313|Ensembl:ENSAPLP00000025968} OS=Anas platyrhynchos platyrhynchos (Northern mallard) Name=HMGXB4 {ECO:0000313|Ensembl:ENSAPLP00000025968} PE=4;tr|U3IMJ4|U3IMJ4_ANAPP//HMG-box containing 4 {ECO:0000313|Ensembl:ENSAPLP00000008467} OS=Anas platyrhynchos platyrhynchos (Northern mallard) Name=HMGXB4 {ECO:0000313|Ensembl:ENSAPLP00000008467…
ENSAPLG00000018842	ENSAPLG00000018842;A5:chr1:123228217-123229750:123228217-123229844:-	ENSAPLG00000018842.t1	ENSAPLG00000018842.t1,ENSAPLT00000019896	0.8664923562194803	0.8809618792088411	0.8858364487780517	0.7746538349475645	0.7930265589639225	0.7881214435672269	-0.0924962822	0.024822695	GATD3	-	-	-	-	XP_027304651.1//glutamine amidotransferase-like class 1 domain-containing protein 3A, mitochondrial isoform X1`[Anas platyrhynchos]	-	-	tr|A0A493TEZ0|A0A493TEZ0_ANAPP//Uncharacterized protein {ECO:0000313|Ensembl:ENSAPLP00000024457} OS=Anas platyrhynchos platyrhynchos (Northern mallard) PE=4
ENSAPLG00000001023	ENSAPLG00000001023;A5:chr1:156428596-156465231:156428596-156465310:-	ENSAPLG00000001023.t1	ENSAPLT00000033395,ENSAPLG00000001023.t1,ENSAPLT00000029107,ENSAPLT00000018475,ENSAPLT00000034806	0.9539099290665892	0.8732993260305244	0.9846051689891272	0.9254510728548178	0.8726257239126639	0.9088588919555216	-0.0349595785	0.1515957447	ARHGEF7	GO:0035556//intracellular signal transduction`biological_process`The process in which a signal is passed on to downstream components within the cell, which become activated themselves to further propagate the signal and finally trigger a change in the function or state of the cell. [GOC:bf, GOC:jl, GOC:signaling, ISBN:3527303782];GO:0032092//positive regulation of protein binding`biological_proce…	K13710//ARHGEF7, PIXB`Rho guanine nucleotide exchange factor 7	ko04810//Regulation of actin cytoskeleton`Cellular Processes`Cell motility;ko05135//Yersinia infection`Human Diseases`Infectious disease: bacterial	-	XP_027299968.1//rho guanine nucleotide exchange factor 7 isoform X5`[Anas platyrhynchos];XP_027299960.1//rho guanine nucleotide exchange factor 7 isoform X3`[Anas platyrhynchos];XP_040393056.1//rho guanine nucleotide exchange factor 7 isoform X1`[Cygnus olor];XP_013049935.1//PREDICTED: rho guanine nucleotide exchange factor 7 isoform X2`[Anser cygnoides domesticus]	PF16615.8//RhoGEF67_u1`Unstructured region one on RhoGEF 6 and 7;PF07653.20//SH3_2`Variant SH3 domain;PF00018.31//SH3_1`SH3 domain;PF14604.9//SH3_9`Variant SH3 domain;PF00621.23//RhoGEF`RhoGEF domain;PF00169.32//PH`PH domain;PF16614.8//RhoGEF67_u2`Unstructured region two on RhoGEF 6 and 7;PF16523.8//betaPIX_CC`betaPIX coiled coil;PF00307.34//CH`Calponin homology (CH) domain	-	tr|A0A493TX12|A0A493TX12_ANAPP//Rho guanine nucleotide exchange factor 7 {ECO:0000313|Ensembl:ENSAPLP00000030110} OS=Anas platyrhynchos platyrhynchos (Northern mallard) PE=4;tr|A0A493TGF5|A0A493TGF5_ANAPP//Rho guanine nucleotide exchange factor 7 {ECO:0000313|Ensembl:ENSAPLP00000024773} OS=Anas platyrhynchos platyrhynchos (Northern mallard) PE=4;tr|A0A493T2W1|A0A493T2W1_ANAPP//Rho guanine nucleot…
ENSAPLG00000010064	ENSAPLG00000010064;A5:chr1:5411631-5417283:5411619-5417283:+	ENSAPLT00000028650	ENSAPLT00000034517,ENSAPLT00000030189,ENSAPLT00000010552,ENSAPLT00000031223,ENSAPLT00000028650	0.18492298617790867	0.17358108368958874	0.1118854909072868	0.05695989172405025	0.033351264549825364	0.08716577984242029	-0.0976375416	0.0230496454	CELF2	GO:0003723//RNA binding`molecular_function`Binding to an RNA molecule or a portion thereof. [GOC:jl, GOC:mah];GO:0005737//cytoplasm`cellular_component`The contents of a cell excluding the plasma membrane and nucleus, but including other subcellular structures. [ISBN:0198547684];GO:0005634//nucleus`cellular_component`A membrane-bounded organelle of eukaryotic cells in which chromosomes are housed …	K13207//CUGBP, BRUNOL, CELF`CUG-BP- and ETR3-like factor;K02177//BRU`bruno	-	-	XP_035405249.1//CUGBP Elav-like family member 2 isoform X2`[Cygnus atratus];XP_017663246.1//PREDICTED: CUGBP Elav-like family member 2 isoform X12`[Lepidothrix coronata];XP_005489314.1//CUGBP Elav-like family member 2 isoform X2`[Zonotrichia albicollis];XP_024899173.1//CUGBP Elav-like family member 2 isoform X1`[Pteropus alecto];XP_015273475.1//PREDICTED: CUGBP Elav-like family member 2 isoform X…	PF00076.25//RRM_1`RNA recognition motif. (a.k.a. RRM, RBD, or RNP domain)	-	tr|A0A8B9U725|A0A8B9U725_9AVES//CUGBP Elav-like family member 2 {ECO:0000313|Ensembl:ENSAZOP00000004958} OS=Anas zonorhyncha (Eastern spot-billed duck) PE=4;tr|A0A493THD5|A0A493THD5_ANAPP//CUGBP Elav-like family member 2 {ECO:0000313|Ensembl:ENSAPLP00000025108} OS=Anas platyrhynchos platyrhynchos (Northern mallard) Name=CELF2 {ECO:0000313|Ensembl:ENSAPLP00000025108} PE=4;tr|A0A6J3EIR1|A0A6J3EIR1_…
ENSAPLG00000019976	ENSAPLG00000019976;A5:chr1:22597572-22597915:22597493-22597915:+	ENSAPLG00000019976.t1	ENSAPLT00000033892,ENSAPLG00000019976.t1	0.3474894998625587	0.37581687723119067	0.3302250439285649	0.27406892159359103	0.2639350232818737	0.29346275122668924	-0.074021575	0.0320366133	NDUFA5	GO:0022904//respiratory electron transport chain`biological_process`A process in which a series of electron carriers operate together to transfer electrons from donors such as NADH and FADH2 to any of several different terminal electron acceptors to generate a transmembrane electrochemical gradient. [GOC:mtg_electron_transport, ISBN:0716720094];GO:0005747//mitochondrial respiratory chain complex …	K03949//NDUFA5`NADH dehydrogenase (ubiquinone) 1 alpha subcomplex subunit 5	ko00190//Oxidative phosphorylation`Metabolism`Energy metabolism;ko01100//Metabolic pathways`Metabolism`Global and overview maps;ko04714//Thermogenesis`Organismal Systems`Environmental adaptation;ko04723//Retrograde endocannabinoid signaling`Organismal Systems`Nervous system;ko04932//Non-alcoholic fatty liver disease`Human Diseases`Endocrine and metabolic disease;ko05010//Alzheimer disease`Human D…	-	XP_027313869.1//NADH dehydrogenase [ubiquinone] 1 alpha subcomplex subunit 5`[Anas platyrhynchos]	PF04716.17//ETC_C1_NDUFA5`ETC complex I subunit conserved region	-	tr|A0A493TFE0|A0A493TFE0_ANAPP//Complex I subunit B13 {ECO:0000256|ARBA:ARBA00020779} Complex I-13kD-B {ECO:0000256|ARBA:ARBA00020855} NADH dehydrogenase [ubiquinone] 1 alpha subcomplex subunit 5 {ECO:0000256|ARBA:ARBA00016385} NADH-ubiquinone oxidoreductase 13 kDa-B subunit {ECO:0000256|ARBA:ARBA00020449} OS=Anas platyrhynchos platyrhynchos (Northern mallard) Name=NDUFA5 {ECO:0000313|Ensembl:ENS…
ENSAPLG00000013949	ENSAPLG00000013949;A5:chr1:47660551-47661765:47660338-47661765:+	ENSAPLT00000022717	ENSAPLG00000013949.t1,ENSAPLT00000022717	0.3178648356927845	0.278111041572394	0.2887313617442805	0.4098279389043494	0.3500066818593113	0.360117423594789	0.0784149351	0.0434397163	KERA	GO:0061303//cornea development in camera-type eye`biological_process`The progression of the cornea over time, from its formation to the mature structure. The cornea is the transparent structure that covers the anterior of the eye. [GOC:dph]	K08122//LUM`lumican	ko05205//Proteoglycans in cancer`Human Diseases`Cancer: overview	-	XP_005012434.2//keratocan`[Anas platyrhynchos]	PF01462.21//LRRNT`Leucine rich repeat N-terminal domain;PF13855.9//LRR_8`Leucine rich repeat	-	tr|U3J2N3|U3J2N3_ANAPP//Keratocan {ECO:0000313|Ensembl:ENSAPLP00000013760} OS=Anas platyrhynchos platyrhynchos (Northern mallard) Name=KERA {ECO:0000313|Ensembl:ENSAPLP00000013760} PE=4
ENSAPLG00000004982	ENSAPLG00000004982;A5:chr1:61303318-61303783:61303306-61303783:+	ENSAPLT00000031228	ENSAPLT00000039453,ENSAPLT00000020808,ENSAPLT00000022899,ENSAPLT00000005133,ENSAPLT00000024280,ENSAPLT00000031228	0.9486129138358484	1.0	0.950939857703516	1.0	1.0	0.9876035302792384	0.029350252900000002	0.1737588652	YARS2	GO:0006437//tyrosyl-tRNA aminoacylation`biological_process`The process of coupling tyrosine to tyrosyl-tRNA, catalyzed by tyrosyl-tRNA synthetase. The tyrosyl-tRNA synthetase is a class-I synthetase. The activated amino acid is transferred to the 2'-OH group of a tyrosine-accetping tRNA. The 2'-O-aminoacyl-tRNA will ultimately migrate to the 3' position via transesterification. [GOC:mcc, ISBN:071…	K01866//YARS, tyrS`tyrosyl-tRNA synthetase [EC:6.1.1.1]	ko00970//Aminoacyl-tRNA biosynthesis`Genetic Information Processing`Translation	-	XP_005020244.3//tyrosine--tRNA ligase, mitochondrial`[Anas platyrhynchos]	PF00579.28//tRNA-synt_1b`tRNA synthetases class I (W and Y)	-	tr|U3IB95|U3IB95_ANAPP//Tyrosine--tRNA ligase {ECO:0000256|RuleBase:RU361234} EC=6.1.1.1 {ECO:0000256|RuleBase:RU361234} Tyrosyl-tRNA synthetase {ECO:0000256|RuleBase:RU361234} OS=Anas platyrhynchos platyrhynchos (Northern mallard) Name=YARS2 {ECO:0000313|Ensembl:ENSAPLP00000004517} PE=3;tr|A0A493TP91|A0A493TP91_ANAPP//Tyrosyl-tRNA synthetase 2 {ECO:0000313|Ensembl:ENSAPLP00000027682} OS=Anas pla…
ENSAPLG00000012743	ENSAPLG00000012743;A5:chr1:126228958-126231580:126228866-126231580:+	ENSAPLT00000013342	ENSAPLG00000012743.t1,ENSAPLT00000013342	0.855162996997074	0.8554772550671967	0.848603834623989	0.8601389260838134	0.7929538505582963	0.7791938096806523	-0.042319166799999995	0.1285460993	CTPS2	GO:0006541//glutamine metabolic process`biological_process`The chemical reactions and pathways involving glutamine, 2-amino-4-carbamoylbutanoic acid. [GOC:ai];GO:0044210//'de novo' CTP biosynthetic process`biological_process`The chemical reactions and pathways resulting in the formation of cytidine 5'-triphosphate (CTP) from simpler components. [GOC:ecd, GOC:jl, PMID:11912132, PMID:18439916];GO:0…	K01937//pyrG, CTPS`CTP synthase [EC:6.3.4.2]	ko00240//Pyrimidine metabolism`Metabolism`Nucleotide metabolism;ko01100//Metabolic pathways`Metabolism`Global and overview maps;ko01232//Nucleotide metabolism`Metabolism`Global and overview maps;ko01240//Biosynthesis of cofactors`Metabolism`Global and overview maps	-	XP_040388728.1//CTP synthase 2 isoform X1`[Cygnus olor]	PF06418.17//CTP_synth_N`CTP synthase N-terminus;PF00117.31//GATase`Glutamine amidotransferase class-I;PF07722.16//Peptidase_C26`Peptidase C26	-	tr|U3IZC3|U3IZC3_ANAPP//CTP synthase {ECO:0000256|RuleBase:RU810713} EC=6.3.4.2 {ECO:0000256|RuleBase:RU810713} UTP--ammonia ligase {ECO:0000256|RuleBase:RU810713} OS=Anas platyrhynchos platyrhynchos (Northern mallard) Name=CTPS2 {ECO:0000313|Ensembl:ENSAPLP00000012599} PE=3;tr|A0A8B9ZKA9|A0A8B9ZKA9_ANAPL//CTP synthase 2 {ECO:0000313|Ensembl:ENSAPLP00020023814} OS=Anas platyrhynchos (Mallard) (An…
ENSAPLG00000015346	ENSAPLG00000015346;A5:chr1:145619522-145619878:145619466-145619878:+	ENSAPLG00000015346.t1	ENSAPLT00000015993,ENSAPLG00000015346.t1	0.9787538863093866	0.9861775643156744	0.9929378389912772	0.977759546070905	1.0	0.9584367851079848	-0.0072243195	0.3368794326	TXNDC9	GO:0005813//centrosome`cellular_component`A structure comprised of a core structure (in most organisms, a pair of centrioles) and peripheral material from which a microtubule-based structure, such as a spindle apparatus, is organized. Centrosomes occur close to the nucleus during interphase in many eukaryotic cells, though in animal cells it changes continually during the cell-division cycle. [GO…	K03671//trxA`thioredoxin 1	ko04621//NOD-like receptor signaling pathway`Organismal Systems`Immune system;ko05012//Parkinson disease`Human Diseases`Neurodegenerative disease;ko05132//Salmonella infection`Human Diseases`Infectious disease: bacterial;ko05418//Fluid shear stress and atherosclerosis`Human Diseases`Cardiovascular disease	-	XP_027302032.1//thioredoxin domain-containing protein 9`[Anas platyrhynchos]	PF02114.19//Phosducin`Phosducin;PF00085.23//Thioredoxin`Thioredoxin	-	tr|A0A493TAX4|A0A493TAX4_ANAPP//Thioredoxin domain-containing protein 9 {ECO:0000256|ARBA:ARBA00026148} OS=Anas platyrhynchos platyrhynchos (Northern mallard) Name=TXNDC9 {ECO:0000313|Ensembl:ENSAPLP00000022820} PE=4
ENSAPLG00000011227	ENSAPLG00000011227;A5:chr1:149779736-149781670:149779700-149781670:+	ENSAPLG00000011227.t2	ENSAPLG00000011227.t2,ENSAPLG00000011227.t1	0.8135506632240771	0.7322381336462318	0.7791488511961809	0.7107820649102101	0.6901157946472974	0.7529523574297341	-0.0570291437	0.0806737589	CD99	GO:0016021//integral component of membrane`cellular_component`The component of a membrane consisting of the gene products and protein complexes having at least some part of their peptide sequence embedded in the hydrophobic region of the membrane. [GOC:dos, GOC:go_curators]	K06520//CD99, MIC2`CD99 antigen	ko04514//Cell adhesion molecules`Environmental Information Processing`Signaling molecules and interaction;ko04670//Leukocyte transendothelial migration`Organismal Systems`Immune system	-	XP_027303049.1//CD99 antigen isoform X4`[Anas platyrhynchos];XP_027303055.1//CD99 antigen isoform X6`[Anas platyrhynchos]	PF12301.11//CD99L2`CD99 antigen like protein 2	-	tr|U3IUQ6|U3IUQ6_ANAPP//CD99 molecule (Xg blood group) {ECO:0000313|Ensembl:ENSAPLP00000010979} OS=Anas platyrhynchos platyrhynchos (Northern mallard) Name=CD99 {ECO:0000313|Ensembl:ENSAPLP00000010979} PE=3;tr|A0A8B9R0T2|A0A8B9R0T2_ANAPL//CD99 molecule (Xg blood group) {ECO:0000313|Ensembl:ENSAPLP00020000634} OS=Anas platyrhynchos (Mallard) (Anas boschas) PE=4
novel438	novel438;A5:PEDO01019923.1:1315-3196:1315-3253:-	novel438.t1	novel438.t1,novel438.t2	0.9497602892291626	0.8992663778825855	0.9661848888596656	0.9346473891949836	0.9460788997555766	0.9732570547844699	0.0129239293	0.2810283688	-	-	K14435//CHD5`chromodomain-helicase-DNA-binding protein 5 [EC:5.6.2.-]	-	-	XP_038036475.1//chromodomain-helicase-DNA-binding protein 4 isoform X6`[Anas platyrhynchos];XP_010143596.1//PREDICTED: chromodomain-helicase-DNA-binding protein 4, partial`[Buceros rhinoceros silvestris]	PF08073.15//CHDNT`CHDNT (NUC034) domain	HMG//http://bioinfo.life.hust.edu.cn/AnimalTFDB#!/tf_detail?species=Lepisosteus_oculatus&family=HMG	tr|A0A8B9VC28|A0A8B9VC28_9AVES//Uncharacterized protein {ECO:0000313|Ensembl:ENSAZOP00000020929} OS=Anas zonorhyncha (Eastern spot-billed duck) PE=4;tr|A0A8B9V9H4|A0A8B9V9H4_9AVES//Uncharacterized protein {ECO:0000313|Ensembl:ENSAZOP00000021026} OS=Anas zonorhyncha (Eastern spot-billed duck) PE=4
ENSAPLG00000011970	ENSAPLG00000011970;A5:PEDO01001411.1:1427-1543:1382-1543:+	ENSAPLG00000011970.t1,ENSAPLT00000012498,ENSAPLT00000012500,ENSAPLT00000016357	ENSAPLG00000011970.t1,ENSAPLT00000012498,ENSAPLT00000016357,ENSAPLT00000008943,ENSAPLT00000012500	0.8959112432700853	0.952227005754696	0.9348479879207172	0.9439315075680424	0.9527758931632274	0.936146428749614	0.0166225308	0.24379432620000002	-	GO:0003774//cytoskeletal motor activity`molecular_function`Generation of force resulting in movement, for example along a microfilament or microtubule, or in torque resulting in membrane scission or rotation of a flagellum. The energy required is obtained either from the hydrolysis of a nucleoside triphosphate or by an electrochemical proton gradient (proton-motive force). [GOC:mah, GOC:vw, PMID:…	K24220//MYH1s`myosin heavy chain 1/2/3/4/8/13/7B/15	ko04814//Motor proteins`Cellular Processes`Cell motility	-	XP_032055433.1//myosin heavy chain, skeletal muscle, adult-like isoform X4`[Aythya fuligula];XP_032055432.1//myosin heavy chain, skeletal muscle, adult-like isoform X3`[Aythya fuligula];XP_038021457.1//myosin heavy chain, skeletal muscle, adult-like isoform X1`[Anas platyrhynchos]	PF00063.24//Myosin_head`Myosin head (motor domain);PF01576.22//Myosin_tail_1`Myosin tail	MBD//http://bioinfo.life.hust.edu.cn/AnimalTFDB#!/tf_detail?species=Danio_rerio&family=MBD	tr|U3J7T0|U3J7T0_ANAPP//Myosin motor domain-containing protein {ECO:0000259|PROSITE:PS51456} OS=Anas platyrhynchos platyrhynchos (Northern mallard) PE=3;tr|U3ILZ6|U3ILZ6_ANAPP//Myosin motor domain-containing protein {ECO:0000259|PROSITE:PS51456} OS=Anas platyrhynchos platyrhynchos (Northern mallard) PE=3;tr|U3IWZ4|U3IWZ4_ANAPP//Myosin motor domain-containing protein {ECO:0000259|PROSITE:PS51456} …
ENSAPLG00000011970	ENSAPLG00000011970;A5:PEDO01001411.1:7478-7572:7463-7572:+	ENSAPLG00000011970.t1	ENSAPLG00000011970.t1,ENSAPLT00000012498	0.9867273848089498	0.9867919645456604	0.9727052827072198	0.9553360850783638	0.9136600910870468	0.9718164474124088	-0.0351373362	0.227393617	-	GO:0003774//cytoskeletal motor activity`molecular_function`Generation of force resulting in movement, for example along a microfilament or microtubule, or in torque resulting in membrane scission or rotation of a flagellum. The energy required is obtained either from the hydrolysis of a nucleoside triphosphate or by an electrochemical proton gradient (proton-motive force). [GOC:mah, GOC:vw, PMID:…	K24220//MYH1s`myosin heavy chain 1/2/3/4/8/13/7B/15	ko04814//Motor proteins`Cellular Processes`Cell motility	-	XP_032055433.1//myosin heavy chain, skeletal muscle, adult-like isoform X4`[Aythya fuligula];XP_032055432.1//myosin heavy chain, skeletal muscle, adult-like isoform X3`[Aythya fuligula];XP_038021457.1//myosin heavy chain, skeletal muscle, adult-like isoform X1`[Anas platyrhynchos]	PF00063.24//Myosin_head`Myosin head (motor domain);PF01576.22//Myosin_tail_1`Myosin tail	MBD//http://bioinfo.life.hust.edu.cn/AnimalTFDB#!/tf_detail?species=Danio_rerio&family=MBD	tr|U3J7T0|U3J7T0_ANAPP//Myosin motor domain-containing protein {ECO:0000259|PROSITE:PS51456} OS=Anas platyrhynchos platyrhynchos (Northern mallard) PE=3;tr|U3ILZ6|U3ILZ6_ANAPP//Myosin motor domain-containing protein {ECO:0000259|PROSITE:PS51456} OS=Anas platyrhynchos platyrhynchos (Northern mallard) PE=3;tr|U3IWZ4|U3IWZ4_ANAPP//Myosin motor domain-containing protein {ECO:0000259|PROSITE:PS51456} …
ENSAPLG00000011970	ENSAPLG00000011970;A5:PEDO01001411.1:5220-5334:5217-5334:+	ENSAPLT00000012500	ENSAPLG00000011970.t1,ENSAPLT00000012498,ENSAPLT00000016357,ENSAPLT00000008943,ENSAPLT00000012500	0.033521447557532696	0.04675376703182317	0.0783138354816552	0.13720818540526794	0.14542009147630885	0.18957582426176808	0.1045383504	0.0638297872	-	GO:0003774//cytoskeletal motor activity`molecular_function`Generation of force resulting in movement, for example along a microfilament or microtubule, or in torque resulting in membrane scission or rotation of a flagellum. The energy required is obtained either from the hydrolysis of a nucleoside triphosphate or by an electrochemical proton gradient (proton-motive force). [GOC:mah, GOC:vw, PMID:…	K24220//MYH1s`myosin heavy chain 1/2/3/4/8/13/7B/15	ko04814//Motor proteins`Cellular Processes`Cell motility	-	XP_032055433.1//myosin heavy chain, skeletal muscle, adult-like isoform X4`[Aythya fuligula];XP_032055432.1//myosin heavy chain, skeletal muscle, adult-like isoform X3`[Aythya fuligula];XP_038021457.1//myosin heavy chain, skeletal muscle, adult-like isoform X1`[Anas platyrhynchos]	PF00063.24//Myosin_head`Myosin head (motor domain);PF01576.22//Myosin_tail_1`Myosin tail	MBD//http://bioinfo.life.hust.edu.cn/AnimalTFDB#!/tf_detail?species=Danio_rerio&family=MBD	tr|U3J7T0|U3J7T0_ANAPP//Myosin motor domain-containing protein {ECO:0000259|PROSITE:PS51456} OS=Anas platyrhynchos platyrhynchos (Northern mallard) PE=3;tr|U3ILZ6|U3ILZ6_ANAPP//Myosin motor domain-containing protein {ECO:0000259|PROSITE:PS51456} OS=Anas platyrhynchos platyrhynchos (Northern mallard) PE=3;tr|U3IWZ4|U3IWZ4_ANAPP//Myosin motor domain-containing protein {ECO:0000259|PROSITE:PS51456} …
ENSAPLG00000018675	ENSAPLG00000018675;A5:PEDO01002545.1:145-279:108-279:+	ENSAPLT00000029340	ENSAPLT00000029340,ENSAPLT00000029300	0.4158133947182194	0.35823691547799025	0.34130198837018266	0.4948421395465719	0.3602607280036626	0.3488907011492384	0.02954709	0.1418764302	-	-	-	-	-	-	-	-	-
novel107	novel107;A5:PEDO01005289.1:24133-26326:24133-26338:-	novel107.t1	novel107.t1,novel107.t2	0.903643764792436	0.9274691961548058	0.9180863406900542	0.9201378151878274	0.9594246024528604	0.9642949788283516	0.0315526983	0.1640070922	-	GO:0046983//protein dimerization activity`molecular_function`The formation of a protein dimer, a macromolecular structure consists of two noncovalently associated identical or nonidentical subunits. [ISBN:0198506732]	K15603//TCF4_12`transcription factor 4/12	-	-	XP_008941736.1//PREDICTED: transcription factor 4, partial`[Merops nubicus];XP_006748594.1//transcription factor 4`[Leptonychotes weddellii]	PF00010.29//HLH`Helix-loop-helix DNA-binding domain	bHLH//http://bioinfo.life.hust.edu.cn/AnimalTFDB#!/tf_detail?species=Myotis_lucifugus&family=bHLH;bHLH//http://bioinfo.life.hust.edu.cn/AnimalTFDB#!/tf_detail?species=Dasypus_novemcinctus&family=bHLH	tr|A0A2U3YXY0|A0A2U3YXY0_LEPWE//transcription factor 4 {ECO:0000313|RefSeq:XP_006748594.1} OS=Leptonychotes weddellii (Weddell seal) (Otaria weddellii) Name=LOC102743775 {ECO:0000313|RefSeq:XP_006748594.1} PE=4;tr|A0A5N4CBQ4|A0A5N4CBQ4_CAMDR//Transcription factor 4 {ECO:0000313|EMBL:KAB1256373.1} OS=Camelus dromedarius (Dromedary) (Arabian camel) ORFNames=Cadr_000027656 {ECO:0000313|EMBL:KAB12563…
ENSAPLG00000023916	ENSAPLG00000023916;A5:PEDO01021294.1:2597-2690:2597-2752:-	ENSAPLT00000024657	ENSAPLT00000025465,ENSAPLT00000024657	1.0	1.0	0.9669405402825596	0.9315481409782292	0.9616986619589748	0.9613827900282396	-0.0374369824	0.11670480550000001	-	-	-	-	-	-	-	-	-
ENSAPLG00000029324	ENSAPLG00000029324;A5:PEDO01004733.1:1096-1192:1046-1192:+	ENSAPLG00000029324.t1	ENSAPLG00000029324.t1,ENSAPLT00000029026	0.9723589061885014	0.972439511999012	0.9693718846723302	0.9821095200732892	1.0	1.0	0.022646405699999997	0.2012411348	-	GO:0016021//integral component of membrane`cellular_component`The component of a membrane consisting of the gene products and protein complexes having at least some part of their peptide sequence embedded in the hydrophobic region of the membrane. [GOC:dos, GOC:go_curators]	K10072//CLEC2D`C-type lectin domain family 2 member D	-	-	XP_038043665.1//C-type lectin domain family 2 member D-like`[Anas platyrhynchos]	PF00059.24//Lectin_C`Lectin C-type domain	-	tr|A0A493TAJ6|A0A493TAJ6_ANAPP//C-type lectin domain-containing protein {ECO:0000259|PROSITE:PS50041} OS=Anas platyrhynchos platyrhynchos (Northern mallard) PE=4
ENSAPLG00000007154	ENSAPLG00000007154;A5:chr2:107708189-107720638:107708189-107720906:-	ENSAPLT00000040872	ENSAPLT00000019693,ENSAPLT00000040872	0.3834217305901669	0.5240449328595332	0.3950251082629244	0.3496438525859399	0.2897153884232194	0.3243622496410697	-0.11292342699999999	0.0168439716	PPP4R1	GO:0019888//protein phosphatase regulator activity`molecular_function`Binds to and modulates the activity of a protein phosphatase, an enzyme which catalyzes of the removal of a phosphate group from a protein substrate molecule. [GOC:ai];GO:0007165//signal transduction`biological_process`The cellular process in which a signal is conveyed to trigger a change in the activity or state of a cell. Sig…	K15424//PPP4R1`serine/threonine-protein phosphatase 4 regulatory subunit 1	-	-	XP_032037432.1//serine/threonine-protein phosphatase 4 regulatory subunit 1 isoform X2`[Aythya fuligula];XP_032037433.1//serine/threonine-protein phosphatase 4 regulatory subunit 1 isoform X3`[Aythya fuligula];XP_032037435.1//serine/threonine-protein phosphatase 4 regulatory subunit 1 isoform X5`[Aythya fuligula]	PF15017.9//WRNPLPNID`Putative WW-binding domain and destruction box	-	tr|U3IHR9|U3IHR9_ANAPP//Protein phosphatase 4 regulatory subunit 1 {ECO:0000313|Ensembl:ENSAPLP00000006791} OS=Anas platyrhynchos platyrhynchos (Northern mallard) Name=PPP4R1 {ECO:0000313|Ensembl:ENSAPLP00000006791} PE=4;tr|A0A493TB54|A0A493TB54_ANAPP//Protein phosphatase 4 regulatory subunit 1 {ECO:0000313|Ensembl:ENSAPLP00000022913} OS=Anas platyrhynchos platyrhynchos (Northern mallard) Name=PP…
ENSAPLG00000012725	ENSAPLG00000012725;A5:chr2:12027792-12028405:12027786-12028405:+	ENSAPLT00000013324,ENSAPLT00000036034	ENSAPLG00000012725.t2,ENSAPLG00000012725.t1,ENSAPLT00000013324,ENSAPLT00000034198,ENSAPLT00000019163,ENSAPLT00000036034	0.00925324343040185	0.01003566201409543	0.0	0.012790229750101172	0.007661435732019812	0.007842532294501124	0.0030017640999999997	0.3767730496	PFKP	GO:0005737//cytoplasm`cellular_component`The contents of a cell excluding the plasma membrane and nucleus, but including other subcellular structures. [ISBN:0198547684];GO:0003872//6-phosphofructokinase activity`molecular_function`Catalysis of the reaction: ATP + D-fructose-6-phosphate = ADP + D-fructose 1,6-bisphosphate. [EC:2.7.1.11];GO:0046872//metal ion binding`molecular_function`Binding to a…	K00850//pfkA, PFK`6-phosphofructokinase 1 [EC:2.7.1.11]	ko00010//Glycolysis / Gluconeogenesis`Metabolism`Carbohydrate metabolism;ko00030//Pentose phosphate pathway`Metabolism`Carbohydrate metabolism;ko00051//Fructose and mannose metabolism`Metabolism`Carbohydrate metabolism;ko00052//Galactose metabolism`Metabolism`Carbohydrate metabolism;ko01100//Metabolic pathways`Metabolism`Global and overview maps;ko01200//Carbon metabolism`Metabolism`Global and ov…	-	XP_027306273.1//ATP-dependent 6-phosphofructokinase, platelet type isoform X2`[Anas platyrhynchos];XP_027306274.1//ATP-dependent 6-phosphofructokinase, platelet type isoform X1`[Anas platyrhynchos];XP_027306276.1//ATP-dependent 6-phosphofructokinase, platelet type isoform X3`[Anas platyrhynchos];XP_040405380.1//ATP-dependent 6-phosphofructokinase, platelet type isoform X5`[Cygnus olor];XP_0273062…	PF00365.23//PFK`Phosphofructokinase	-	tr|A0A493SUG9|A0A493SUG9_ANAPP//ATP-dependent 6-phosphofructokinase {ECO:0000256|HAMAP-Rule:MF_03184} Short=ATP-PFK {ECO:0000256|HAMAP-Rule:MF_03184} Short=Phosphofructokinase {ECO:0000256|HAMAP-Rule:MF_03184} EC=2.7.1.11 {ECO:0000256|HAMAP-Rule:MF_03184} Phosphohexokinase {ECO:0000256|HAMAP-Rule:MF_03184} OS=Anas platyrhynchos platyrhynchos (Northern mallard) Name=PFKP {ECO:0000313|Ensembl:ENSAP…
ENSAPLG00000010766	ENSAPLG00000010766;A5:chr2:44153667-44154535:44153649-44154535:+	ENSAPLT00000011254,ENSAPLT00000032170,ENSAPLT00000035723	ENSAPLT00000004952,ENSAPLT00000011254,ENSAPLT00000032170,ENSAPLT00000035723	0.9292659494007264	0.9648948548800284	0.9824353008447688	0.9745579898378972	0.96643716851464	0.9748578319404391	0.0130856284	0.280141844	ATP2C1	GO:0140613//P-type manganese transporter activity`molecular_function`Enables the transfer of a solute or solutes from one side of a membrane to the other according to the reaction: ATP + H2O + Mn2+(in) = ADP + H+ + Mn2+(out) + phosphate. [PMID:11134055, PMID:15590060, PMID:15831496, PMID:21187401, RHEA:66820];GO:0042998//positive regulation of Golgi to plasma membrane protein transport`biological…	K01537//ATP2C`P-type Ca2+ transporter type 2C [EC:7.2.2.10]	-	-	XP_038029727.1//calcium-transporting ATPase type 2C member 1 isoform X1`[Anas platyrhynchos];XP_017931019.1//calcium-transporting ATPase type 2C member 1 isoform X5`[Manacus vitellinus]	PF00690.29//Cation_ATPase_N`Cation transporter/ATPase, N-terminus;PF00122.23//E1-E2_ATPase`E1-E2 ATPase;PF00702.29//Hydrolase`haloacid dehalogenase-like hydrolase;PF13246.9//Cation_ATPase`Cation transport ATPase (P-type);PF00689.24//Cation_ATPase_C`Cation transporting ATPase, C-terminus	-	tr|U3ITG5|U3ITG5_ANAPP//Calcium-transporting ATPase {ECO:0000256|RuleBase:RU361146} EC=7.2.2.10 {ECO:0000256|RuleBase:RU361146} OS=Anas platyrhynchos platyrhynchos (Northern mallard) Name=ATP2C1 {ECO:0000313|Ensembl:ENSAPLP00000010538} PE=3;tr|A0A493TJS5|A0A493TJS5_ANAPP//Calcium-transporting ATPase {ECO:0000256|RuleBase:RU361146} EC=7.2.2.10 {ECO:0000256|RuleBase:RU361146} OS=Anas platyrhynchos …
ENSAPLG00000013951	ENSAPLG00000013951;A5:chr2:46390017-46397093:46389903-46397093:+	ENSAPLT00000044650,ENSAPLT00000047177,ENSAPLT00000038463	ENSAPLT00000044650,ENSAPLG00000013951.t1,ENSAPLT00000038463,ENSAPLT00000047177,ENSAPLT00000045081,ENSAPLT00000014567	0.11997906411398812	0.13269083441167573	0.13610159316354906	0.10746498257824376	0.062371466742723335	0.027448479028992157	-0.06382885440000001	0.062056737599999995	TRAK1	GO:0005769//early endosome`cellular_component`A membrane-bounded organelle that receives incoming material from primary endocytic vesicles that have been generated by clathrin-dependent and clathrin-independent endocytosis; vesicles fuse with the early endosome to deliver cargo for sorting into recycling or degradation pathways. [GOC:mah, NIF_Subcellular:nlx_subcell_20090701, PMID:19696797];GO:00…	K15369//TRAK1`trafficking kinesin-binding protein 1	-	-	XP_032036839.1//trafficking kinesin-binding protein 1 isoform X2`[Aythya fuligula];XP_035172283.1//trafficking kinesin-binding protein 1 isoform X8`[Oxyura jamaicensis];XP_035172277.1//trafficking kinesin-binding protein 1 isoform X3`[Oxyura jamaicensis];XP_013040232.1//PREDICTED: trafficking kinesin-binding protein 1 isoform X3`[Anser cygnoides domesticus];XP_035405794.1//trafficking kinesin-bin…	PF04849.16//HAP1_N`HAP1 N-terminal conserved region;PF12448.11//Milton`Kinesin associated protein	-	tr|A0A493SV84|A0A493SV84_ANAPP//Trafficking kinesin protein 1 {ECO:0000313|Ensembl:ENSAPLP00000017501} OS=Anas platyrhynchos platyrhynchos (Northern mallard) Name=TRAK1 {ECO:0000313|Ensembl:ENSAPLP00000017501} PE=3;tr|A0A493SX47|A0A493SX47_ANAPP//Trafficking kinesin protein 1 {ECO:0000313|Ensembl:ENSAPLP00000018171} OS=Anas platyrhynchos platyrhynchos (Northern mallard) Name=TRAK1 {ECO:0000313|En…
ENSAPLG00000002812	ENSAPLG00000002812;A5:chr2:68040119-68043594:68040112-68043594:+	ENSAPLT00000044087,ENSAPLT00000002859	ENSAPLT00000044087,ENSAPLT00000002859,ENSAPLT00000035869	0.6422410134955613	0.5602044467089105	0.7335630622948982	0.6518169408504173	0.5658246754029792	0.7372791268406098	0.0063040735	0.34397163119999996	SLC35B3	GO:0016021//integral component of membrane`cellular_component`The component of a membrane consisting of the gene products and protein complexes having at least some part of their peptide sequence embedded in the hydrophobic region of the membrane. [GOC:dos, GOC:go_curators];GO:0055085//transmembrane transport`biological_process`The process in which a solute is transported across a lipid bilayer, …	K15277//SLC35B3, PAPST2`solute carrier family 35 (adenosine 3'-phospho 5'-phosphosulfate transporter), member B3	-	-	EOB07786.1//Adenosine 3'-phospho 5'-phosphosulfate transporter 2, partial`[Anas platyrhynchos];XP_027307399.1//adenosine 3'-phospho 5'-phosphosulfate transporter 2 isoform X3`[Anas platyrhynchos]	PF08449.14//UAA`UAA transporter family	-	tr|U3I4V1|U3I4V1_ANAPP//Solute carrier family 35 member B3 {ECO:0000313|Ensembl:ENSAPLP00000002272} OS=Anas platyrhynchos platyrhynchos (Northern mallard) Name=SLC35B3 {ECO:0000313|Ensembl:ENSAPLP00000002272} PE=3;tr|A0A493U382|A0A493U382_ANAPP//Solute carrier family 35 member B3 {ECO:0000313|Ensembl:ENSAPLP00000032573} OS=Anas platyrhynchos platyrhynchos (Northern mallard) Name=SLC35B3 {ECO:0000…
ENSAPLG00000010551	ENSAPLG00000010551;A5:chr3:39056373-39057807:39056343-39057807:+	ENSAPLG00000010551.t1,ENSAPLT00000019365	ENSAPLG00000010551.t1,ENSAPLT00000019365,ENSAPLT00000011040,ENSAPLT00000038358,ENSAPLT00000048079,ENSAPLT00000023678	0.9771562306890762	0.985092401458603	0.9779545549786686	0.9835392088530922	0.9919233847300476	0.9804283167209984	0.0052292410999999995	0.35106382979999995	CEP170	GO:0005813//centrosome`cellular_component`A structure comprised of a core structure (in most organisms, a pair of centrioles) and peripheral material from which a microtubule-based structure, such as a spindle apparatus, is organized. Centrosomes occur close to the nucleus during interphase in many eukaryotic cells, though in animal cells it changes continually during the cell-division cycle. [GO…	K16463//CEP170`centrosomal protein CEP170	-	-	XP_027309633.1//centrosomal protein of 170 kDa isoform X4`[Anas platyrhynchos];XP_038033194.1//centrosomal protein of 170 kDa isoform X3`[Anas platyrhynchos];XP_038033193.1//centrosomal protein of 170 kDa isoform X2`[Anas platyrhynchos];XP_038033197.1//centrosomal protein of 170 kDa isoform X7`[Anas platyrhynchos]	PF16697.8//Yop-YscD_cpl`Inner membrane component of T3SS, cytoplasmic domain;PF00498.29//FHA`FHA domain;PF15308.9//CEP170_C`CEP170 C-terminus	-	tr|A0A493TIX4|A0A493TIX4_ANAPP//Centrosomal protein 170 {ECO:0000313|Ensembl:ENSAPLP00000025846} OS=Anas platyrhynchos platyrhynchos (Northern mallard) Name=CEP170 {ECO:0000313|Ensembl:ENSAPLP00000025846} PE=3;tr|A0A493TAZ0|A0A493TAZ0_ANAPP//Centrosomal protein 170 {ECO:0000313|Ensembl:ENSAPLP00000023066} OS=Anas platyrhynchos platyrhynchos (Northern mallard) Name=CEP170 {ECO:0000313|Ensembl:ENSA…
ENSAPLG00000009762	ENSAPLG00000009762;A5:chr3:50053489-50059963:50053442-50059963:+	ENSAPLT00000010192	ENSAPLT00000010192,ENSAPLG00000009762.t1	0.6399179733497008	0.6894040056984606	0.6502188856265196	0.6831500237010921	0.6988515457006012	0.7586228929477017	0.0536945326	0.08953900710000001	PCMT1	GO:0005829//cytosol`cellular_component`The part of the cytoplasm that does not contain organelles but which does contain other particulate matter, such as protein complexes. [GOC:hjd, GOC:jl];GO:0004719//protein-L-isoaspartate (D-aspartate) O-methyltransferase activity`molecular_function`Catalysis of the reaction: S-adenosyl-L-methionine + protein L-beta-aspartate = S-adenosyl-L-homocysteine + pr…	K00573//E2.1.1.77, pcm`protein-L-isoaspartate(D-aspartate) O-methyltransferase [EC:2.1.1.77]	-	-	XP_027310161.2//protein-L-isoaspartate(D-aspartate) O-methyltransferase isoform X2`[Anas platyrhynchos];XP_032041711.1//protein-L-isoaspartate(D-aspartate) O-methyltransferase isoform X1`[Aythya fuligula];PKU37684.1//rna-directed dna polymerase from mobile element jockey- hypothetical protein`[Limosa lapponica baueri]	PF01135.22//PCMT`Protein-L-isoaspartate(D-aspartate) O-methyltransferase (PCMT);PF13649.9//Methyltransf_25`Methyltransferase domain;PF13847.9//Methyltransf_31`Methyltransferase domain	-	tr|U3IQH4|U3IQH4_ANAPP//Protein-L-isoaspartate O-methyltransferase {ECO:0000256|RuleBase:RU003802} EC=2.1.1.77 {ECO:0000256|RuleBase:RU003802} OS=Anas platyrhynchos platyrhynchos (Northern mallard) Name=PCMT1 {ECO:0000313|Ensembl:ENSAPLP00000009497} PE=3;tr|A0A493TUU2|A0A493TUU2_ANAPP//Protein-L-isoaspartate (D-aspartate) O-methyltransferase {ECO:0000313|Ensembl:ENSAPLP00000029636} OS=Anas platyr…
ENSAPLG00000020224	ENSAPLG00000020224;A5:chr3:50643828-50652412:50643765-50652412:+	ENSAPLG00000020224.t1	ENSAPLG00000020224.t1,ENSAPLG00000020224.t3	0.4894333366049271	0.423567001878428	0.3945437002707067	0.4242801774283576	0.3518985299302563	0.4429280900747527	-0.0294790804	0.1728723404	AKAP12	GO:0090036//regulation of protein kinase C signaling`biological_process`Any process that modulates the frequency, rate, or extent of a series of reactions, mediated by the intracellular serine/threonine kinase protein kinase C, which occurs as a result of a single trigger reaction or compound. [GOC:dph, GOC:tb];GO:0051018//protein kinase A binding`molecular_function`Binding to a protein kinase A.…	K16528//AKAP12`A-kinase anchor protein 12	-	-	XP_038032072.1//A-kinase anchor protein 12 isoform X2`[Anas platyrhynchos];XP_038032073.1//A-kinase anchor protein 12 isoform X3`[Anas platyrhynchos];XP_038032074.1//A-kinase anchor protein 12 isoform X4`[Anas platyrhynchos]	PF03832.16//WSK`WSK motif	-	tr|A0A493U164|A0A493U164_ANAPP//A-kinase anchoring protein 12 {ECO:0000313|Ensembl:ENSAPLP00000031867} OS=Anas platyrhynchos platyrhynchos (Northern mallard) Name=AKAP12 {ECO:0000313|Ensembl:ENSAPLP00000031867} PE=4;tr|A0A493TA19|A0A493TA19_ANAPP//A-kinase anchoring protein 12 {ECO:0000313|Ensembl:ENSAPLP00000022741} OS=Anas platyrhynchos platyrhynchos (Northern mallard) Name=AKAP12 {ECO:0000313|…
ENSAPLG00000020224	ENSAPLG00000020224;A5:chr3:50643854-50652412:50643828-50652412:+	ENSAPLG00000020224.t2	ENSAPLG00000020224.t2,ENSAPLG00000020224.t1	0.750453658338973	0.6874115067541094	0.7680468951666045	0.8025001946644633	0.8136915750779172	0.7699687042218387	0.0600828046	0.1728723404	AKAP12	GO:0090036//regulation of protein kinase C signaling`biological_process`Any process that modulates the frequency, rate, or extent of a series of reactions, mediated by the intracellular serine/threonine kinase protein kinase C, which occurs as a result of a single trigger reaction or compound. [GOC:dph, GOC:tb];GO:0051018//protein kinase A binding`molecular_function`Binding to a protein kinase A.…	K16528//AKAP12`A-kinase anchor protein 12	-	-	XP_038032072.1//A-kinase anchor protein 12 isoform X2`[Anas platyrhynchos];XP_038032073.1//A-kinase anchor protein 12 isoform X3`[Anas platyrhynchos];XP_038032074.1//A-kinase anchor protein 12 isoform X4`[Anas platyrhynchos]	PF03832.16//WSK`WSK motif	-	tr|A0A493U164|A0A493U164_ANAPP//A-kinase anchoring protein 12 {ECO:0000313|Ensembl:ENSAPLP00000031867} OS=Anas platyrhynchos platyrhynchos (Northern mallard) Name=AKAP12 {ECO:0000313|Ensembl:ENSAPLP00000031867} PE=4;tr|A0A493TA19|A0A493TA19_ANAPP//A-kinase anchoring protein 12 {ECO:0000313|Ensembl:ENSAPLP00000022741} OS=Anas platyrhynchos platyrhynchos (Northern mallard) Name=AKAP12 {ECO:0000313|…
ENSAPLG00000020224	ENSAPLG00000020224;A5:chr3:50643854-50652412:50643765-50652412:+	ENSAPLG00000020224.t2	ENSAPLG00000020224.t2,ENSAPLG00000020224.t3	0.7424535691530963	0.6177238114859724	0.683318187658688	0.7496539254489372	0.7033858543031659	0.7268794951710754	0.0454745689	0.1728723404	AKAP12	GO:0090036//regulation of protein kinase C signaling`biological_process`Any process that modulates the frequency, rate, or extent of a series of reactions, mediated by the intracellular serine/threonine kinase protein kinase C, which occurs as a result of a single trigger reaction or compound. [GOC:dph, GOC:tb];GO:0051018//protein kinase A binding`molecular_function`Binding to a protein kinase A.…	K16528//AKAP12`A-kinase anchor protein 12	-	-	XP_038032072.1//A-kinase anchor protein 12 isoform X2`[Anas platyrhynchos];XP_038032073.1//A-kinase anchor protein 12 isoform X3`[Anas platyrhynchos];XP_038032074.1//A-kinase anchor protein 12 isoform X4`[Anas platyrhynchos]	PF03832.16//WSK`WSK motif	-	tr|A0A493U164|A0A493U164_ANAPP//A-kinase anchoring protein 12 {ECO:0000313|Ensembl:ENSAPLP00000031867} OS=Anas platyrhynchos platyrhynchos (Northern mallard) Name=AKAP12 {ECO:0000313|Ensembl:ENSAPLP00000031867} PE=4;tr|A0A493TA19|A0A493TA19_ANAPP//A-kinase anchoring protein 12 {ECO:0000313|Ensembl:ENSAPLP00000022741} OS=Anas platyrhynchos platyrhynchos (Northern mallard) Name=AKAP12 {ECO:0000313|…
ENSAPLG00000028372	ENSAPLG00000028372;A5:chr3:53784738-53784886:53784724-53784886:+	ENSAPLG00000028372.t2	ENSAPLG00000028372.t1,ENSAPLG00000028372.t2	0.7618051774238564	0.772525702032858	0.7964652168735578	0.7776887363721571	0.7478198014467045	0.7626534568715548	-0.0142113672	0.2425629291	GTF2H5	GO:0005737//cytoplasm`cellular_component`The contents of a cell excluding the plasma membrane and nucleus, but including other subcellular structures. [ISBN:0198547684];GO:0006294//nucleotide-excision repair, preincision complex assembly`biological_process`The aggregation, arrangement and bonding together of proteins on DNA to form the multiprotein complex involved in damage recognition, DNA heli…	K10845//TTDA, GTF2H5, TFB5`TFIIH basal transcription factor complex TTD-A subunit	ko03022//Basal transcription factors`Genetic Information Processing`Transcription;ko03420//Nucleotide excision repair`Genetic Information Processing`Replication and repair	KOG3451//Uncharacterized conserved protein`Function unknown`[S]	NP_001091004.1//general transcription factor IIH subunit 5`[Gallus gallus];OPJ72950.1//general transcription factor IIH subunit 5`[Patagioenas fasciata monilis]	PF06331.15//Tfb5`Transcription factor TFIIH complex subunit Tfb5	-	sp|Q5ZKH0|TF2H5_CHICK//General transcription factor IIH subunit 5 General transcription factor IIH polypeptide 5 TFB5 ortholog {ECO:0000250|UniProtKB:Q6ZYL4} TFIIH basal transcription factor complex TTD-A subunit {ECO:0000250|UniProtKB:Q6ZYL4} TFIIH subunit p8 {ECO:0000250|UniProtKB:Q6ZYL4} OS=Gallus gallus (Chicken) Name=GTF2H5 ORFNames=RCJMB04_10n20 PE=3;tr|A0A1V4JLB3|A0A1V4JLB3_PATFA//General …
ENSAPLG00000017968	ENSAPLG00000017968;A5:chr3:71080061-71080138:71079792-71080138:+	ENSAPLT00000014444	ENSAPLG00000017968.t1,ENSAPLT00000014444	0.0	0.01514430882438825	0.0	0.0	0.0	0.0	-0.0050481028999999995	0.35460992909999994	ATG5	GO:0034045//phagophore assembly site membrane`cellular_component`A cellular membrane associated with the phagophore assembly site. [GOC:mah, GOC:rph, PMID:16874040, PMID:17382324];GO:0016236//macroautophagy`biological_process`The major inducible pathway for the general turnover of cytoplasmic constituents in eukaryotic cells, it is also responsible for the degradation of active cytoplasmic enzyme…	K08339//ATG5`autophagy-related protein 5	ko04136//Autophagy - other`Cellular Processes`Transport and catabolism;ko04137//Mitophagy - animal`Cellular Processes`Transport and catabolism;ko04140//Autophagy - animal`Cellular Processes`Transport and catabolism;ko04211//Longevity regulating pathway`Organismal Systems`Aging;ko04213//Longevity regulating pathway - multiple species`Organismal Systems`Aging;ko04216//Ferroptosis`Cellular Processes…	-	XP_035177092.1//autophagy protein 5 isoform X2`[Oxyura jamaicensis];XP_013031112.1//PREDICTED: autophagy protein 5 isoform X2`[Anser cygnoides domesticus];XP_013031111.1//PREDICTED: autophagy protein 5 isoform X1`[Anser cygnoides domesticus]	PF04106.15//APG5`Autophagy protein Apg5	-	tr|U3J2F5|U3J2F5_ANAPP//Autophagy protein 5 {ECO:0000256|RuleBase:RU361202} OS=Anas platyrhynchos platyrhynchos (Northern mallard) Name=ATG5 {ECO:0000313|Ensembl:ENSAPLP00000013682} PE=3;tr|A0A493SUU9|A0A493SUU9_ANAPP//Autophagy protein 5 {ECO:0000256|RuleBase:RU361202} OS=Anas platyrhynchos platyrhynchos (Northern mallard) Name=ATG5 {ECO:0000313|Ensembl:ENSAPLP00000017342} PE=3;tr|A0A493SXN5|A0A…
ENSAPLG00000014895	ENSAPLG00000014895;A5:chr3:71631309-71658800:71631259-71658800:+	ENSAPLG00000014895.t1	ENSAPLG00000014895.t1,ENSAPLT00000015596	0.9840797582970988	0.9813207646479905	0.981202319771182	0.994950534106946	0.9929475789629488	0.9716119713639646	0.0043024139000000005	0.36170212770000004	PREP	GO:0004252//serine-type endopeptidase activity`molecular_function`Catalysis of the hydrolysis of internal, alpha-peptide bonds in a polypeptide chain by a catalytic mechanism that involves a catalytic triad consisting of a serine nucleophile that is activated by a proton relay involving an acidic residue (e.g. aspartate or glutamate) and a basic residue (usually histidine). [GOC:mah, https://www.…	K01322//PREP`prolyl oligopeptidase [EC:3.4.21.26]	ko04614//Renin-angiotensin system`Organismal Systems`Endocrine system	-	XP_027310573.1//prolyl endopeptidase`[Anas platyrhynchos];XP_040407976.1//prolyl endopeptidase`[Cygnus olor]	PF02897.18//Peptidase_S9_N`Prolyl oligopeptidase, N-terminal beta-propeller domain;PF00326.24//Peptidase_S9`Prolyl oligopeptidase family	-	tr|U3J5N5|U3J5N5_ANAPP//Prolyl endopeptidase {ECO:0000256|RuleBase:RU368024} EC=3.4.21.- {ECO:0000256|RuleBase:RU368024} OS=Anas platyrhynchos platyrhynchos (Northern mallard) Name=PREP {ECO:0000313|Ensembl:ENSAPLP00000014812} PE=3;tr|A0A8C3CBM1|A0A8C3CBM1_CAIMO//Prolyl endopeptidase {ECO:0000313|Ensembl:ENSCMMP00000018164} OS=Cairina moschata domestica (Muscovy Duck (domestic type)) PE=4
ENSAPLG00000011093	ENSAPLG00000011093;A5:chr3:104702831-104703078:104702104-104703078:+	ENSAPLT00000011668	ENSAPLT00000011668,ENSAPLG00000011093.t2	0.44540565206224497	0.4933967960155192	0.4079063629103047	0.41077332469956457	0.4653555153575599	0.4537264013743589	-0.0056178565	0.34751773049999996	DDX1	GO:0008033//tRNA processing`biological_process`The process in which a pre-tRNA molecule is converted to a mature tRNA, ready for addition of an aminoacyl group. [GOC:jl, PMID:12533506];GO:0016887//ATP hydrolysis activity`molecular_function`Catalysis of the reaction: ATP + H2O = ADP + H+ Pi. ATP hydrolysis is used in some reactions as an energy source, for example to catalyze a reaction or drive t…	K13177//DDX1`ATP-dependent RNA helicase DDX1 [EC:3.6.4.13]	-	-	XP_027311055.1//ATP-dependent RNA helicase DDX1`[Anas platyrhynchos]	PF00622.31//SPRY`SPRY domain;PF00270.32//DEAD`DEAD/DEAH box helicase;PF00271.34//Helicase_C`Helicase conserved C-terminal domain	-	tr|A0A6J3CT12|A0A6J3CT12_AYTFU//ATP-dependent RNA helicase DDX1 {ECO:0000256|ARBA:ARBA00014916} EC=3.6.4.13 {ECO:0000256|ARBA:ARBA00012552} DEAD box protein 1 {ECO:0000256|ARBA:ARBA00013380} OS=Aythya fuligula (Tufted duck) (Anas fuligula) Name=DDX1 {ECO:0000313|RefSeq:XP_032040443.1} PE=3;tr|A0A8C3B7U9|A0A8C3B7U9_CAIMO//DEAD-box helicase 1 {ECO:0000313|Ensembl:ENSCMMP00000002978} OS=Cairina mosc…
ENSAPLG00000017771	ENSAPLG00000017771;A5:chr3:51017768-51020556:51017768-51020565:-	ENSAPLG00000017771.t2	ENSAPLG00000017771.t2,ENSAPLT00000046126	0.9887221984934498	0.9741932893355943	1.0	0.9832683974290888	1.0	0.9923442037740088	0.0042323711	0.3625886525	-	GO:0005635//nuclear envelope`cellular_component`The double lipid bilayer enclosing the nucleus and separating its contents from the rest of the cytoplasm; includes the intermembrane space, a gap of width 20-40 nm (also called the perinuclear space). [ISBN:0198547684]	K19326//SYNE1`nesprin-1;K19346//SYNE2`nesprin-2	-	-	XP_038033543.1//nesprin-1 isoform X14`[Anas platyrhynchos]	PF00435.24//Spectrin`Spectrin repeat;PF10541.12//KASH`Nuclear envelope localisation domain	-	tr|A0A493SW47|A0A493SW47_ANAPP//KASH domain-containing protein {ECO:0000259|PROSITE:PS51049} OS=Anas platyrhynchos platyrhynchos (Northern mallard) PE=3;tr|A0A493U0M0|A0A493U0M0_ANAPP//KASH domain-containing protein {ECO:0000259|PROSITE:PS51049} OS=Anas platyrhynchos platyrhynchos (Northern mallard) PE=3;tr|A0A493U1I0|A0A493U1I0_ANAPP//KASH domain-containing protein {ECO:0000259|PROSITE:PS51049} …
ENSAPLG00000003473	ENSAPLG00000003473;A5:chr3:95520395-95520911:95520395-95520952:-	ENSAPLT00000035102,ENSAPLT00000039198	ENSAPLT00000039198,ENSAPLT00000035102,ENSAPLG00000003473.t1	0.08831929567137746	0.0910281291265245	0.07081375889642133	0.05709054319466358	0.07918161708513184	0.07321134037061061	-0.0135592277	0.274822695	HMGN3	GO:0045944//positive regulation of transcription by RNA polymerase II`biological_process`Any process that activates or increases the frequency, rate or extent of transcription from an RNA polymerase II promoter. [GOC:go_curators, GOC:txnOH];GO:0005634//nucleus`cellular_component`A membrane-bounded organelle of eukaryotic cells in which chromosomes are housed and replicated. In most cells, the nuc…	K11301//HMGN3, TRIP7`high-mobility group nucleosome-binding domain-containing protein 3	-	-	XP_035427256.1//high mobility group nucleosome-binding domain-containing protein 3 isoform X9`[Cygnus atratus];KFQ65876.1//High mobility group nucleosome-binding domain-containing protein 3, partial`[Pelecanus crispus];XP_032650806.1//LOW QUALITY PROTEIN: high mobility group nucleosome-binding domain-containing protein 3`[Chelonoidis abingdonii];XP_014433479.1//high mobility group nucleosome-bind…	PF01101.21//HMG14_17`HMG14 and HMG17	-	tr|A0A493TY65|A0A493TY65_ANAPP//High mobility group nucleosome-binding domain-containing protein 3 {ECO:0000256|ARBA:ARBA00022145} OS=Anas platyrhynchos platyrhynchos (Northern mallard) Name=HMGN3 {ECO:0000313|Ensembl:ENSAPLP00000030729} PE=3;tr|A0A493TYJ1|A0A493TYJ1_ANAPP//High mobility group nucleosome-binding domain-containing protein 3 {ECO:0000256|ARBA:ARBA00022145} OS=Anas platyrhynchos pla…
ENSAPLG00000006022	ENSAPLG00000006022;A5:chr4:4368247-4384786:4368192-4384786:+	ENSAPLT00000006253	ENSAPLG00000006022.t1,ENSAPLT00000006253	0.6604317741243159	0.5890334654222651	0.6244460752217903	0.6031709420598256	0.6576901710002655	0.6720177139255542	0.0196558374	0.2136524823	AIMP1	-	K15437//AIMP1, ARC1`aminoacyl tRNA synthase complex-interacting multifunctional protein 1	-	-	XP_012955312.2//aminoacyl tRNA synthase complex-interacting multifunctional protein 1 isoform X2`[Anas platyrhynchos];XP_027312616.1//aminoacyl tRNA synthase complex-interacting multifunctional protein 1 isoform X1`[Anas platyrhynchos]	PF01588.23//tRNA_bind`Putative tRNA binding domain	-	tr|A0A8B9TTP3|A0A8B9TTP3_ANAPL//Aminoacyl tRNA synthetase complex interacting multifunctional protein 1 {ECO:0000313|Ensembl:ENSAPLP00020025568} OS=Anas platyrhynchos (Mallard) (Anas boschas) Name=AIMP1 {ECO:0000313|Ensembl:ENSAPLP00020025568} PE=4;tr|A0A8B9UE46|A0A8B9UE46_9AVES//Aminoacyl tRNA synthetase complex interacting multifunctional protein 1 {ECO:0000313|Ensembl:ENSAZOP00000008223} OS=An…
ENSAPLG00000007483	ENSAPLG00000007483;A5:chr4:41510451-41512833:41510442-41512833:+	ENSAPLT00000007801	ENSAPLT00000022003,ENSAPLT00000038813,ENSAPLT00000028057,ENSAPLT00000007801,ENSAPLT00000034491,ENSAPLT00000039937,ENSAPLG00000007483.t1,ENSAPLT00000037141,ENSAPLT00000048073,ENSAPLT00000037711	0.04831389744157804	0.037593705666401904	0.02518979064175696	0.014228943716382909	0.013586790584064996	0.013874874695516156	-0.0231355949	0.1968085106	LIMCH1	GO:0046872//metal ion binding`molecular_function`Binding to a metal ion. [GOC:ai]	K24422//LIMCH1`LIM and calponin homology domains-containing protein 1	-	-	XP_038033804.1//LIM and calponin homology domains-containing protein 1 isoform X9`[Anas platyrhynchos];XP_040410901.1//LIM and calponin homology domains-containing protein 1 isoform X2`[Cygnus olor];XP_038033805.1//LIM and calponin homology domains-containing protein 1 isoform X10`[Anas platyrhynchos];XP_040410900.1//LIM and calponin homology domains-containing protein 1 isoform X1`[Cygnus olor]	PF00307.34//CH`Calponin homology (CH) domain;PF15949.8//DUF4757`Domain of unknown function (DUF4757);PF00412.25//LIM`LIM domain	-	tr|A0A493TQ18|A0A493TQ18_ANAPP//LIM and calponin homology domains 1 {ECO:0000313|Ensembl:ENSAPLP00000027957} OS=Anas platyrhynchos platyrhynchos (Northern mallard) Name=LIMCH1 {ECO:0000313|Ensembl:ENSAPLP00000027957} PE=4;tr|A0A493T458|A0A493T458_ANAPP//LIM and calponin homology domains 1 {ECO:0000313|Ensembl:ENSAPLP00000020709} OS=Anas platyrhynchos platyrhynchos (Northern mallard) Name=LIMCH1 {…
ENSAPLG00000003562	ENSAPLG00000003562;A5:chr4:60640052-60650638:60640052-60650662:-	ENSAPLT00000003646	ENSAPLT00000003646,ENSAPLT00000018556,ENSAPLT00000033409	0.3272747592943399	0.3729401449515128	0.3402830360322972	0.4511059924374059	0.4615881567901056	0.2849172801891413	0.052371163	0.0921985816	SH3D19	GO:0005737//cytoplasm`cellular_component`The contents of a cell excluding the plasma membrane and nucleus, but including other subcellular structures. [ISBN:0198547684];GO:0005654//nucleoplasm`cellular_component`That part of the nuclear content other than the chromosomes or the nucleolus. [GOC:ma, ISBN:0124325653];GO:0005829//cytosol`cellular_component`The part of the cytoplasm that does not cont…	K23714//SH3D19`SH3 domain-containing protein 19	-	-	EOB04980.1//SH3 domain-containing protein 19, partial`[Anas platyrhynchos];XP_013030766.1//PREDICTED: LOW QUALITY PROTEIN: SH3 domain-containing protein 19`[Anser cygnoides domesticus]	PF07653.20//SH3_2`Variant SH3 domain;PF00018.31//SH3_1`SH3 domain;PF14604.9//SH3_9`Variant SH3 domain	-	tr|A0A493U3S5|A0A493U3S5_ANAPP//SH3 domain containing 19 {ECO:0000313|Ensembl:ENSAPLP00000032771} OS=Anas platyrhynchos platyrhynchos (Northern mallard) Name=SH3D19 {ECO:0000313|Ensembl:ENSAPLP00000032771} PE=4;tr|U3I730|U3I730_ANAPP//SH3 domain containing 19 {ECO:0000313|Ensembl:ENSAPLP00000003051} OS=Anas platyrhynchos platyrhynchos (Northern mallard) Name=SH3D19 {ECO:0000313|Ensembl:ENSAPLP000…
ENSAPLG00000015960	ENSAPLG00000015960;A5:chr5:660353-660601:660353-660613:-	ENSAPLG00000015960.t1,ENSAPLT00000045999	ENSAPLT00000020974,ENSAPLT00000045999,ENSAPLG00000015960.t1	1.0	1.0	1.0	0.9745407977837184	0.9784709310057652	0.9864118765770458	-0.0201921315	0.21187943260000003	MICAL2	GO:0010735//positive regulation of transcription via serum response element binding`biological_process`Any process that increases the frequency, rate or extent of the specifically regulated synthesis of RNA from DNA encoding a specific set of genes as a result of a transcription factor interacting with a serum response element (SRE). A serum response element is a short sequence with dyad symmetry…	K19947//MICAL`F-actin monooxygenase [EC:1.14.13.225]	-	-	XP_038036542.1//F-actin-monooxygenase MICAL2 isoform X21`[Anas platyrhynchos];XP_032043793.1//F-actin-monooxygenase MICAL2 isoform X5`[Aythya fuligula];XP_038036528.1//F-actin-monooxygenase MICAL2 isoform X9`[Anas platyrhynchos];XP_038036524.1//F-actin-monooxygenase MICAL2 isoform X5`[Anas platyrhynchos]	PF00307.34//CH`Calponin homology (CH) domain;PF11971.11//CAMSAP_CH`CAMSAP CH domain;PF00412.25//LIM`LIM domain	Homeobox//http://bioinfo.life.hust.edu.cn/AnimalTFDB#!/tf_detail?species=Tetraodon_nigroviridis&family=Homeobox;Homeobox//http://bioinfo.life.hust.edu.cn/AnimalTFDB#!/tf_detail?species=Takifugu_rubripes&family=Homeobox	tr|A0A493SW76|A0A493SW76_ANAPP//F-actin monooxygenase {ECO:0000256|ARBA:ARBA00012709} EC=1.14.13.225 {ECO:0000256|ARBA:ARBA00012709} OS=Anas platyrhynchos platyrhynchos (Northern mallard) Name=MICAL2 {ECO:0000313|Ensembl:ENSAPLP00000017864} PE=3;tr|U3J8Q6|U3J8Q6_ANAPP//F-actin monooxygenase {ECO:0000256|ARBA:ARBA00012709} EC=1.14.13.225 {ECO:0000256|ARBA:ARBA00012709} OS=Anas platyrhynchos platyr…
ENSAPLG00000006338	ENSAPLG00000006338;A5:chr5:34906038-34908880:34906038-34909753:-	ENSAPLT00000006585	ENSAPLT00000006821,ENSAPLT00000006585	0.9560489385909374	0.9634367910584656	0.9758541589933124	0.9831265578983024	0.9720064752351579	0.9883818608041678	0.0160583351	0.2508865248	-	GO:0019752//carboxylic acid metabolic process`biological_process`The chemical reactions and pathways involving carboxylic acids, any organic acid containing one or more carboxyl (COOH) groups or anions (COO-). [ISBN:0198506732];GO:0015031//protein transport`biological_process`The directed movement of proteins into, out of or within a cell, or between cells, by means of some agent such as a transp…	K12183//TSG101, STP22, VPS23`ESCRT-I complex subunit TSG101;K00016//LDH, ldh`L-lactate dehydrogenase [EC:1.1.1.27]	ko03250//Viral life cycle - HIV-1`Genetic Information Processing`Information processing in viruses;ko04144//Endocytosis`Cellular Processes`Transport and catabolism;ko00010//Glycolysis / Gluconeogenesis`Metabolism`Carbohydrate metabolism;ko00270//Cysteine and methionine metabolism`Metabolism`Amino acid metabolism;ko00620//Pyruvate metabolism`Metabolism`Carbohydrate metabolism;ko00640//Propanoate m…	-	XP_013047093.1//PREDICTED: ubiquitin-conjugating enzyme E2 variant 3 isoform X1`[Anser cygnoides domesticus];XP_032045148.1//tumor susceptibility gene 101 protein isoform X2`[Aythya fuligula]	PF05743.16//UEV`UEV domain;PF09454.13//Vps23_core`Vps23 core domain;PF00056.26//Ldh_1_N`lactate/malate dehydrogenase, NAD binding domain;PF02866.21//Ldh_1_C`lactate/malate dehydrogenase, alpha/beta C-terminal domain	-	tr|A0A6J3D6F2|A0A6J3D6F2_AYTFU//tumor susceptibility gene 101 protein isoform X2 {ECO:0000313|RefSeq:XP_032045148.1} OS=Aythya fuligula (Tufted duck) (Anas fuligula) Name=TSG101 {ECO:0000313|RefSeq:XP_032045148.1} PE=3;tr|U3IG08|U3IG08_ANAPP//Uncharacterized protein {ECO:0000313|Ensembl:ENSAPLP00000006180} OS=Anas platyrhynchos platyrhynchos (Northern mallard) PE=4
ENSAPLG00000008804	ENSAPLG00000008804;A5:chr5:10710643-10712088:10710637-10712088:+	ENSAPLG00000008804.t1,ENSAPLT00000009182	ENSAPLT00000009182,ENSAPLG00000008804.t1,ENSAPLT00000034812	0.9306463278644094	1.0	0.9117648152850992	0.9623824587377364	0.9479325806101716	0.9653631999086816	0.011089031999999999	0.2978723404	CSRP3	GO:0031433//telethonin binding`molecular_function`Binding to telethonin, a protein found in the Z disc of striated muscle and which is a substrate of the titin kinase. [GOC:mah, PMID:10481174];GO:0035995//detection of muscle stretch`biological_process`The series of events by which a muscle stretch stimulus is received by a cell and converted into a molecular signal. [PMID:14583192];GO:0008286//in…	K09377//CSRP`cysteine and glycine-rich protein	-	-	XP_013033081.1//PREDICTED: cysteine and glycine-rich protein 3 isoform X2`[Anser cygnoides domesticus];XP_027518000.1//LOW QUALITY PROTEIN: cysteine and glycine-rich protein 3`[Corapipo altera]	PF00412.25//LIM`LIM domain	-	tr|U3IMM9|U3IMM9_ANAPP//Cysteine and glycine rich protein 3 {ECO:0000313|Ensembl:ENSAPLP00000008502} OS=Anas platyrhynchos platyrhynchos (Northern mallard) Name=CSRP3 {ECO:0000313|Ensembl:ENSAPLP00000008502} PE=4;tr|A0A493TX66|A0A493TX66_ANAPP//Cysteine and glycine rich protein 3 {ECO:0000313|Ensembl:ENSAPLP00000030170} OS=Anas platyrhynchos platyrhynchos (Northern mallard) Name=CSRP3 {ECO:000031…
ENSAPLG00000008788	ENSAPLG00000008788;A5:chr5:48009696-48009897:48009385-48009897:+	ENSAPLT00000009171	ENSAPLG00000008788.t1,ENSAPLT00000009171	0.20669566270927645	0.2702504577996306	0.18105464251500333	0.18559206892448465	0.2314769024633098	0.18705907132109698	-0.0179575734	0.22783687940000003	GOLGA5	GO:0031985//Golgi cisterna`cellular_component`Any of the thin, flattened membrane-bounded compartments that form the central portion of the Golgi complex. [GOC:mah];GO:0048193//Golgi vesicle transport`biological_process`The directed movement of substances into, out of or within the Golgi apparatus, mediated by vesicles. [GOC:jid, ISBN:0716731363, PMID:10219233];GO:0005801//cis-Golgi network`cellu…	K23368//TRIP11`thyroid receptor-interacting protein 11	-	-	XP_005021505.2//golgin subfamily A member 5 isoform X1`[Anas platyrhynchos]	PF09787.12//Golgin_A5`Golgin subfamily A member 5	-	tr|U3IML8|U3IML8_ANAPP//Golgin subfamily A member 5 {ECO:0000256|ARBA:ARBA00020370} Golgin-84 {ECO:0000256|ARBA:ARBA00021177} OS=Anas platyrhynchos platyrhynchos (Northern mallard) Name=GOLGA5 {ECO:0000313|Ensembl:ENSAPLP00000008491} PE=4
ENSAPLG00000009284	ENSAPLG00000009284;A5:chr6:2730572-2734037:2730538-2734037:+	ENSAPLG00000009284.t1,ENSAPLG00000009284.t2,ENSAPLG00000009284.t3,ENSAPLG00000009284.t6	ENSAPLG00000009284.t6,ENSAPLG00000009284.t3,ENSAPLG00000009284.t7,ENSAPLG00000009284.t1,ENSAPLG00000009284.t2,ENSAPLG00000009284.t5	0.5355068235138922	0.4616370150381045	0.4763317826602264	0.4628951798920747	0.43804247657272494	0.4794436027260015	-0.031031454	0.1657801418	P4HA1	GO:0031418//L-ascorbic acid binding`molecular_function`Binding to L-ascorbic acid, (2R)-2-[(1S)-1,2-dihydroxyethyl]-4-hydroxy-5-oxo-2,5-dihydrofuran-3-olate; L-ascorbic acid is vitamin C and has co-factor and anti-oxidant activities in many species. [GOC:mah];GO:0005506//iron ion binding`molecular_function`Binding to an iron (Fe) ion. [GOC:ai];GO:0005783//endoplasmic reticulum`cellular_component`…	K00472//P4HA`prolyl 4-hydroxylase [EC:1.14.11.2]	ko00330//Arginine and proline metabolism`Metabolism`Amino acid metabolism;ko01100//Metabolic pathways`Metabolism`Global and overview maps	-	XP_038037252.1//prolyl 4-hydroxylase subunit alpha-1 isoform X1`[Anas platyrhynchos];XP_038037253.1//prolyl 4-hydroxylase subunit alpha-1 isoform X2`[Anas platyrhynchos];XP_038037254.1//prolyl 4-hydroxylase subunit alpha-1 isoform X3`[Anas platyrhynchos];XP_038037255.1//prolyl 4-hydroxylase subunit alpha-1 isoform X4`[Anas platyrhynchos]	PF08336.14//P4Ha_N`Prolyl 4-Hydroxylase alpha-subunit, N-terminal region;PF13640.9//2OG-FeII_Oxy_3`2OG-Fe(II) oxygenase superfamily	-	tr|A0A493TTM0|A0A493TTM0_ANAPP//Prolyl 4-hydroxylase subunit alpha 1 {ECO:0000313|Ensembl:ENSAPLP00000029139} OS=Anas platyrhynchos platyrhynchos (Northern mallard) Name=P4HA1 {ECO:0000313|Ensembl:ENSAPLP00000029139} PE=4;tr|A0A493TE59|A0A493TE59_ANAPP//Prolyl 4-hydroxylase subunit alpha 1 {ECO:0000313|Ensembl:ENSAPLP00000023968} OS=Anas platyrhynchos platyrhynchos (Northern mallard) Name=P4HA1 {…
ENSAPLG00000006691	ENSAPLG00000006691;A5:chr6:24102405-24106282:24102405-24106385:-	ENSAPLT00000045467	ENSAPLG00000006691.t5,ENSAPLT00000045467	0.13956189078347953	0.13604281192970458	0.0740085194944483	0.3182907484742512	0.2602516900269476	0.3496565291679853	0.19286191519999998	0.0035460993	SH3PXD2A	GO:0005737//cytoplasm`cellular_component`The contents of a cell excluding the plasma membrane and nucleus, but including other subcellular structures. [ISBN:0198547684];GO:0002102//podosome`cellular_component`An actin-rich adhesion structure characterized by formation upon cell substrate contact and localization at the substrate-attached part of the cell, contain an F-actin-rich core surrounded b…	K24032//SH3PXD2`SH3 and PX domain-containing protein 2	-	-	XP_005008988.4//SH3 and PX domain-containing protein 2A isoform X2`[Anas platyrhynchos];XP_005008989.3//SH3 and PX domain-containing protein 2A isoform X7`[Anas platyrhynchos];XP_005008986.3//SH3 and PX domain-containing protein 2A isoform X3`[Anas platyrhynchos];XP_005008987.5//SH3 and PX domain-containing protein 2A isoform X4`[Anas platyrhynchos];XP_012957585.3//SH3 and PX domain-containing pr…	PF07653.20//SH3_2`Variant SH3 domain;PF14604.9//SH3_9`Variant SH3 domain;PF00018.31//SH3_1`SH3 domain;PF00787.27//PX`PX domain	-	tr|A0A493TUW6|A0A493TUW6_ANAPP//SH3 and PX domains 2A {ECO:0000313|Ensembl:ENSAPLP00000029677} OS=Anas platyrhynchos platyrhynchos (Northern mallard) Name=SH3PXD2A {ECO:0000313|Ensembl:ENSAPLP00000029677} PE=3;tr|A0A493TEB1|A0A493TEB1_ANAPP//SH3 and PX domains 2A {ECO:0000313|Ensembl:ENSAPLP00000024010} OS=Anas platyrhynchos platyrhynchos (Northern mallard) Name=SH3PXD2A {ECO:0000313|Ensembl:ENSA…
ENSAPLG00000015875	ENSAPLG00000015875;A5:chr7:205654-206386:205654-206860:-	ENSAPLG00000015875.t2	ENSAPLG00000015875.t1,ENSAPLG00000015875.t2	0.9224201132887928	0.9869348490144528	0.9303862311037521	0.9506335895619554	0.9370207121145636	0.9748491111710782	0.0075874065	0.3315602837	NIF3L1	GO:0005737//cytoplasm`cellular_component`The contents of a cell excluding the plasma membrane and nucleus, but including other subcellular structures. [ISBN:0198547684];GO:0030182//neuron differentiation`biological_process`The process in which a relatively unspecialized cell acquires specialized features of a neuron. [GOC:mah];GO:0005634//nucleus`cellular_component`A membrane-bounded organelle of…	K22391//E3.5.4.16`GTP cyclohydrolase I [EC:3.5.4.16]	ko00790//Folate biosynthesis`Metabolism`Metabolism of cofactors and vitamins;ko01100//Metabolic pathways`Metabolism`Global and overview maps;ko01240//Biosynthesis of cofactors`Metabolism`Global and overview maps	-	XP_027317708.2//NIF3-like protein 1 isoform X3`[Anas platyrhynchos];XP_038038070.1//NIF3-like protein 1 isoform X4`[Anas platyrhynchos];XP_040418350.1//NIF3-like protein 1 isoform X1`[Cygnus olor]	PF01784.21//NIF3`NIF3 (NGG1p interacting factor 3)	-	tr|U3J8D0|U3J8D0_ANAPP//NGG1 interacting factor 3 like 1 {ECO:0000313|Ensembl:ENSAPLP00000015758} OS=Anas platyrhynchos platyrhynchos (Northern mallard) Name=NIF3L1 {ECO:0000313|Ensembl:ENSAPLP00000015758} PE=3;tr|R0K4P6|R0K4P6_ANAPL//NIF3-like protein 1 {ECO:0000256|ARBA:ARBA00019069} Fragment OS=Anas platyrhynchos (Mallard) (Anas boschas) ORFNames=Anapl_12757 {ECO:0000313|EMBL:EOB05066.1} PE=3;…
ENSAPLG00000015590	ENSAPLG00000015590;A5:chr7:11226312-11228226:11226312-11228244:-	ENSAPLT00000016247	ENSAPLT00000016247,ENSAPLT00000047555	1.0	1.0	1.0	0.959105576552806	0.9657848519992956	1.0	-0.0250365238	0.3014184397	SLX9	GO:0000462//maturation of SSU-rRNA from tricistronic rRNA transcript (SSU-rRNA, 5.8S rRNA, LSU-rRNA)`biological_process`Any process involved in the maturation of a precursor Small SubUnit (SSU) ribosomal RNA (rRNA) molecule into a mature SSU-rRNA molecule from the pre-rRNA molecule originally produced as a tricistronic rRNA transcript that contains the Small Subunit (SSU) rRNA, 5.8S rRNA, and the…	K14804//SLX9`ribosome biogenesis protein SLX9	-	-	XP_040417700.1//protein FAM207A isoform X1`[Cygnus olor]	PF15341.9//SLX9`Ribosome biogenesis protein SLX9	-	tr|U3J7H3|U3J7H3_ANAPP//Family with sequence similarity 207 member A {ECO:0000313|Ensembl:ENSAPLP00000015450} OS=Anas platyrhynchos platyrhynchos (Northern mallard) Name=FAM207A {ECO:0000313|Ensembl:ENSAPLP00000015450} PE=3;tr|A0A493SVN6|A0A493SVN6_ANAPP//Family with sequence similarity 207 member A {ECO:0000313|Ensembl:ENSAPLP00000017642} OS=Anas platyrhynchos platyrhynchos (Northern mallard) Na…
ENSAPLG00000015590	ENSAPLG00000015590;A5:chr7:11226312-11228220:11226312-11228226:-	ENSAPLT00000023934	ENSAPLT00000023934,ENSAPLT00000016247	0.0	0.0	0.04646519958911362	0.07857574254383927	0.0	0.0	0.0107035143	0.3014184397	SLX9	GO:0000462//maturation of SSU-rRNA from tricistronic rRNA transcript (SSU-rRNA, 5.8S rRNA, LSU-rRNA)`biological_process`Any process involved in the maturation of a precursor Small SubUnit (SSU) ribosomal RNA (rRNA) molecule into a mature SSU-rRNA molecule from the pre-rRNA molecule originally produced as a tricistronic rRNA transcript that contains the Small Subunit (SSU) rRNA, 5.8S rRNA, and the…	K14804//SLX9`ribosome biogenesis protein SLX9	-	-	XP_040417700.1//protein FAM207A isoform X1`[Cygnus olor]	PF15341.9//SLX9`Ribosome biogenesis protein SLX9	-	tr|U3J7H3|U3J7H3_ANAPP//Family with sequence similarity 207 member A {ECO:0000313|Ensembl:ENSAPLP00000015450} OS=Anas platyrhynchos platyrhynchos (Northern mallard) Name=FAM207A {ECO:0000313|Ensembl:ENSAPLP00000015450} PE=3;tr|A0A493SVN6|A0A493SVN6_ANAPP//Family with sequence similarity 207 member A {ECO:0000313|Ensembl:ENSAPLP00000017642} OS=Anas platyrhynchos platyrhynchos (Northern mallard) Na…
ENSAPLG00000026872	ENSAPLG00000026872;A5:chr7:34743985-34746041:34743985-34746233:-	ENSAPLG00000026872.t2	ENSAPLG00000026872.t1,ENSAPLG00000026872.t2	0.15769065801948434	0.15438376264244674	0.15014043176110572	0.06650947090757127	0.12385392652625805	0.10707504093892688	-0.054925471399999995	0.06407322650000001	-	-	K24348//UBXN1_4`UBX domain-containing protein 1/4	ko04141//Protein processing in endoplasmic reticulum`Genetic Information Processing`Folding, sorting and degradation	-	KAF4788168.1//UBX domain-containing protein 4`[Turdus rufiventris];XP_032046007.1//UBX domain-containing protein 4`[Aythya fuligula];OPJ79748.1//hypothetical protein AV530_002232`[Patagioenas fasciata monilis]	PF00789.23//UBX`UBX domain	-	tr|A0A493TGE2|A0A493TGE2_ANAPP//Uncharacterized protein {ECO:0000313|Ensembl:ENSAPLP00000024914} OS=Anas platyrhynchos platyrhynchos (Northern mallard) PE=4;tr|A0A8C4P3F0|A0A8C4P3F0_DRONO//UBX domain protein 4 {ECO:0000313|Ensembl:ENSDNVP00000003458} OS=Dromaius novaehollandiae (Emu) Name=UBXN4 {ECO:0000313|Ensembl:ENSDNVP00000003458} PE=4;tr|A0A8B9UQM0|A0A8B9UQM0_9AVES//UBX domain protein 4 {ECO…
ENSAPLG00000013226	ENSAPLG00000013226;A5:chr7:3606843-3607429:3606816-3607429:+	ENSAPLT00000013883	ENSAPLG00000013226.t1,ENSAPLT00000013883	0.545684435463601	0.5742593382000319	0.6463342095787263	0.6285300750614292	0.6304531868824986	0.6471151496655102	0.0466068095	0.10992907800000001	STAT1	GO:0042393//histone binding`molecular_function`Binding to a histone, any of a group of water-soluble proteins found in association with the DNA of eukaroytic chromosomes. They are involved in the condensation and coiling of chromosomes during cell division and have also been implicated in nonspecific suppression of gene activity. [GOC:jl];GO:0044389//ubiquitin-like protein ligase binding`molecula…	K11220//STAT1`signal transducer and activator of transcription 1	ko04062//Chemokine signaling pathway`Organismal Systems`Immune system;ko04217//Necroptosis`Cellular Processes`Cell growth and death;ko04380//Osteoclast differentiation`Organismal Systems`Development and regeneration;ko04620//Toll-like receptor signaling pathway`Organismal Systems`Immune system;ko04621//NOD-like receptor signaling pathway`Organismal Systems`Immune system;ko04625//C-type lectin rec…	-	XP_027316734.1//signal transducer and activator of transcription 1-alpha/beta isoform X1`[Anas platyrhynchos];QCY58620.1//signal transducer and activator of transcription 1`[Anas platyrhynchos]	PF02865.20//STAT_int`STAT protein, protein interaction domain;PF01017.23//STAT_alpha`STAT protein, all-alpha domain;PF02864.18//STAT_bind`STAT protein, DNA binding domain;PF00017.27//SH2`SH2 domain;PF12162.11//STAT1_TAZ2bind`STAT1 TAZ2 binding domain	STAT//http://bioinfo.life.hust.edu.cn/AnimalTFDB#!/tf_detail?species=Gallus_gallus&family=STAT	tr|U3J0V8|U3J0V8_ANAPP//Signal transducer and activator of transcription {ECO:0000256|RuleBase:RU046415} OS=Anas platyrhynchos platyrhynchos (Northern mallard) Name=STAT1 {ECO:0000313|Ensembl:ENSAPLP00000013135} PE=3;tr|A0A4Y5R830|A0A4Y5R830_ANAPL//Signal transducer and activator of transcription {ECO:0000256|RuleBase:RU046415} OS=Anas platyrhynchos (Mallard) (Anas boschas) ECO:0000313|Ensembl:EN…
ENSAPLG00000009620	ENSAPLG00000009620;A5:chr7:27037311-27040419:27037292-27040419:+	ENSAPLG00000009620.t3	ENSAPLG00000009620.t3,ENSAPLG00000009620.t2	0.39734661684628586	0.4116650877522857	0.4082814276233038	0.3470205919592881	0.39254713101808736	0.34537758014119113	-0.044115943	0.09725400460000001	HNRNPA3	GO:0005654//nucleoplasm`cellular_component`That part of the nuclear content other than the chromosomes or the nucleolus. [GOC:ma, ISBN:0124325653];GO:0071013//catalytic step 2 spliceosome`cellular_component`A spliceosomal complex that contains three snRNPs, including U5, bound to a splicing intermediate in which the first catalytic cleavage of the 5' splice site has occurred. The precise subunit …	K13158//HNRNPA2B1`heterogeneous nuclear ribonucleoprotein A2/B1;K12741//HNRNPA1_3`heterogeneous nuclear ribonucleoprotein A1/A3	ko05014//Amyotrophic lateral sclerosis`Human Diseases`Neurodegenerative disease;ko03040//Spliceosome`Genetic Information Processing`Transcription	-	XP_005484155.1//heterogeneous nuclear ribonucleoprotein A3 isoform X3`[Zonotrichia albicollis];XP_005152638.1//heterogeneous nuclear ribonucleoprotein A3 isoform X5`[Melopsittacus undulatus];XP_021254855.1//heterogeneous nuclear ribonucleoprotein A3 isoform X8`[Numida meleagris];XP_027317359.1//heterogeneous nuclear ribonucleoprotein A3 isoform X5`[Anas platyrhynchos];OPJ80101.1//heterogeneous nu…	PF00076.25//RRM_1`RNA recognition motif. (a.k.a. RRM, RBD, or RNP domain);PF16367.8//RRM_7`RNA recognition motif;PF11627.11//HnRNPA1`Nuclear factor hnRNPA1	-	tr|A0A493U412|A0A493U412_ANAPP//Heterogeneous nuclear ribonucleoprotein A3 {ECO:0000313|Ensembl:ENSAPLP00000032575} OS=Anas platyrhynchos platyrhynchos (Northern mallard) Name=HNRNPA3 {ECO:0000313|Ensembl:ENSAPLP00000032575} PE=4;tr|A0A8B9SJ97|A0A8B9SJ97_ANAPL//Heterogeneous nuclear ribonucleoprotein A3 {ECO:0000313|Ensembl:ENSAPLP00020007090} OS=Anas platyrhynchos (Mallard) (Anas boschas) PE=4;t…
ENSAPLG00000002383	ENSAPLG00000002383;A5:chr8:9873170-9873584:9873164-9873584:+	ENSAPLT00000002400,ENSAPLT00000026486,ENSAPLT00000026719,ENSAPLT00000035522	ENSAPLT00000012698,ENSAPLT00000026719,ENSAPLT00000002400,ENSAPLT00000026486,ENSAPLT00000035522,ENSAPLT00000041245	0.9905734438379404	0.9633864608503884	1.0	1.0	0.9766003977234741	0.9851824117678522	0.0026076349	0.3838652482	KIFAP3	GO:0005871//kinesin complex`cellular_component`Any complex that includes a dimer of molecules from the kinesin superfamily, a group of related proteins that contain an extended region of predicted alpha-helical coiled coil in the main chain that likely produces dimerization. The native complexes of several kinesin family members have also been shown to contain additional peptides, often designate…	K25388//KIFAP3, KAP3`kinesin-associated protein 3	ko04814//Motor proteins`Cellular Processes`Cell motility	-	XP_027319386.1//kinesin-associated protein 3`[Anas platyrhynchos];PKU40107.1//kinesin-associated protein 3`[Limosa lapponica baueri]	PF05804.15//KAP`Kinesin-associated protein (KAP)	-	tr|A0A493TKC0|A0A493TKC0_ANAPP//Kinesin associated protein 3 {ECO:0000313|Ensembl:ENSAPLP00000026304} OS=Anas platyrhynchos platyrhynchos (Northern mallard) Name=KIFAP3 {ECO:0000313|Ensembl:ENSAPLP00000026304} PE=4;tr|U3I3K2|U3I3K2_ANAPP//Kinesin associated protein 3 {ECO:0000313|Ensembl:ENSAPLP00000001823} OS=Anas platyrhynchos platyrhynchos (Northern mallard) Name=KIFAP3 {ECO:0000313|Ensembl:EN…
ENSAPLG00000008394	ENSAPLG00000008394;A5:chr8:14987549-14990804:14987350-14990804:+	ENSAPLT00000026253	ENSAPLT00000026253,ENSAPLT00000008739	0.9749276787980786	0.982892654848992	0.9674405221079376	0.9457166014281264	0.9802562860512468	0.9870159546648868	-0.0040906712	0.36347517729999995	TRMT1L	GO:0000049//tRNA binding`molecular_function`Binding to a transfer RNA. [GOC:ai];GO:0004809//tRNA (guanine-N2-)-methyltransferase activity`molecular_function`Catalysis of the reaction: S-adenosyl-L-methionine + tRNA containing guanine = S-adenosyl-L-homocysteine + tRNA containing N2-methylguanine. [EC:2.1.1.32];GO:0007610//behavior`biological_process`The internally coordinated responses (actions o…	K00555//TRMT1, trm1`tRNA (guanine26-N2/guanine27-N2)-dimethyltransferase [EC:2.1.1.215 2.1.1.216]	-	-	EOA93441.1//TRM1-like protein, partial`[Anas platyrhynchos];XP_038038717.1//TRMT1-like protein isoform X2`[Anas platyrhynchos]	PF02005.19//TRM`N2,N2-dimethylguanosine tRNA methyltransferase	-	tr|A0A493T7T2|A0A493T7T2_ANAPP//TRMT1-like protein {ECO:0000256|ARBA:ARBA00015939} OS=Anas platyrhynchos platyrhynchos (Northern mallard) Name=TRMT1L {ECO:0000313|Ensembl:ENSAPLP00000021906} PE=3;tr|A0A493TUN5|A0A493TUN5_ANAPP//TRMT1-like protein {ECO:0000256|ARBA:ARBA00015939} OS=Anas platyrhynchos platyrhynchos (Northern mallard) Name=TRMT1L {ECO:0000313|Ensembl:ENSAPLP00000029608} PE=3;tr|U3IL…
ENSAPLG00000003517	ENSAPLG00000003517;A5:chr8:17057075-17061308:17056593-17061308:+	ENSAPLT00000033040	ENSAPLT00000033040,ENSAPLT00000003579	0.9461883564436321	0.8968140411927918	0.9705954931851926	1.0	0.9597412509421762	0.9576571511857912	0.0346001704	0.1542553191	-	GO:0042981//regulation of apoptotic process`biological_process`Any process that modulates the occurrence or rate of cell death by apoptotic process. [GOC:jl, GOC:mtg_apoptosis]	K07368//BCL10`B-cell CLL/lymphoma 10	ko04064//NF-kappa B signaling pathway`Environmental Information Processing`Signal transduction;ko04625//C-type lectin receptor signaling pathway`Organismal Systems`Immune system;ko04660//T cell receptor signaling pathway`Organismal Systems`Immune system;ko04662//B cell receptor signaling pathway`Organismal Systems`Immune system;ko05131//Shigellosis`Human Diseases`Infectious disease: bacterial;ko0…	-	XP_027318640.2//B-cell lymphoma/leukemia 10`[Anas platyrhynchos];XP_032048712.1//B-cell lymphoma/leukemia 10 isoform X1`[Aythya fuligula]	PF00619.24//CARD`Caspase recruitment domain	-	tr|U3I6W4|U3I6W4_ANAPP//CARD domain-containing protein {ECO:0000259|PROSITE:PS50209} OS=Anas platyrhynchos platyrhynchos (Northern mallard) PE=4;tr|A0A493SW20|A0A493SW20_ANAPP//CARD domain-containing protein {ECO:0000259|PROSITE:PS50209} OS=Anas platyrhynchos platyrhynchos (Northern mallard) PE=4
ENSAPLG00000005935	ENSAPLG00000005935;A5:chr8:19763030-19780335:19763030-19780762:-	ENSAPLT00000006142	ENSAPLG00000005935.t1,ENSAPLT00000006142	0.1871985810020099	0.27445557624188605	0.18060313838039546	0.2293141888392833	0.20655320570040328	0.17741346055075022	-0.0096588135	0.3085106383	DNAJB4	GO:0006457//protein folding`biological_process`The process of assisting in the covalent and noncovalent assembly of single chain polypeptides or multisubunit complexes into the correct tertiary structure. [GOC:go_curators, GOC:rb];GO:0051082//unfolded protein binding`molecular_function`Binding to an unfolded protein. [GOC:ai]	K09507//DNAJB1`DnaJ homolog subfamily B member 1	ko04141//Protein processing in endoplasmic reticulum`Genetic Information Processing`Folding, sorting and degradation;ko05164//Influenza A`Human Diseases`Infectious disease: viral	-	XP_005010353.2//dnaJ homolog subfamily B member 4 isoform X1`[Anas platyrhynchos]	PF00226.34//DnaJ`DnaJ domain;PF01556.21//DnaJ_C`DnaJ C terminal domain	zf-C2H2//http://bioinfo.life.hust.edu.cn/AnimalTFDB#!/tf_detail?species=Monodelphis_domestica&family=zf-C2H2	tr|A0A6J3DGJ3|A0A6J3DGJ3_AYTFU//dnaJ homolog subfamily B member 4 {ECO:0000313|RefSeq:XP_032048586.1, ECO:0000313|RefSeq:XP_032048587.1} OS=Aythya fuligula (Tufted duck) (Anas fuligula) ECO:0000313|RefSeq:XP_032048587.1} PE=4
ENSAPLG00000024832	ENSAPLG00000024832;A5:chr10:2554027-2556940:2553712-2556940:+	ENSAPLT00000019072	ENSAPLT00000019072,ENSAPLG00000024832.t1	0.13938483855014272	0.16156073013919658	0.2130569054847474	0.09538086020497563	0.16992824100787945	0.1172460326897272	-0.0438157801	0.1232269504	APOOL	GO:0061617//MICOS complex`cellular_component`Mitochondrial inner membrane complex involved in maintenance of crista junctions, inner membrane architecture, and formation of contact sites to the outer membrane. In Saccharomyces cerevisiae the complex has six subunits: MIC10, MIC12, MIC19, MIC26, MIC27, and MIC60. [GOC:dph, PMID:21944719, PMID:21987634, PMID:22009199, PMID:24687277];GO:0042407//cri…	K24626//APOOL`MICOS complex subunit MIC27	-	-	XP_027320873.2//MICOS complex subunit MIC27`[Anas platyrhynchos]	PF09769.12//ApoO`Apolipoprotein O	-	tr|A0A493TC96|A0A493TC96_ANAPP//MICOS complex subunit {ECO:0000256|RuleBase:RU363021} OS=Anas platyrhynchos platyrhynchos (Northern mallard) Name=APOOL {ECO:0000313|Ensembl:ENSAPLP00000023536} PE=3;tr|A0A8B9TTS4|A0A8B9TTS4_ANAPL//Apolipoprotein O like {ECO:0000313|Ensembl:ENSAPLP00020025089} OS=Anas platyrhynchos (Mallard) (Anas boschas) PE=4
ENSAPLG00000013746	ENSAPLG00000013746;A5:chr10:7494528-7494720:7494400-7494720:+	ENSAPLT00000018508,ENSAPLT00000031118,ENSAPLT00000014327	ENSAPLT00000018508,ENSAPLT00000014327,ENSAPLG00000013746.t1,ENSAPLT00000031118	0.0793819556359009	0.13073294994183424	0.11135917223954776	0.10254402053409044	0.0887944834369949	0.1249407119021652	-0.0017316206	0.39184397159999995	MOSPD1	GO:0000122//negative regulation of transcription by RNA polymerase II`biological_process`Any process that stops, prevents, or reduces the frequency, rate or extent of transcription mediated by RNA polymerase II. [GOC:go_curators, GOC:txnOH];GO:0016021//integral component of membrane`cellular_component`The component of a membrane consisting of the gene products and protein complexes having at leas…	-	-	-	XP_027320710.1//motile sperm domain-containing protein 1 isoform X2`[Anas platyrhynchos];XP_027320712.1//motile sperm domain-containing protein 1 isoform X4`[Anas platyrhynchos]	PF00635.29//Motile_Sperm`MSP (Major sperm protein) domain	-	tr|U3J242|U3J242_ANAPP//Motile sperm domain-containing protein 1 {ECO:0000256|ARBA:ARBA00020941} OS=Anas platyrhynchos platyrhynchos (Northern mallard) Name=MOSPD1 {ECO:0000313|Ensembl:ENSAPLP00000013569} PE=4;tr|A0A6J3DNL3|A0A6J3DNL3_AYTFU//Motile sperm domain-containing protein 1 {ECO:0000256|ARBA:ARBA00020941} OS=Aythya fuligula (Tufted duck) (Anas fuligula) Name=MOSPD1 {ECO:0000313|RefSeq:XP_…
ENSAPLG00000013097	ENSAPLG00000013097;A5:chr10:15219708-15220696:15219708-15220793:-	ENSAPLT00000027066	ENSAPLT00000027066,ENSAPLG00000013097.t1	0.1149380270411562	0.11445356258256435	0.16990065032728194	0.14130492590138902	0.09872158469304483	0.12416897084146428	-0.0116989195	0.2863475177	NSDHL	GO:0003854//3-beta-hydroxy-delta5-steroid dehydrogenase activity`molecular_function`Catalysis of the reaction: a 3-beta-hydroxy-delta(5)-steroid + NAD+ = a 3-oxo-delta(5)-steroid + NADH + H(+). [EC:1.1.1.145];GO:0016021//integral component of membrane`cellular_component`The component of a membrane consisting of the gene products and protein complexes having at least some part of their peptide seq…	K07748//NSDHL, ERG26`sterol-4alpha-carboxylate 3-dehydrogenase (decarboxylating) [EC:1.1.1.170]	ko00100//Steroid biosynthesis`Metabolism`Lipid metabolism;ko01100//Metabolic pathways`Metabolism`Global and overview maps	-	XP_012947903.3//sterol-4-alpha-carboxylate 3-dehydrogenase, decarboxylating isoform X1`[Anas platyrhynchos];XP_038040266.1//sterol-4-alpha-carboxylate 3-dehydrogenase, decarboxylating isoform X2`[Anas platyrhynchos];XP_038040267.1//sterol-4-alpha-carboxylate 3-dehydrogenase, decarboxylating isoform X3`[Anas platyrhynchos]	PF05368.16//NmrA`NmrA-like family;PF01370.24//Epimerase`NAD dependent epimerase/dehydratase family;PF04321.20//RmlD_sub_bind`RmlD substrate binding domain;PF16363.8//GDP_Man_Dehyd`GDP-mannose 4,6 dehydratase;PF01073.22//3Beta_HSD`3-beta hydroxysteroid dehydrogenase/isomerase family;PF13460.9//NAD_binding_10`NAD(P)H-binding	-	tr|A0A493TKN5|A0A493TKN5_ANAPP//NAD(P) dependent steroid dehydrogenase-like {ECO:0000313|Ensembl:ENSAPLP00000026313} OS=Anas platyrhynchos platyrhynchos (Northern mallard) Name=NSDHL {ECO:0000313|Ensembl:ENSAPLP00000026313} PE=3;tr|U3J069|U3J069_ANAPP//NAD(P) dependent steroid dehydrogenase-like {ECO:0000313|Ensembl:ENSAPLP00000012896} OS=Anas platyrhynchos platyrhynchos (Northern mallard) Name=N…
ENSAPLG00000012153	ENSAPLG00000012153;A5:chr12:3648230-3649228:3648226-3649228:+	ENSAPLG00000012153.t1,ENSAPLT00000039109	ENSAPLT00000039109,ENSAPLG00000012153.t1,ENSAPLT00000012649	0.9517971623062436	0.9562968803019996	0.956768190831884	0.9758018477942192	0.9867532847069208	0.9833575024544337	0.027016800499999997	0.1808510638	NUDT21	GO:0005737//cytoplasm`cellular_component`The contents of a cell excluding the plasma membrane and nucleus, but including other subcellular structures. [ISBN:0198547684];GO:0098789//pre-mRNA cleavage required for polyadenylation`biological_process`The targeted, endonucleolytic cleavage of a pre-mRNA, required for polyadenylation of the 3' end. This cleavage is directed by binding sites near the 3'…	K14397//NUDT21, CPSF5, CFIM25`cleavage and polyadenylation specificity factor subunit 5	ko03015//mRNA surveillance pathway`Genetic Information Processing`Translation	-	XP_043351070.1//cleavage and polyadenylation specificity factor subunit 5 isoform X3`[Dermochelys coriacea];TEA27467.1//hypothetical protein DBR06_SOUSAS25110052, partial`[Sousa chinensis];NP_001232732.1//cleavage and polyadenylation specificity factor subunit 5`[Taeniopygia guttata]	PF13869.9//NUDIX_2`Nucleotide hydrolase	-	tr|U3IXE1|U3IXE1_ANAPP//Cleavage and polyadenylation specificity factor subunit 5 {ECO:0000256|ARBA:ARBA00016266} OS=Anas platyrhynchos platyrhynchos (Northern mallard) Name=NUDT21 {ECO:0000313|Ensembl:ENSAPLP00000011917} PE=3;tr|A0A8C3GIV1|A0A8C3GIV1_CAIMO//Nudix hydrolase 21 {ECO:0000313|Ensembl:ENSCMMP00000012816} OS=Cairina moschata domestica (Muscovy Duck (domestic type)) PE=4;tr|A0A6I8P9H9|…
ENSAPLG00000018054	ENSAPLG00000018054;A5:chr12:3887575-3907338:3887500-3907338:+	ENSAPLT00000020510	ENSAPLG00000018054.t1,ENSAPLT00000020510	0.0	0.7808292593258431	0.0	0.5332683566534202	0.0	0.4250044808387031	0.0591478594	0.0744680851	CBFB	GO:0043565//sequence-specific DNA binding`molecular_function`Binding to DNA of a specific nucleotide composition, e.g. GC-rich DNA binding, or with a specific sequence motif or type of DNA e.g. promotor binding or rDNA binding. [GOC:jl];GO:0000122//negative regulation of transcription by RNA polymerase II`biological_process`Any process that stops, prevents, or reduces the frequency, rate or exten…	K25826//CBFB`core-binding factor subunit beta	-	-	XP_006113876.1//core-binding factor subunit beta isoform X2`[Pelodiscus sinensis];EAW83066.1//core-binding factor, beta subunit, isoform CRA_a`[Homo sapiens]	PF02312.20//CBF_beta`Core binding factor beta subunit	CBF//http://bioinfo.life.hust.edu.cn/AnimalTFDB#!/tf_detail?species=Pelodiscus_sinensis&family=CBF;CBF//http://bioinfo.life.hust.edu.cn/AnimalTFDB#!/tf_detail?species=Dipodomys_ordii&family=CBF	tr|A0A493TUV6|A0A493TUV6_ANAPP//Core-binding factor subunit beta {ECO:0000313|Ensembl:ENSAPLP00000029667} OS=Anas platyrhynchos platyrhynchos (Northern mallard) Name=CBFB {ECO:0000313|Ensembl:ENSAPLP00000029667} PE=3;tr|A0A663DQW5|A0A663DQW5_AQUCH//Core-binding factor subunit beta {ECO:0000313|Ensembl:ENSACCP00020002206} OS=Aquila chrysaetos chrysaetos Name=CBFB {ECO:0000313|Ensembl:ENSACCP000200…
ENSAPLG00000004021	ENSAPLG00000004021;A5:chr12:4839116-4839170:4839072-4839170:+	ENSAPLT00000020712	ENSAPLT00000004336,ENSAPLT00000020712	0.04667870866502335	0.028198599192818436	0.04712975929646425	0.0	0.0477256849290901	0.019314651650095237	-0.0183222435	0.22695035460000001	SLC12A4	GO:0016021//integral component of membrane`cellular_component`The component of a membrane consisting of the gene products and protein complexes having at least some part of their peptide sequence embedded in the hydrophobic region of the membrane. [GOC:dos, GOC:go_curators];GO:0015379//potassium:chloride symporter activity`molecular_function`Enables the transfer of a solute or solutes from one si…	K23967//SLC12A5, KCC2`solute carrier family 12 (potassium/chloride transporter), member 5	ko04727//GABAergic synapse`Organismal Systems`Nervous system	-	XP_027322823.1//solute carrier family 12 member 4 isoform X2`[Anas platyrhynchos]	PF03522.18//SLC12`Solute carrier family 12	-	tr|A0A493THJ7|A0A493THJ7_ANAPP//Solute carrier family 12 member 4 {ECO:0000313|Ensembl:ENSAPLP00000025173} OS=Anas platyrhynchos platyrhynchos (Northern mallard) Name=SLC12A4 {ECO:0000313|Ensembl:ENSAPLP00000025173} PE=3;tr|U3I909|U3I909_ANAPP//Solute carrier family 12 member 4 {ECO:0000313|Ensembl:ENSAPLP00000003730} OS=Anas platyrhynchos platyrhynchos (Northern mallard) Name=SLC12A4 {ECO:000031…
ENSAPLG00000014136	ENSAPLG00000014136;A5:chr13:4174714-4175620:4174714-4175906:-	ENSAPLT00000023673	ENSAPLT00000014747,ENSAPLT00000023673	0.06435890008060567	0.05667378446751677	0.11599607011482327	0.06355351028587487	0.034079909165589665	0.06747370431894623	-0.023973877	0.19148936170000003	ISY1	GO:0000350//generation of catalytic spliceosome for second transesterification step`biological_process`Conformational rearrangement of the spliceosomal complex containing the RNA products from the 1st step of splicing to form the catalytic site for the second step of splicing. [GOC:krc, ISBN:0879695897]	K12870//ISY1`pre-mRNA-splicing factor ISY1	ko03040//Spliceosome`Genetic Information Processing`Transcription	-	XP_027323764.1//pre-mRNA-splicing factor ISY1 homolog`[Anas platyrhynchos]	PF06246.15//Isy1`Isy1-like splicing family	-	tr|U3J3A2|U3J3A2_ANAPP//Uncharacterized protein {ECO:0000313|Ensembl:ENSAPLP00000013979} OS=Anas platyrhynchos platyrhynchos (Northern mallard) PE=3;tr|A0A493TKM8|A0A493TKM8_ANAPP//Uncharacterized protein {ECO:0000313|Ensembl:ENSAPLP00000026175} OS=Anas platyrhynchos platyrhynchos (Northern mallard) PE=3
ENSAPLG00000009588	ENSAPLG00000009588;A5:chr14:13637214-13644203:13637214-13644243:-	ENSAPLG00000009588.t2	ENSAPLG00000009588.t2,ENSAPLG00000009588.t3	0.5219012228766929	0.5475010050648876	0.5041878351912628	0.5237353490780797	0.5261325169657334	0.5229472376144112	-0.0002583198	0.4104609929	CANX	GO:0006457//protein folding`biological_process`The process of assisting in the covalent and noncovalent assembly of single chain polypeptides or multisubunit complexes into the correct tertiary structure. [GOC:go_curators, GOC:rb];GO:0044233//mitochondria-associated endoplasmic reticulum membrane`cellular_component`A zone of apposition between endoplasmic-reticulum and mitochondrial membranes, st…	K09551//CLGN`calmegin	-	-	XP_032052564.1//calnexin isoform X2`[Aythya fuligula];XP_027324422.1//calnexin`[Anas platyrhynchos]	PF00262.21//Calreticulin`Calreticulin family	-	tr|U3IQ27|U3IQ27_ANAPP//Calnexin {ECO:0000313|Ensembl:ENSAPLP00000009350} OS=Anas platyrhynchos platyrhynchos (Northern mallard) Name=CANX {ECO:0000313|Ensembl:ENSAPLP00000009350} PE=3;tr|A0A7K7KQX9|A0A7K7KQX9_9AVES//CALX protein {ECO:0000313|EMBL:NWZ20682.1} Fragment OS=Asarcornis scutulata ORFNames=ASASCU_R12674 {ECO:0000313|EMBL:NWZ20682.1} PE=3
ENSAPLG00000013151	ENSAPLG00000013151;A5:chr15:8376898-8380702:8376898-8380736:-	ENSAPLT00000013785,ENSAPLT00000040188	ENSAPLT00000013785,ENSAPLT00000040188,ENSAPLG00000013151.t1	0.05674272823692963	0.06660041057056275	0.03637220347736096	0.05944798142992421	0.049747666152921054	0.02939964261266147	-0.0070400174	0.33776595740000004	VPS35L	GO:0006893//Golgi to plasma membrane transport`biological_process`The directed movement of substances from the Golgi to the plasma membrane in transport vesicles that move from the trans-Golgi network to the plasma membrane, where they fuse and release their contents by exocytosis. [ISBN:0716731363];GO:0015031//protein transport`biological_process`The directed movement of proteins into, out of or…	K25731//VPS35L`VPS35 endosomal protein-sorting factor-like	-	-	EOB02019.1//UPF0505 protein C16orf62, partial`[Anas platyrhynchos];XP_038042702.1//VPS35 endosomal protein-sorting factor-like isoform X2`[Anas platyrhynchos];XP_027324593.1//VPS35 endosomal protein-sorting factor-like isoform X1`[Anas platyrhynchos]	-	-	tr|A0A493SVS0|A0A493SVS0_ANAPP//VPS35 endosomal protein-sorting factor-like {ECO:0000256|ARBA:ARBA00023838} OS=Anas platyrhynchos platyrhynchos (Northern mallard) Name=VPS35L {ECO:0000313|Ensembl:ENSAPLP00000017570} PE=3;tr|A0A493T7N3|A0A493T7N3_ANAPP//VPS35 endosomal protein-sorting factor-like {ECO:0000256|ARBA:ARBA00023838} OS=Anas platyrhynchos platyrhynchos (Northern mallard) Name=VPS35L {EC…
ENSAPLG00000004451	ENSAPLG00000004451;A5:chr15:9706990-9707791:9706990-9707815:-	ENSAPLG00000004451.t1	ENSAPLG00000004451.t1,ENSAPLT00000024230	0.9954068687287352	0.9914613525964192	0.9897865577642668	0.9934408346021506	0.9956778313492252	1.0	0.004154629	0.36347517729999995	RSL1D1	GO:0005730//nucleolus`cellular_component`A small, dense body one or more of which are present in the nucleus of eukaryotic cells. It is rich in RNA and protein, is not bounded by a limiting membrane, and is not seen during mitosis. Its prime function is the transcription of the nucleolar DNA into 45S ribosomal-precursor RNA, the processing of this RNA into 5.8S, 18S, and 28S components of ribosom…	K14775//UTP30, RSL1D1`ribosome biogenesis protein UTP30	-	-	EOB02007.1//Ribosomal L1 domain-containing protein 1, partial`[Anas platyrhynchos];XP_038042839.1//ribosomal L1 domain-containing protein 1`[Anas platyrhynchos]	PF00687.24//Ribosomal_L1`Ribosomal protein L1p/L10e family	-	tr|A0A493TV20|A0A493TV20_ANAPP//Ribosomal L1 domain containing 1 {ECO:0000313|Ensembl:ENSAPLP00000029732} OS=Anas platyrhynchos platyrhynchos (Northern mallard) Name=RSL1D1 {ECO:0000313|Ensembl:ENSAPLP00000029732} PE=4;tr|A0A493T8E0|A0A493T8E0_ANAPP//Ribosomal L1 domain containing 1 {ECO:0000313|Ensembl:ENSAPLP00000022204} OS=Anas platyrhynchos platyrhynchos (Northern mallard) Name=RSL1D1 {ECO:00…
ENSAPLG00000004451	ENSAPLG00000004451;A5:chr15:9709837-9710146:9709837-9710161:-	ENSAPLG00000004451.t1,ENSAPLT00000004581	ENSAPLT00000036540,ENSAPLG00000004451.t1,ENSAPLT00000004581,ENSAPLT00000026134,ENSAPLT00000036913,ENSAPLT00000042890,ENSAPLT00000024230	0.9347024354400696	0.9424794727751264	0.9351070875873808	0.9856969369070204	0.9774500405841972	0.9905629343279932	0.047140305300000004	0.3244680851	RSL1D1	GO:0005730//nucleolus`cellular_component`A small, dense body one or more of which are present in the nucleus of eukaryotic cells. It is rich in RNA and protein, is not bounded by a limiting membrane, and is not seen during mitosis. Its prime function is the transcription of the nucleolar DNA into 45S ribosomal-precursor RNA, the processing of this RNA into 5.8S, 18S, and 28S components of ribosom…	K14775//UTP30, RSL1D1`ribosome biogenesis protein UTP30	-	-	EOB02007.1//Ribosomal L1 domain-containing protein 1, partial`[Anas platyrhynchos];XP_038042839.1//ribosomal L1 domain-containing protein 1`[Anas platyrhynchos]	PF00687.24//Ribosomal_L1`Ribosomal protein L1p/L10e family	-	tr|A0A493TV20|A0A493TV20_ANAPP//Ribosomal L1 domain containing 1 {ECO:0000313|Ensembl:ENSAPLP00000029732} OS=Anas platyrhynchos platyrhynchos (Northern mallard) Name=RSL1D1 {ECO:0000313|Ensembl:ENSAPLP00000029732} PE=4;tr|A0A493T8E0|A0A493T8E0_ANAPP//Ribosomal L1 domain containing 1 {ECO:0000313|Ensembl:ENSAPLP00000022204} OS=Anas platyrhynchos platyrhynchos (Northern mallard) Name=RSL1D1 {ECO:00…
ENSAPLG00000004451	ENSAPLG00000004451;A5:chr15:9710285-9710329:9710285-9710365:-	ENSAPLT00000004581	ENSAPLG00000004451.t1,ENSAPLT00000004581	0.07314302965554106	0.07904357112726007	0.11635924195273795	0.07336511688864053	0.07610462722571194	0.0914402804816198	-0.009211939399999999	0.36347517729999995	RSL1D1	GO:0005730//nucleolus`cellular_component`A small, dense body one or more of which are present in the nucleus of eukaryotic cells. It is rich in RNA and protein, is not bounded by a limiting membrane, and is not seen during mitosis. Its prime function is the transcription of the nucleolar DNA into 45S ribosomal-precursor RNA, the processing of this RNA into 5.8S, 18S, and 28S components of ribosom…	K14775//UTP30, RSL1D1`ribosome biogenesis protein UTP30	-	-	EOB02007.1//Ribosomal L1 domain-containing protein 1, partial`[Anas platyrhynchos];XP_038042839.1//ribosomal L1 domain-containing protein 1`[Anas platyrhynchos]	PF00687.24//Ribosomal_L1`Ribosomal protein L1p/L10e family	-	tr|A0A493TV20|A0A493TV20_ANAPP//Ribosomal L1 domain containing 1 {ECO:0000313|Ensembl:ENSAPLP00000029732} OS=Anas platyrhynchos platyrhynchos (Northern mallard) Name=RSL1D1 {ECO:0000313|Ensembl:ENSAPLP00000029732} PE=4;tr|A0A493T8E0|A0A493T8E0_ANAPP//Ribosomal L1 domain containing 1 {ECO:0000313|Ensembl:ENSAPLP00000022204} OS=Anas platyrhynchos platyrhynchos (Northern mallard) Name=RSL1D1 {ECO:00…
ENSAPLG00000006396	ENSAPLG00000006396;A5:chr16:12290282-12291222:12290237-12291222:+	ENSAPLT00000006629	ENSAPLT00000006629,ENSAPLG00000006396.t1	0.0	0.0	0.0	0.0	0.0	0.06085215725328898	0.0202840524	0.21099290780000002	BCL7A	GO:0016514//SWI/SNF complex`cellular_component`A SWI/SNF-type complex that contains 8 to 14 proteins, including both conserved (core) and nonconserved components; contains the ATPase product of the yeast SNF2 or mammalian SMARCA4/BAF190A/BRG1 gene, or an ortholog thereof. [GOC:bhm, PMID:12672490]	K25605//BCL7`B-cell CLL/lymphoma 7 protein	ko03082//ATP-dependent chromatin remodeling`Genetic Information Processing`Chromosome	-	KAF1431133.1//B-cell CLL/lymphoma 7 protein family member A, partial`[Spheniscus humboldti];XP_027325624.1//B-cell CLL/lymphoma 7 protein family member A isoform X1`[Anas platyrhynchos]	PF04714.16//BCL_N`BCL7, N-terminal conserver region	-	tr|U3IFH1|U3IFH1_ANAPP//BAF chromatin remodeling complex subunit BCL7A {ECO:0000313|Ensembl:ENSAPLP00000005993} OS=Anas platyrhynchos platyrhynchos (Northern mallard) Name=BCL7A {ECO:0000313|Ensembl:ENSAPLP00000005993} PE=3;tr|A0A6J3DWK4|A0A6J3DWK4_AYTFU//B-cell CLL/lymphoma 7 protein family member A {ECO:0000313|RefSeq:XP_032055109.1} OS=Aythya fuligula (Tufted duck) (Anas fuligula) Name=BCL7A {…
ENSAPLG00000006701	ENSAPLG00000006701;A5:chr16:6126399-6127471:6126399-6127477:-	ENSAPLT00000047800	ENSAPLT00000006960,ENSAPLT00000047800	0.06443700795696357	0.11494705310579008	0.16959024652187346	0.058950480193197034	0.056095764198311485	0.11718805353506108	-0.0389133366	0.1409574468	KLHL22	GO:0006513//protein monoubiquitination`biological_process`Addition of a single ubiquitin group to a protein. [GOC:ai];GO:0005819//spindle`cellular_component`The array of microtubules and associated molecules that forms between opposite poles of a eukaryotic cell during mitosis or meiosis and serves to move the duplicated chromosomes apart. [ISBN:0198547684];GO:0005829//cytosol`cellular_component`…	K10459//KLHL22, KELCHL`kelch-like protein 22	-	-	XP_013029055.1//PREDICTED: kelch-like protein 22`[Anser cygnoides domesticus];EMP32148.1//Kelch-like protein 22`[Chelonia mydas]	PF00651.34//BTB`BTB/POZ domain;PF07707.18//BACK`BTB And C-terminal Kelch;PF13964.9//Kelch_6`Kelch motif;PF01344.28//Kelch_1`Kelch motif;PF13415.9//Kelch_3`Galactose oxidase, central domain;PF07646.18//Kelch_2`Kelch motif	ZBTB//http://bioinfo.life.hust.edu.cn/AnimalTFDB#!/tf_detail?species=Heterocephalus_glaber_female&family=ZBTB	tr|A0A493SVM4|A0A493SVM4_ANAPP//Uncharacterized protein {ECO:0000313|Ensembl:ENSAPLP00000017659} OS=Anas platyrhynchos platyrhynchos (Northern mallard) PE=4;tr|A0A6J3E007|A0A6J3E007_AYTFU//Kelch-like protein 22 {ECO:0000256|ARBA:ARBA00019858} OS=Aythya fuligula (Tufted duck) (Anas fuligula) ECO:0000313|RefSeq:XP_032054873.1} PE=4;tr|A0A493TB64|A0A493TB64_ANAPP//BTB domain-containing protein {ECO:…
ENSAPLG00000007373	ENSAPLG00000007373;A5:chr20:6012923-6014450:6012923-6014504:-	ENSAPLG00000007373.t1	ENSAPLG00000007373.t1,ENSAPLT00000007666	0.8989345747362276	0.8853908573657541	0.9027481621341924	0.9030795581178672	0.8869058452844321	0.8402650108368904	-0.01894106	0.2207446809	NCBP3	GO:0000340//RNA 7-methylguanosine cap binding`molecular_function`Binding to a 7-methylguanosine group added cotranscriptionally to the 5' end of RNA molecules transcribed by polymerase II. [GOC:krc];GO:0003729//mRNA binding`molecular_function`Binding to messenger RNA (mRNA), an intermediate molecule between DNA and protein. mRNA includes UTR and coding sequences, but does not contain introns. [GO…	K05219//P2RX5`P2X purinoceptor 5	ko04020//Calcium signaling pathway`Environmental Information Processing`Signal transduction;ko04080//Neuroactive ligand-receptor interaction`Environmental Information Processing`Signaling molecules and interaction	-	XP_027327840.2//nuclear cap-binding protein subunit 3 isoform X2`[Anas platyrhynchos];XP_038021874.1//nuclear cap-binding protein subunit 3 isoform X1`[Anas platyrhynchos]	PF10309.12//NCBP3`Nuclear cap-binding protein subunit 3	-	tr|A0A8B9UZ27|A0A8B9UZ27_9AVES//Nuclear cap binding subunit 3 {ECO:0000313|Ensembl:ENSAZOP00000016526} OS=Anas zonorhyncha (Eastern spot-billed duck) PE=4;tr|A0A6J3E437|A0A6J3E437_AYTFU//Nuclear cap-binding protein subunit 3 {ECO:0000256|ARBA:ARBA00019876} OS=Aythya fuligula (Tufted duck) (Anas fuligula) Name=NCBP3 {ECO:0000313|RefSeq:XP_032056895.1} PE=3
ENSAPLG00000002691	ENSAPLG00000002691;A5:chr21:6712017-6734215:6712017-6734995:-	ENSAPLT00000044939	ENSAPLT00000033463,ENSAPLT00000044939,ENSAPLT00000002741,ENSAPLG00000002691.t1	0.009423623144571869	0.010191167960409472	0.008540081932739748	0.01748751098503861	0.007896665610098259	0.0	-0.0009235655000000001	0.3962765957	NDRG3	-	K18266//NDRG1`protein NDRG1	-	-	XP_027328770.1//protein NDRG3 isoform X1`[Anas platyrhynchos];XP_009923010.1//PREDICTED: protein NDRG3 isoform X4`[Haliaeetus albicilla];XP_027328772.1//protein NDRG3 isoform X2`[Anas platyrhynchos];XP_029865626.1//protein NDRG3 isoform X2`[Aquila chrysaetos chrysaetos]	PF03096.17//Ndr`Ndr family	-	tr|A0A8C3CW97|A0A8C3CW97_CAIMO//NDRG family member 3 {ECO:0000313|Ensembl:ENSCMMP00000026626} OS=Cairina moschata domestica (Muscovy Duck (domestic type)) PE=4;tr|A0A8C3CUX9|A0A8C3CUX9_CAIMO//NDRG family member 3 {ECO:0000313|Ensembl:ENSCMMP00000026620} OS=Cairina moschata domestica (Muscovy Duck (domestic type)) PE=4;tr|A0A8B9UVP3|A0A8B9UVP3_9AVES//NDRG family member 3 {ECO:0000313|Ensembl:ENSAZ…
ENSAPLG00000002519	ENSAPLG00000002519;A5:chr24:6187303-6188016:6187264-6188016:+	ENSAPLT00000002552	ENSAPLT00000020590,ENSAPLT00000002552,ENSAPLT00000033459,ENSAPLT00000028300	0.9066854243680501	0.8853127363246133	0.8812884818165736	1.0	0.9323637046715032	0.9457625876116548	0.0682798833	0.054078014199999996	NFYC	GO:0016602//CCAAT-binding factor complex`cellular_component`A heteromeric transcription factor complex that binds to the CCAAT-box upstream of promoters; functions as both an activator and a repressor, depending on its interacting cofactors. Typically trimeric consisting of NFYA, NFYB and NFYC subunits. In Saccharomyces, it activates the transcription of genes in response to growth in a nonfermen…	K08066//NFYC, HAP5`nuclear transcription factor Y, gamma	ko04612//Antigen processing and presentation`Organismal Systems`Immune system;ko05152//Tuberculosis`Human Diseases`Infectious disease: bacterial	-	XP_027299829.1//nuclear transcription factor Y subunit gamma isoform X3`[Anas platyrhynchos];XP_009469115.1//PREDICTED: nuclear transcription factor Y subunit gamma isoform X3`[Nipponia nippon];XP_009283036.1//PREDICTED: nuclear transcription factor Y subunit gamma isoform X2`[Aptenodytes forsteri]	PF00125.27//Histone`Core histone H2A/H2B/H3/H4;PF00808.26//CBFD_NFYB_HMF`Histone-like transcription factor (CBF/NF-Y) and archaeal histone	NF-YC//http://bioinfo.life.hust.edu.cn/AnimalTFDB#!/tf_detail?species=Anas_platyrhynchos&family=NF-YC	tr|A0A493U3Z1|A0A493U3Z1_ANAPP//Nuclear transcription factor Y subunit gamma {ECO:0000313|Ensembl:ENSAPLP00000032843} OS=Anas platyrhynchos platyrhynchos (Northern mallard) Name=NFYC {ECO:0000313|Ensembl:ENSAPLP00000032843} PE=4;tr|A0A493T1Y0|A0A493T1Y0_ANAPP//Nuclear transcription factor Y subunit gamma {ECO:0000313|Ensembl:ENSAPLP00000019841} OS=Anas platyrhynchos platyrhynchos (Northern mallar…
ENSAPLG00000009055	ENSAPLG00000009055;A5:chr26:197863-198458:197863-198464:-	ENSAPLG00000009055.t2,ENSAPLG00000009055.t3,ENSAPLT00000022838	ENSAPLG00000009055.t3,ENSAPLG00000009055.t2,ENSAPLT00000022838,ENSAPLT00000035863,ENSAPLT00000009461,ENSAPLT00000029649	1.0	1.0	1.0	0.9887464585429908	1.0	1.0	-0.0037511805	0.36879432619999997	UBQLN4	GO:0016021//integral component of membrane`cellular_component`The component of a membrane consisting of the gene products and protein complexes having at least some part of their peptide sequence embedded in the hydrophobic region of the membrane. [GOC:dos, GOC:go_curators];GO:0006974//cellular response to DNA damage stimulus`biological_process`Any process that results in a change in state or act…	K04523//UBQLN, DSK2`ubiquilin	ko04141//Protein processing in endoplasmic reticulum`Genetic Information Processing`Folding, sorting and degradation;ko05014//Amyotrophic lateral sclerosis`Human Diseases`Neurodegenerative disease	-	KFQ54320.1//Ubiquilin-4, partial`[Nestor notabilis];XP_023801074.1//ubiquilin-4 isoform X2`[Cyanistes caeruleus];XP_009942783.1//PREDICTED: ubiquilin-4`[Opisthocomus hoazin];XP_035202361.1//ubiquilin-4, partial`[Oxyura jamaicensis];XP_038023817.1//ubiquilin-4 isoform X2`[Anas platyrhynchos];XP_032060196.1//ubiquilin-4`[Aythya fuligula]	PF00240.26//ubiquitin`Ubiquitin family;PF00627.34//UBA`UBA/TS-N domain	-	tr|A0A493T9I3|A0A493T9I3_ANAPP//Ubiquilin 4 {ECO:0000313|Ensembl:ENSAPLP00000022315} OS=Anas platyrhynchos platyrhynchos (Northern mallard) Name=UBQLN4 {ECO:0000313|Ensembl:ENSAPLP00000022315} PE=4;tr|A0A493TUV5|A0A493TUV5_ANAPP//Ubiquilin 4 {ECO:0000313|Ensembl:ENSAPLP00000029340} OS=Anas platyrhynchos platyrhynchos (Northern mallard) Name=UBQLN4 {ECO:0000313|Ensembl:ENSAPLP00000029340} PE=4;tr|…
ENSAPLG00000024223	ENSAPLG00000024223;A5:chr28:3356290-3356368:3356290-3356426:-	ENSAPLG00000024223.t2	ENSAPLG00000024223.t2,ENSAPLT00000025182	0.8733596428535638	0.8927893213303354	0.8681590346568235	0.8743625647088178	0.8891865994038772	0.8838779127964523	0.0043730259999999995	0.3608156028	COL1A1	GO:0005584//collagen type I trimer`cellular_component`A collagen trimer containing alpha(I) chains. The most common form of type I collagen is a heterotrimer containing two alpha1(I) chains and one alpha2(I) chain; homotrimers containing three alpha1(I) chains are also found. Type I collagen triple helices associate to form banded fibrils. [GOC:mah, GOC:sl, ISBN:0721639976];GO:0034504//protein lo…	K19719//COL2A`collagen type II alpha;K04657//CHRD`chordin;K06236//COL1A`collagen type I alpha	ko04151//PI3K-Akt signaling pathway`Environmental Information Processing`Signal transduction;ko04510//Focal adhesion`Cellular Processes`Cellular community - eukaryotes;ko04512//ECM-receptor interaction`Environmental Information Processing`Signaling molecules and interaction;ko04974//Protein digestion and absorption`Organismal Systems`Digestive system;ko05165//Human papillomavirus infection`Human …	-	XP_009071998.1//PREDICTED: collagen alpha-1(I) chain-like, partial`[Acanthisitta chloris];XP_027564991.1//collagen alpha-1(I) chain-like, partial`[Neopelma chrysocephalum]	PF01391.21//Collagen`Collagen triple helix repeat (20 copies);PF01410.21//COLFI`Fibrillar collagen C-terminal domain;PF00093.21//VWC`von Willebrand factor type C domain	-	tr|A0A493T8I0|A0A493T8I0_ANAPP//Collagen type I alpha 1 chain {ECO:0000313|Ensembl:ENSAPLP00000022176} OS=Anas platyrhynchos platyrhynchos (Northern mallard) Name=COL1A1 {ECO:0000313|Ensembl:ENSAPLP00000022176} PE=4;tr|A0A8B9VSC1|A0A8B9VSC1_9AVES//Collagen type I alpha 1 chain {ECO:0000313|Ensembl:ENSAZOP00000028592} OS=Anas zonorhyncha (Eastern spot-billed duck) PE=4
ENSAPLG00000024223	ENSAPLG00000024223;A5:chr28:3356475-3356548:3356475-3356603:-	ENSAPLT00000025182	ENSAPLG00000024223.t2,ENSAPLT00000025182	0.12664035714643612	0.1072106786696645	0.13184096534317646	0.12563743529118218	0.11081340059612277	0.11612208720354765	-0.0043730259999999995	0.3608156028	COL1A1	GO:0005584//collagen type I trimer`cellular_component`A collagen trimer containing alpha(I) chains. The most common form of type I collagen is a heterotrimer containing two alpha1(I) chains and one alpha2(I) chain; homotrimers containing three alpha1(I) chains are also found. Type I collagen triple helices associate to form banded fibrils. [GOC:mah, GOC:sl, ISBN:0721639976];GO:0034504//protein lo…	K19719//COL2A`collagen type II alpha;K04657//CHRD`chordin;K06236//COL1A`collagen type I alpha	ko04151//PI3K-Akt signaling pathway`Environmental Information Processing`Signal transduction;ko04510//Focal adhesion`Cellular Processes`Cellular community - eukaryotes;ko04512//ECM-receptor interaction`Environmental Information Processing`Signaling molecules and interaction;ko04974//Protein digestion and absorption`Organismal Systems`Digestive system;ko05165//Human papillomavirus infection`Human …	-	XP_009071998.1//PREDICTED: collagen alpha-1(I) chain-like, partial`[Acanthisitta chloris];XP_027564991.1//collagen alpha-1(I) chain-like, partial`[Neopelma chrysocephalum]	PF01391.21//Collagen`Collagen triple helix repeat (20 copies);PF01410.21//COLFI`Fibrillar collagen C-terminal domain;PF00093.21//VWC`von Willebrand factor type C domain	-	tr|A0A493T8I0|A0A493T8I0_ANAPP//Collagen type I alpha 1 chain {ECO:0000313|Ensembl:ENSAPLP00000022176} OS=Anas platyrhynchos platyrhynchos (Northern mallard) Name=COL1A1 {ECO:0000313|Ensembl:ENSAPLP00000022176} PE=4;tr|A0A8B9VSC1|A0A8B9VSC1_9AVES//Collagen type I alpha 1 chain {ECO:0000313|Ensembl:ENSAZOP00000028592} OS=Anas zonorhyncha (Eastern spot-billed duck) PE=4
ENSAPLG00000024223	ENSAPLG00000024223;A5:chr28:3358070-3358149:3358070-3358200:-	ENSAPLT00000025182	ENSAPLG00000024223.t2,ENSAPLT00000025182	0.12664035714643612	0.1072106786696645	0.13184096534317646	0.12563743529118218	0.11081340059612277	0.11612208720354765	-0.0043730259999999995	0.3608156028	COL1A1	GO:0005584//collagen type I trimer`cellular_component`A collagen trimer containing alpha(I) chains. The most common form of type I collagen is a heterotrimer containing two alpha1(I) chains and one alpha2(I) chain; homotrimers containing three alpha1(I) chains are also found. Type I collagen triple helices associate to form banded fibrils. [GOC:mah, GOC:sl, ISBN:0721639976];GO:0034504//protein lo…	K19719//COL2A`collagen type II alpha;K04657//CHRD`chordin;K06236//COL1A`collagen type I alpha	ko04151//PI3K-Akt signaling pathway`Environmental Information Processing`Signal transduction;ko04510//Focal adhesion`Cellular Processes`Cellular community - eukaryotes;ko04512//ECM-receptor interaction`Environmental Information Processing`Signaling molecules and interaction;ko04974//Protein digestion and absorption`Organismal Systems`Digestive system;ko05165//Human papillomavirus infection`Human …	-	XP_009071998.1//PREDICTED: collagen alpha-1(I) chain-like, partial`[Acanthisitta chloris];XP_027564991.1//collagen alpha-1(I) chain-like, partial`[Neopelma chrysocephalum]	PF01391.21//Collagen`Collagen triple helix repeat (20 copies);PF01410.21//COLFI`Fibrillar collagen C-terminal domain;PF00093.21//VWC`von Willebrand factor type C domain	-	tr|A0A493T8I0|A0A493T8I0_ANAPP//Collagen type I alpha 1 chain {ECO:0000313|Ensembl:ENSAPLP00000022176} OS=Anas platyrhynchos platyrhynchos (Northern mallard) Name=COL1A1 {ECO:0000313|Ensembl:ENSAPLP00000022176} PE=4;tr|A0A8B9VSC1|A0A8B9VSC1_9AVES//Collagen type I alpha 1 chain {ECO:0000313|Ensembl:ENSAZOP00000028592} OS=Anas zonorhyncha (Eastern spot-billed duck) PE=4
ENSAPLG00000010149	ENSAPLG00000010149;A5:chr29:2271192-2271274:2271192-2272121:-	ENSAPLT00000029260,ENSAPLT00000034212	ENSAPLG00000010149.t2,ENSAPLT00000034212,ENSAPLT00000029260,ENSAPLT00000010584,ENSAPLG00000010149.t4,ENSAPLG00000010149.t5,ENSAPLG00000010149.t3	0.06294375288393964	0.0722118011535009	0.058754587276531774	0.07486787677570347	0.06033418781358973	0.07179656089521944	0.0043628281	0.3608156028	HNRNPM	GO:0042382//paraspeckles`cellular_component`Discrete subnuclear bodies in the interchromatin nucleoplasmic space, often located adjacent to nuclear specks. 10-20 paraspeckles are typically found in human cell nuclei. [GOC:jl, PMID:11790299];GO:0071013//catalytic step 2 spliceosome`cellular_component`A spliceosomal complex that contains three snRNPs, including U5, bound to a splicing intermediate …	K12887//HNRNPM`heterogeneous nuclear ribonucleoprotein M	ko03040//Spliceosome`Genetic Information Processing`Transcription	-	EOB01956.1//Heterogeneous nuclear ribonucleoprotein M, partial`[Anas platyrhynchos];XP_012954077.1//heterogeneous nuclear ribonucleoprotein M isoform X5`[Anas platyrhynchos];XP_027328441.2//heterogeneous nuclear ribonucleoprotein M isoform X4`[Anas platyrhynchos];XP_032059622.1//heterogeneous nuclear ribonucleoprotein M isoform X2`[Aythya fuligula]	PF11532.11//HnRNP_M_NLS`HnRNP M nuclear localisation signal;PF00076.25//RRM_1`RNA recognition motif. (a.k.a. RRM, RBD, or RNP domain)	TF_others//-	tr|U3IRL0|U3IRL0_ANAPP//Heterogeneous nuclear ribonucleoprotein M {ECO:0000313|Ensembl:ENSAPLP00000009883} OS=Anas platyrhynchos platyrhynchos (Northern mallard) Name=HNRNPM {ECO:0000313|Ensembl:ENSAPLP00000009883} PE=4;tr|A0A493SSG4|A0A493SSG4_ANAPP//Heterogeneous nuclear ribonucleoprotein M {ECO:0000313|Ensembl:ENSAPLP00000016544} OS=Anas platyrhynchos platyrhynchos (Northern mallard) Name=HNRN…
