# Supplementary material for: Exploring Gene Expression and Alternative Splicing in Duck Embryonic Myoblasts via Full-Length Transcriptome Sequencing
Source: Vet Sci. 2024 Nov 27;11(12):601. doi: 10.3390/vetsci11120601 (PMC11680404; doi:10.3390/vetsci11120601)
Supplement: Supplementary file 1 [file vetsci-11-00601-s001.zip › Table S3 AF_gene.dpsi.add_info.xls]

gene_id	event_id	alternative_transcripts	total_transcripts	GM1-PSI	GM2-PSI	GM3-PSI	DM1-PSI	DM2-PSI	DM3-PSI	dpsi	diffAS-pvalue	gene_name	go	kegg	pathway	cog	nr	pfam	tf	uniprot
ENSAPLG00000006444	ENSAPLG00000006444;AF:Z:11749912-11776997:11777002:11749912-11788733:11788824:-	ENSAPLT00000006694	ENSAPLT00000019039,ENSAPLT00000006694	0.12888119576876095	0.15945182150020604	0.12041060414360273	0.07051611847461556	0.12902962841877064	0.1122697932232526	-0.0323093604	0.1943056943	RAI14	GO:0003779//actin binding`molecular_function`Binding to monomeric or multimeric forms of actin, including actin filaments. [GOC:clt];GO:0001650//fibrillar center`cellular_component`A structure found most metazoan nucleoli, but not usually found in lower eukaryotes; surrounded by the dense fibrillar component; the zone of transcription from multiple copies of the pre-rRNA genes is in the border re…	K09258//BCL3`B-cell CLL/lymphoma 3 protein;K20032//ZDHHC13_17, HIP14`palmitoyltransferase ZDHHC13/17 [EC:2.3.1.225]	ko04625//C-type lectin receptor signaling pathway`Organismal Systems`Immune system;ko04668//TNF signaling pathway`Environmental Information Processing`Signal transduction	-	XP_027302041.1//ankycorbin isoform X3`[Anas platyrhynchos]	PF13637.9//Ank_4`Ankyrin repeats (many copies);PF12796.10//Ank_2`Ankyrin repeats (3 copies);PF13857.9//Ank_5`Ankyrin repeats (many copies);PF00023.33//Ank`Ankyrin repeat;PF06818.18//Fez1`Fez1	-	tr|A0A493SXP8|A0A493SXP8_ANAPP//Retinoic acid induced 14 {ECO:0000313|Ensembl:ENSAPLP00000018268} OS=Anas platyrhynchos platyrhynchos (Northern mallard) Name=RAI14 {ECO:0000313|Ensembl:ENSAPLP00000018268} PE=4;tr|U3IFN4|U3IFN4_ANAPP//Retinoic acid induced 14 {ECO:0000313|Ensembl:ENSAPLP00000006056} OS=Anas platyrhynchos platyrhynchos (Northern mallard) Name=RAI14 {ECO:0000313|Ensembl:ENSAPLP00000…
ENSAPLG00000000587	ENSAPLG00000000587;AF:Z:15204552-15205356:15206321:15204552-15207267:15208309:-	ENSAPLT00000035794	ENSAPLT00000035794,ENSAPLG00000000587.t1	0.0	0.005445116454924494	0.0	0.0	0.010031298662076112	0.005170993315585978	0.0032523917999999997	0.3961038961	HMGCS1	GO:0006084//acetyl-CoA metabolic process`biological_process`The chemical reactions and pathways involving acetyl-CoA, a derivative of coenzyme A in which the sulfhydryl group is acetylated; it is a metabolite derived from several pathways (e.g. glycolysis, fatty acid oxidation, amino-acid catabolism) and is further metabolized by the tricarboxylic acid cycle. It is a key intermediate in lipid and…	K01641//HMGCS`hydroxymethylglutaryl-CoA synthase [EC:2.3.3.10]	ko00280//Valine, leucine and isoleucine degradation`Metabolism`Amino acid metabolism;ko00650//Butanoate metabolism`Metabolism`Carbohydrate metabolism;ko00900//Terpenoid backbone biosynthesis`Metabolism`Metabolism of terpenoids and polyketides;ko01100//Metabolic pathways`Metabolism`Global and overview maps;ko03320//PPAR signaling pathway`Organismal Systems`Endocrine system	-	XP_038026084.1//hydroxymethylglutaryl-CoA synthase, cytoplasmic isoform X2`[Anas platyrhynchos]	PF01154.20//HMG_CoA_synt_N`Hydroxymethylglutaryl-coenzyme A synthase N terminal;PF08540.13//HMG_CoA_synt_C`Hydroxymethylglutaryl-coenzyme A synthase C terminal	-	tr|U3HZJ7|U3HZJ7_ANAPP//3-hydroxy-3-methylglutaryl coenzyme A synthase {ECO:0000256|ARBA:ARBA00014137, ECO:0000256|RuleBase:RU364071} Short=HMG-CoA synthase {ECO:0000256|RuleBase:RU364071} EC=2.3.3.10 {ECO:0000256|ARBA:ARBA00012978, ECO:0000256|RuleBase:RU364071} OS=Anas platyrhynchos platyrhynchos (Northern mallard) Name=HMGCS1 {ECO:0000313|Ensembl:ENSAPLP00000000417} PE=3;tr|A0A8C3BJU1|A0A8C3BJ…
ENSAPLG00000010771	ENSAPLG00000010771;AF:Z:18534969-18535194:18535296:18534969-18548883:18548940:-	ENSAPLT00000035474	ENSAPLT00000039272,ENSAPLT00000035474	0.1367873372894612	0.0	0.09338287611668906	0.02450657443467286	0.03610275646691305	0.056090546722756325	-0.0378234453	0.22877122879999998	PLPP1	GO:0042392//sphingosine-1-phosphate phosphatase activity`molecular_function`Catalysis of the reaction: sphingosine 1-phosphate + H2O = sphingosine + phosphate. [GOC:jl, PMID:8663293];GO:0016324//apical plasma membrane`cellular_component`The region of the plasma membrane located at the apical end of the cell. [GOC:curators];GO:0016021//integral component of membrane`cellular_component`The componen…	K01080//PLPP1_2_3`phosphatidate phosphatase [EC:3.1.3.4]	ko00561//Glycerolipid metabolism`Metabolism`Lipid metabolism;ko00564//Glycerophospholipid metabolism`Metabolism`Lipid metabolism;ko00565//Ether lipid metabolism`Metabolism`Lipid metabolism;ko00600//Sphingolipid metabolism`Metabolism`Lipid metabolism;ko01100//Metabolic pathways`Metabolism`Global and overview maps;ko04072//Phospholipase D signaling pathway`Environmental Information Processing`Signa…	-	EOB01132.1//Lipid phosphate phosphohydrolase 1, partial`[Anas platyrhynchos];XP_038025878.1//phospholipid phosphatase 1 isoform X1`[Anas platyrhynchos];XP_038025879.1//phospholipid phosphatase 1 isoform X2`[Anas platyrhynchos]	PF01569.24//PAP2`PAP2 superfamily	-	tr|A0A8B9R7G4|A0A8B9R7G4_ANAPL//Phospholipid phosphatase 1 {ECO:0000313|Ensembl:ENSAPLP00020004764} OS=Anas platyrhynchos (Mallard) (Anas boschas) PE=4;tr|A0A8B9R1X2|A0A8B9R1X2_ANAPL//Phospholipid phosphatase 1 {ECO:0000313|Ensembl:ENSAPLP00020004750} OS=Anas platyrhynchos (Mallard) (Anas boschas) PE=4;tr|A0A8C3C4W1|A0A8C3C4W1_CAIMO//Phospholipid phosphatase 1 {ECO:0000313|Ensembl:ENSCMMP00000013…
ENSAPLG00000009176	ENSAPLG00000009176;AF:Z:22466034-22467940:22468008:22466034-22468854:22468904:-	ENSAPLT00000009552	ENSAPLG00000009176.t1,ENSAPLT00000009552	0.13525602513911933	0.1781481090015454	0.14708287208661386	0.16519721302033075	0.11603423970844423	0.06661718990864142	-0.037546121200000004	0.0949050949	CENPK	-	K11503//CENPK`centromere protein K	-	-	XP_027301881.1//centromere protein K isoform X2`[Anas platyrhynchos];XP_027301880.1//centromere protein K isoform X1`[Anas platyrhynchos]	PF11802.11//CENP-K`Centromere-associated protein K	-	tr|A0A8B9U6T9|A0A8B9U6T9_9AVES//Centromere protein K {ECO:0000313|Ensembl:ENSAZOP00000003322} OS=Anas zonorhyncha (Eastern spot-billed duck) PE=4
ENSAPLG00000007359	ENSAPLG00000007359;AF:Z:38003143-38007815:38008030:38003143-38016481:38016586:-	ENSAPLT00000025258,ENSAPLT00000034219	ENSAPLT00000025258,ENSAPLT00000034219,ENSAPLT00000007737	0.9845020534703957	0.9812102185374734	0.994539439535902	0.9961285313911824	0.9903567529005008	1.0	0.008744524200000001	0.2327672328	ANXA1	GO:0045920//negative regulation of exocytosis`biological_process`Any process that stops, prevents, or reduces the frequency, rate or extent of exocytosis. [GOC:go_curators];GO:0014839//myoblast migration involved in skeletal muscle regeneration`biological_process`The process in which a myoblast migrates along an entire fiber to the site of injury. A myoblast is a mononucleate cell type that, by f…	K17091//ANXA1`annexin A1	-	-	XP_038026938.1//annexin A1`[Anas platyrhynchos]	PF00191.23//Annexin`Annexin	-	tr|U3IIL1|U3IIL1_ANAPP//Annexin {ECO:0000256|RuleBase:RU003540} OS=Anas platyrhynchos platyrhynchos (Northern mallard) Name=ANXA1 {ECO:0000313|Ensembl:ENSAPLP00000007083} PE=3;tr|A0A493TTS3|A0A493TTS3_ANAPP//Annexin {ECO:0000256|RuleBase:RU003540} OS=Anas platyrhynchos platyrhynchos (Northern mallard) Name=ANXA1 {ECO:0000313|Ensembl:ENSAPLP00000028955} PE=3
ENSAPLG00000008003	ENSAPLG00000008003;AF:Z:49914908-49920694:49920921:49914908-49920922:49920950:-	ENSAPLG00000008003.t2	ENSAPLG00000008003.t3,ENSAPLG00000008003.t2	0.6730425116411252	0.5940497985843318	0.4746987437969197	0.5610881698291943	0.5480940603998858	0.5539305629280932	-0.026226087000000002	0.3971028971	PRRC1	GO:0005794//Golgi apparatus`cellular_component`A membrane-bound cytoplasmic organelle of the endomembrane system that further processes the core oligosaccharides (e.g. N-glycans) added to proteins in the endoplasmic reticulum and packages them into membrane-bound vesicles. The Golgi apparatus operates at the intersection of the secretory, lysosomal, and endocytic pathways. [ISBN:0198506732]	K01529//yjjX`inosine/xanthosine triphosphatase [EC:3.6.1.73]	ko00230//Purine metabolism`Metabolism`Nucleotide metabolism;ko01100//Metabolic pathways`Metabolism`Global and overview maps;ko01232//Nucleotide metabolism`Metabolism`Global and overview maps	-	XP_021128047.3//protein PRRC1`[Anas platyrhynchos]	PF01931.21//NTPase_I-T`Protein of unknown function DUF84	-	tr|U3IK80|U3IK80_ANAPP//Proline rich coiled-coil 1 {ECO:0000313|Ensembl:ENSAPLP00000007652} OS=Anas platyrhynchos platyrhynchos (Northern mallard) Name=PRRC1 {ECO:0000313|Ensembl:ENSAPLP00000007652} PE=3
ENSAPLG00000008003	ENSAPLG00000008003;AF:Z:49914908-49918890:49918924:49914908-49920694:49920921:-	ENSAPLT00000008316	ENSAPLT00000008316,ENSAPLG00000008003.t2	0.06672885789014821	0.0844140210560679	0.08093070805768267	0.03204910639684719	0.14026688006951205	0.07406417633584991	0.0047688586	0.3971028971	PRRC1	GO:0005794//Golgi apparatus`cellular_component`A membrane-bound cytoplasmic organelle of the endomembrane system that further processes the core oligosaccharides (e.g. N-glycans) added to proteins in the endoplasmic reticulum and packages them into membrane-bound vesicles. The Golgi apparatus operates at the intersection of the secretory, lysosomal, and endocytic pathways. [ISBN:0198506732]	K01529//yjjX`inosine/xanthosine triphosphatase [EC:3.6.1.73]	ko00230//Purine metabolism`Metabolism`Nucleotide metabolism;ko01100//Metabolic pathways`Metabolism`Global and overview maps;ko01232//Nucleotide metabolism`Metabolism`Global and overview maps	-	XP_021128047.3//protein PRRC1`[Anas platyrhynchos]	PF01931.21//NTPase_I-T`Protein of unknown function DUF84	-	tr|U3IK80|U3IK80_ANAPP//Proline rich coiled-coil 1 {ECO:0000313|Ensembl:ENSAPLP00000007652} OS=Anas platyrhynchos platyrhynchos (Northern mallard) Name=PRRC1 {ECO:0000313|Ensembl:ENSAPLP00000007652} PE=3
ENSAPLG00000013793	ENSAPLG00000013793;AF:Z:60546271-60546391:60546554:60546271-60548405:60548509:-	ENSAPLT00000025213	ENSAPLT00000014372,ENSAPLT00000025213	0.8152338982029208	0.7719342595069694	0.8610803512205252	1.0	1.0	0.925892599055944	0.1592146967	0.018481518500000002	STARD4	GO:0032367//intracellular cholesterol transport`biological_process`The directed movement of cholesterol, cholest-5-en-3-beta-ol, within cells. [GOC:mah];GO:0015485//cholesterol binding`molecular_function`Binding to cholesterol (cholest-5-en-3-beta-ol); the principal sterol of vertebrates and the precursor of many steroids, including bile acids and steroid hormones. [GOC:jl, ISBN:0198506732]	K22291//STARD3`StAR-related lipid transfer protein 3	ko04979//Cholesterol metabolism`Organismal Systems`Digestive system	-	XP_005015379.1//stAR-related lipid transfer protein 4 isoform X2`[Anas platyrhynchos];XP_038026670.1//stAR-related lipid transfer protein 4 isoform X1`[Anas platyrhynchos]	PF01852.22//START`START domain	-	tr|A0A493TZQ3|A0A493TZQ3_ANAPP//StAR related lipid transfer domain containing 4 {ECO:0000313|Ensembl:ENSAPLP00000031356} OS=Anas platyrhynchos platyrhynchos (Northern mallard) Name=STARD4 {ECO:0000313|Ensembl:ENSAPLP00000031356} PE=4;tr|A0A8B9UAC4|A0A8B9UAC4_9AVES//StAR related lipid transfer domain containing 4 {ECO:0000313|Ensembl:ENSAZOP00000005137} OS=Anas zonorhyncha (Eastern spot-billed duc…
ENSAPLG00000010912	ENSAPLG00000010912;AF:Z:67345927-67346956:67347045:67345927-67347308:67347418:-	ENSAPLT00000046299	ENSAPLT00000038833,ENSAPLT00000046299	0.8480096979023569	0.9042485272413144	0.91912311841391	0.9248025641846628	0.9080710840306904	0.9525146195450049	0.0380023081	0.18381618379999998	-	GO:0010975//regulation of neuron projection development`biological_process`Any process that modulates the rate, frequency or extent of neuron projection development. Neuron projection development is the process whose specific outcome is the progression of a neuron projection over time, from its formation to the mature structure. A neuron projection is any process extending from a neural cell, suc…	K13129//SMN`survival motor neuron protein	-	-	XP_038025665.1//survival of motor neuron protein isoform X2`[Anas platyrhynchos]	PF06003.15//SMN`Survival motor neuron protein (SMN)	-	tr|U3ITT1|U3ITT1_ANAPP//Tudor domain-containing protein {ECO:0000259|PROSITE:PS50304} OS=Anas platyrhynchos platyrhynchos (Northern mallard) PE=4
ENSAPLG00000010912	ENSAPLG00000010912;AF:Z:67345927-67346562:67346620:67345927-67346956:67347045:-	ENSAPLT00000011371	ENSAPLT00000046299,ENSAPLT00000011371	0.015013204664179538	0.0	0.019100019006961216	0.0055975738607531725	0.0	0.011364559194251512	-0.005717030200000001	0.3441558442	-	GO:0010975//regulation of neuron projection development`biological_process`Any process that modulates the rate, frequency or extent of neuron projection development. Neuron projection development is the process whose specific outcome is the progression of a neuron projection over time, from its formation to the mature structure. A neuron projection is any process extending from a neural cell, suc…	K13129//SMN`survival motor neuron protein	-	-	XP_038025665.1//survival of motor neuron protein isoform X2`[Anas platyrhynchos]	PF06003.15//SMN`Survival motor neuron protein (SMN)	-	tr|U3ITT1|U3ITT1_ANAPP//Tudor domain-containing protein {ECO:0000259|PROSITE:PS50304} OS=Anas platyrhynchos platyrhynchos (Northern mallard) PE=4
ENSAPLG00000016286	ENSAPLG00000016286;AF:Z:68125499-68127212:68127354:68125499-68127637:68127784:-	ENSAPLG00000016286.t1	ENSAPLG00000016286.t3,ENSAPLG00000016286.t4,ENSAPLG00000016286.t1	0.3607053828401022	0.5986497964166491	0.5105944670704935	0.4994586083742759	0.339017696986612	0.5071331387998128	-0.0414467341	0.0809190809	XPA	GO:0005634//nucleus`cellular_component`A membrane-bounded organelle of eukaryotic cells in which chromosomes are housed and replicated. In most cells, the nucleus contains all of the cell's chromosomes except the organellar chromosomes, and is the site of RNA synthesis and processing. In some species, or in specialized cell types, RNA metabolism or DNA replication may be absent. [GOC:go_curators]…	K10847//XPA`DNA-repair protein complementing XP-A cells	ko01524//Platinum drug resistance`Human Diseases`Drug resistance: antineoplastic;ko03420//Nucleotide excision repair`Genetic Information Processing`Replication and repair	-	XP_040396254.1//DNA repair protein complementing XP-A cells isoform X2`[Cygnus olor];XP_027302742.1//DNA repair protein complementing XP-A cells`[Anas platyrhynchos];EOB03241.1//DNA-repair protein complementing XP-A cells-like protein, partial`[Anas platyrhynchos]	PF01286.21//XPA_N`XPA protein N-terminal;PF05181.15//XPA_C`XPA protein C-terminus	TF_others//-	tr|U3J9J9|U3J9J9_ANAPP//XPA, DNA damage recognition and repair factor {ECO:0000313|Ensembl:ENSAPLP00000016177} OS=Anas platyrhynchos platyrhynchos (Northern mallard) Name=XPA {ECO:0000313|Ensembl:ENSAPLP00000016177} PE=3;tr|A0A8B9ZF71|A0A8B9ZF71_ANAPL//XPA, DNA damage recognition and repair factor {ECO:0000313|Ensembl:ENSAPLP00020013214} OS=Anas platyrhynchos (Mallard) (Anas boschas) Name=XPA {EC…
ENSAPLG00000007347	ENSAPLG00000007347;AF:Z:71686427-71687624:71687824:71686427-71688112:71688239:-	ENSAPLT00000007731	ENSAPLT00000007731,ENSAPLG00000007347.t1	0.3433084845108525	0.35558793159231417	0.3605069668295873	0.2585209845187003	0.3258635682587377	0.2560097563127546	-0.0730030246	0.0739260739	RNF20	GO:0031401//positive regulation of protein modification process`biological_process`Any process that activates or increases the frequency, rate or extent of the covalent alteration of one or more amino acid residues within a protein. [GOC:mah, GOC:tb];GO:0006325//chromatin organization`biological_process`Any process that results in the specification, formation or maintenance of the physical struct…	K10696//BRE1`E3 ubiquitin-protein ligase BRE1 [EC:2.3.2.27]	-	-	XP_032062063.1//E3 ubiquitin-protein ligase BRE1A`[Aythya fuligula]	PF13920.9//zf-C3HC4_3`Zinc finger, C3HC4 type (RING finger)	-	tr|A0A7K7LK35|A0A7K7LK35_9AVES//E3 ubiquitin protein ligase {ECO:0000256|RuleBase:RU365038} EC=2.3.2.27 {ECO:0000256|RuleBase:RU365038} Fragment OS=Asarcornis scutulata ORFNames=ASASCU_R12246 {ECO:0000313|EMBL:NWZ31016.1} PE=3
ENSAPLG00000007236	ENSAPLG00000007236;AF:Z:73070430-73070570:73070614:73070430-73070654:73070705:-	ENSAPLT00000019046	ENSAPLT00000019046,ENSAPLG00000007236.t1	0.41780774708954577	0.36989864777881415	0.33349996455726993	0.31762671719564184	0.3163814075374031	0.27660576448544	-0.0701974901	0.0874125874	SMC2	GO:0005634//nucleus`cellular_component`A membrane-bounded organelle of eukaryotic cells in which chromosomes are housed and replicated. In most cells, the nucleus contains all of the cell's chromosomes except the organellar chromosomes, and is the site of RNA synthesis and processing. In some species, or in specialized cell types, RNA metabolism or DNA replication may be absent. [GOC:go_curators]…	K06674//SMC2`structural maintenance of chromosome 2	-	-	XP_038025939.1//structural maintenance of chromosomes protein 2`[Anas platyrhynchos]	PF13175.9//AAA_15`AAA ATPase domain;PF02463.22//SMC_N`RecF/RecN/SMC N terminal domain;PF13476.9//AAA_23`AAA domain;PF06470.16//SMC_hinge`SMC proteins Flexible Hinge Domain	-	tr|A0A8B9STT5|A0A8B9STT5_ANAPL//Structural maintenance of chromosomes 2 {ECO:0000313|Ensembl:ENSAPLP00020010929} OS=Anas platyrhynchos (Mallard) (Anas boschas) PE=4;tr|U3II26|U3II26_ANAPP//Structural maintenance of chromosomes protein {ECO:0000256|PIRNR:PIRNR005719} OS=Anas platyrhynchos platyrhynchos (Northern mallard) Name=SMC2 {ECO:0000313|Ensembl:ENSAPLP00000006898} PE=3
ENSAPLG00000004964	ENSAPLG00000004964;AF:Z:6573017:6573054-6582269:6574134:6574299-6582269:+	ENSAPLG00000004964.t1	ENSAPLT00000005158,ENSAPLG00000004964.t1	0.8701073833496819	0.9488413271512112	1.0	0.963055496671736	0.9587033973132368	0.9810728692903076	0.0279610176	0.2707292707	SMAD2	GO:0005737//cytoplasm`cellular_component`The contents of a cell excluding the plasma membrane and nucleus, but including other subcellular structures. [ISBN:0198547684];GO:0005634//nucleus`cellular_component`A membrane-bounded organelle of eukaryotic cells in which chromosomes are housed and replicated. In most cells, the nucleus contains all of the cell's chromosomes except the organellar chromo…	K04500//SMAD2`mothers against decapentaplegic homolog 2	ko04110//Cell cycle`Cellular Processes`Cell growth and death;ko04144//Endocytosis`Cellular Processes`Transport and catabolism;ko04218//Cellular senescence`Cellular Processes`Cell growth and death;ko04350//TGF-beta signaling pathway`Environmental Information Processing`Signal transduction;ko04371//Apelin signaling pathway`Environmental Information Processing`Signal transduction;ko04390//Hippo sign…	-	XP_005232021.1//mothers against decapentaplegic homolog 2 isoform X1`[Falco peregrinus]	PF03165.19//MH1`MH1 domain;PF03166.17//MH2`MH2 domain	MH1//http://bioinfo.life.hust.edu.cn/AnimalTFDB#!/tf_detail?species=Pelodiscus_sinensis&family=MH1	tr|A0A7K9AY03|A0A7K9AY03_DRONO//Mothers against decapentaplegic homolog {ECO:0000256|RuleBase:RU361195} Short=MAD homolog {ECO:0000256|RuleBase:RU361195} Short=Mothers against DPP homolog {ECO:0000256|RuleBase:RU361195} SMAD family member {ECO:0000256|RuleBase:RU361195} Fragment OS=Dromaius novaehollandiae (Emu) ORFNames=DRONOV_R02159 {ECO:0000313|EMBL:NXG32275.1} PE=3
ENSAPLG00000004964	ENSAPLG00000004964;AF:Z:6573017:6573054-6582269:6576273:6576413-6582269:+	ENSAPLG00000004964.t1	ENSAPLT00000005160,ENSAPLG00000004964.t1	0.9675483126946782	0.9681025968335392	0.9297084361049649	0.9880078290676736	0.9787260228072152	0.9715729948919344	0.0243158337	0.2707292707	SMAD2	GO:0005737//cytoplasm`cellular_component`The contents of a cell excluding the plasma membrane and nucleus, but including other subcellular structures. [ISBN:0198547684];GO:0005634//nucleus`cellular_component`A membrane-bounded organelle of eukaryotic cells in which chromosomes are housed and replicated. In most cells, the nucleus contains all of the cell's chromosomes except the organellar chromo…	K04500//SMAD2`mothers against decapentaplegic homolog 2	ko04110//Cell cycle`Cellular Processes`Cell growth and death;ko04144//Endocytosis`Cellular Processes`Transport and catabolism;ko04218//Cellular senescence`Cellular Processes`Cell growth and death;ko04350//TGF-beta signaling pathway`Environmental Information Processing`Signal transduction;ko04371//Apelin signaling pathway`Environmental Information Processing`Signal transduction;ko04390//Hippo sign…	-	XP_005232021.1//mothers against decapentaplegic homolog 2 isoform X1`[Falco peregrinus]	PF03165.19//MH1`MH1 domain;PF03166.17//MH2`MH2 domain	MH1//http://bioinfo.life.hust.edu.cn/AnimalTFDB#!/tf_detail?species=Pelodiscus_sinensis&family=MH1	tr|A0A7K9AY03|A0A7K9AY03_DRONO//Mothers against decapentaplegic homolog {ECO:0000256|RuleBase:RU361195} Short=MAD homolog {ECO:0000256|RuleBase:RU361195} Short=Mothers against DPP homolog {ECO:0000256|RuleBase:RU361195} SMAD family member {ECO:0000256|RuleBase:RU361195} Fragment OS=Dromaius novaehollandiae (Emu) ORFNames=DRONOV_R02159 {ECO:0000313|EMBL:NXG32275.1} PE=3
ENSAPLG00000004964	ENSAPLG00000004964;AF:Z:6573017:6573054-6582269:6579515:6579580-6582269:+	ENSAPLG00000004964.t1	ENSAPLT00000005125,ENSAPLG00000004964.t1	1.0	0.9772729114417958	0.9486900600536039	0.9787738389641202	1.0	1.0	0.0176036225	0.2707292707	SMAD2	GO:0005737//cytoplasm`cellular_component`The contents of a cell excluding the plasma membrane and nucleus, but including other subcellular structures. [ISBN:0198547684];GO:0005634//nucleus`cellular_component`A membrane-bounded organelle of eukaryotic cells in which chromosomes are housed and replicated. In most cells, the nucleus contains all of the cell's chromosomes except the organellar chromo…	K04500//SMAD2`mothers against decapentaplegic homolog 2	ko04110//Cell cycle`Cellular Processes`Cell growth and death;ko04144//Endocytosis`Cellular Processes`Transport and catabolism;ko04218//Cellular senescence`Cellular Processes`Cell growth and death;ko04350//TGF-beta signaling pathway`Environmental Information Processing`Signal transduction;ko04371//Apelin signaling pathway`Environmental Information Processing`Signal transduction;ko04390//Hippo sign…	-	XP_005232021.1//mothers against decapentaplegic homolog 2 isoform X1`[Falco peregrinus]	PF03165.19//MH1`MH1 domain;PF03166.17//MH2`MH2 domain	MH1//http://bioinfo.life.hust.edu.cn/AnimalTFDB#!/tf_detail?species=Pelodiscus_sinensis&family=MH1	tr|A0A7K9AY03|A0A7K9AY03_DRONO//Mothers against decapentaplegic homolog {ECO:0000256|RuleBase:RU361195} Short=MAD homolog {ECO:0000256|RuleBase:RU361195} Short=Mothers against DPP homolog {ECO:0000256|RuleBase:RU361195} SMAD family member {ECO:0000256|RuleBase:RU361195} Fragment OS=Dromaius novaehollandiae (Emu) ORFNames=DRONOV_R02159 {ECO:0000313|EMBL:NXG32275.1} PE=3
ENSAPLG00000014315	ENSAPLG00000014315;AF:Z:17758969:17759048-17786113:17763183:17763250-17786113:+	ENSAPLT00000033865	ENSAPLT00000014912,ENSAPLT00000033865	0.0	0.2604672253515625	0.16218412634391058	0.20528170081978409	0.2516447037930181	0.15004895199065366	0.061441335	0.1423576424	NDUFS4	GO:0005743//mitochondrial inner membrane`cellular_component`The inner, i.e. lumen-facing, lipid bilayer of the mitochondrial envelope. It is highly folded to form cristae. [GOC:ai];GO:0070469//respirasome`cellular_component`The protein complexes that form the electron transport system (the respiratory chain), associated with a cell membrane, usually the plasma membrane (in prokaryotes) or the inn…	K03937//NDUFS4`NADH dehydrogenase (ubiquinone) Fe-S protein 4	ko00190//Oxidative phosphorylation`Metabolism`Energy metabolism;ko01100//Metabolic pathways`Metabolism`Global and overview maps;ko04714//Thermogenesis`Organismal Systems`Environmental adaptation;ko04723//Retrograde endocannabinoid signaling`Organismal Systems`Nervous system;ko04932//Non-alcoholic fatty liver disease`Human Diseases`Endocrine and metabolic disease;ko05010//Alzheimer disease`Human D…	-	XP_038026506.1//NADH dehydrogenase [ubiquinone] iron-sulfur protein 4, mitochondrial isoform X2`[Anas platyrhynchos];PKU39921.1//follistatin isoform x2`[Limosa lapponica baueri];XP_038026505.1//NADH dehydrogenase [ubiquinone] iron-sulfur protein 4, mitochondrial isoform X1`[Anas platyrhynchos]	PF04800.15//NDUS4`NADH dehydrogenase ubiquinone Fe-S protein 4	-	tr|A0A493TI64|A0A493TI64_ANAPP//NADH dehydrogenase [ubiquinone] iron-sulfur protein 4, mitochondrial {ECO:0000256|RuleBase:RU367010} OS=Anas platyrhynchos platyrhynchos (Northern mallard) Name=NDUFS4 {ECO:0000313|Ensembl:ENSAPLP00000025577} PE=3;tr|A0A493SSB1|A0A493SSB1_ANAPP//NADH dehydrogenase [ubiquinone] iron-sulfur protein 4, mitochondrial {ECO:0000256|RuleBase:RU367010} OS=Anas platyrhyncho…
ENSAPLG00000014315	ENSAPLG00000014315;AF:Z:17758969:17759048-17786113:17769768:17769845-17786113:+	ENSAPLT00000033865	ENSAPLT00000039079,ENSAPLT00000033865	0.0	0.3562145317273168	0.30351888164987084	0.420130593368244	0.3080505179091715	0.3281186143303232	0.1321887707	0.09890109890000001	NDUFS4	GO:0005743//mitochondrial inner membrane`cellular_component`The inner, i.e. lumen-facing, lipid bilayer of the mitochondrial envelope. It is highly folded to form cristae. [GOC:ai];GO:0070469//respirasome`cellular_component`The protein complexes that form the electron transport system (the respiratory chain), associated with a cell membrane, usually the plasma membrane (in prokaryotes) or the inn…	K03937//NDUFS4`NADH dehydrogenase (ubiquinone) Fe-S protein 4	ko00190//Oxidative phosphorylation`Metabolism`Energy metabolism;ko01100//Metabolic pathways`Metabolism`Global and overview maps;ko04714//Thermogenesis`Organismal Systems`Environmental adaptation;ko04723//Retrograde endocannabinoid signaling`Organismal Systems`Nervous system;ko04932//Non-alcoholic fatty liver disease`Human Diseases`Endocrine and metabolic disease;ko05010//Alzheimer disease`Human D…	-	XP_038026506.1//NADH dehydrogenase [ubiquinone] iron-sulfur protein 4, mitochondrial isoform X2`[Anas platyrhynchos];PKU39921.1//follistatin isoform x2`[Limosa lapponica baueri];XP_038026505.1//NADH dehydrogenase [ubiquinone] iron-sulfur protein 4, mitochondrial isoform X1`[Anas platyrhynchos]	PF04800.15//NDUS4`NADH dehydrogenase ubiquinone Fe-S protein 4	-	tr|A0A493TI64|A0A493TI64_ANAPP//NADH dehydrogenase [ubiquinone] iron-sulfur protein 4, mitochondrial {ECO:0000256|RuleBase:RU367010} OS=Anas platyrhynchos platyrhynchos (Northern mallard) Name=NDUFS4 {ECO:0000313|Ensembl:ENSAPLP00000025577} PE=3;tr|A0A493SSB1|A0A493SSB1_ANAPP//NADH dehydrogenase [ubiquinone] iron-sulfur protein 4, mitochondrial {ECO:0000256|RuleBase:RU367010} OS=Anas platyrhyncho…
ENSAPLG00000014315	ENSAPLG00000014315;AF:Z:17763183:17763250-17786113:17769768:17769845-17786113:+	ENSAPLT00000014912	ENSAPLT00000039079,ENSAPLT00000014912	0.6384300521576406	0.6110455303646554	0.6924224980009406	0.7371808716231469	0.5696958926245922	0.7344873966019079	0.033155360099999996	0.17182817179999998	NDUFS4	GO:0005743//mitochondrial inner membrane`cellular_component`The inner, i.e. lumen-facing, lipid bilayer of the mitochondrial envelope. It is highly folded to form cristae. [GOC:ai];GO:0070469//respirasome`cellular_component`The protein complexes that form the electron transport system (the respiratory chain), associated with a cell membrane, usually the plasma membrane (in prokaryotes) or the inn…	K03937//NDUFS4`NADH dehydrogenase (ubiquinone) Fe-S protein 4	ko00190//Oxidative phosphorylation`Metabolism`Energy metabolism;ko01100//Metabolic pathways`Metabolism`Global and overview maps;ko04714//Thermogenesis`Organismal Systems`Environmental adaptation;ko04723//Retrograde endocannabinoid signaling`Organismal Systems`Nervous system;ko04932//Non-alcoholic fatty liver disease`Human Diseases`Endocrine and metabolic disease;ko05010//Alzheimer disease`Human D…	-	XP_038026506.1//NADH dehydrogenase [ubiquinone] iron-sulfur protein 4, mitochondrial isoform X2`[Anas platyrhynchos];PKU39921.1//follistatin isoform x2`[Limosa lapponica baueri];XP_038026505.1//NADH dehydrogenase [ubiquinone] iron-sulfur protein 4, mitochondrial isoform X1`[Anas platyrhynchos]	PF04800.15//NDUS4`NADH dehydrogenase ubiquinone Fe-S protein 4	-	tr|A0A493TI64|A0A493TI64_ANAPP//NADH dehydrogenase [ubiquinone] iron-sulfur protein 4, mitochondrial {ECO:0000256|RuleBase:RU367010} OS=Anas platyrhynchos platyrhynchos (Northern mallard) Name=NDUFS4 {ECO:0000313|Ensembl:ENSAPLP00000025577} PE=3;tr|A0A493SSB1|A0A493SSB1_ANAPP//NADH dehydrogenase [ubiquinone] iron-sulfur protein 4, mitochondrial {ECO:0000256|RuleBase:RU367010} OS=Anas platyrhyncho…
ENSAPLG00000009278	ENSAPLG00000009278;AF:Z:22083767:22083895-22097692:22096597:22096734-22097692:+	ENSAPLG00000009278.t1	ENSAPLG00000009278.t1,ENSAPLG00000009278.t2	0.31396968222591465	0.222184148846118	0.22442035833392854	0.6689922515393002	0.4515602882696509	0.5890765227062844	0.31635162440000003	0.0	CWC27	GO:0005654//nucleoplasm`cellular_component`That part of the nuclear content other than the chromosomes or the nucleolus. [GOC:ma, ISBN:0124325653];GO:0071013//catalytic step 2 spliceosome`cellular_component`A spliceosomal complex that contains three snRNPs, including U5, bound to a splicing intermediate in which the first catalytic cleavage of the 5' splice site has occurred. The precise subunit …	K12737//SDCCAG10`peptidyl-prolyl cis-trans isomerase SDCCAG10 [EC:5.2.1.8]	-	-	KFV48603.1//Peptidyl-prolyl cis-trans isomerase CWC27, partial`[Gavia stellata];XP_038025890.1//spliceosome-associated protein CWC27 homolog isoform X1`[Anas platyrhynchos];XP_035409356.1//spliceosome-associated protein CWC27 homolog isoform X4`[Cygnus atratus];XP_038025891.1//spliceosome-associated protein CWC27 homolog isoform X2`[Anas platyrhynchos]	PF00160.24//Pro_isomerase`Cyclophilin type peptidyl-prolyl cis-trans isomerase/CLD	-	tr|U3INZ6|U3INZ6_ANAPP//CWC27 spliceosome associated cyclophilin {ECO:0000313|Ensembl:ENSAPLP00000008969} OS=Anas platyrhynchos platyrhynchos (Northern mallard) Name=CWC27 {ECO:0000313|Ensembl:ENSAPLP00000008969} PE=4;tr|A0A8B9R272|A0A8B9R272_ANAPL//CWC27 spliceosome associated cyclophilin {ECO:0000313|Ensembl:ENSAPLP00020006373} OS=Anas platyrhynchos (Mallard) (Anas boschas) PE=4;tr|A0A8B9SI57|A…
ENSAPLG00000009278	ENSAPLG00000009278;AF:Z:22083767:22083895-22097692:22096693:22096734-22097692:+	ENSAPLG00000009278.t1	ENSAPLG00000009278.t1,ENSAPLT00000009654	0.5609195915226373	0.49982254965202705	0.4528827441152804	0.8066136106885791	0.7917884903257302	0.8010744285271735	0.2952838814	0.0	CWC27	GO:0005654//nucleoplasm`cellular_component`That part of the nuclear content other than the chromosomes or the nucleolus. [GOC:ma, ISBN:0124325653];GO:0071013//catalytic step 2 spliceosome`cellular_component`A spliceosomal complex that contains three snRNPs, including U5, bound to a splicing intermediate in which the first catalytic cleavage of the 5' splice site has occurred. The precise subunit …	K12737//SDCCAG10`peptidyl-prolyl cis-trans isomerase SDCCAG10 [EC:5.2.1.8]	-	-	KFV48603.1//Peptidyl-prolyl cis-trans isomerase CWC27, partial`[Gavia stellata];XP_038025890.1//spliceosome-associated protein CWC27 homolog isoform X1`[Anas platyrhynchos];XP_035409356.1//spliceosome-associated protein CWC27 homolog isoform X4`[Cygnus atratus];XP_038025891.1//spliceosome-associated protein CWC27 homolog isoform X2`[Anas platyrhynchos]	PF00160.24//Pro_isomerase`Cyclophilin type peptidyl-prolyl cis-trans isomerase/CLD	-	tr|U3INZ6|U3INZ6_ANAPP//CWC27 spliceosome associated cyclophilin {ECO:0000313|Ensembl:ENSAPLP00000008969} OS=Anas platyrhynchos platyrhynchos (Northern mallard) Name=CWC27 {ECO:0000313|Ensembl:ENSAPLP00000008969} PE=4;tr|A0A8B9R272|A0A8B9R272_ANAPL//CWC27 spliceosome associated cyclophilin {ECO:0000313|Ensembl:ENSAPLP00020006373} OS=Anas platyrhynchos (Mallard) (Anas boschas) PE=4;tr|A0A8B9SI57|A…
ENSAPLG00000009278	ENSAPLG00000009278;AF:Z:22083767:22083895-22097692:22097264:22097266-22097692:+	ENSAPLG00000009278.t1	ENSAPLG00000009278.t1,ENSAPLT00000009655	0.6821251676731627	0.7750016618835238	1.0	0.9543200830746468	0.9377129896515691	0.9530004380168302	0.1293022271	0.0432900433	CWC27	GO:0005654//nucleoplasm`cellular_component`That part of the nuclear content other than the chromosomes or the nucleolus. [GOC:ma, ISBN:0124325653];GO:0071013//catalytic step 2 spliceosome`cellular_component`A spliceosomal complex that contains three snRNPs, including U5, bound to a splicing intermediate in which the first catalytic cleavage of the 5' splice site has occurred. The precise subunit …	K12737//SDCCAG10`peptidyl-prolyl cis-trans isomerase SDCCAG10 [EC:5.2.1.8]	-	-	KFV48603.1//Peptidyl-prolyl cis-trans isomerase CWC27, partial`[Gavia stellata];XP_038025890.1//spliceosome-associated protein CWC27 homolog isoform X1`[Anas platyrhynchos];XP_035409356.1//spliceosome-associated protein CWC27 homolog isoform X4`[Cygnus atratus];XP_038025891.1//spliceosome-associated protein CWC27 homolog isoform X2`[Anas platyrhynchos]	PF00160.24//Pro_isomerase`Cyclophilin type peptidyl-prolyl cis-trans isomerase/CLD	-	tr|U3INZ6|U3INZ6_ANAPP//CWC27 spliceosome associated cyclophilin {ECO:0000313|Ensembl:ENSAPLP00000008969} OS=Anas platyrhynchos platyrhynchos (Northern mallard) Name=CWC27 {ECO:0000313|Ensembl:ENSAPLP00000008969} PE=4;tr|A0A8B9R272|A0A8B9R272_ANAPL//CWC27 spliceosome associated cyclophilin {ECO:0000313|Ensembl:ENSAPLP00020006373} OS=Anas platyrhynchos (Mallard) (Anas boschas) PE=4;tr|A0A8B9SI57|A…
ENSAPLG00000009278	ENSAPLG00000009278;AF:Z:22096597:22096734-22097692:22097264:22097266-22097692:+	ENSAPLG00000009278.t2	ENSAPLT00000009655,ENSAPLG00000009278.t2	0.8242166093956591	0.9234205090415668	1.0	0.9117916348352864	0.9481451672905578	0.9339695598676764	0.015423081200000001	0.2972027972	CWC27	GO:0005654//nucleoplasm`cellular_component`That part of the nuclear content other than the chromosomes or the nucleolus. [GOC:ma, ISBN:0124325653];GO:0071013//catalytic step 2 spliceosome`cellular_component`A spliceosomal complex that contains three snRNPs, including U5, bound to a splicing intermediate in which the first catalytic cleavage of the 5' splice site has occurred. The precise subunit …	K12737//SDCCAG10`peptidyl-prolyl cis-trans isomerase SDCCAG10 [EC:5.2.1.8]	-	-	KFV48603.1//Peptidyl-prolyl cis-trans isomerase CWC27, partial`[Gavia stellata];XP_038025890.1//spliceosome-associated protein CWC27 homolog isoform X1`[Anas platyrhynchos];XP_035409356.1//spliceosome-associated protein CWC27 homolog isoform X4`[Cygnus atratus];XP_038025891.1//spliceosome-associated protein CWC27 homolog isoform X2`[Anas platyrhynchos]	PF00160.24//Pro_isomerase`Cyclophilin type peptidyl-prolyl cis-trans isomerase/CLD	-	tr|U3INZ6|U3INZ6_ANAPP//CWC27 spliceosome associated cyclophilin {ECO:0000313|Ensembl:ENSAPLP00000008969} OS=Anas platyrhynchos platyrhynchos (Northern mallard) Name=CWC27 {ECO:0000313|Ensembl:ENSAPLP00000008969} PE=4;tr|A0A8B9R272|A0A8B9R272_ANAPL//CWC27 spliceosome associated cyclophilin {ECO:0000313|Ensembl:ENSAPLP00020006373} OS=Anas platyrhynchos (Mallard) (Anas boschas) PE=4;tr|A0A8B9SI57|A…
ENSAPLG00000009278	ENSAPLG00000009278;AF:Z:22096693:22096734-22097692:22097264:22097266-22097692:+	ENSAPLT00000009654	ENSAPLT00000009654,ENSAPLT00000009655	0.6268344859813401	0.7751254086974962	1.0	0.8335759587300821	0.7983399510037267	0.8343055069179386	0.0214205073	0.2972027972	CWC27	GO:0005654//nucleoplasm`cellular_component`That part of the nuclear content other than the chromosomes or the nucleolus. [GOC:ma, ISBN:0124325653];GO:0071013//catalytic step 2 spliceosome`cellular_component`A spliceosomal complex that contains three snRNPs, including U5, bound to a splicing intermediate in which the first catalytic cleavage of the 5' splice site has occurred. The precise subunit …	K12737//SDCCAG10`peptidyl-prolyl cis-trans isomerase SDCCAG10 [EC:5.2.1.8]	-	-	KFV48603.1//Peptidyl-prolyl cis-trans isomerase CWC27, partial`[Gavia stellata];XP_038025890.1//spliceosome-associated protein CWC27 homolog isoform X1`[Anas platyrhynchos];XP_035409356.1//spliceosome-associated protein CWC27 homolog isoform X4`[Cygnus atratus];XP_038025891.1//spliceosome-associated protein CWC27 homolog isoform X2`[Anas platyrhynchos]	PF00160.24//Pro_isomerase`Cyclophilin type peptidyl-prolyl cis-trans isomerase/CLD	-	tr|U3INZ6|U3INZ6_ANAPP//CWC27 spliceosome associated cyclophilin {ECO:0000313|Ensembl:ENSAPLP00000008969} OS=Anas platyrhynchos platyrhynchos (Northern mallard) Name=CWC27 {ECO:0000313|Ensembl:ENSAPLP00000008969} PE=4;tr|A0A8B9R272|A0A8B9R272_ANAPL//CWC27 spliceosome associated cyclophilin {ECO:0000313|Ensembl:ENSAPLP00020006373} OS=Anas platyrhynchos (Mallard) (Anas boschas) PE=4;tr|A0A8B9SI57|A…
ENSAPLG00000014926	ENSAPLG00000014926;AF:Z:22504974:22505019-22511263:22506915:22507702-22511263:+	ENSAPLT00000015586,ENSAPLT00000025447	ENSAPLT00000015586,ENSAPLT00000044069,ENSAPLT00000025447	0.7209375956300972	0.5093872561061963	0.5347565317734805	0.8417217945289539	0.9054187436923482	0.8725448558269645	0.2848680035	0.0014985015	TRAPPC13	-	K20310//TRAPPC13`trafficking protein particle complex subunit 13	-	-	XP_032062051.1//trafficking protein particle complex subunit 13 isoform X4`[Aythya fuligula];XP_032062049.1//trafficking protein particle complex subunit 13 isoform X2`[Aythya fuligula]	PF06159.16//DUF974`Protein of unknown function (DUF974)	-	tr|A0A6J3EE91|A0A6J3EE91_AYTFU//Trafficking protein particle complex subunit 13 {ECO:0000256|ARBA:ARBA00021500} OS=Aythya fuligula (Tufted duck) (Anas fuligula) Name=TRAPPC13 {ECO:0000313|RefSeq:XP_032062051.1} PE=3;tr|A0A6J3EFP7|A0A6J3EFP7_AYTFU//Trafficking protein particle complex subunit 13 {ECO:0000256|ARBA:ARBA00021500} OS=Aythya fuligula (Tufted duck) (Anas fuligula) Name=TRAPPC13 {ECO:000…
ENSAPLG00000005798	ENSAPLG00000005798;AF:Z:23877952:23878902-23901146:23889640:23889666-23901146:+	ENSAPLT00000043741	ENSAPLT00000006027,ENSAPLT00000043741	0.10900143436860013	0.12437168796159664	0.08913259398607852	0.09660900120428192	0.10920745466750127	0.2359204822230052	0.0397437406	0.2392607393	SERINC5	GO:0006665//sphingolipid metabolic process`biological_process`The chemical reactions and pathways involving sphingolipids, any of a class of lipids containing the long-chain amine diol sphingosine or a closely related base (a sphingoid). [GOC:mah, ISBN:0198506732];GO:0016021//integral component of membrane`cellular_component`The component of a membrane consisting of the gene products and protein …	K25655//SERINC5`serine incorporator 5	ko03250//Viral life cycle - HIV-1`Genetic Information Processing`Information processing in viruses	-	XP_038026005.1//serine incorporator 5 isoform X2`[Anas platyrhynchos];XP_032061215.1//serine incorporator 5`[Aythya fuligula]	PF03348.18//Serinc`Serine incorporator (Serinc)	-	tr|A0A7K7LNG5|A0A7K7LNG5_9AVES//Serine incorporator 5 {ECO:0000256|ARBA:ARBA00021252} Fragment OS=Asarcornis scutulata ORFNames=ASASCU_R13505 {ECO:0000313|EMBL:NWZ32166.1} PE=3;tr|A0A6J3EGS4|A0A6J3EGS4_AYTFU//Serine incorporator 5 {ECO:0000256|ARBA:ARBA00021252} OS=Aythya fuligula (Tufted duck) (Anas fuligula) Name=SERINC5 {ECO:0000313|RefSeq:XP_032061215.1} PE=3;tr|A0A8B9SJT3|A0A8B9SJT3_ANAPL//S…
ENSAPLG00000018490	ENSAPLG00000018490;AF:Z:24578212:24578264-24621560:24581811:24581951-24621560:+	ENSAPLT00000047106	ENSAPLT00000047106,ENSAPLT00000047750	0.8774198466863928	0.8965693260193782	0.8467813796129225	0.7664908829603089	0.6733830882881465	0.6765282074871296	-0.1681227912	0.010989011000000002	LHFPL2	GO:0016021//integral component of membrane`cellular_component`The component of a membrane consisting of the gene products and protein complexes having at least some part of their peptide sequence embedded in the hydrophobic region of the membrane. [GOC:dos, GOC:go_curators];GO:1905516//positive regulation of fertilization`biological_process`Any process that activates or increases the frequency, r…	K23893//LHFPL`LHFPL tetraspan subfamily member protein	-	-	XP_005009017.1//LHFPL tetraspan subfamily member 2 protein`[Anas platyrhynchos]	PF10242.12//L_HMGIC_fpl`Lipoma HMGIC fusion partner-like protein	-	tr|A0A493T6B8|A0A493T6B8_ANAPP//LHFPL tetraspan subfamily member 2 {ECO:0000313|Ensembl:ENSAPLP00000021464} OS=Anas platyrhynchos platyrhynchos (Northern mallard) Name=LHFPL2 {ECO:0000313|Ensembl:ENSAPLP00000021464} PE=4
ENSAPLG00000013233	ENSAPLG00000013233;AF:Z:33517889:33518209-33524255:33523830:33523832-33524255:+	ENSAPLG00000013233.t1	ENSAPLT00000037247,ENSAPLG00000013233.t1	0.9880539121407074	0.9930677536831488	0.9872013549930428	0.97319451575637	0.9697269344908536	1.0	-0.0084671902	0.3486513487	NFIB	GO:0003700//DNA-binding transcription factor activity`molecular_function`A transcription regulator activity that modulates transcription of gene sets via selective and non-covalent binding to a specific double-stranded genomic DNA sequence (sometimes referred to as a motif) within a cis-regulatory region. Regulatory regions include promoters (proximal and distal) and enhancers. Genes are transcri…	K09169//NFIB`nuclear factor I/B	-	-	XP_032061953.1//nuclear factor 1 B-type isoform X6`[Aythya fuligula];XP_032061947.1//nuclear factor 1 B-type isoform X1`[Aythya fuligula];XP_032061948.1//nuclear factor 1 B-type isoform X2`[Aythya fuligula];XP_032061952.1//nuclear factor 1 B-type isoform X5`[Aythya fuligula];XP_046761221.1//nuclear factor 1 B-type isoform X2`[Gallus gallus];XP_032061956.1//nuclear factor 1 B-type isoform X8`[Ayth…	PF10524.12//NfI_DNAbd_pre-N`Nuclear factor I protein pre-N-terminus;PF03165.19//MH1`MH1 domain;PF00859.21//CTF_NFI`CTF/NF-I family transcription modulation region	CTF/NFI//http://bioinfo.life.hust.edu.cn/AnimalTFDB#!/tf_detail?species=Nomascus_leucogenys&family=CTF/NFI;CTF/NFI//http://bioinfo.life.hust.edu.cn/AnimalTFDB#!/tf_detail?species=Gallus_gallus&family=CTF/NFI	tr|A0A6J3EKR6|A0A6J3EKR6_AYTFU//Nuclear factor 1 {ECO:0000256|RuleBase:RU000690} OS=Aythya fuligula (Tufted duck) (Anas fuligula) Name=NFIB {ECO:0000313|RefSeq:XP_032061953.1} PE=3;tr|A0A493TDL8|A0A493TDL8_ANAPP//Nuclear factor 1 {ECO:0000256|RuleBase:RU000690} OS=Anas platyrhynchos platyrhynchos (Northern mallard) Name=NFIB {ECO:0000313|Ensembl:ENSAPLP00000023969} PE=3;tr|A0A6J3EJ83|A0A6J3EJ83_A…
ENSAPLG00000013233	ENSAPLG00000013233;AF:Z:33518180:33518209-33524255:33523830:33523832-33524255:+	ENSAPLT00000034501,ENSAPLT00000038289,ENSAPLT00000042879,ENSAPLT00000013809	ENSAPLT00000037247,ENSAPLT00000042879,ENSAPLT00000038289,ENSAPLT00000013809,ENSAPLT00000034501	0.969853614479074	0.979494593105225	0.9742280217496858	0.9602280969970204	0.9178276737603256	1.0	-0.0151734862	0.3486513487	NFIB	GO:0003700//DNA-binding transcription factor activity`molecular_function`A transcription regulator activity that modulates transcription of gene sets via selective and non-covalent binding to a specific double-stranded genomic DNA sequence (sometimes referred to as a motif) within a cis-regulatory region. Regulatory regions include promoters (proximal and distal) and enhancers. Genes are transcri…	K09169//NFIB`nuclear factor I/B	-	-	XP_032061953.1//nuclear factor 1 B-type isoform X6`[Aythya fuligula];XP_032061947.1//nuclear factor 1 B-type isoform X1`[Aythya fuligula];XP_032061948.1//nuclear factor 1 B-type isoform X2`[Aythya fuligula];XP_032061952.1//nuclear factor 1 B-type isoform X5`[Aythya fuligula];XP_046761221.1//nuclear factor 1 B-type isoform X2`[Gallus gallus];XP_032061956.1//nuclear factor 1 B-type isoform X8`[Ayth…	PF10524.12//NfI_DNAbd_pre-N`Nuclear factor I protein pre-N-terminus;PF03165.19//MH1`MH1 domain;PF00859.21//CTF_NFI`CTF/NF-I family transcription modulation region	CTF/NFI//http://bioinfo.life.hust.edu.cn/AnimalTFDB#!/tf_detail?species=Nomascus_leucogenys&family=CTF/NFI;CTF/NFI//http://bioinfo.life.hust.edu.cn/AnimalTFDB#!/tf_detail?species=Gallus_gallus&family=CTF/NFI	tr|A0A6J3EKR6|A0A6J3EKR6_AYTFU//Nuclear factor 1 {ECO:0000256|RuleBase:RU000690} OS=Aythya fuligula (Tufted duck) (Anas fuligula) Name=NFIB {ECO:0000313|RefSeq:XP_032061953.1} PE=3;tr|A0A493TDL8|A0A493TDL8_ANAPP//Nuclear factor 1 {ECO:0000256|RuleBase:RU000690} OS=Anas platyrhynchos platyrhynchos (Northern mallard) Name=NFIB {ECO:0000313|Ensembl:ENSAPLP00000023969} PE=3;tr|A0A6J3EJ83|A0A6J3EJ83_A…
ENSAPLG00000000836	ENSAPLG00000000836;AF:Z:46777411:46777849-46783374:46781580:46781714-46783374:+	ENSAPLG00000000836.t1	ENSAPLG00000000836.t1,ENSAPLT00000000811	0.9814566727202462	0.9932401301719516	0.986671619773801	1.0	1.0	1.0	0.0128771924	0.3156843157	S1PR3	GO:0016021//integral component of membrane`cellular_component`The component of a membrane consisting of the gene products and protein complexes having at least some part of their peptide sequence embedded in the hydrophobic region of the membrane. [GOC:dos, GOC:go_curators];GO:0038036//sphingosine-1-phosphate receptor activity`molecular_function`Combining with the sphingolipid sphingosine-1-phosp…	K04290//S1PR3, EDG3`sphingosine 1-phosphate receptor 3	ko04071//Sphingolipid signaling pathway`Environmental Information Processing`Signal transduction;ko04080//Neuroactive ligand-receptor interaction`Environmental Information Processing`Signaling molecules and interaction	-	XP_027302145.2//sphingosine 1-phosphate receptor 3`[Anas platyrhynchos]	PF10320.12//7TM_GPCR_Srsx`Serpentine type 7TM GPCR chemoreceptor Srsx;PF00001.24//7tm_1`7 transmembrane receptor (rhodopsin family)	-	tr|A0A8B9QTF2|A0A8B9QTF2_ANAPL//Sphingosine-1-phosphate receptor 3 {ECO:0000313|Ensembl:ENSAPLP00020003190} OS=Anas platyrhynchos (Mallard) (Anas boschas) PE=4;tr|A0A6J3EHP0|A0A6J3EHP0_AYTFU//sphingosine 1-phosphate receptor 3 {ECO:0000313|RefSeq:XP_032061528.1, ECO:0000313|RefSeq:XP_032061529.1} OS=Aythya fuligula (Tufted duck) (Anas fuligula) ECO:0000313|RefSeq:XP_032061529.1, ECO:0000313|RefSe…
ENSAPLG00000013014	ENSAPLG00000013014;AF:Z:52841381:52841430-52842344:52841909:52842265-52842344:+	ENSAPLG00000013014.t1	ENSAPLG00000013014.t1,ENSAPLT00000048473	1.0	0.958349006338097	1.0	1.0	1.0	1.0	0.0138836646	0.3071928072	RNF170	GO:0016021//integral component of membrane`cellular_component`The component of a membrane consisting of the gene products and protein complexes having at least some part of their peptide sequence embedded in the hydrophobic region of the membrane. [GOC:dos, GOC:go_curators];GO:0046872//metal ion binding`molecular_function`Binding to a metal ion. [GOC:ai];GO:0061630//ubiquitin protein ligase activ…	K15707//RNF170`E3 ubiquitin-protein ligase RNF170 [EC:2.3.2.27]	-	-	XP_040398075.1//E3 ubiquitin-protein ligase RNF170 isoform X2`[Cygnus olor];XP_014813640.1//PREDICTED: E3 ubiquitin-protein ligase RNF170 isoform X2`[Calidris pugnax];XP_013043763.1//PREDICTED: E3 ubiquitin-protein ligase RNF170 isoform X2`[Anser cygnoides domesticus]	PF13920.9//zf-C3HC4_3`Zinc finger, C3HC4 type (RING finger);PF13639.9//zf-RING_2`Ring finger domain;PF13445.9//zf-RING_UBOX`RING-type zinc-finger;PF00097.28//zf-C3HC4`Zinc finger, C3HC4 type (RING finger);PF15227.9//zf-C3HC4_4`zinc finger of C3HC4-type, RING;PF06803.15//DUF1232`Protein of unknown function (DUF1232)	-	tr|A0A493SZV1|A0A493SZV1_ANAPP//E3 ubiquitin-protein ligase RNF170 {ECO:0000256|ARBA:ARBA00014068} EC=2.3.2.27 {ECO:0000256|ARBA:ARBA00012483} RING finger protein 170 {ECO:0000256|ARBA:ARBA00022226} RING-type E3 ubiquitin transferase RNF170 {ECO:0000256|ARBA:ARBA00014350} OS=Anas platyrhynchos platyrhynchos (Northern mallard) Name=RNF170 {ECO:0000313|Ensembl:ENSAPLP00000019174} PE=4;tr|A0A493U411…
ENSAPLG00000012623	ENSAPLG00000012623;AF:Z:53799796:53799870-53836020:53829274:53829316-53836020:+	ENSAPLT00000013148	ENSAPLT00000013148,ENSAPLT00000012715	0.22130027866459556	0.2988791522074189	0.22006123650118697	0.19239757433771495	0.36240097404273736	0.08041189174601021	-0.0350100757	0.2647352647	PCGF3	GO:0005634//nucleus`cellular_component`A membrane-bounded organelle of eukaryotic cells in which chromosomes are housed and replicated. In most cells, the nucleus contains all of the cell's chromosomes except the organellar chromosomes, and is the site of RNA synthesis and processing. In some species, or in specialized cell types, RNA metabolism or DNA replication may be absent. [GOC:go_curators]…	K11488//PCGF3`polycomb group RING finger protein 3	ko03083//Polycomb repressive complex`Genetic Information Processing`Chromosome;ko04550//Signaling pathways regulating pluripotency of stem cells`Cellular Processes`Cellular community - eukaryotes	-	XP_010217218.1//PREDICTED: polycomb group RING finger protein 3`[Tinamus guttatus];XP_038026291.1//polycomb group RING finger protein 3 isoform X4`[Anas platyrhynchos];XP_026721915.1//polycomb group RING finger protein 3 isoform X1`[Athene cunicularia]	PF13639.9//zf-RING_2`Ring finger domain;PF13920.9//zf-C3HC4_3`Zinc finger, C3HC4 type (RING finger);PF00097.28//zf-C3HC4`Zinc finger, C3HC4 type (RING finger);PF13923.9//zf-C3HC4_2`Zinc finger, C3HC4 type (RING finger);PF16207.8//RAWUL`RAWUL domain RING finger- and WD40-associated ubiquitin-like	-	tr|U3IYT4|U3IYT4_ANAPP//Polycomb group ring finger 3 {ECO:0000313|Ensembl:ENSAPLP00000012410} OS=Anas platyrhynchos platyrhynchos (Northern mallard) Name=PCGF3 {ECO:0000313|Ensembl:ENSAPLP00000012410} PE=4;tr|A0A493TFI8|A0A493TFI8_ANAPP//Polycomb group ring finger 3 {ECO:0000313|Ensembl:ENSAPLP00000024604} OS=Anas platyrhynchos platyrhynchos (Northern mallard) Name=PCGF3 {ECO:0000313|Ensembl:ENSA…
ENSAPLG00000023076	ENSAPLG00000023076;AF:Z:75840621:75840750-75841346:75840896:75841103-75841346:+	ENSAPLT00000029017	ENSAPLT00000031499,ENSAPLT00000029017	0.029099854783767774	0.031712613575553536	0.0298124080327568	0.02918906467850499	0.031472732080758084	0.03370484934417058	0.0012472566	0.36663336659999995	RPS23	GO:0034063//stress granule assembly`biological_process`The aggregation, arrangement and bonding together of proteins and RNA molecules to form a stress granule. [GOC:mah, PMID:17392519];GO:0006412//translation`biological_process`The cellular metabolic process in which a protein is formed, using the sequence of a mature mRNA or circRNA molecule to specify the sequence of amino acids in a polypepti…	K02973//RP-S23e, RPS23`small subunit ribosomal protein S23e	ko03010//Ribosome`Genetic Information Processing`Translation;ko05171//Coronavirus disease - COVID-19`Human Diseases`Infectious disease: viral	-	XP_015705238.1//40S ribosomal protein S23`[Coturnix japonica];XP_008940828.1//PREDICTED: 40S ribosomal protein S23, partial`[Merops nubicus]	PF00164.28//Ribosom_S12_S23`Ribosomal protein S12/S23	-	tr|A0A493U301|A0A493U301_ANAPP//40S ribosomal protein S23 {ECO:0000256|ARBA:ARBA00022239} OS=Anas platyrhynchos platyrhynchos (Northern mallard) PE=3;tr|A0A493TWW4|A0A493TWW4_ANAPP//40S ribosomal protein S23 {ECO:0000256|ARBA:ARBA00022239} OS=Anas platyrhynchos platyrhynchos (Northern mallard) PE=3
ENSAPLG00000008041	ENSAPLG00000008041;AF:Z:80860373:80860530-80872904:80869404:80869457-80872904:+	ENSAPLT00000032577	ENSAPLT00000032577,ENSAPLG00000008041.t1	0.03185123377894145	0.010161442100686051	0.0	0.023328427990532224	0.0	0.010648667366589001	-0.0026785268	0.3896103896	CETN3	GO:0036064//ciliary basal body`cellular_component`A membrane-tethered, short cylindrical array of microtubules and associated proteins found at the base of a eukaryotic cilium (also called flagellum) that is similar in structure to a centriole and derives from it. The cilium basal body is the site of assembly and remodelling of the cilium and serves as a nucleation site for axoneme growth. As wel…	K16466//CETN3, CDC31`centrin-3	-	-	XP_012953192.2//centrin-3 isoform X1`[Anas platyrhynchos];XP_027302478.1//centrin-3 isoform X3`[Anas platyrhynchos];XP_027302477.1//centrin-3 isoform X2`[Anas platyrhynchos]	PF13499.9//EF-hand_7`EF-hand domain pair;PF00036.35//EF-hand_1`EF hand;PF13833.9//EF-hand_8`EF-hand domain pair	-	tr|A0A8B9SZ70|A0A8B9SZ70_ANAPL//Centrin 3 {ECO:0000313|Ensembl:ENSAPLP00020013513} OS=Anas platyrhynchos (Mallard) (Anas boschas) Name=CETN3 {ECO:0000313|Ensembl:ENSAPLP00020013513} PE=4;tr|A0A493TCP9|A0A493TCP9_ANAPP//Centrin 3 {ECO:0000313|Ensembl:ENSAPLP00000023652} OS=Anas platyrhynchos platyrhynchos (Northern mallard) Name=CETN3 {ECO:0000313|Ensembl:ENSAPLP00000023652} PE=4;tr|A0A8B9T052|A0A…
ENSAPLG00000008041	ENSAPLG00000008041;AF:Z:80869404:80869457-80872904:80872610:80872632-80872904:+	ENSAPLG00000008041.t1	ENSAPLG00000008041.t1,ENSAPLT00000008341	1.0	0.9758228344711392	0.9676804402487597	0.9204109356364942	0.9730535162651138	0.9746807342493364	-0.0251193629	0.3306693307	CETN3	GO:0036064//ciliary basal body`cellular_component`A membrane-tethered, short cylindrical array of microtubules and associated proteins found at the base of a eukaryotic cilium (also called flagellum) that is similar in structure to a centriole and derives from it. The cilium basal body is the site of assembly and remodelling of the cilium and serves as a nucleation site for axoneme growth. As wel…	K16466//CETN3, CDC31`centrin-3	-	-	XP_012953192.2//centrin-3 isoform X1`[Anas platyrhynchos];XP_027302478.1//centrin-3 isoform X3`[Anas platyrhynchos];XP_027302477.1//centrin-3 isoform X2`[Anas platyrhynchos]	PF13499.9//EF-hand_7`EF-hand domain pair;PF00036.35//EF-hand_1`EF hand;PF13833.9//EF-hand_8`EF-hand domain pair	-	tr|A0A8B9SZ70|A0A8B9SZ70_ANAPL//Centrin 3 {ECO:0000313|Ensembl:ENSAPLP00020013513} OS=Anas platyrhynchos (Mallard) (Anas boschas) Name=CETN3 {ECO:0000313|Ensembl:ENSAPLP00020013513} PE=4;tr|A0A493TCP9|A0A493TCP9_ANAPP//Centrin 3 {ECO:0000313|Ensembl:ENSAPLP00000023652} OS=Anas platyrhynchos platyrhynchos (Northern mallard) Name=CETN3 {ECO:0000313|Ensembl:ENSAPLP00000023652} PE=4;tr|A0A8B9T052|A0A…
ENSAPLG00000011196	ENSAPLG00000011196;AF:Z:81428317:81428487-81437974:81434509:81434638-81437974:+	ENSAPLG00000011196.t1,ENSAPLG00000011196.t2,ENSAPLG00000011196.t3	ENSAPLG00000011196.t1,ENSAPLT00000034414,ENSAPLG00000011196.t2,ENSAPLT00000022141,ENSAPLT00000031189,ENSAPLG00000011196.t3	0.8581867750372404	0.9021541557997532	0.9322705226267164	0.8636685419881007	0.8834071394650957	0.8881772169808547	-0.0191195183	0.2247752248	MEF2C	GO:0005634//nucleus`cellular_component`A membrane-bounded organelle of eukaryotic cells in which chromosomes are housed and replicated. In most cells, the nucleus contains all of the cell's chromosomes except the organellar chromosomes, and is the site of RNA synthesis and processing. In some species, or in specialized cell types, RNA metabolism or DNA replication may be absent. [GOC:go_curators]…	K04454//MEF2C`MADS-box transcription enhancer factor 2C;K09260//MEF2A`MADS-box transcription enhancer factor 2A	ko04010//MAPK signaling pathway`Environmental Information Processing`Signal transduction;ko04022//cGMP-PKG signaling pathway`Environmental Information Processing`Signal transduction;ko04371//Apelin signaling pathway`Environmental Information Processing`Signal transduction;ko04921//Oxytocin signaling pathway`Organismal Systems`Endocrine system;ko04928//Parathyroid hormone synthesis, secretion and …	-	XP_005505061.1//myocyte-specific enhancer factor 2C isoform X8`[Columba livia];XP_009561228.1//PREDICTED: myocyte-specific enhancer factor 2C isoform X1`[Cuculus canorus];XP_005505060.1//myocyte-specific enhancer factor 2C isoform X6`[Columba livia];XP_013054584.1//PREDICTED: myocyte-specific enhancer factor 2C isoform X4`[Anser cygnoides domesticus];PNI73062.1//MEF2C isoform 33, partial`[Pan tro…	PF00319.21//SRF-TF`SRF-type transcription factor (DNA-binding and dimerisation domain);PF12347.11//HJURP_C`Holliday junction regulator protein family C-terminal repeat	SRF//http://bioinfo.life.hust.edu.cn/AnimalTFDB#!/tf_detail?species=Gallus_gallus&family=SRF;SRF//http://bioinfo.life.hust.edu.cn/AnimalTFDB#!/tf_detail?species=Anolis_carolinensis&family=SRF;SRF//http://bioinfo.life.hust.edu.cn/AnimalTFDB#!/tf_detail?species=Pongo_abelii&family=SRF;SRF//http://bioinfo.life.hust.edu.cn/AnimalTFDB#!/tf_detail?species=Mustela_putorius_furo&family=SRF;SRF//http://bi…	tr|A0A493U3W4|A0A493U3W4_ANAPP//Myocyte enhancer factor 2C {ECO:0000313|Ensembl:ENSAPLP00000032811} OS=Anas platyrhynchos platyrhynchos (Northern mallard) Name=MEF2C {ECO:0000313|Ensembl:ENSAPLP00000032811} PE=4;tr|A0A663F6Y7|A0A663F6Y7_AQUCH//Myocyte enhancer factor 2C {ECO:0000313|Ensembl:ENSACCP00020019601} OS=Aquila chrysaetos chrysaetos Name=MEF2C {ECO:0000313|Ensembl:ENSACCP00020019601} PE=…
ENSAPLG00000026602	ENSAPLG00000026602;AF:PEDO01011815.1:1:117-835:498:646-835:+	ENSAPLG00000026602.t1	ENSAPLG00000026602.t1,ENSAPLT00000043264	0.8130467153002648	0.8192373549052774	0.8306890034949191	0.8246812960374378	0.8520062346101781	0.7789326573076697	-0.0024509619	0.3496503497	-	GO:0046872//metal ion binding`molecular_function`Binding to a metal ion. [GOC:ai]	K01759//GLO1, gloA`lactoylglutathione lyase [EC:4.4.1.5]	ko00620//Pyruvate metabolism`Metabolism`Carbohydrate metabolism;ko01100//Metabolic pathways`Metabolism`Global and overview maps	-	XP_021130791.2//lactoylglutathione lyase`[Anas platyrhynchos]	PF13669.9//Glyoxalase_4`Glyoxalase/Bleomycin resistance protein/Dioxygenase superfamily;PF00903.28//Glyoxalase`Glyoxalase/Bleomycin resistance protein/Dioxygenase superfamily	-	tr|A0A493U3C5|A0A493U3C5_ANAPP//Lactoylglutathione lyase {ECO:0000256|RuleBase:RU361179} EC=4.4.1.5 {ECO:0000256|RuleBase:RU361179} Glyoxalase I {ECO:0000256|RuleBase:RU361179} OS=Anas platyrhynchos platyrhynchos (Northern mallard) PE=3;tr|A0A8B9VH29|A0A8B9VH29_9AVES//Glyoxalase I {ECO:0000313|Ensembl:ENSAZOP00000024411} OS=Anas zonorhyncha (Eastern spot-billed duck) PE=4
ENSAPLG00000010144	ENSAPLG00000010144;AF:chr1:5552064-5559242:5559299:5552064-5604123:5604212:-	ENSAPLT00000046862	ENSAPLT00000010615,ENSAPLT00000046862	0.3869509723224419	0.4800646075217182	0.5140835997272389	0.4005970722641479	0.12362346888284192	0.28439461918798514	-0.1908280064	0.018981019	USP6NL	GO:1903358//regulation of Golgi organization`biological_process`Any process that modulates the frequency, rate or extent of Golgi organization. [GO_REF:0000058, GOC:als, GOC:TermGenie, PMID:17562788];GO:0007030//Golgi organization`biological_process`A process that is carried out at the cellular level which results in the assembly, arrangement of constituent parts, or disassembly of the Golgi appa…	K20133//USP6NL`USP6 N-terminal-like protein	-	-	XP_035188251.1//USP6 N-terminal-like protein isoform X4`[Oxyura jamaicensis];CAG32420.1//hypothetical protein RCJMB04_25a7`[Gallus gallus];XP_032042787.1//USP6 N-terminal-like protein isoform X2`[Aythya fuligula];XP_032042795.1//USP6 N-terminal-like protein isoform X3`[Aythya fuligula]	PF00566.21//RabGAP-TBC`Rab-GTPase-TBC domain	-	tr|A0A493T0X8|A0A493T0X8_ANAPP//USP6 N-terminal like {ECO:0000313|Ensembl:ENSAPLP00000019579} OS=Anas platyrhynchos platyrhynchos (Northern mallard) Name=USP6NL {ECO:0000313|Ensembl:ENSAPLP00000019579} PE=4;tr|U3IRP0|U3IRP0_ANAPP//USP6 N-terminal like {ECO:0000313|Ensembl:ENSAPLP00000009913} OS=Anas platyrhynchos platyrhynchos (Northern mallard) Name=USP6NL {ECO:0000313|Ensembl:ENSAPLP00000009913…
ENSAPLG00000010287	ENSAPLG00000010287;AF:chr1:5749658-5749945:5750136:5749658-5754785:5754841:-	ENSAPLT00000020497,ENSAPLT00000039255	ENSAPLT00000020497,ENSAPLT00000039255,ENSAPLG00000010287.t2	0.002730204810924985	0.021629832673543382	0.01496455058712856	0.010723172530770991	0.01320117076104454	0.006844476357024563	-0.0028519228	0.40509490509999996	UPF2	GO:0035145//exon-exon junction complex`cellular_component`A multi-subunit complex deposited by the spliceosome upstream of messenger RNA exon-exon junctions. The exon-exon junction complex provides a binding platform for factors involved in mRNA export and nonsense-mediated mRNA decay. [PMID:11532962, PMID:11743026];GO:0000184//nuclear-transcribed mRNA catabolic process, nonsense-mediated decay`b…	K14327//UPF2, RENT2`regulator of nonsense transcripts 2	ko03013//Nucleocytoplasmic transport`Genetic Information Processing`Translation;ko03015//mRNA surveillance pathway`Genetic Information Processing`Translation	-	XP_005009709.2//regulator of nonsense transcripts 2 isoform X1`[Anas platyrhynchos];EOB08604.1//Regulator of nonsense transcripts 2, partial`[Anas platyrhynchos];XP_027316419.1//regulator of nonsense transcripts 2 isoform X3`[Anas platyrhynchos]	PF02854.22//MIF4G`MIF4G domain;PF04050.17//Upf2`Up-frameshift suppressor 2	-	tr|U3IS29|U3IS29_ANAPP//UPF2 regulator of nonsense mediated mRNA decay {ECO:0000313|Ensembl:ENSAPLP00000010052} OS=Anas platyrhynchos platyrhynchos (Northern mallard) Name=UPF2 {ECO:0000313|Ensembl:ENSAPLP00000010052} PE=4;tr|A0A493T685|A0A493T685_ANAPP//UPF2 regulator of nonsense mediated mRNA decay {ECO:0000313|Ensembl:ENSAPLP00000021366} OS=Anas platyrhynchos platyrhynchos (Northern mallard) N…
ENSAPLG00000010287	ENSAPLG00000010287;AF:chr1:5749658-5751717:5751719:5749658-5754785:5754841:-	ENSAPLT00000010758	ENSAPLG00000010287.t2,ENSAPLT00000010758	0.005637896571584113	0.011338633655485764	0.008758927794845791	0.0	0.006887929101114443	0.007056225013445276	-0.0039304346	0.40509490509999996	UPF2	GO:0035145//exon-exon junction complex`cellular_component`A multi-subunit complex deposited by the spliceosome upstream of messenger RNA exon-exon junctions. The exon-exon junction complex provides a binding platform for factors involved in mRNA export and nonsense-mediated mRNA decay. [PMID:11532962, PMID:11743026];GO:0000184//nuclear-transcribed mRNA catabolic process, nonsense-mediated decay`b…	K14327//UPF2, RENT2`regulator of nonsense transcripts 2	ko03013//Nucleocytoplasmic transport`Genetic Information Processing`Translation;ko03015//mRNA surveillance pathway`Genetic Information Processing`Translation	-	XP_005009709.2//regulator of nonsense transcripts 2 isoform X1`[Anas platyrhynchos];EOB08604.1//Regulator of nonsense transcripts 2, partial`[Anas platyrhynchos];XP_027316419.1//regulator of nonsense transcripts 2 isoform X3`[Anas platyrhynchos]	PF02854.22//MIF4G`MIF4G domain;PF04050.17//Upf2`Up-frameshift suppressor 2	-	tr|U3IS29|U3IS29_ANAPP//UPF2 regulator of nonsense mediated mRNA decay {ECO:0000313|Ensembl:ENSAPLP00000010052} OS=Anas platyrhynchos platyrhynchos (Northern mallard) Name=UPF2 {ECO:0000313|Ensembl:ENSAPLP00000010052} PE=4;tr|A0A493T685|A0A493T685_ANAPP//UPF2 regulator of nonsense mediated mRNA decay {ECO:0000313|Ensembl:ENSAPLP00000021366} OS=Anas platyrhynchos platyrhynchos (Northern mallard) N…
ENSAPLG00000010287	ENSAPLG00000010287;AF:chr1:5749658-5754194:5754202:5749658-5754785:5754841:-	ENSAPLT00000019447	ENSAPLG00000010287.t2,ENSAPLT00000019447	0.0028105618077571034	0.011372663221588742	0.00697688255472808	0.005631631010338072	0.013661957413919814	0.013936942373617905	0.0040234744	0.40509490509999996	UPF2	GO:0035145//exon-exon junction complex`cellular_component`A multi-subunit complex deposited by the spliceosome upstream of messenger RNA exon-exon junctions. The exon-exon junction complex provides a binding platform for factors involved in mRNA export and nonsense-mediated mRNA decay. [PMID:11532962, PMID:11743026];GO:0000184//nuclear-transcribed mRNA catabolic process, nonsense-mediated decay`b…	K14327//UPF2, RENT2`regulator of nonsense transcripts 2	ko03013//Nucleocytoplasmic transport`Genetic Information Processing`Translation;ko03015//mRNA surveillance pathway`Genetic Information Processing`Translation	-	XP_005009709.2//regulator of nonsense transcripts 2 isoform X1`[Anas platyrhynchos];EOB08604.1//Regulator of nonsense transcripts 2, partial`[Anas platyrhynchos];XP_027316419.1//regulator of nonsense transcripts 2 isoform X3`[Anas platyrhynchos]	PF02854.22//MIF4G`MIF4G domain;PF04050.17//Upf2`Up-frameshift suppressor 2	-	tr|U3IS29|U3IS29_ANAPP//UPF2 regulator of nonsense mediated mRNA decay {ECO:0000313|Ensembl:ENSAPLP00000010052} OS=Anas platyrhynchos platyrhynchos (Northern mallard) Name=UPF2 {ECO:0000313|Ensembl:ENSAPLP00000010052} PE=4;tr|A0A493T685|A0A493T685_ANAPP//UPF2 regulator of nonsense mediated mRNA decay {ECO:0000313|Ensembl:ENSAPLP00000021366} OS=Anas platyrhynchos platyrhynchos (Northern mallard) N…
ENSAPLG00000005616	ENSAPLG00000005616;AF:chr1:5808836-5809077:5809189:5808836-5810857:5811701:-	ENSAPLT00000027298,ENSAPLT00000005846	ENSAPLT00000030638,ENSAPLT00000027298,ENSAPLT00000019545,ENSAPLT00000005846	0.3044454483264742	0.1811052146106301	0.25741762593037604	0.2444819174939572	0.3501133049754667	0.2485185372648564	0.0333818236	0.1753246753	NUDT5	GO:0016787//hydrolase activity`molecular_function`Catalysis of the hydrolysis of various bonds, e.g. C-O, C-N, C-C, phosphoric anhydride bonds, etc. Hydrolase is the systematic name for any enzyme of EC class 3. [ISBN:0198506732];GO:0019144//ADP-sugar diphosphatase activity`molecular_function`Catalysis of the reaction: ADP-sugar + H2O = AMP + sugar 1-phosphate. [EC:3.6.1.21];GO:0016779//nucleotid…	K13987//NUDT5`ADP-ribose diphosphatase / 8-oxo-dGDP phosphatase / ADP-D-ribose pyrophosphorylase [EC:3.6.1.13 3.6.1.58 2.7.7.96]	ko00230//Purine metabolism`Metabolism`Nucleotide metabolism;ko01100//Metabolic pathways`Metabolism`Global and overview maps	-	XP_005018902.1//ADP-sugar pyrophosphatase isoform X2`[Anas platyrhynchos];XP_010717040.1//ADP-sugar pyrophosphatase isoform X2`[Meleagris gallopavo]	PF00293.31//NUDIX`NUDIX domain	-	tr|A0A493TS08|A0A493TS08_ANAPP//Nudix hydrolase 5 {ECO:0000313|Ensembl:ENSAPLP00000028668} OS=Anas platyrhynchos platyrhynchos (Northern mallard) Name=NUDT5 {ECO:0000313|Ensembl:ENSAPLP00000028668} PE=3;tr|U3ID96|U3ID96_ANAPP//Nudix hydrolase 5 {ECO:0000313|Ensembl:ENSAPLP00000005218} OS=Anas platyrhynchos platyrhynchos (Northern mallard) Name=NUDT5 {ECO:0000313|Ensembl:ENSAPLP00000005218} PE=3;t…
ENSAPLG00000002518	ENSAPLG00000002518;AF:chr1:6760871-6769166:6769357:6760871-6805865:6806004:-	ENSAPLT00000002530	ENSAPLT00000002530,ENSAPLG00000002518.t3	0.0	0.0	0.04402182945113993	0.044777362968078833	0.0	0.0	0.0002518445	0.4250749251	FAM107B	-	K08405//GPR25`G protein-coupled receptor 25	-	-	XP_038010003.1//protein FAM107B`[Motacilla alba alba];XP_013052530.1//PREDICTED: protein FAM107B isoform X3`[Anser cygnoides domesticus]	PF06625.14//DUF1151`Protein of unknown function (DUF1151)	-	tr|A0A8B9R769|A0A8B9R769_ANAPL//Family with sequence similarity 107 member B {ECO:0000313|Ensembl:ENSAPLP00020004380} OS=Anas platyrhynchos (Mallard) (Anas boschas) Name=FAM107B {ECO:0000313|Ensembl:ENSAPLP00020004380} PE=4;tr|A0A493TK90|A0A493TK90_ANAPP//Family with sequence similarity 107 member B {ECO:0000313|Ensembl:ENSAPLP00000026153} OS=Anas platyrhynchos platyrhynchos (Northern mallard) Na…
ENSAPLG00000002518	ENSAPLG00000002518;AF:chr1:6760871-6804976:6805262:6760871-6805865:6806004:-	ENSAPLT00000020025	ENSAPLT00000020025,ENSAPLG00000002518.t3	0.04545022749606457	0.032186254677623566	0.07509839008281444	0.0	0.0	0.0	-0.050911624100000004	0.25174825170000004	FAM107B	-	K08405//GPR25`G protein-coupled receptor 25	-	-	XP_038010003.1//protein FAM107B`[Motacilla alba alba];XP_013052530.1//PREDICTED: protein FAM107B isoform X3`[Anser cygnoides domesticus]	PF06625.14//DUF1151`Protein of unknown function (DUF1151)	-	tr|A0A8B9R769|A0A8B9R769_ANAPL//Family with sequence similarity 107 member B {ECO:0000313|Ensembl:ENSAPLP00020004380} OS=Anas platyrhynchos (Mallard) (Anas boschas) Name=FAM107B {ECO:0000313|Ensembl:ENSAPLP00020004380} PE=4;tr|A0A493TK90|A0A493TK90_ANAPP//Family with sequence similarity 107 member B {ECO:0000313|Ensembl:ENSAPLP00000026153} OS=Anas platyrhynchos platyrhynchos (Northern mallard) Na…
ENSAPLG00000012860	ENSAPLG00000012860;AF:chr1:27720576-27722492:27722537:27720576-27729341:27729350:-	ENSAPLT00000013417,ENSAPLT00000026183	ENSAPLT00000013417,ENSAPLT00000026183,ENSAPLT00000027975	0.9965042039066146	0.9986052537152768	1.0	1.0	1.0	1.0	0.0016301807999999998	0.3761238761	IFRD1	-	K13855//SLC4A2, AE2`solute carrier family 4 (anion exchanger), member 2	ko04970//Salivary secretion`Organismal Systems`Digestive system;ko04971//Gastric acid secretion`Organismal Systems`Digestive system;ko04972//Pancreatic secretion`Organismal Systems`Digestive system;ko04976//Bile secretion`Organismal Systems`Digestive system	-	EOB07615.1//Interferon-related developmental regulator 1, partial`[Anas platyrhynchos];XP_027313171.1//interferon-related developmental regulator 1`[Anas platyrhynchos]	PF05004.16//IFRD`Interferon-related developmental regulator (IFRD);PF04836.15//IFRD_C`Interferon-related protein conserved region	-	tr|A0A6J3EA45|A0A6J3EA45_AYTFU//interferon-related developmental regulator 1 {ECO:0000313|RefSeq:XP_032058757.1} OS=Aythya fuligula (Tufted duck) (Anas fuligula) Name=IFRD1 {ECO:0000313|RefSeq:XP_032058757.1} PE=3;tr|A0A493U463|A0A493U463_ANAPP//Interferon related developmental regulator 1 {ECO:0000313|Ensembl:ENSAPLP00000032912} OS=Anas platyrhynchos platyrhynchos (Northern mallard) PE=3;tr|A0A4…
ENSAPLG00000012860	ENSAPLG00000012860;AF:chr1:27720576-27721458:27721992:27720576-27722492:27722537:-	ENSAPLT00000022505,ENSAPLT00000032359	ENSAPLT00000013417,ENSAPLT00000022505,ENSAPLT00000032359,ENSAPLT00000026183	0.0015680853129478721	0.0009508455907082241	0.0009990091040906759	0.0	0.0009665197215152914	0.0	-0.0008504734	0.3761238761	IFRD1	-	K13855//SLC4A2, AE2`solute carrier family 4 (anion exchanger), member 2	ko04970//Salivary secretion`Organismal Systems`Digestive system;ko04971//Gastric acid secretion`Organismal Systems`Digestive system;ko04972//Pancreatic secretion`Organismal Systems`Digestive system;ko04976//Bile secretion`Organismal Systems`Digestive system	-	EOB07615.1//Interferon-related developmental regulator 1, partial`[Anas platyrhynchos];XP_027313171.1//interferon-related developmental regulator 1`[Anas platyrhynchos]	PF05004.16//IFRD`Interferon-related developmental regulator (IFRD);PF04836.15//IFRD_C`Interferon-related protein conserved region	-	tr|A0A6J3EA45|A0A6J3EA45_AYTFU//interferon-related developmental regulator 1 {ECO:0000313|RefSeq:XP_032058757.1} OS=Aythya fuligula (Tufted duck) (Anas fuligula) Name=IFRD1 {ECO:0000313|RefSeq:XP_032058757.1} PE=3;tr|A0A493U463|A0A493U463_ANAPP//Interferon related developmental regulator 1 {ECO:0000313|Ensembl:ENSAPLP00000032912} OS=Anas platyrhynchos platyrhynchos (Northern mallard) PE=3;tr|A0A4…
ENSAPLG00000004312	ENSAPLG00000004312;AF:chr1:30414410-30415147:30415247:30414410-30418232:30418306:-	ENSAPLT00000004441	ENSAPLT00000004441,ENSAPLG00000004312.t1	0.0	0.0	0.0	0.0	0.013521453366294402	0.0	0.0045071511	0.3686313686	ZCRB1	GO:0000398//mRNA splicing, via spliceosome`biological_process`The joining together of exons from one or more primary transcripts of messenger RNA (mRNA) and the excision of intron sequences, via a spliceosomal mechanism, so that mRNA consisting only of the joined exons is produced. [GOC:krc, ISBN:0198506732, ISBN:0879695897];GO:0003723//RNA binding`molecular_function`Binding to an RNA molecule or…	K13154//ZCRB1`U11/U12 small nuclear ribonucleoprotein 31 kDa protein	-	-	XP_027312857.1//zinc finger CCHC-type and RNA-binding motif-containing protein 1 isoform X1`[Anas platyrhynchos];POI28183.1//hypothetical protein CIB84_008067, partial`[Bambusicola thoracicus];OXB58600.1//hypothetical protein ASZ78_009179, partial`[Callipepla squamata];XP_009941716.1//PREDICTED: zinc finger CCHC-type and RNA-binding motif-containing protein 1`[Opisthocomus hoazin]	PF13893.9//RRM_5`RNA recognition motif. (a.k.a. RRM, RBD, or RNP domain);PF00076.25//RRM_1`RNA recognition motif. (a.k.a. RRM, RBD, or RNP domain)	-	tr|A0A493TZ80|A0A493TZ80_ANAPP//U11/U12 small nuclear ribonucleoprotein 31 kDa protein {ECO:0000256|ARBA:ARBA00017159} Zinc finger CCHC-type and RNA-binding motif-containing protein 1 {ECO:0000256|ARBA:ARBA00015428} OS=Anas platyrhynchos platyrhynchos (Northern mallard) Name=ZCRB1 {ECO:0000313|Ensembl:ENSAPLP00000031099} PE=4;tr|A0A493TBQ2|A0A493TBQ2_ANAPP//U11/U12 small nuclear ribonucleoprotein…
ENSAPLG00000004312	ENSAPLG00000004312;AF:chr1:30414410-30418232:30418306:30414410-30418718:30418857:-	ENSAPLG00000004312.t1	ENSAPLG00000004312.t1,ENSAPLT00000035799	1.0	0.9886239990921896	1.0	0.9864254335427716	0.9907449659143149	1.0	-0.0038178665000000002	0.3686313686	ZCRB1	GO:0000398//mRNA splicing, via spliceosome`biological_process`The joining together of exons from one or more primary transcripts of messenger RNA (mRNA) and the excision of intron sequences, via a spliceosomal mechanism, so that mRNA consisting only of the joined exons is produced. [GOC:krc, ISBN:0198506732, ISBN:0879695897];GO:0003723//RNA binding`molecular_function`Binding to an RNA molecule or…	K13154//ZCRB1`U11/U12 small nuclear ribonucleoprotein 31 kDa protein	-	-	XP_027312857.1//zinc finger CCHC-type and RNA-binding motif-containing protein 1 isoform X1`[Anas platyrhynchos];POI28183.1//hypothetical protein CIB84_008067, partial`[Bambusicola thoracicus];OXB58600.1//hypothetical protein ASZ78_009179, partial`[Callipepla squamata];XP_009941716.1//PREDICTED: zinc finger CCHC-type and RNA-binding motif-containing protein 1`[Opisthocomus hoazin]	PF13893.9//RRM_5`RNA recognition motif. (a.k.a. RRM, RBD, or RNP domain);PF00076.25//RRM_1`RNA recognition motif. (a.k.a. RRM, RBD, or RNP domain)	-	tr|A0A493TZ80|A0A493TZ80_ANAPP//U11/U12 small nuclear ribonucleoprotein 31 kDa protein {ECO:0000256|ARBA:ARBA00017159} Zinc finger CCHC-type and RNA-binding motif-containing protein 1 {ECO:0000256|ARBA:ARBA00015428} OS=Anas platyrhynchos platyrhynchos (Northern mallard) Name=ZCRB1 {ECO:0000313|Ensembl:ENSAPLP00000031099} PE=4;tr|A0A493TBQ2|A0A493TBQ2_ANAPP//U11/U12 small nuclear ribonucleoprotein…
ENSAPLG00000004312	ENSAPLG00000004312;AF:chr1:30414410-30418232:30418306:30414410-30418718:30419159:-	ENSAPLG00000004312.t1	ENSAPLG00000004312.t1,ENSAPLT00000037693,ENSAPLT00000028036	1.0	1.0	0.9891744404126872	1.0	1.0	1.0	0.0036085199	0.3686313686	ZCRB1	GO:0000398//mRNA splicing, via spliceosome`biological_process`The joining together of exons from one or more primary transcripts of messenger RNA (mRNA) and the excision of intron sequences, via a spliceosomal mechanism, so that mRNA consisting only of the joined exons is produced. [GOC:krc, ISBN:0198506732, ISBN:0879695897];GO:0003723//RNA binding`molecular_function`Binding to an RNA molecule or…	K13154//ZCRB1`U11/U12 small nuclear ribonucleoprotein 31 kDa protein	-	-	XP_027312857.1//zinc finger CCHC-type and RNA-binding motif-containing protein 1 isoform X1`[Anas platyrhynchos];POI28183.1//hypothetical protein CIB84_008067, partial`[Bambusicola thoracicus];OXB58600.1//hypothetical protein ASZ78_009179, partial`[Callipepla squamata];XP_009941716.1//PREDICTED: zinc finger CCHC-type and RNA-binding motif-containing protein 1`[Opisthocomus hoazin]	PF13893.9//RRM_5`RNA recognition motif. (a.k.a. RRM, RBD, or RNP domain);PF00076.25//RRM_1`RNA recognition motif. (a.k.a. RRM, RBD, or RNP domain)	-	tr|A0A493TZ80|A0A493TZ80_ANAPP//U11/U12 small nuclear ribonucleoprotein 31 kDa protein {ECO:0000256|ARBA:ARBA00017159} Zinc finger CCHC-type and RNA-binding motif-containing protein 1 {ECO:0000256|ARBA:ARBA00015428} OS=Anas platyrhynchos platyrhynchos (Northern mallard) Name=ZCRB1 {ECO:0000313|Ensembl:ENSAPLP00000031099} PE=4;tr|A0A493TBQ2|A0A493TBQ2_ANAPP//U11/U12 small nuclear ribonucleoprotein…
ENSAPLG00000021727	ENSAPLG00000021727;AF:chr1:43218772-43226434:43226640:43218772-43229606:43229765:-	ENSAPLT00000028823	ENSAPLT00000028823,ENSAPLG00000021727.t2	0.015679286126059355	0.008489260686700546	0.021721446410123732	0.004062321301177439	0.002297931392588043	0.00715570758839756	-0.0107913443	0.2067932068	EMP1	GO:0016021//integral component of membrane`cellular_component`The component of a membrane consisting of the gene products and protein complexes having at least some part of their peptide sequence embedded in the hydrophobic region of the membrane. [GOC:dos, GOC:go_curators];GO:0032060//bleb assembly`biological_process`The assembly of a bleb, a cell extension caused by localized decoupling of the …	K26255//EMP1`epithelial membrane protein 1	ko04510//Focal adhesion`Cellular Processes`Cellular community - eukaryotes	-	XP_027309166.1//epithelial membrane protein 1`[Anas platyrhynchos]	PF00822.23//PMP22_Claudin`PMP-22/EMP/MP20/Claudin family	-	tr|A0A493T7G9|A0A493T7G9_ANAPP//Epithelial membrane protein 1 {ECO:0000256|ARBA:ARBA00013553} OS=Anas platyrhynchos platyrhynchos (Northern mallard) Name=EMP1 {ECO:0000313|Ensembl:ENSAPLP00000021658} PE=3;tr|A0A493U0L1|A0A493U0L1_ANAPP//Epithelial membrane protein 1 {ECO:0000256|ARBA:ARBA00013553} OS=Anas platyrhynchos platyrhynchos (Northern mallard) Name=EMP1 {ECO:0000313|Ensembl:ENSAPLP0000003…
ENSAPLG00000013102	ENSAPLG00000013102;AF:chr1:48830935-48831782:48831870:48830935-48837712:48837914:-	ENSAPLT00000013652	ENSAPLT00000013652,ENSAPLT00000045080	0.4170853888658537	0.4463734416706944	0.4640354725853293	0.5314814398296192	0.6524192751605514	0.5807423747208696	0.1457162622	0.1138861139	TMTC3	GO:0016021//integral component of membrane`cellular_component`The component of a membrane consisting of the gene products and protein complexes having at least some part of their peptide sequence embedded in the hydrophobic region of the membrane. [GOC:dos, GOC:go_curators];GO:0034976//response to endoplasmic reticulum stress`biological_process`Any process that results in a change in state or act…	K23424//TMTC`protein O-mannosyl-transferase [EC:2.4.1.-]	-	-	XP_038029028.1//protein O-mannosyl-transferase TMTC3`[Anas platyrhynchos]	PF08409.14//TMTC_DUF1736`Protein O-mannosyl-transferase TMTC, DUF1736;PF14559.9//TPR_19`Tetratricopeptide repeat;PF13431.9//TPR_17`Tetratricopeptide repeat;PF00515.31//TPR_1`Tetratricopeptide repeat;PF07719.20//TPR_2`Tetratricopeptide repeat;PF13181.9//TPR_8`Tetratricopeptide repeat	-	tr|U3J080|U3J080_ANAPP//Dolichyl-phosphate-mannose--protein mannosyltransferase {ECO:0000256|ARBA:ARBA00012839} EC=2.4.1.109 {ECO:0000256|ARBA:ARBA00012839} OS=Anas platyrhynchos platyrhynchos (Northern mallard) Name=TMTC3 {ECO:0000313|Ensembl:ENSAPLP00000012907} PE=3
ENSAPLG00000013102	ENSAPLG00000013102;AF:chr1:48830935-48831782:48831870:48830935-48840112:48840171:-	ENSAPLT00000013652	ENSAPLT00000013652,ENSAPLG00000013102.t1	0.23524501517235585	0.3186490729084099	0.26206062002424163	0.2954311179937048	0.3414869095376156	0.38006707806727896	0.0670101325	0.1728271728	TMTC3	GO:0016021//integral component of membrane`cellular_component`The component of a membrane consisting of the gene products and protein complexes having at least some part of their peptide sequence embedded in the hydrophobic region of the membrane. [GOC:dos, GOC:go_curators];GO:0034976//response to endoplasmic reticulum stress`biological_process`Any process that results in a change in state or act…	K23424//TMTC`protein O-mannosyl-transferase [EC:2.4.1.-]	-	-	XP_038029028.1//protein O-mannosyl-transferase TMTC3`[Anas platyrhynchos]	PF08409.14//TMTC_DUF1736`Protein O-mannosyl-transferase TMTC, DUF1736;PF14559.9//TPR_19`Tetratricopeptide repeat;PF13431.9//TPR_17`Tetratricopeptide repeat;PF00515.31//TPR_1`Tetratricopeptide repeat;PF07719.20//TPR_2`Tetratricopeptide repeat;PF13181.9//TPR_8`Tetratricopeptide repeat	-	tr|U3J080|U3J080_ANAPP//Dolichyl-phosphate-mannose--protein mannosyltransferase {ECO:0000256|ARBA:ARBA00012839} EC=2.4.1.109 {ECO:0000256|ARBA:ARBA00012839} OS=Anas platyrhynchos platyrhynchos (Northern mallard) Name=TMTC3 {ECO:0000313|Ensembl:ENSAPLP00000012907} PE=3
ENSAPLG00000013102	ENSAPLG00000013102;AF:chr1:48830935-48837712:48837914:48830935-48840112:48840171:-	ENSAPLT00000045080	ENSAPLG00000013102.t1,ENSAPLT00000045080	0.3006555430925747	0.36710593181188217	0.29086661424176025	0.2698777407367365	0.2164686178987308	0.3068079353189184	-0.055157931699999996	0.1728271728	TMTC3	GO:0016021//integral component of membrane`cellular_component`The component of a membrane consisting of the gene products and protein complexes having at least some part of their peptide sequence embedded in the hydrophobic region of the membrane. [GOC:dos, GOC:go_curators];GO:0034976//response to endoplasmic reticulum stress`biological_process`Any process that results in a change in state or act…	K23424//TMTC`protein O-mannosyl-transferase [EC:2.4.1.-]	-	-	XP_038029028.1//protein O-mannosyl-transferase TMTC3`[Anas platyrhynchos]	PF08409.14//TMTC_DUF1736`Protein O-mannosyl-transferase TMTC, DUF1736;PF14559.9//TPR_19`Tetratricopeptide repeat;PF13431.9//TPR_17`Tetratricopeptide repeat;PF00515.31//TPR_1`Tetratricopeptide repeat;PF07719.20//TPR_2`Tetratricopeptide repeat;PF13181.9//TPR_8`Tetratricopeptide repeat	-	tr|U3J080|U3J080_ANAPP//Dolichyl-phosphate-mannose--protein mannosyltransferase {ECO:0000256|ARBA:ARBA00012839} EC=2.4.1.109 {ECO:0000256|ARBA:ARBA00012839} OS=Anas platyrhynchos platyrhynchos (Northern mallard) Name=TMTC3 {ECO:0000313|Ensembl:ENSAPLP00000012907} PE=3
ENSAPLG00000007200	ENSAPLG00000007200;AF:chr1:56896044-56896597:56896692:56896044-56908100:56908501:-	ENSAPLT00000007525	ENSAPLT00000018233,ENSAPLT00000007525	0.09272163451442354	0.07126741652629108	0.11830655351499696	0.0214555455032385	0.07678151977139096	0.01382835801152761	-0.0567433938	0.1163836164	TXNRD1	GO:0045454//cell redox homeostasis`biological_process`Any process that maintains the redox environment of a cell or compartment within a cell. [GOC:ai, GOC:dph, GOC:tb];GO:0050660//flavin adenine dinucleotide binding`molecular_function`Binding to FAD, flavin-adenine dinucleotide, the coenzyme or the prosthetic group of various flavoprotein oxidoreductase enzymes, in either the oxidized form, FAD,…	K22182//TXNRD`thioredoxin reductase (NADPH) [EC:1.8.1.9]	ko00450//Selenocompound metabolism`Metabolism`Metabolism of other amino acids;ko05200//Pathways in cancer`Human Diseases`Cancer: overview;ko05225//Hepatocellular carcinoma`Human Diseases`Cancer: specific types	-	XP_027305323.2//thioredoxin reductase 1, cytoplasmic isoform X2`[Anas platyrhynchos];XP_038021242.1//thioredoxin reductase 1, cytoplasmic isoform X1`[Anas platyrhynchos]	PF07992.17//Pyr_redox_2`Pyridine nucleotide-disulphide oxidoreductase;PF13738.9//Pyr_redox_3`Pyridine nucleotide-disulphide oxidoreductase;PF00070.30//Pyr_redox`Pyridine nucleotide-disulphide oxidoreductase;PF02852.25//Pyr_redox_dim`Pyridine nucleotide-disulphide oxidoreductase, dimerisation domain	-	tr|A0A493TIG3|A0A493TIG3_ANAPP//Thioredoxin-disulfide reductase {ECO:0000256|ARBA:ARBA00012610} EC=1.8.1.9 {ECO:0000256|ARBA:ARBA00012610} OS=Anas platyrhynchos platyrhynchos (Northern mallard) Name=TXNRD1 {ECO:0000313|Ensembl:ENSAPLP00000025634} PE=3;tr|A0A6J3EP04|A0A6J3EP04_AYTFU//Thioredoxin-disulfide reductase {ECO:0000256|ARBA:ARBA00012610} EC=1.8.1.9 {ECO:0000256|ARBA:ARBA00012610} OS=Aythy…
ENSAPLG00000002946	ENSAPLG00000002946;AF:chr1:77710676-77711620:77711690:77710676-77713747:77713909:-	ENSAPLT00000003035	ENSAPLT00000047794,ENSAPLT00000003035	0.00824488514538985	0.01983102582430035	0.009647182312435762	0.008294174591647939	0.007716709900467611	0.018631769698328682	-0.0010268130000000001	0.37212787210000003	GALNT8	GO:0003824//catalytic activity`molecular_function`Catalysis of a biochemical reaction at physiological temperatures. In biologically catalyzed reactions, the reactants are known as substrates, and the catalysts are naturally occurring macromolecular substances known as enzymes. Enzymes possess specific binding sites for substrates, and are usually composed wholly or largely of protein, but RNA th…	K00710//GALNT`polypeptide N-acetylgalactosaminyltransferase [EC:2.4.1.41];K03953//NDUFA9`NADH dehydrogenase (ubiquinone) 1 alpha subcomplex subunit 9	ko00512//Mucin type O-glycan biosynthesis`Metabolism`Glycan biosynthesis and metabolism;ko00514//Other types of O-glycan biosynthesis`Metabolism`Glycan biosynthesis and metabolism;ko01100//Metabolic pathways`Metabolism`Global and overview maps;ko00190//Oxidative phosphorylation`Metabolism`Energy metabolism;ko04714//Thermogenesis`Organismal Systems`Environmental adaptation;ko04723//Retrograde endo…	-	XP_027305717.1//NADH dehydrogenase [ubiquinone] 1 alpha subcomplex subunit 9, mitochondrial isoform X1`[Anas platyrhynchos];XP_021123294.1//probable polypeptide N-acetylgalactosaminyltransferase 8`[Anas platyrhynchos];XP_005012705.1//NADH dehydrogenase [ubiquinone] 1 alpha subcomplex subunit 9, mitochondrial isoform X2`[Anas platyrhynchos]	PF00535.29//Glycos_transf_2`Glycosyl transferase family 2;PF00652.25//Ricin_B_lectin`Ricin-type beta-trefoil lectin domain;PF01370.24//Epimerase`NAD dependent epimerase/dehydratase family;PF05368.16//NmrA`NmrA-like family;PF01073.22//3Beta_HSD`3-beta hydroxysteroid dehydrogenase/isomerase family;PF13460.9//NAD_binding_10`NAD(P)H-binding	-	tr|U3I571|U3I571_ANAPP//Polypeptide N-acetylgalactosaminyltransferase {ECO:0000256|ARBA:ARBA00012644, ECO:0000256|RuleBase:RU361242} EC=2.4.1.- {ECO:0000256|RuleBase:RU361242} Protein-UDP acetylgalactosaminyltransferase {ECO:0000256|RuleBase:RU361242} OS=Anas platyrhynchos platyrhynchos (Northern mallard) PE=3;tr|U3I5C5|U3I5C5_ANAPP//Epimerase domain-containing protein {ECO:0000259|Pfam:PF01370} …
ENSAPLG00000013634	ENSAPLG00000013634;AF:chr1:79001140-79003760:79003774:79001140-79023418:79023497:-	ENSAPLT00000014221	ENSAPLT00000014221,ENSAPLT00000027151	0.975889663598196	0.979443203112395	0.9724218099068104	0.9764470441689144	0.9900452571954124	0.9769301697265508	0.0052225982	0.31718281719999997	-	-	K08142//SLC2A3, GLUT3`MFS transporter, SP family, solute carrier family 2 (facilitated glucose transporter), member 3	-	-	XP_027305662.1//solute carrier family 2, facilitated glucose transporter member 3`[Anas platyrhynchos]	PF00083.27//Sugar_tr`Sugar (and other) transporter;PF07690.19//MFS_1`Major Facilitator Superfamily	-	tr|A0A8B9TDX9|A0A8B9TDX9_ANAPL//Solute carrier family 2, facilitated glucose transporter member 3 {ECO:0000313|Ensembl:ENSAPLP00020019894} OS=Anas platyrhynchos (Mallard) (Anas boschas) Name=LOC101791516 {ECO:0000313|Ensembl:ENSAPLP00020019894} PE=4;tr|A0A8B9U3T5|A0A8B9U3T5_9AVES//Uncharacterized protein {ECO:0000313|Ensembl:ENSAZOP00000002121} OS=Anas zonorhyncha (Eastern spot-billed duck) PE=4
ENSAPLG00000018611	ENSAPLG00000018611;AF:chr1:80815772-80897777:80898142:80815772-80974717:80975081:-	ENSAPLT00000009857,ENSAPLT00000037999	ENSAPLT00000038746,ENSAPLT00000009857,ENSAPLT00000037999	0.8449977450836486	0.7604347427349643	0.7908194166612589	0.6814213613025895	0.7563076313081523	0.6726152628451191	-0.0953025497	0.007992008	PARP11	GO:0003950//NAD+ ADP-ribosyltransferase activity`molecular_function`Catalysis of the reaction: NAD+ + (ADP-D-ribosyl)(n)-acceptor = nicotinamide + (ADP-D-ribosyl)(n+1)-acceptor. [EC:2.4.2.30];GO:0016021//integral component of membrane`cellular_component`The component of a membrane consisting of the gene products and protein complexes having at least some part of their peptide sequence embedded in…	K17350//TSPAN9`tetraspanin-9	-	-	XP_032041915.1//tetraspanin-9 isoform X1`[Aythya fuligula];XP_030816815.1//tetraspanin-9 isoform X1`[Camarhynchus parvulus];XP_027305634.1//protein mono-ADP-ribosyltransferase PARP11 isoform X1`[Anas platyrhynchos];XP_013055410.1//PREDICTED: tetraspanin-9 isoform X2`[Anser cygnoides domesticus]	PF00335.23//Tetraspanin`Tetraspanin family;PF02825.23//WWE`WWE domain;PF00644.23//PARP`Poly(ADP-ribose) polymerase catalytic domain	TEA//http://bioinfo.life.hust.edu.cn/AnimalTFDB#!/tf_detail?species=Oryctolagus_cuniculus&family=TEA	tr|U3IPJ5|U3IPJ5_ANAPP//Poly [ADP-ribose] polymerase {ECO:0000256|RuleBase:RU362114} Short=PARP {ECO:0000256|RuleBase:RU362114} EC=2.4.2.- {ECO:0000256|RuleBase:RU362114} OS=Anas platyrhynchos platyrhynchos (Northern mallard) Name=PARP11 {ECO:0000313|Ensembl:ENSAPLP00000009168} PE=3;tr|A0A6J3CUF4|A0A6J3CUF4_AYTFU//tetraspanin-9 isoform X1 {ECO:0000313|RefSeq:XP_032041915.1} OS=Aythya fuligula (Tu…
ENSAPLG00000003829	ENSAPLG00000003829;AF:chr1:88146410-88146468:88146472:88146410-88146537:88146598:-	ENSAPLT00000003921	ENSAPLT00000003921,ENSAPLG00000003829.t1	0.08947002255203074	0.10628957190614477	0.10273179377705688	0.106565552505338	0.07775196943103901	0.07246227330849532	-0.013903864299999999	0.1693306693	RPL24	GO:0010458//exit from mitosis`biological_process`The cell cycle transition where a cell leaves M phase and enters a new G1 phase. M phase is the part of the mitotic cell cycle during which mitosis and cytokinesis take place. [GOC:dph, GOC:tb];GO:0031290//retinal ganglion cell axon guidance`biological_process`The process in which the migration of an axon growth cone of a retinal ganglion cell (RGC…	K02896//RP-L24e, RPL24`large subunit ribosomal protein L24e	ko03010//Ribosome`Genetic Information Processing`Translation;ko05171//Coronavirus disease - COVID-19`Human Diseases`Infectious disease: viral	-	NP_001232573.1//60S ribosomal protein L24`[Taeniopygia guttata]	PF01246.23//Ribosomal_L24e`Ribosomal protein L24e	-	tr|B5FYC4|B5FYC4_TAEGU//Putative ribosomal protein L24 variant 2 {ECO:0000313|EMBL:ACH44035.1} OS=Taeniopygia guttata (Zebra finch) (Poephila guttata) Name=RPL24 {ECO:0000313|Ensembl:ENSTGUP00000020379} PE=2
ENSAPLG00000005590	ENSAPLG00000005590;AF:chr1:90184494-90186102:90186223:90184494-90188613:90188616:-	ENSAPLG00000005590.t1	ENSAPLT00000005797,ENSAPLG00000005590.t1	1.0	0.9712953445579094	1.0	1.0	1.0	1.0	0.0095682185	0.3066933067	CD47	GO:0050766//positive regulation of phagocytosis`biological_process`Any process that activates or increases the frequency, rate or extent of phagocytosis. [GOC:ai];GO:0050729//positive regulation of inflammatory response`biological_process`Any process that activates or increases the frequency, rate or extent of the inflammatory response. [GOC:ai];GO:0070053//thrombospondin receptor activity`molecu…	K06266//CD47`CD47 antigen (Rh-related antigen, integrin-associated signal transducer)	ko04512//ECM-receptor interaction`Environmental Information Processing`Signaling molecules and interaction	-	XP_027305274.2//leukocyte surface antigen CD47 isoform X4`[Anas platyrhynchos];XP_027305272.2//leukocyte surface antigen CD47 isoform X2`[Anas platyrhynchos];XP_027305271.2//leukocyte surface antigen CD47 isoform X1`[Anas platyrhynchos];XP_027305277.2//leukocyte surface antigen CD47 isoform X7`[Anas platyrhynchos]	PF08204.14//V-set_CD47`CD47 immunoglobulin-like domain;PF04549.17//CD47`CD47 transmembrane region	-	tr|A0A493TV76|A0A493TV76_ANAPP//Integrin-associated protein {ECO:0000256|ARBA:ARBA00020332} Leukocyte surface antigen CD47 {ECO:0000256|ARBA:ARBA00015454} OS=Anas platyrhynchos platyrhynchos (Northern mallard) Name=CD47 {ECO:0000313|Ensembl:ENSAPLP00000029704} PE=4;tr|U3ID47|U3ID47_ANAPP//Integrin-associated protein {ECO:0000256|ARBA:ARBA00020332} Leukocyte surface antigen CD47 {ECO:0000256|ARBA:…
ENSAPLG00000013541	ENSAPLG00000013541;AF:chr1:93062282-93087696:93088752:93062282-93091830:93091878:-	ENSAPLT00000046722,ENSAPLT00000032295,ENSAPLT00000036763,ENSAPLT00000014108	ENSAPLT00000046333,ENSAPLT00000036763,ENSAPLT00000014108,ENSAPLT00000046722,ENSAPLT00000032295	0.9283104656847264	0.9745539233899104	1.0000000000000002	0.9717858128536936	0.9999999999999998	1.0	0.0229738079	0.3096903097	NECTIN3	GO:0016021//integral component of membrane`cellular_component`The component of a membrane consisting of the gene products and protein complexes having at least some part of their peptide sequence embedded in the hydrophobic region of the membrane. [GOC:dos, GOC:go_curators];GO:0005911//cell-cell junction`cellular_component`A cell junction that forms a connection between two or more cells of an or…	K06592//PVRL3, CD113`poliovirus receptor-related protein 3	ko04514//Cell adhesion molecules`Environmental Information Processing`Signaling molecules and interaction;ko04520//Adherens junction`Cellular Processes`Cellular community - eukaryotes	-	XP_038039406.1//nectin-3 isoform X2`[Anas platyrhynchos];XP_038039405.1//nectin-3 isoform X1`[Anas platyrhynchos]	PF07686.20//V-set`Immunoglobulin V-set domain;PF07679.19//I-set`Immunoglobulin I-set domain;PF00047.28//ig`Immunoglobulin domain;PF08205.15//C2-set_2`CD80-like C2-set immunoglobulin domain;PF13927.9//Ig_3`Immunoglobulin domain	-	tr|A0A493TRA9|A0A493TRA9_ANAPP//Nectin cell adhesion molecule 3 {ECO:0000313|Ensembl:ENSAPLP00000028401} OS=Anas platyrhynchos platyrhynchos (Northern mallard) Name=NECTIN3 {ECO:0000313|Ensembl:ENSAPLP00000028401} PE=4;tr|A0A493T7J1|A0A493T7J1_ANAPP//Nectin cell adhesion molecule 3 {ECO:0000313|Ensembl:ENSAPLP00000021610} OS=Anas platyrhynchos platyrhynchos (Northern mallard) Name=NECTIN3 {ECO:00…
ENSAPLG00000008933	ENSAPLG00000008933;AF:chr1:108664316-108665278:108665279:108664316-108670589:108671122:-	ENSAPLT00000031100	ENSAPLT00000032437,ENSAPLT00000031100,ENSAPLT00000022302,ENSAPLT00000032784	0.974812742792352	0.9589441252185472	0.9360247260856732	0.9661414982863352	0.951315449546886	0.9507217202324649	-0.0005343087000000001	0.42457542460000003	GART	GO:0004641//phosphoribosylformylglycinamidine cyclo-ligase activity`molecular_function`Catalysis of the reaction: 2-(formamido)-N(1)-(5-phospho-D-ribosyl)acetamidine + ATP = 5-amino-1-(5-phospho-D-ribosyl)imidazole + ADP + 2 H(+) + phosphate. [EC:6.3.3.1, RHEA:23032];GO:0004644//phosphoribosylglycinamide formyltransferase activity`molecular_function`Catalysis of the reaction: 10-formyltetrahydrof…	K11787//GART`phosphoribosylamine--glycine ligase / phosphoribosylglycinamide formyltransferase / phosphoribosylformylglycinamidine cyclo-ligase [EC:6.3.4.13 2.1.2.2 6.3.3.1]	ko00230//Purine metabolism`Metabolism`Nucleotide metabolism;ko00670//One carbon pool by folate`Metabolism`Metabolism of cofactors and vitamins;ko01100//Metabolic pathways`Metabolism`Global and overview maps;ko01523//Antifolate resistance`Human Diseases`Drug resistance: antineoplastic	-	XP_005013883.2//trifunctional purine biosynthetic protein adenosine-3 isoform X1`[Anas platyrhynchos]	PF02844.18//GARS_N`Phosphoribosylglycinamide synthetase, N domain;PF01071.22//GARS_A`Phosphoribosylglycinamide synthetase, ATP-grasp (A) domain;PF02843.19//GARS_C`Phosphoribosylglycinamide synthetase, C domain;PF00586.27//AIRS`AIR synthase related protein, N-terminal domain;PF02769.25//AIRS_C`AIR synthase related protein, C-terminal domain;PF00551.22//Formyl_trans_N`Formyl transferase	-	tr|A0A493TGT4|A0A493TGT4_ANAPP//Trifunctional purine biosynthetic protein adenosine-3 {ECO:0000256|RuleBase:RU363089} Phosphoribosylamine--glycine ligase {ECO:0000256|RuleBase:RU363089} EC=6.3.4.13 {ECO:0000256|RuleBase:RU363089} Glycinamide ribonucleotide synthetase {ECO:0000256|RuleBase:RU363089} Short=GARS {ECO:0000256|RuleBase:RU363089} Phosphoribosylglycinamide synthetase {ECO:0000256|RuleBa…
ENSAPLG00000008933	ENSAPLG00000008933;AF:chr1:108664316-108665278:108665279:108664316-108666844:108667017:-	ENSAPLT00000031100	ENSAPLT00000031100,ENSAPLT00000039337	0.878108327562367	0.9323009111040302	0.9606102144684348	0.9174052630951957	0.956179488960354	0.9593556590515327	0.020640319299999998	0.42457542460000003	GART	GO:0004641//phosphoribosylformylglycinamidine cyclo-ligase activity`molecular_function`Catalysis of the reaction: 2-(formamido)-N(1)-(5-phospho-D-ribosyl)acetamidine + ATP = 5-amino-1-(5-phospho-D-ribosyl)imidazole + ADP + 2 H(+) + phosphate. [EC:6.3.3.1, RHEA:23032];GO:0004644//phosphoribosylglycinamide formyltransferase activity`molecular_function`Catalysis of the reaction: 10-formyltetrahydrof…	K11787//GART`phosphoribosylamine--glycine ligase / phosphoribosylglycinamide formyltransferase / phosphoribosylformylglycinamidine cyclo-ligase [EC:6.3.4.13 2.1.2.2 6.3.3.1]	ko00230//Purine metabolism`Metabolism`Nucleotide metabolism;ko00670//One carbon pool by folate`Metabolism`Metabolism of cofactors and vitamins;ko01100//Metabolic pathways`Metabolism`Global and overview maps;ko01523//Antifolate resistance`Human Diseases`Drug resistance: antineoplastic	-	XP_005013883.2//trifunctional purine biosynthetic protein adenosine-3 isoform X1`[Anas platyrhynchos]	PF02844.18//GARS_N`Phosphoribosylglycinamide synthetase, N domain;PF01071.22//GARS_A`Phosphoribosylglycinamide synthetase, ATP-grasp (A) domain;PF02843.19//GARS_C`Phosphoribosylglycinamide synthetase, C domain;PF00586.27//AIRS`AIR synthase related protein, N-terminal domain;PF02769.25//AIRS_C`AIR synthase related protein, C-terminal domain;PF00551.22//Formyl_trans_N`Formyl transferase	-	tr|A0A493TGT4|A0A493TGT4_ANAPP//Trifunctional purine biosynthetic protein adenosine-3 {ECO:0000256|RuleBase:RU363089} Phosphoribosylamine--glycine ligase {ECO:0000256|RuleBase:RU363089} EC=6.3.4.13 {ECO:0000256|RuleBase:RU363089} Glycinamide ribonucleotide synthetase {ECO:0000256|RuleBase:RU363089} Short=GARS {ECO:0000256|RuleBase:RU363089} Phosphoribosylglycinamide synthetase {ECO:0000256|RuleBa…
ENSAPLG00000008933	ENSAPLG00000008933;AF:chr1:108664316-108665278:108665279:108664316-108668051:108668276:-	ENSAPLT00000031100	ENSAPLT00000031100,ENSAPLT00000009464	0.9363227038336058	0.9658439122056148	0.9297942235135956	0.9142470177580386	0.9446556873486008	0.95235507626977	-0.0069010194	0.42457542460000003	GART	GO:0004641//phosphoribosylformylglycinamidine cyclo-ligase activity`molecular_function`Catalysis of the reaction: 2-(formamido)-N(1)-(5-phospho-D-ribosyl)acetamidine + ATP = 5-amino-1-(5-phospho-D-ribosyl)imidazole + ADP + 2 H(+) + phosphate. [EC:6.3.3.1, RHEA:23032];GO:0004644//phosphoribosylglycinamide formyltransferase activity`molecular_function`Catalysis of the reaction: 10-formyltetrahydrof…	K11787//GART`phosphoribosylamine--glycine ligase / phosphoribosylglycinamide formyltransferase / phosphoribosylformylglycinamidine cyclo-ligase [EC:6.3.4.13 2.1.2.2 6.3.3.1]	ko00230//Purine metabolism`Metabolism`Nucleotide metabolism;ko00670//One carbon pool by folate`Metabolism`Metabolism of cofactors and vitamins;ko01100//Metabolic pathways`Metabolism`Global and overview maps;ko01523//Antifolate resistance`Human Diseases`Drug resistance: antineoplastic	-	XP_005013883.2//trifunctional purine biosynthetic protein adenosine-3 isoform X1`[Anas platyrhynchos]	PF02844.18//GARS_N`Phosphoribosylglycinamide synthetase, N domain;PF01071.22//GARS_A`Phosphoribosylglycinamide synthetase, ATP-grasp (A) domain;PF02843.19//GARS_C`Phosphoribosylglycinamide synthetase, C domain;PF00586.27//AIRS`AIR synthase related protein, N-terminal domain;PF02769.25//AIRS_C`AIR synthase related protein, C-terminal domain;PF00551.22//Formyl_trans_N`Formyl transferase	-	tr|A0A493TGT4|A0A493TGT4_ANAPP//Trifunctional purine biosynthetic protein adenosine-3 {ECO:0000256|RuleBase:RU363089} Phosphoribosylamine--glycine ligase {ECO:0000256|RuleBase:RU363089} EC=6.3.4.13 {ECO:0000256|RuleBase:RU363089} Glycinamide ribonucleotide synthetase {ECO:0000256|RuleBase:RU363089} Short=GARS {ECO:0000256|RuleBase:RU363089} Phosphoribosylglycinamide synthetase {ECO:0000256|RuleBa…
ENSAPLG00000007074	ENSAPLG00000007074;AF:chr1:109210590-109212745:109212936:109210590-109243044:109243256:-	ENSAPLT00000007349	ENSAPLT00000007349,ENSAPLT00000043576	0.7921040738159159	0.8244727877881176	0.8898634140887036	0.8743275125853208	0.8862441467458066	0.8685534754679699	0.040894953	0.054945054900000005	RCAN1	GO:0033173//calcineurin-NFAT signaling cascade`biological_process`Any intracellular signal transduction in which the signal is passed on within the cell by activation of a member of the NFAT protein family as a consequence of NFAT dephosphorylation by Ca(2+)-activated calcineurin. The cascade begins with calcium-dependent activation of the phosphatase calcineurin. Calcineurin dephosphorylates mul…	K17901//RCAN1, MCIP1`calcipressin-1	ko04919//Thyroid hormone signaling pathway`Organismal Systems`Endocrine system;ko04921//Oxytocin signaling pathway`Organismal Systems`Endocrine system;ko05167//Kaposi sarcoma-associated herpesvirus infection`Human Diseases`Infectious disease: viral	-	XP_027304945.1//calcipressin-1 isoform X1`[Anas platyrhynchos];XP_005013864.1//calcipressin-1 isoform X2`[Anas platyrhynchos]	PF04847.15//Calcipressin`Calcipressin	-	tr|R0K6W3|R0K6W3_ANAPL//Calcipressin-1 {ECO:0000256|ARBA:ARBA00015788} Regulator of calcineurin 1 {ECO:0000256|ARBA:ARBA00018431} Fragment OS=Anas platyrhynchos (Mallard) (Anas boschas) ORFNames=Anapl_04515 {ECO:0000313|EMBL:EOB05532.1} PE=3;tr|A0A8B9ZMC1|A0A8B9ZMC1_9AVES//Regulator of calcineurin 1 {ECO:0000313|Ensembl:ENSAZOP00000001899} OS=Anas zonorhyncha (Eastern spot-billed duck) PE=4;tr|A0…
ENSAPLG00000013395	ENSAPLG00000013395;AF:chr1:117882113-117885275:117885806:117882113-117886335:117886409:-	ENSAPLT00000017197	ENSAPLT00000013969,ENSAPLT00000017197	0.020528930321744583	0.057764825484263774	0.021057126845768992	0.01909098574922	0.017841050997853772	0.0	-0.020806282	0.32717282719999996	MBTPS2	-	K07765//MBTPS2`S2P endopeptidase [EC:3.4.24.85]	ko04141//Protein processing in endoplasmic reticulum`Genetic Information Processing`Folding, sorting and degradation	-	XP_012964533.3//LOW QUALITY PROTEIN: membrane-bound transcription factor site-2 protease`[Anas platyrhynchos]	PF02163.25//Peptidase_M50`Peptidase family M50	zf-C2H2//http://bioinfo.life.hust.edu.cn/AnimalTFDB#!/tf_detail?species=Mus_caroli&family=zf-C2H2	tr|A0A8B9T3L1|A0A8B9T3L1_ANAPL//Membrane bound transcription factor peptidase, site 2 {ECO:0000313|Ensembl:ENSAPLP00020015042} OS=Anas platyrhynchos (Mallard) (Anas boschas) PE=4
ENSAPLG00000010371	ENSAPLG00000010371;AF:chr1:123249437-123249554:123249602:123249437-123250848:123250865:-	ENSAPLG00000010371.t1	ENSAPLG00000010371.t1,ENSAPLT00000010860	0.6393749368763457	0.7037046494204701	0.5031274111158264	0.5876087324119885	0.6098956942342503	0.5363628503311432	-0.037446573500000004	0.1698301698	PWP2	GO:0006364//rRNA processing`biological_process`Any process involved in the conversion of a primary ribosomal RNA (rRNA) transcript into one or more mature rRNA molecules. [GOC:curators]	K14558//PWP2, UTP1`periodic tryptophan protein 2	ko03008//Ribosome biogenesis in eukaryotes`Genetic Information Processing`Translation	-	XP_027304644.2//periodic tryptophan protein 2 homolog isoform X1`[Anas platyrhynchos]	PF00400.35//WD40`WD domain, G-beta repeat;PF04003.15//Utp12`Dip2/Utp12 Family	-	tr|U3ISD0|U3ISD0_ANAPP//Utp12 domain-containing protein {ECO:0000259|Pfam:PF04003} OS=Anas platyrhynchos platyrhynchos (Northern mallard) PE=3;tr|A0A8C3B6Y4|A0A8C3B6Y4_CAIMO//Uncharacterized protein {ECO:0000313|Ensembl:ENSCMMP00000001808} OS=Cairina moschata domestica (Muscovy Duck (domestic type)) PE=4
ENSAPLG00000009259	ENSAPLG00000009259;AF:chr1:123889406-123889556:123890232:123889406-123898891:123898919:-	ENSAPLT00000009662	ENSAPLT00000009662,ENSAPLG00000009259.t1	0.11872049303454305	0.08643744612595587	0.12038023471861754	0.12109351891907501	0.10638526397517024	0.1160657519318185	0.0060021203	0.37312687310000003	PKNOX1	-	K24891//PKNOX`homeobox protein PKNOX	-	-	XP_005501695.1//homeobox protein PKNOX1`[Columba livia]	PF16493.8//Meis_PKNOX_N`N-terminal of Homeobox Meis and PKNOX1;PF05920.14//Homeobox_KN`Homeobox KN domain;PF00046.32//Homeodomain`Homeodomain	Homeobox//http://bioinfo.life.hust.edu.cn/AnimalTFDB#!/tf_detail?species=Anas_platyrhynchos&family=Homeobox	tr|A0A8C4P5N8|A0A8C4P5N8_DRONO//PBX/knotted 1 homeobox 1 {ECO:0000313|Ensembl:ENSDNVP00000008641} OS=Dromaius novaehollandiae (Emu) Name=PKNOX1 {ECO:0000313|Ensembl:ENSDNVP00000008641} PE=4
ENSAPLG00000007348	ENSAPLG00000007348;AF:chr1:123979433-123980371:123980462:123979433-123980565:123980633:-	ENSAPLG00000007348.t1	ENSAPLG00000007348.t1,ENSAPLG00000007348.t2	0.4041459777828853	0.5111697576813116	0.5024195561572821	0.2099141525248074	0.17528621460438593	0.1712023349213878	-0.2871108632	0.0014985015	PDE9A	GO:0004114//3',5'-cyclic-nucleotide phosphodiesterase activity`molecular_function`Catalysis of the reaction: nucleoside 3',5'-cyclic phosphate + H2O = nucleoside 5'-phosphate. [EC:3.1.4.17];GO:0046872//metal ion binding`molecular_function`Binding to a metal ion. [GOC:ai];GO:0007165//signal transduction`biological_process`The cellular process in which a signal is conveyed to trigger a change in th…	K13761//PDE9`high affinity cGMP-specific 3',5'-cyclic phosphodiesterase 9 [EC:3.1.4.35]	ko00230//Purine metabolism`Metabolism`Nucleotide metabolism;ko01100//Metabolic pathways`Metabolism`Global and overview maps	-	XP_005030506.1//high affinity cGMP-specific 3',5'-cyclic phosphodiesterase 9A isoform X2`[Anas platyrhynchos];XP_012964724.1//high affinity cGMP-specific 3',5'-cyclic phosphodiesterase 9A isoform X3`[Anas platyrhynchos];XP_005030509.1//high affinity cGMP-specific 3',5'-cyclic phosphodiesterase 9A isoform X4`[Anas platyrhynchos]	PF00233.22//PDEase_I`3'5'-cyclic nucleotide phosphodiesterase	-	tr|A0A8B9UJB7|A0A8B9UJB7_9AVES//Phosphodiesterase 9A {ECO:0000313|Ensembl:ENSAZOP00000010310} OS=Anas zonorhyncha (Eastern spot-billed duck) PE=4;tr|A0A6J3EI54|A0A6J3EI54_AYTFU//high affinity cGMP-specific 3',5'-cyclic phosphodiesterase 9A isoform X6 {ECO:0000313|RefSeq:XP_032062865.1, ECO:0000313|RefSeq:XP_032062884.1} OS=Aythya fuligula (Tufted duck) (Anas fuligula) ECO:0000313|RefSeq:XP_032062…
ENSAPLG00000005235	ENSAPLG00000005235;AF:chr1:130014167-130048852:130049257:130014167-130063596:130063668:-	ENSAPLT00000018015	ENSAPLT00000005427,ENSAPLT00000037037,ENSAPLT00000018015	0.024470575440222	0.007225981120997555	0.007543580485988995	0.01891352242827108	0.007610032865737814	0.005824059984279006	-0.0022975073	0.41008991009999995	-	-	K04508//TBL1`transducin (beta)-like 1	ko04310//Wnt signaling pathway`Environmental Information Processing`Signal transduction	-	XP_013046962.1//PREDICTED: F-box-like/WD repeat-containing protein TBL1X`[Anser cygnoides domesticus];XP_010150439.1//PREDICTED: F-box-like/WD repeat-containing protein TBL1X, partial`[Eurypyga helias]	PF08513.14//LisH`LisH;PF00400.35//WD40`WD domain, G-beta repeat;PF12894.10//ANAPC4_WD40`Anaphase-promoting complex subunit 4 WD40 domain	-	tr|U3IC34|U3IC34_ANAPP//LisH domain-containing protein {ECO:0000259|PROSITE:PS50896} OS=Anas platyrhynchos platyrhynchos (Northern mallard) PE=3;tr|A0A493T1M4|A0A493T1M4_ANAPP//LisH domain-containing protein {ECO:0000259|PROSITE:PS50896} OS=Anas platyrhynchos platyrhynchos (Northern mallard) PE=4
ENSAPLG00000007795	ENSAPLG00000007795;AF:chr1:131038119-131040107:131040780:131038119-131051297:131051904:-	ENSAPLT00000024356	ENSAPLT00000008082,ENSAPLT00000024356	0.9823251141918088	0.9959294933945351	0.9865602811019104	0.9903543278466554	0.9953543913621682	1.0	0.0069646102000000005	0.38511488509999997	MXRA5	GO:0016021//integral component of membrane`cellular_component`The component of a membrane consisting of the gene products and protein complexes having at least some part of their peptide sequence embedded in the hydrophobic region of the membrane. [GOC:dos, GOC:go_curators];GO:0071559//response to transforming growth factor beta`biological_process`Any process that results in a change in state or …	K24400//MXRA5`matrix remodeling-associated protein 5	-	-	XP_038029055.1//matrix-remodeling-associated protein 5 isoform X1`[Anas platyrhynchos]	PF13306.9//LRR_5`BspA type Leucine rich repeat region (6 copies);PF13855.9//LRR_8`Leucine rich repeat;PF13927.9//Ig_3`Immunoglobulin domain;PF07679.19//I-set`Immunoglobulin I-set domain;PF00047.28//ig`Immunoglobulin domain;PF13895.9//Ig_2`Immunoglobulin domain	-	tr|A0A493U2B9|A0A493U2B9_ANAPP//Matrix remodeling associated 5 {ECO:0000313|Ensembl:ENSAPLP00000032189} OS=Anas platyrhynchos platyrhynchos (Northern mallard) Name=MXRA5 {ECO:0000313|Ensembl:ENSAPLP00000032189} PE=4;tr|U3IJJ8|U3IJJ8_ANAPP//Matrix remodeling associated 5 {ECO:0000313|Ensembl:ENSAPLP00000007420} OS=Anas platyrhynchos platyrhynchos (Northern mallard) Name=MXRA5 {ECO:0000313|Ensembl:…
ENSAPLG00000009485	ENSAPLG00000009485;AF:chr1:134251013-134251223:134251757:134251013-134275716:134275940:-	ENSAPLT00000028737,ENSAPLT00000035486,ENSAPLT00000046947,ENSAPLT00000034544	ENSAPLT00000028737,ENSAPLT00000046947,ENSAPLT00000027882,ENSAPLT00000035486,ENSAPLT00000034544	0.055885958337685365	0.1292767668257616	0.15589648658571806	0.15226451607941274	0.14506459714004316	0.1538834138256732	0.0367177718	0.17082917079999999	PDGFD	GO:0048008//platelet-derived growth factor receptor signaling pathway`biological_process`The series of molecular signals generated as a consequence of a platelet-derived growth factor receptor binding to one of its physiological ligands. [GOC:ceb];GO:0016020//membrane`cellular_component`A lipid bilayer along with all the proteins and protein complexes embedded in it an attached to it. [GOC:dos, G…	K05450//PDGFC_D`platelet derived growth factor C/D	ko01521//EGFR tyrosine kinase inhibitor resistance`Human Diseases`Drug resistance: antineoplastic;ko04010//MAPK signaling pathway`Environmental Information Processing`Signal transduction;ko04014//Ras signaling pathway`Environmental Information Processing`Signal transduction;ko04015//Rap1 signaling pathway`Environmental Information Processing`Signal transduction;ko04020//Calcium signaling pathway`…	-	XP_038031832.1//platelet-derived growth factor D isoform X4`[Anas platyrhynchos];XP_038031828.1//platelet-derived growth factor D isoform X3`[Anas platyrhynchos];XP_027320870.2//platelet-derived growth factor D isoform X1`[Anas platyrhynchos];EOB07969.1//Platelet-derived growth factor D, partial`[Anas platyrhynchos];XP_038031819.1//platelet-derived growth factor D isoform X2`[Anas platyrhynchos];…	PF00431.23//CUB`CUB domain;PF00341.20//PDGF`PDGF/VEGF domain	-	tr|A0A493SZM2|A0A493SZM2_ANAPP//Platelet-derived growth factor D {ECO:0000256|ARBA:ARBA00018876} OS=Anas platyrhynchos platyrhynchos (Northern mallard) Name=PDGFD {ECO:0000313|Ensembl:ENSAPLP00000019052} PE=4;tr|A0A493T0X1|A0A493T0X1_ANAPP//Platelet-derived growth factor D {ECO:0000256|ARBA:ARBA00018876} OS=Anas platyrhynchos platyrhynchos (Northern mallard) Name=PDGFD {ECO:0000313|Ensembl:ENSAPL…
ENSAPLG00000011957	ENSAPLG00000011957;AF:chr1:135034863-135040081:135040364:135034863-135041031:135041311:-	ENSAPLT00000032931	ENSAPLT00000012438,ENSAPLT00000032931	0.3664428698220867	0.2965296372488644	0.2716245587703939	0.2567075623464887	0.3794629534293881	0.3328266731440657	0.0114667077	0.3281718282	MSANTD4	GO:0005634//nucleus`cellular_component`A membrane-bounded organelle of eukaryotic cells in which chromosomes are housed and replicated. In most cells, the nucleus contains all of the cell's chromosomes except the organellar chromosomes, and is the site of RNA synthesis and processing. In some species, or in specialized cell types, RNA metabolism or DNA replication may be absent. [GOC:go_curators]	K23221//NAIF1`nuclear apoptosis-inducing factor 1	-	-	XP_005016392.1//myb/SANT-like DNA-binding domain-containing protein 4`[Anas platyrhynchos]	PF13873.9//Myb_DNA-bind_5`Myb/SANT-like DNA-binding domain	-	tr|U3IWT3|U3IWT3_ANAPP//Myb/SANT-like DNA-binding domain-containing protein 4 {ECO:0000256|ARBA:ARBA00021375} OS=Anas platyrhynchos platyrhynchos (Northern mallard) Name=MSANTD4 {ECO:0000313|Ensembl:ENSAPLP00000011709} PE=4
ENSAPLG00000030014	ENSAPLG00000030014;AF:chr1:141346308-141349563:141349751:141346308-141354274:141354284:-	ENSAPLT00000018889	ENSAPLT00000004076,ENSAPLT00000018889	0.0008064682769725278	0.0002976613453220112	0.0008371874983731142	0.0015613202398251954	0.0014407774137387061	0.0005114724209466702	0.0005240843	0.38511488509999997	-	GO:0005125//cytokine activity`molecular_function`The activity of a soluble extracellular gene product that interacts with a receptor to effect a change in the activity of the receptor to control the survival, growth, differentiation and effector function of tissues and cells. [ISBN:0198599471, PMID:11530802];GO:0071222//cellular response to lipopolysaccharide`biological_process`Any process that r…	K10802//HMGB1`high mobility group protein B1	ko03410//Base excision repair`Genetic Information Processing`Replication and repair;ko04140//Autophagy - animal`Cellular Processes`Transport and catabolism;ko04217//Necroptosis`Cellular Processes`Cell growth and death;ko04613//Neutrophil extracellular trap formation`Organismal Systems`Immune system	-	XP_046762653.1//high mobility group protein B1 isoform X2`[Gallus gallus]	PF09011.13//HMG_box_2`HMG-box domain;PF00505.22//HMG_box`HMG (high mobility group) box	HMG//http://bioinfo.life.hust.edu.cn/AnimalTFDB#!/tf_detail?species=Gallus_gallus&family=HMG	tr|A0A493SZ75|A0A493SZ75_ANAPP//High mobility group protein 1 {ECO:0000256|ARBA:ARBA00023871} High mobility group protein B1 {ECO:0000256|ARBA:ARBA00023865} OS=Anas platyrhynchos platyrhynchos (Northern mallard) Name=HMGB1 {ECO:0000313|Ensembl:ENSAPLP00000018939} PE=3;tr|A0A493TD95|A0A493TD95_ANAPP//High mobility group protein 1 {ECO:0000256|ARBA:ARBA00023871} High mobility group protein B1 {ECO:…
ENSAPLG00000001023	ENSAPLG00000001023;AF:chr1:156428596-156430673:156430678:156428596-156465231:156465731:-	ENSAPLT00000001182	ENSAPLG00000001023.t1,ENSAPLT00000001182	0.20273439095310095	0.2628500917279309	0.3342183972966731	0.23634099475773784	0.2667324184217173	0.2191533563451048	-0.0258587035	0.2732267732	ARHGEF7	GO:0035556//intracellular signal transduction`biological_process`The process in which a signal is passed on to downstream components within the cell, which become activated themselves to further propagate the signal and finally trigger a change in the function or state of the cell. [GOC:bf, GOC:jl, GOC:signaling, ISBN:3527303782];GO:0032092//positive regulation of protein binding`biological_proce…	K13710//ARHGEF7, PIXB`Rho guanine nucleotide exchange factor 7	ko04810//Regulation of actin cytoskeleton`Cellular Processes`Cell motility;ko05135//Yersinia infection`Human Diseases`Infectious disease: bacterial	-	XP_027299968.1//rho guanine nucleotide exchange factor 7 isoform X5`[Anas platyrhynchos];XP_027299960.1//rho guanine nucleotide exchange factor 7 isoform X3`[Anas platyrhynchos];XP_040393056.1//rho guanine nucleotide exchange factor 7 isoform X1`[Cygnus olor];XP_013049935.1//PREDICTED: rho guanine nucleotide exchange factor 7 isoform X2`[Anser cygnoides domesticus]	PF16615.8//RhoGEF67_u1`Unstructured region one on RhoGEF 6 and 7;PF07653.20//SH3_2`Variant SH3 domain;PF00018.31//SH3_1`SH3 domain;PF14604.9//SH3_9`Variant SH3 domain;PF00621.23//RhoGEF`RhoGEF domain;PF00169.32//PH`PH domain;PF16614.8//RhoGEF67_u2`Unstructured region two on RhoGEF 6 and 7;PF16523.8//betaPIX_CC`betaPIX coiled coil;PF00307.34//CH`Calponin homology (CH) domain	-	tr|A0A493TX12|A0A493TX12_ANAPP//Rho guanine nucleotide exchange factor 7 {ECO:0000313|Ensembl:ENSAPLP00000030110} OS=Anas platyrhynchos platyrhynchos (Northern mallard) PE=4;tr|A0A493TGF5|A0A493TGF5_ANAPP//Rho guanine nucleotide exchange factor 7 {ECO:0000313|Ensembl:ENSAPLP00000024773} OS=Anas platyrhynchos platyrhynchos (Northern mallard) PE=4;tr|A0A493T2W1|A0A493T2W1_ANAPP//Rho guanine nucleot…
ENSAPLG00000009313	ENSAPLG00000009313;AF:chr1:159432415-159446979:159447085:159432415-159468198:159468273:-	ENSAPLT00000038098	ENSAPLT00000038098,ENSAPLT00000039024	0.03784419567129069	0.041156796875723	0.03021035452657545	0.0272175505142265	0.008907558468905692	0.021450612957782077	-0.017211875	0.30619380620000003	-	GO:0046872//metal ion binding`molecular_function`Binding to a metal ion. [GOC:ai];GO:0110165//cellular anatomical entity`cellular_component`A part of a cellular organism that is either an immaterial entity or a material entity with granularity above the level of a protein complex but below that of an anatomical system. Or, a substance produced by a cellular organism with granularity above the lev…	K23354//LIMS1_2, PINCH1_2`LIM and senescent cell antigen-like-containing domain protein 1/2	-	-	XP_037753522.1//LIM and senescent cell antigen-like-containing domain protein 1 isoform X6`[Chelonia mydas];XP_027637271.1//LIM and senescent cell antigen-like-containing domain protein 1 isoform X6`[Falco peregrinus];XP_027300818.1//LIM and senescent cell antigen-like-containing domain protein 1 isoform X1`[Anas platyrhynchos];XP_030326956.1//LIM and senescent cell antigen-like-containing domain…	PF00412.25//LIM`LIM domain	-	tr|A0A493T391|A0A493T391_ANAPP//Uncharacterized protein {ECO:0000313|Ensembl:ENSAPLP00000020337} OS=Anas platyrhynchos platyrhynchos (Northern mallard) PE=4;tr|A0A493T743|A0A493T743_ANAPP//LIM domain-containing protein {ECO:0000256|PIRNR:PIRNR038003} OS=Anas platyrhynchos platyrhynchos (Northern mallard) PE=4;tr|A0A493TZS5|A0A493TZS5_ANAPP//LIM domain-containing protein {ECO:0000256|PIRNR:PIRNR03…
ENSAPLG00000009313	ENSAPLG00000009313;AF:chr1:159432415-159454005:159454057:159432415-159468198:159468273:-	ENSAPLT00000040506	ENSAPLT00000040506,ENSAPLT00000039024	0.17712079772801734	0.027243124643606308	0.0541038150033929	0.126616013544668	0.17810103754678513	0.06014852331510787	0.0354659457	0.2682317682	-	GO:0046872//metal ion binding`molecular_function`Binding to a metal ion. [GOC:ai];GO:0110165//cellular anatomical entity`cellular_component`A part of a cellular organism that is either an immaterial entity or a material entity with granularity above the level of a protein complex but below that of an anatomical system. Or, a substance produced by a cellular organism with granularity above the lev…	K23354//LIMS1_2, PINCH1_2`LIM and senescent cell antigen-like-containing domain protein 1/2	-	-	XP_037753522.1//LIM and senescent cell antigen-like-containing domain protein 1 isoform X6`[Chelonia mydas];XP_027637271.1//LIM and senescent cell antigen-like-containing domain protein 1 isoform X6`[Falco peregrinus];XP_027300818.1//LIM and senescent cell antigen-like-containing domain protein 1 isoform X1`[Anas platyrhynchos];XP_030326956.1//LIM and senescent cell antigen-like-containing domain…	PF00412.25//LIM`LIM domain	-	tr|A0A493T391|A0A493T391_ANAPP//Uncharacterized protein {ECO:0000313|Ensembl:ENSAPLP00000020337} OS=Anas platyrhynchos platyrhynchos (Northern mallard) PE=4;tr|A0A493T743|A0A493T743_ANAPP//LIM domain-containing protein {ECO:0000256|PIRNR:PIRNR038003} OS=Anas platyrhynchos platyrhynchos (Northern mallard) PE=4;tr|A0A493TZS5|A0A493TZS5_ANAPP//LIM domain-containing protein {ECO:0000256|PIRNR:PIRNR03…
ENSAPLG00000009313	ENSAPLG00000009313;AF:chr1:159432415-159454005:159454057:159432415-159478686:159479105:-	ENSAPLT00000040506	ENSAPLT00000040506,ENSAPLT00000017232	0.7836226342945891	0.3195802168697416	0.4606158743392983	0.7579400861216328	0.79650022784076	0.5107002772310555	0.1671072886	0.1528471528	-	GO:0046872//metal ion binding`molecular_function`Binding to a metal ion. [GOC:ai];GO:0110165//cellular anatomical entity`cellular_component`A part of a cellular organism that is either an immaterial entity or a material entity with granularity above the level of a protein complex but below that of an anatomical system. Or, a substance produced by a cellular organism with granularity above the lev…	K23354//LIMS1_2, PINCH1_2`LIM and senescent cell antigen-like-containing domain protein 1/2	-	-	XP_037753522.1//LIM and senescent cell antigen-like-containing domain protein 1 isoform X6`[Chelonia mydas];XP_027637271.1//LIM and senescent cell antigen-like-containing domain protein 1 isoform X6`[Falco peregrinus];XP_027300818.1//LIM and senescent cell antigen-like-containing domain protein 1 isoform X1`[Anas platyrhynchos];XP_030326956.1//LIM and senescent cell antigen-like-containing domain…	PF00412.25//LIM`LIM domain	-	tr|A0A493T391|A0A493T391_ANAPP//Uncharacterized protein {ECO:0000313|Ensembl:ENSAPLP00000020337} OS=Anas platyrhynchos platyrhynchos (Northern mallard) PE=4;tr|A0A493T743|A0A493T743_ANAPP//LIM domain-containing protein {ECO:0000256|PIRNR:PIRNR038003} OS=Anas platyrhynchos platyrhynchos (Northern mallard) PE=4;tr|A0A493TZS5|A0A493TZS5_ANAPP//LIM domain-containing protein {ECO:0000256|PIRNR:PIRNR03…
ENSAPLG00000009313	ENSAPLG00000009313;AF:chr1:159432415-159468198:159468273:159432415-159468936:159469451:-	ENSAPLT00000039024	ENSAPLT00000033263,ENSAPLT00000039024	0.981161801961044	0.993237797166892	0.9940302067915212	0.99572390128019	1.0	1.0	0.0090980318	0.30619380620000003	-	GO:0046872//metal ion binding`molecular_function`Binding to a metal ion. [GOC:ai];GO:0110165//cellular anatomical entity`cellular_component`A part of a cellular organism that is either an immaterial entity or a material entity with granularity above the level of a protein complex but below that of an anatomical system. Or, a substance produced by a cellular organism with granularity above the lev…	K23354//LIMS1_2, PINCH1_2`LIM and senescent cell antigen-like-containing domain protein 1/2	-	-	XP_037753522.1//LIM and senescent cell antigen-like-containing domain protein 1 isoform X6`[Chelonia mydas];XP_027637271.1//LIM and senescent cell antigen-like-containing domain protein 1 isoform X6`[Falco peregrinus];XP_027300818.1//LIM and senescent cell antigen-like-containing domain protein 1 isoform X1`[Anas platyrhynchos];XP_030326956.1//LIM and senescent cell antigen-like-containing domain…	PF00412.25//LIM`LIM domain	-	tr|A0A493T391|A0A493T391_ANAPP//Uncharacterized protein {ECO:0000313|Ensembl:ENSAPLP00000020337} OS=Anas platyrhynchos platyrhynchos (Northern mallard) PE=4;tr|A0A493T743|A0A493T743_ANAPP//LIM domain-containing protein {ECO:0000256|PIRNR:PIRNR038003} OS=Anas platyrhynchos platyrhynchos (Northern mallard) PE=4;tr|A0A493TZS5|A0A493TZS5_ANAPP//LIM domain-containing protein {ECO:0000256|PIRNR:PIRNR03…
ENSAPLG00000009313	ENSAPLG00000009313;AF:chr1:159432415-159468198:159468273:159432415-159478686:159479105:-	ENSAPLT00000039024	ENSAPLT00000017232,ENSAPLT00000039024	0.9438998224926782	0.943727493391066	0.9372248891095808	0.9557497623598776	0.9475405371913422	0.9422263428693278	0.0068881457999999994	0.30619380620000003	-	GO:0046872//metal ion binding`molecular_function`Binding to a metal ion. [GOC:ai];GO:0110165//cellular anatomical entity`cellular_component`A part of a cellular organism that is either an immaterial entity or a material entity with granularity above the level of a protein complex but below that of an anatomical system. Or, a substance produced by a cellular organism with granularity above the lev…	K23354//LIMS1_2, PINCH1_2`LIM and senescent cell antigen-like-containing domain protein 1/2	-	-	XP_037753522.1//LIM and senescent cell antigen-like-containing domain protein 1 isoform X6`[Chelonia mydas];XP_027637271.1//LIM and senescent cell antigen-like-containing domain protein 1 isoform X6`[Falco peregrinus];XP_027300818.1//LIM and senescent cell antigen-like-containing domain protein 1 isoform X1`[Anas platyrhynchos];XP_030326956.1//LIM and senescent cell antigen-like-containing domain…	PF00412.25//LIM`LIM domain	-	tr|A0A493T391|A0A493T391_ANAPP//Uncharacterized protein {ECO:0000313|Ensembl:ENSAPLP00000020337} OS=Anas platyrhynchos platyrhynchos (Northern mallard) PE=4;tr|A0A493T743|A0A493T743_ANAPP//LIM domain-containing protein {ECO:0000256|PIRNR:PIRNR038003} OS=Anas platyrhynchos platyrhynchos (Northern mallard) PE=4;tr|A0A493TZS5|A0A493TZS5_ANAPP//LIM domain-containing protein {ECO:0000256|PIRNR:PIRNR03…
ENSAPLG00000009313	ENSAPLG00000009313;AF:chr1:159432415-159434639:159434820:159432415-159468198:159468273:-	ENSAPLT00000009730	ENSAPLT00000009730,ENSAPLT00000039024	0.012032168726901308	0.0	0.02215241762622381	0.011353253314029373	0.041146789274825415	0.008378289054603274	0.0088979151	0.30619380620000003	-	GO:0046872//metal ion binding`molecular_function`Binding to a metal ion. [GOC:ai];GO:0110165//cellular anatomical entity`cellular_component`A part of a cellular organism that is either an immaterial entity or a material entity with granularity above the level of a protein complex but below that of an anatomical system. Or, a substance produced by a cellular organism with granularity above the lev…	K23354//LIMS1_2, PINCH1_2`LIM and senescent cell antigen-like-containing domain protein 1/2	-	-	XP_037753522.1//LIM and senescent cell antigen-like-containing domain protein 1 isoform X6`[Chelonia mydas];XP_027637271.1//LIM and senescent cell antigen-like-containing domain protein 1 isoform X6`[Falco peregrinus];XP_027300818.1//LIM and senescent cell antigen-like-containing domain protein 1 isoform X1`[Anas platyrhynchos];XP_030326956.1//LIM and senescent cell antigen-like-containing domain…	PF00412.25//LIM`LIM domain	-	tr|A0A493T391|A0A493T391_ANAPP//Uncharacterized protein {ECO:0000313|Ensembl:ENSAPLP00000020337} OS=Anas platyrhynchos platyrhynchos (Northern mallard) PE=4;tr|A0A493T743|A0A493T743_ANAPP//LIM domain-containing protein {ECO:0000256|PIRNR:PIRNR038003} OS=Anas platyrhynchos platyrhynchos (Northern mallard) PE=4;tr|A0A493TZS5|A0A493TZS5_ANAPP//LIM domain-containing protein {ECO:0000256|PIRNR:PIRNR03…
ENSAPLG00000008955	ENSAPLG00000008955;AF:chr1:192299437-192302884:192303049:192299437-192311424:192311490:-	ENSAPLT00000009348,ENSAPLT00000022964,ENSAPLT00000038210	ENSAPLT00000038210,ENSAPLT00000022964,ENSAPLT00000021885,ENSAPLT00000046584,ENSAPLT00000009348,ENSAPLT00000044104	0.9008321305196438	1.0	0.8455212016230453	0.7806572773853246	0.6906153857105828	0.7291897575052603	-0.1819636372	0.03996004	RNASEH2B	GO:0005634//nucleus`cellular_component`A membrane-bounded organelle of eukaryotic cells in which chromosomes are housed and replicated. In most cells, the nucleus contains all of the cell's chromosomes except the organellar chromosomes, and is the site of RNA synthesis and processing. In some species, or in specialized cell types, RNA metabolism or DNA replication may be absent. [GOC:go_curators]…	K10744//RNASEH2B`ribonuclease H2 subunit B	ko03030//DNA replication`Genetic Information Processing`Replication and repair	-	XP_027327058.1//ribonuclease H2 subunit B isoform X4`[Anas platyrhynchos];XP_027327049.1//ribonuclease H2 subunit B isoform X2`[Anas platyrhynchos];XP_027327042.1//ribonuclease H2 subunit B isoform X1`[Anas platyrhynchos];XP_027327066.1//ribonuclease H2 subunit B isoform X5`[Anas platyrhynchos];XP_027327072.1//ribonuclease H2 subunit B isoform X6`[Anas platyrhynchos]	PF17745.4//Ydr279_N`Ydr279p protein triple barrel domain;PF09468.13//RNase_H2-Ydr279`Ydr279p protein family (RNase H2 complex component) wHTH domain	-	tr|A0A493U0T6|A0A493U0T6_ANAPP//Ribonuclease H2 subunit B {ECO:0000256|ARBA:ARBA00019062} Ribonuclease HI subunit B {ECO:0000256|ARBA:ARBA00014309} OS=Anas platyrhynchos platyrhynchos (Northern mallard) Name=RNASEH2B {ECO:0000313|Ensembl:ENSAPLP00000031738} PE=3;tr|A0A493TMY9|A0A493TMY9_ANAPP//Ribonuclease H2 subunit B {ECO:0000256|ARBA:ARBA00019062} Ribonuclease HI subunit B {ECO:0000256|ARBA:AR…
ENSAPLG00000008955	ENSAPLG00000008955;AF:chr1:192299437-192302884:192303049:192299437-192311424:192311547:-	ENSAPLT00000009348,ENSAPLT00000022964,ENSAPLT00000038210	ENSAPLT00000038210,ENSAPLT00000009348,ENSAPLT00000022964,ENSAPLG00000008955.t1	0.17918277854172138	0.18106391579165146	0.1519874417455691	0.22307577037804704	0.17099870746940835	0.2154364292329579	0.0324255903	0.11038961039999999	RNASEH2B	GO:0005634//nucleus`cellular_component`A membrane-bounded organelle of eukaryotic cells in which chromosomes are housed and replicated. In most cells, the nucleus contains all of the cell's chromosomes except the organellar chromosomes, and is the site of RNA synthesis and processing. In some species, or in specialized cell types, RNA metabolism or DNA replication may be absent. [GOC:go_curators]…	K10744//RNASEH2B`ribonuclease H2 subunit B	ko03030//DNA replication`Genetic Information Processing`Replication and repair	-	XP_027327058.1//ribonuclease H2 subunit B isoform X4`[Anas platyrhynchos];XP_027327049.1//ribonuclease H2 subunit B isoform X2`[Anas platyrhynchos];XP_027327042.1//ribonuclease H2 subunit B isoform X1`[Anas platyrhynchos];XP_027327066.1//ribonuclease H2 subunit B isoform X5`[Anas platyrhynchos];XP_027327072.1//ribonuclease H2 subunit B isoform X6`[Anas platyrhynchos]	PF17745.4//Ydr279_N`Ydr279p protein triple barrel domain;PF09468.13//RNase_H2-Ydr279`Ydr279p protein family (RNase H2 complex component) wHTH domain	-	tr|A0A493U0T6|A0A493U0T6_ANAPP//Ribonuclease H2 subunit B {ECO:0000256|ARBA:ARBA00019062} Ribonuclease HI subunit B {ECO:0000256|ARBA:ARBA00014309} OS=Anas platyrhynchos platyrhynchos (Northern mallard) Name=RNASEH2B {ECO:0000313|Ensembl:ENSAPLP00000031738} PE=3;tr|A0A493TMY9|A0A493TMY9_ANAPP//Ribonuclease H2 subunit B {ECO:0000256|ARBA:ARBA00019062} Ribonuclease HI subunit B {ECO:0000256|ARBA:AR…
ENSAPLG00000006923	ENSAPLG00000006923;AF:chr1:869159:869470-892326:888540:888610-892326:+	ENSAPLT00000019684	ENSAPLT00000007209,ENSAPLT00000019684	1.0	0.9861553474361088	0.9809381887514989	1.0	1.0	1.0	0.010968821299999999	0.3336663337	NET1	GO:0071479//cellular response to ionizing radiation`biological_process`Any process that results in a change in state or activity of a cell (in terms of movement, secretion, enzyme production, gene expression, etc.) as a result of a ionizing radiation stimulus. Ionizing radiation is radiation with sufficient energy to remove electrons from atoms and may arise from spontaneous decay of unstable iso…	K20683//ARHGEF3_8`Rho guanine nucleotide exchange factor 3/8	-	-	XP_038042636.1//neuroepithelial cell-transforming gene 1 protein isoform X2`[Anas platyrhynchos];XP_038042639.1//neuroepithelial cell-transforming gene 1 protein isoform X3`[Anas platyrhynchos]	PF00621.23//RhoGEF`RhoGEF domain;PF16652.8//PH_13`Pleckstrin homology domain;PF15405.9//PH_5`Pleckstrin homology domain;PF00169.32//PH`PH domain	-	tr|A0A493SY71|A0A493SY71_ANAPP//Neuroepithelial cell transforming 1 {ECO:0000313|Ensembl:ENSAPLP00000018569} OS=Anas platyrhynchos platyrhynchos (Northern mallard) Name=NET1 {ECO:0000313|Ensembl:ENSAPLP00000018569} PE=4;tr|U3IH41|U3IH41_ANAPP//Neuroepithelial cell transforming 1 {ECO:0000313|Ensembl:ENSAPLP00000006563} OS=Anas platyrhynchos platyrhynchos (Northern mallard) Name=NET1 {ECO:0000313|…
ENSAPLG00000010064	ENSAPLG00000010064;AF:chr1:5175313:5175419-5299373:5188947:5189020-5299373:+	ENSAPLT00000028650	ENSAPLT00000010552,ENSAPLT00000031223,ENSAPLT00000030189,ENSAPLT00000028650	0.2945967620248336	0.3151482830756223	0.2181400304017505	0.07426936941358682	0.047969787540230235	0.13134446034282088	-0.1914338194	0.008991009	CELF2	GO:0003723//RNA binding`molecular_function`Binding to an RNA molecule or a portion thereof. [GOC:jl, GOC:mah];GO:0005737//cytoplasm`cellular_component`The contents of a cell excluding the plasma membrane and nucleus, but including other subcellular structures. [ISBN:0198547684];GO:0005634//nucleus`cellular_component`A membrane-bounded organelle of eukaryotic cells in which chromosomes are housed …	K13207//CUGBP, BRUNOL, CELF`CUG-BP- and ETR3-like factor;K02177//BRU`bruno	-	-	XP_035405249.1//CUGBP Elav-like family member 2 isoform X2`[Cygnus atratus];XP_017663246.1//PREDICTED: CUGBP Elav-like family member 2 isoform X12`[Lepidothrix coronata];XP_005489314.1//CUGBP Elav-like family member 2 isoform X2`[Zonotrichia albicollis];XP_024899173.1//CUGBP Elav-like family member 2 isoform X1`[Pteropus alecto];XP_015273475.1//PREDICTED: CUGBP Elav-like family member 2 isoform X…	PF00076.25//RRM_1`RNA recognition motif. (a.k.a. RRM, RBD, or RNP domain)	-	tr|A0A8B9U725|A0A8B9U725_9AVES//CUGBP Elav-like family member 2 {ECO:0000313|Ensembl:ENSAZOP00000004958} OS=Anas zonorhyncha (Eastern spot-billed duck) PE=4;tr|A0A493THD5|A0A493THD5_ANAPP//CUGBP Elav-like family member 2 {ECO:0000313|Ensembl:ENSAPLP00000025108} OS=Anas platyrhynchos platyrhynchos (Northern mallard) Name=CELF2 {ECO:0000313|Ensembl:ENSAPLP00000025108} PE=4;tr|A0A6J3EIR1|A0A6J3EIR1_…
ENSAPLG00000003387	ENSAPLG00000003387;AF:chr1:6321811:6321819-6332200:6330642:6330984-6332200:+	ENSAPLT00000003486	ENSAPLT00000046945,ENSAPLT00000003486,ENSAPLT00000041047	0.4896474953013489	0.5537880678822036	0.4404403894767371	0.5343379566115752	0.41578541278990605	0.5359350137592518	0.0007274768	0.4170829171	PRPF18	GO:0008380//RNA splicing`biological_process`The process of removing sections of the primary RNA transcript to remove sequences not present in the mature form of the RNA and joining the remaining sections to form the mature form of the RNA. [GOC:krc, GOC:mah];GO:0016607//nuclear speck`cellular_component`A discrete extra-nucleolar subnuclear domain, 20-50 in number, in which splicing factors are se…	K12817//PRPF18, PRP18`pre-mRNA-splicing factor 18	ko03040//Spliceosome`Genetic Information Processing`Transcription	-	EOB01834.1//Pre-mRNA-splicing factor 18, partial`[Anas platyrhynchos];XP_010715403.1//pre-mRNA-splicing factor 18 isoform X1`[Meleagris gallopavo];XP_003201899.1//pre-mRNA-splicing factor 18 isoform X2`[Meleagris gallopavo]	PF08799.14//PRP4`pre-mRNA processing factor 4 (PRP4) like;PF02840.18//Prp18`Prp18 domain	-	tr|U3I6M1|U3I6M1_ANAPP//PRP18 homolog {ECO:0000256|ARBA:ARBA00018336} Pre-mRNA-splicing factor 18 {ECO:0000256|ARBA:ARBA00018242} OS=Anas platyrhynchos platyrhynchos (Northern mallard) PE=3;tr|A0A803YFF3|A0A803YFF3_MELGA//PRP18 homolog {ECO:0000256|ARBA:ARBA00018336} Pre-mRNA-splicing factor 18 {ECO:0000256|ARBA:ARBA00018242} OS=Meleagris gallopavo (Wild turkey) Name=PRPF18 {ECO:0000313|Ensembl:E…
ENSAPLG00000010446	ENSAPLG00000010446;AF:chr1:7837968:7838177-7853448:7851439:7852033-7853448:+	ENSAPLT00000010992	ENSAPLT00000010992,ENSAPLT00000026447	0.02193035836199232	0.03682027687098525	0.0913326188441471	0.018755417245376414	0.05979432635882851	0.058543409114883024	-0.0043300338	0.40009990009999996	SEMA3D	GO:0030215//semaphorin receptor binding`molecular_function`Binding to a semaphorin receptor. [GOC:ceb, PMID:12001990];GO:0110165//cellular anatomical entity`cellular_component`A part of a cellular organism that is either an immaterial entity or a material entity with granularity above the level of a protein complex but below that of an anatomical system. Or, a substance produced by a cellular org…	K06840//SEMA3`semaphorin 3	ko04360//Axon guidance`Organismal Systems`Development and regeneration	-	XP_027315894.1//semaphorin-3D isoform X1`[Anas platyrhynchos]	PF01403.22//Sema`Sema domain;PF18452.4//Ig_6`Immunoglobulin domain	-	tr|U3ISQ8|U3ISQ8_ANAPP//Semaphorin 3D {ECO:0000313|Ensembl:ENSAPLP00000010281} OS=Anas platyrhynchos platyrhynchos (Northern mallard) Name=SEMA3D {ECO:0000313|Ensembl:ENSAPLP00000010281} PE=3
ENSAPLG00000012035	ENSAPLG00000012035;AF:chr1:14482384:14482551-14487549:14485072:14485620-14487549:+	ENSAPLG00000012035.t1	ENSAPLT00000012554,ENSAPLG00000012035.t1	0.9227333936050977	0.9020435749118064	0.8945811305908679	0.901466026832997	0.9192974444704758	0.9453659449851236	0.015590439099999999	0.2787212787	ERGIC2	GO:0005794//Golgi apparatus`cellular_component`A membrane-bound cytoplasmic organelle of the endomembrane system that further processes the core oligosaccharides (e.g. N-glycans) added to proteins in the endoplasmic reticulum and packages them into membrane-bound vesicles. The Golgi apparatus operates at the intersection of the secretory, lysosomal, and endocytic pathways. [ISBN:0198506732];GO:00…	K20366//ERGIC2, ERV41`endoplasmic reticulum-Golgi intermediate compartment protein 2	-	-	XP_015482574.1//endoplasmic reticulum-Golgi intermediate compartment protein 2 isoform X2`[Parus major];XP_010292597.1//PREDICTED: endoplasmic reticulum-Golgi intermediate compartment protein 2, partial`[Phaethon lepturus];XP_005010317.1//endoplasmic reticulum-Golgi intermediate compartment protein 2`[Anas platyrhynchos]	PF13850.9//ERGIC_N`Endoplasmic Reticulum-Golgi Intermediate Compartment (ERGIC);PF07970.15//COPIIcoated_ERV`Endoplasmic reticulum vesicle transporter	-	tr|A0A493T947|A0A493T947_ANAPP//ERGIC and golgi 2 {ECO:0000313|Ensembl:ENSAPLP00000022180} OS=Anas platyrhynchos platyrhynchos (Northern mallard) Name=ERGIC2 {ECO:0000313|Ensembl:ENSAPLP00000022180} PE=3;tr|A0A8B9VH82|A0A8B9VH82_9AVES//ERGIC and golgi 2 {ECO:0000313|Ensembl:ENSAZOP00000024329} OS=Anas zonorhyncha (Eastern spot-billed duck) PE=4;tr|A0A493TC01|A0A493TC01_ANAPP//ERGIC and golgi 2 {E…
ENSAPLG00000012035	ENSAPLG00000012035;AF:chr1:14482384:14482551-14487549:14486569:14486694-14487549:+	ENSAPLG00000012035.t1	ENSAPLT00000042526,ENSAPLG00000012035.t1	0.9817009743548356	0.9651659596525768	0.9670003332452476	0.9771496814183248	0.980945019036196	0.9917128472689332	0.0119800935	0.2787212787	ERGIC2	GO:0005794//Golgi apparatus`cellular_component`A membrane-bound cytoplasmic organelle of the endomembrane system that further processes the core oligosaccharides (e.g. N-glycans) added to proteins in the endoplasmic reticulum and packages them into membrane-bound vesicles. The Golgi apparatus operates at the intersection of the secretory, lysosomal, and endocytic pathways. [ISBN:0198506732];GO:00…	K20366//ERGIC2, ERV41`endoplasmic reticulum-Golgi intermediate compartment protein 2	-	-	XP_015482574.1//endoplasmic reticulum-Golgi intermediate compartment protein 2 isoform X2`[Parus major];XP_010292597.1//PREDICTED: endoplasmic reticulum-Golgi intermediate compartment protein 2, partial`[Phaethon lepturus];XP_005010317.1//endoplasmic reticulum-Golgi intermediate compartment protein 2`[Anas platyrhynchos]	PF13850.9//ERGIC_N`Endoplasmic Reticulum-Golgi Intermediate Compartment (ERGIC);PF07970.15//COPIIcoated_ERV`Endoplasmic reticulum vesicle transporter	-	tr|A0A493T947|A0A493T947_ANAPP//ERGIC and golgi 2 {ECO:0000313|Ensembl:ENSAPLP00000022180} OS=Anas platyrhynchos platyrhynchos (Northern mallard) Name=ERGIC2 {ECO:0000313|Ensembl:ENSAPLP00000022180} PE=3;tr|A0A8B9VH82|A0A8B9VH82_9AVES//ERGIC and golgi 2 {ECO:0000313|Ensembl:ENSAZOP00000024329} OS=Anas zonorhyncha (Eastern spot-billed duck) PE=4;tr|A0A493TC01|A0A493TC01_ANAPP//ERGIC and golgi 2 {E…
ENSAPLG00000019976	ENSAPLG00000019976;AF:chr1:22597308:22597493-22597915:22597725:22597805-22597915:+	ENSAPLT00000033892	ENSAPLT00000033892,ENSAPLT00000040846	0.8611414190463766	0.8339001373925081	0.8388652039488202	0.8651496126519147	0.8844890856645825	0.8870847848556878	0.0342722409	0.12387612390000001	NDUFA5	GO:0022904//respiratory electron transport chain`biological_process`A process in which a series of electron carriers operate together to transfer electrons from donors such as NADH and FADH2 to any of several different terminal electron acceptors to generate a transmembrane electrochemical gradient. [GOC:mtg_electron_transport, ISBN:0716720094];GO:0005747//mitochondrial respiratory chain complex …	K03949//NDUFA5`NADH dehydrogenase (ubiquinone) 1 alpha subcomplex subunit 5	ko00190//Oxidative phosphorylation`Metabolism`Energy metabolism;ko01100//Metabolic pathways`Metabolism`Global and overview maps;ko04714//Thermogenesis`Organismal Systems`Environmental adaptation;ko04723//Retrograde endocannabinoid signaling`Organismal Systems`Nervous system;ko04932//Non-alcoholic fatty liver disease`Human Diseases`Endocrine and metabolic disease;ko05010//Alzheimer disease`Human D…	-	XP_027313869.1//NADH dehydrogenase [ubiquinone] 1 alpha subcomplex subunit 5`[Anas platyrhynchos]	PF04716.17//ETC_C1_NDUFA5`ETC complex I subunit conserved region	-	tr|A0A493TFE0|A0A493TFE0_ANAPP//Complex I subunit B13 {ECO:0000256|ARBA:ARBA00020779} Complex I-13kD-B {ECO:0000256|ARBA:ARBA00020855} NADH dehydrogenase [ubiquinone] 1 alpha subcomplex subunit 5 {ECO:0000256|ARBA:ARBA00016385} NADH-ubiquinone oxidoreductase 13 kDa-B subunit {ECO:0000256|ARBA:ARBA00020449} OS=Anas platyrhynchos platyrhynchos (Northern mallard) Name=NDUFA5 {ECO:0000313|Ensembl:ENS…
ENSAPLG00000019976	ENSAPLG00000019976;AF:chr1:22597450:22597572-22597915:22597725:22597805-22597915:+	ENSAPLG00000019976.t1	ENSAPLG00000019976.t1,ENSAPLT00000040846	0.7675823757607356	0.7514167586111307	0.7196328944336412	0.7077871771280198	0.7330259620386067	0.7654289970049414	-0.010796630900000001	0.2062937063	NDUFA5	GO:0022904//respiratory electron transport chain`biological_process`A process in which a series of electron carriers operate together to transfer electrons from donors such as NADH and FADH2 to any of several different terminal electron acceptors to generate a transmembrane electrochemical gradient. [GOC:mtg_electron_transport, ISBN:0716720094];GO:0005747//mitochondrial respiratory chain complex …	K03949//NDUFA5`NADH dehydrogenase (ubiquinone) 1 alpha subcomplex subunit 5	ko00190//Oxidative phosphorylation`Metabolism`Energy metabolism;ko01100//Metabolic pathways`Metabolism`Global and overview maps;ko04714//Thermogenesis`Organismal Systems`Environmental adaptation;ko04723//Retrograde endocannabinoid signaling`Organismal Systems`Nervous system;ko04932//Non-alcoholic fatty liver disease`Human Diseases`Endocrine and metabolic disease;ko05010//Alzheimer disease`Human D…	-	XP_027313869.1//NADH dehydrogenase [ubiquinone] 1 alpha subcomplex subunit 5`[Anas platyrhynchos]	PF04716.17//ETC_C1_NDUFA5`ETC complex I subunit conserved region	-	tr|A0A493TFE0|A0A493TFE0_ANAPP//Complex I subunit B13 {ECO:0000256|ARBA:ARBA00020779} Complex I-13kD-B {ECO:0000256|ARBA:ARBA00020855} NADH dehydrogenase [ubiquinone] 1 alpha subcomplex subunit 5 {ECO:0000256|ARBA:ARBA00016385} NADH-ubiquinone oxidoreductase 13 kDa-B subunit {ECO:0000256|ARBA:ARBA00020449} OS=Anas platyrhynchos platyrhynchos (Northern mallard) Name=NDUFA5 {ECO:0000313|Ensembl:ENS…
ENSAPLG00000002596	ENSAPLG00000002596;AF:chr1:23832814:23832879-23845605:23845157:23845239-23845605:+	ENSAPLT00000002646	ENSAPLT00000028157,ENSAPLT00000002646	0.8026238514778191	0.9201421944697123	0.916234777184638	0.9313056755340776	0.8937151190554671	0.8988593589241023	0.028293110099999998	0.1893106893	TSPAN12	-	K17355//TSPAN12`tetraspanin-12	-	-	XP_005013199.2//tetraspanin-12 isoform X1`[Anas platyrhynchos];XP_027313642.1//tetraspanin-12 isoform X2`[Anas platyrhynchos]	PF00335.23//Tetraspanin`Tetraspanin family	-	tr|A0A8B9TNB8|A0A8B9TNB8_ANAPL//Tetraspanin 12 {ECO:0000313|Ensembl:ENSAPLP00020023430} OS=Anas platyrhynchos (Mallard) (Anas boschas) Name=TSPAN12 {ECO:0000313|Ensembl:ENSAPLP00020023430} PE=4;tr|A0A8B9TNF6|A0A8B9TNF6_ANAPL//Tetraspanin 12 {ECO:0000313|Ensembl:ENSAPLP00020023432} OS=Anas platyrhynchos (Mallard) (Anas boschas) Name=TSPAN12 {ECO:0000313|Ensembl:ENSAPLP00020023432} PE=4
ENSAPLG00000003974	ENSAPLG00000003974;AF:chr1:30418404:30418476-30423653:30419180:30419275-30423653:+	ENSAPLG00000003974.t1	ENSAPLT00000004083,ENSAPLG00000003974.t1	0.7653195934673136	0.8582685633645283	0.7240688501534421	0.8119663322224978	0.6630809654366593	0.7708641512549168	-0.033915186	0.2672327672	PPHLN1	-	K21872//PPHLN1`periphilin-1	-	-	XP_027312824.1//periphilin-1 isoform X1`[Anas platyrhynchos]	PF11488.11//Lge1`Transcriptional regulatory protein LGE1	-	tr|A0A8B9W3T7|A0A8B9W3T7_9AVES//Periphilin 1 {ECO:0000313|Ensembl:ENSAZOP00000030229} OS=Anas zonorhyncha (Eastern spot-billed duck) PE=4
ENSAPLG00000001801	ENSAPLG00000001801;AF:chr1:34056794:34056950-34062104:34061811:34061820-34062104:+	ENSAPLT00000045791,ENSAPLT00000002389,ENSAPLT00000017691,ENSAPLT00000041372	ENSAPLT00000002389,ENSAPLT00000029192,ENSAPLT00000017691,ENSAPLT00000041372,ENSAPLT00000045791	0.9221991728868806	0.8911428580212454	0.9221983006853204	0.92006428393314	0.9053470837515171	0.9444478708262136	0.011439635600000001	0.33166833170000004	USP15	GO:0005737//cytoplasm`cellular_component`The contents of a cell excluding the plasma membrane and nucleus, but including other subcellular structures. [ISBN:0198547684];GO:0005634//nucleus`cellular_component`A membrane-bounded organelle of eukaryotic cells in which chromosomes are housed and replicated. In most cells, the nucleus contains all of the cell's chromosomes except the organellar chromo…	K21343//USP15`ubiquitin carboxyl-terminal hydrolase 15 [EC:3.4.19.12]	ko04137//Mitophagy - animal`Cellular Processes`Transport and catabolism	-	XP_013054236.1//PREDICTED: ubiquitin carboxyl-terminal hydrolase 15 isoform X4`[Anser cygnoides domesticus];XP_025929982.1//ubiquitin carboxyl-terminal hydrolase 15 isoform X3`[Apteryx rowi];XP_027312283.1//ubiquitin carboxyl-terminal hydrolase 15 isoform X1`[Anas platyrhynchos];XP_027312292.1//ubiquitin carboxyl-terminal hydrolase 15 isoform X2`[Anas platyrhynchos]	PF06337.15//DUSP`DUSP domain;PF14836.9//Ubiquitin_3`Ubiquitin-like domain;PF00443.32//UCH`Ubiquitin carboxyl-terminal hydrolase;PF14533.9//USP7_C2`Ubiquitin-specific protease C-terminal;PF13423.9//UCH_1`Ubiquitin carboxyl-terminal hydrolase	zf-MIZ//http://bioinfo.life.hust.edu.cn/AnimalTFDB#!/tf_detail?species=Xiphophorus_maculatus&family=zf-MIZ	tr|A0A493TKD9|A0A493TKD9_ANAPP//Ubiquitin specific peptidase 15 {ECO:0000313|Ensembl:ENSAPLP00000026361} OS=Anas platyrhynchos platyrhynchos (Northern mallard) Name=USP15 {ECO:0000313|Ensembl:ENSAPLP00000026361} PE=3;tr|A0A493TN35|A0A493TN35_ANAPP//Ubiquitin carboxyl-terminal hydrolase {ECO:0000256|RuleBase:RU366025} EC=3.4.19.12 {ECO:0000256|RuleBase:RU366025} OS=Anas platyrhynchos platyrhynchos…
ENSAPLG00000012657	ENSAPLG00000012657;AF:chr1:37027449:37027495-37077227:37057117:37057189-37077227:+	ENSAPLG00000012657.t1	ENSAPLT00000013241,ENSAPLG00000012657.t1,ENSAPLT00000021039	0.9438857833278528	0.9296518285900138	0.9384792114358006	0.9428632498108512	0.9666072902057206	0.9515782033653823	0.016343973300000002	0.2657342657	CNOT2	-	K12605//CNOT2, NOT2`CCR4-NOT transcription complex subunit 2	ko03018//RNA degradation`Genetic Information Processing`Folding, sorting and degradation	-	XP_013053494.1//PREDICTED: CCR4-NOT transcription complex subunit 2 isoform X2`[Anser cygnoides domesticus];KAG0127644.1//hypothetical protein IHE44_002762`[Lamprotornis superbus];XP_015711484.2//CCR4-NOT transcription complex subunit 2`[Coturnix japonica]	PF04153.21//NOT2_3_5`NOT2 / NOT3 / NOT5 family	-	tr|A0A8B9B984|A0A8B9B984_9AVES//CCR4-NOT transcription complex subunit 2 {ECO:0000313|Ensembl:ENSABRP00000000774} OS=Anser brachyrhynchus (Pink-footed goose) Name=CNOT2 {ECO:0000313|Ensembl:ENSABRP00000000774} PE=4;tr|A0A8B9ZGB9|A0A8B9ZGB9_ANAPL//CCR4-NOT transcription complex subunit 2 {ECO:0000313|Ensembl:ENSAPLP00020016429} OS=Anas platyrhynchos (Mallard) (Anas boschas) Name=CNOT2 {ECO:0000313…
ENSAPLG00000014599	ENSAPLG00000014599;AF:chr1:52932531:52932551-52934202:52933399:52933477-52934202:+	ENSAPLT00000015254	ENSAPLT00000015254,ENSAPLT00000023065	0.18228860625048787	0.17616901159223505	0.2047825810121157	0.1924256150575463	0.17986943427473287	0.18966390742322176	-0.0004270807	0.3876123876	-	GO:0003735//structural constituent of ribosome`molecular_function`The action of a molecule that contributes to the structural integrity of the ribosome. [GOC:mah];GO:0005840//ribosome`cellular_component`An intracellular organelle, about 200 A in diameter, consisting of RNA and protein. It is the site of protein biosynthesis resulting from translation of messenger RNA (mRNA). It consists of two su…	K02925//RP-L3e, RPL3`large subunit ribosomal protein L3e	ko03010//Ribosome`Genetic Information Processing`Translation;ko05171//Coronavirus disease - COVID-19`Human Diseases`Infectious disease: viral	-	XP_032060901.1//60S ribosomal protein L3`[Aythya fuligula]	PF00297.25//Ribosomal_L3`Ribosomal protein L3	-	tr|U3J4P9|U3J4P9_ANAPP//Uncharacterized protein {ECO:0000313|Ensembl:ENSAPLP00000014476} OS=Anas platyrhynchos platyrhynchos (Northern mallard) PE=3;tr|A0A6J3EB35|A0A6J3EB35_AYTFU//60S ribosomal protein L3 {ECO:0000313|RefSeq:XP_032060901.1} OS=Aythya fuligula (Tufted duck) (Anas fuligula) Name=RPL3 {ECO:0000313|RefSeq:XP_032060901.1} PE=3;tr|A0A493TZC7|A0A493TZC7_ANAPP//Uncharacterized protein {…
ENSAPLG00000014599	ENSAPLG00000014599;AF:chr1:52932531:52932551-52934202:52933475:52933477-52934202:+	ENSAPLT00000015254	ENSAPLT00000021816,ENSAPLT00000015254,ENSAPLT00000042275	0.6753865318013457	0.6484217842582065	0.6569863317465641	0.699271000426251	0.6949815793522295	0.6821027234830607	0.031853551800000005	0.14185814189999998	-	GO:0003735//structural constituent of ribosome`molecular_function`The action of a molecule that contributes to the structural integrity of the ribosome. [GOC:mah];GO:0005840//ribosome`cellular_component`An intracellular organelle, about 200 A in diameter, consisting of RNA and protein. It is the site of protein biosynthesis resulting from translation of messenger RNA (mRNA). It consists of two su…	K02925//RP-L3e, RPL3`large subunit ribosomal protein L3e	ko03010//Ribosome`Genetic Information Processing`Translation;ko05171//Coronavirus disease - COVID-19`Human Diseases`Infectious disease: viral	-	XP_032060901.1//60S ribosomal protein L3`[Aythya fuligula]	PF00297.25//Ribosomal_L3`Ribosomal protein L3	-	tr|U3J4P9|U3J4P9_ANAPP//Uncharacterized protein {ECO:0000313|Ensembl:ENSAPLP00000014476} OS=Anas platyrhynchos platyrhynchos (Northern mallard) PE=3;tr|A0A6J3EB35|A0A6J3EB35_AYTFU//60S ribosomal protein L3 {ECO:0000313|RefSeq:XP_032060901.1} OS=Aythya fuligula (Tufted duck) (Anas fuligula) Name=RPL3 {ECO:0000313|RefSeq:XP_032060901.1} PE=3;tr|A0A493TZC7|A0A493TZC7_ANAPP//Uncharacterized protein {…
ENSAPLG00000002421	ENSAPLG00000002421;AF:chr1:53887527:53887611-53890596:53888566:53888667-53890596:+	ENSAPLG00000002421.t1	ENSAPLT00000046666,ENSAPLG00000002421.t1,ENSAPLT00000046107,ENSAPLT00000002460	0.8030023596151158	0.8366211133462419	0.9120844352433872	0.88114179272028	0.8991006340375537	0.9395108859918162	0.056015134800000005	0.061438561399999994	IFT27	GO:0016020//membrane`cellular_component`A lipid bilayer along with all the proteins and protein complexes embedded in it an attached to it. [GOC:dos, GOC:mah, ISBN:0815316194];GO:0003924//GTPase activity`molecular_function`Catalysis of the reaction: GTP + H2O = GDP + phosphate. [ISBN:0198547684, PMID:26832457, PMID:27218782];GO:0007165//signal transduction`biological_process`The cellular process …	K07934//IFT27, RAYL, RABL4`intraflagellar transport protein 27	-	-	XP_042648095.1//intraflagellar transport protein 27 homolog isoform X1`[Tyto alba];XP_038023819.1//intraflagellar transport protein 27 homolog isoform X1`[Anas platyrhynchos];XP_027305914.1//intraflagellar transport protein 27 homolog isoform X2`[Anas platyrhynchos]	PF08477.16//Roc`Ras of Complex, Roc, domain of DAPkinase;PF00071.25//Ras`Ras family	-	tr|A0A493TRJ3|A0A493TRJ3_ANAPP//Intraflagellar transport 27 {ECO:0000313|Ensembl:ENSAPLP00000028439} OS=Anas platyrhynchos platyrhynchos (Northern mallard) Name=IFT27 {ECO:0000313|Ensembl:ENSAPLP00000028439} PE=4;tr|U3I3R1|U3I3R1_ANAPP//Intraflagellar transport 27 {ECO:0000313|Ensembl:ENSAPLP00000001882} OS=Anas platyrhynchos platyrhynchos (Northern mallard) Name=IFT27 {ECO:0000313|Ensembl:ENSAPL…
ENSAPLG00000007609	ENSAPLG00000007609;AF:chr1:54079988:54080170-54172990:54152773:54152817-54172990:+	ENSAPLT00000028915	ENSAPLT00000028915,ENSAPLT00000027919	0.12242709737088102	0.08888487266088041	0.10889604493712828	0.01126099311156412	0.00877535303491133	0.0	-0.10005722289999999	0.0779220779	RBFOX2	GO:0008380//RNA splicing`biological_process`The process of removing sections of the primary RNA transcript to remove sequences not present in the mature form of the RNA and joining the remaining sections to form the mature form of the RNA. [GOC:krc, GOC:mah];GO:0005634//nucleus`cellular_component`A membrane-bounded organelle of eukaryotic cells in which chromosomes are housed and replicated. In m…	K14946//RBFOX, FOX`RNA binding protein fox-1	-	-	XP_027305861.2//RNA binding protein fox-1 homolog 2 isoform X7`[Anas platyrhynchos];XP_038028915.1//RNA binding protein fox-1 homolog 2 isoform X9`[Anas platyrhynchos];XP_021241862.1//RNA binding protein fox-1 homolog 2 isoform X4`[Numida meleagris];XP_021241836.1//RNA binding protein fox-1 homolog 2 isoform X1`[Numida meleagris];XP_010709957.1//RNA binding protein fox-1 homolog 2 isoform X2`[Mel…	PF00076.25//RRM_1`RNA recognition motif. (a.k.a. RRM, RBD, or RNP domain);PF12414.11//Fox-1_C`Calcitonin gene-related peptide regulator C terminal	-	tr|A0A493TTH1|A0A493TTH1_ANAPP//RNA binding fox-1 homolog 2 {ECO:0000313|Ensembl:ENSAPLP00000029203} OS=Anas platyrhynchos platyrhynchos (Northern mallard) Name=RBFOX2 {ECO:0000313|Ensembl:ENSAPLP00000029203} PE=4;tr|A0A493SYY5|A0A493SYY5_ANAPP//RNA binding fox-1 homolog 2 {ECO:0000313|Ensembl:ENSAPLP00000018685} OS=Anas platyrhynchos platyrhynchos (Northern mallard) Name=RBFOX2 {ECO:0000313|Ense…
ENSAPLG00000007609	ENSAPLG00000007609;AF:chr1:54152773:54152817-54172990:54156608:54157045-54172990:+	ENSAPLT00000027919	ENSAPLT00000026337,ENSAPLT00000025821,ENSAPLT00000027919,ENSAPLT00000033515	0.8047114716148782	0.6561236872967473	0.7971010606996536	0.7752600356872483	0.8570155774618984	0.8267924054651707	0.067043933	0.0905760906	RBFOX2	GO:0008380//RNA splicing`biological_process`The process of removing sections of the primary RNA transcript to remove sequences not present in the mature form of the RNA and joining the remaining sections to form the mature form of the RNA. [GOC:krc, GOC:mah];GO:0005634//nucleus`cellular_component`A membrane-bounded organelle of eukaryotic cells in which chromosomes are housed and replicated. In m…	K14946//RBFOX, FOX`RNA binding protein fox-1	-	-	XP_027305861.2//RNA binding protein fox-1 homolog 2 isoform X7`[Anas platyrhynchos];XP_038028915.1//RNA binding protein fox-1 homolog 2 isoform X9`[Anas platyrhynchos];XP_021241862.1//RNA binding protein fox-1 homolog 2 isoform X4`[Numida meleagris];XP_021241836.1//RNA binding protein fox-1 homolog 2 isoform X1`[Numida meleagris];XP_010709957.1//RNA binding protein fox-1 homolog 2 isoform X2`[Mel…	PF00076.25//RRM_1`RNA recognition motif. (a.k.a. RRM, RBD, or RNP domain);PF12414.11//Fox-1_C`Calcitonin gene-related peptide regulator C terminal	-	tr|A0A493TTH1|A0A493TTH1_ANAPP//RNA binding fox-1 homolog 2 {ECO:0000313|Ensembl:ENSAPLP00000029203} OS=Anas platyrhynchos platyrhynchos (Northern mallard) Name=RBFOX2 {ECO:0000313|Ensembl:ENSAPLP00000029203} PE=4;tr|A0A493SYY5|A0A493SYY5_ANAPP//RNA binding fox-1 homolog 2 {ECO:0000313|Ensembl:ENSAPLP00000018685} OS=Anas platyrhynchos platyrhynchos (Northern mallard) Name=RBFOX2 {ECO:0000313|Ense…
ENSAPLG00000007609	ENSAPLG00000007609;AF:chr1:54152773:54152817-54172990:54160935:54161065-54172990:+	ENSAPLT00000027919	ENSAPLT00000039746,ENSAPLT00000027919	0.9571177885288564	0.9815376675521709	0.9006878574906432	0.906435457533086	0.8765918411261017	0.9529857303640916	-0.0344434282	0.1628371628	RBFOX2	GO:0008380//RNA splicing`biological_process`The process of removing sections of the primary RNA transcript to remove sequences not present in the mature form of the RNA and joining the remaining sections to form the mature form of the RNA. [GOC:krc, GOC:mah];GO:0005634//nucleus`cellular_component`A membrane-bounded organelle of eukaryotic cells in which chromosomes are housed and replicated. In m…	K14946//RBFOX, FOX`RNA binding protein fox-1	-	-	XP_027305861.2//RNA binding protein fox-1 homolog 2 isoform X7`[Anas platyrhynchos];XP_038028915.1//RNA binding protein fox-1 homolog 2 isoform X9`[Anas platyrhynchos];XP_021241862.1//RNA binding protein fox-1 homolog 2 isoform X4`[Numida meleagris];XP_021241836.1//RNA binding protein fox-1 homolog 2 isoform X1`[Numida meleagris];XP_010709957.1//RNA binding protein fox-1 homolog 2 isoform X2`[Mel…	PF00076.25//RRM_1`RNA recognition motif. (a.k.a. RRM, RBD, or RNP domain);PF12414.11//Fox-1_C`Calcitonin gene-related peptide regulator C terminal	-	tr|A0A493TTH1|A0A493TTH1_ANAPP//RNA binding fox-1 homolog 2 {ECO:0000313|Ensembl:ENSAPLP00000029203} OS=Anas platyrhynchos platyrhynchos (Northern mallard) Name=RBFOX2 {ECO:0000313|Ensembl:ENSAPLP00000029203} PE=4;tr|A0A493SYY5|A0A493SYY5_ANAPP//RNA binding fox-1 homolog 2 {ECO:0000313|Ensembl:ENSAPLP00000018685} OS=Anas platyrhynchos platyrhynchos (Northern mallard) Name=RBFOX2 {ECO:0000313|Ense…
ENSAPLG00000007609	ENSAPLG00000007609;AF:chr1:54156608:54157045-54172990:54160935:54161065-54172990:+	ENSAPLT00000026337,ENSAPLT00000033515,ENSAPLT00000025821	ENSAPLT00000039746,ENSAPLT00000026337,ENSAPLT00000025821,ENSAPLT00000033515	0.84415361567368	0.9653542655950332	0.6977523360653038	0.7374223318144036	0.5423542195463966	0.809395329419619	-0.1393627789	0.0779220779	RBFOX2	GO:0008380//RNA splicing`biological_process`The process of removing sections of the primary RNA transcript to remove sequences not present in the mature form of the RNA and joining the remaining sections to form the mature form of the RNA. [GOC:krc, GOC:mah];GO:0005634//nucleus`cellular_component`A membrane-bounded organelle of eukaryotic cells in which chromosomes are housed and replicated. In m…	K14946//RBFOX, FOX`RNA binding protein fox-1	-	-	XP_027305861.2//RNA binding protein fox-1 homolog 2 isoform X7`[Anas platyrhynchos];XP_038028915.1//RNA binding protein fox-1 homolog 2 isoform X9`[Anas platyrhynchos];XP_021241862.1//RNA binding protein fox-1 homolog 2 isoform X4`[Numida meleagris];XP_021241836.1//RNA binding protein fox-1 homolog 2 isoform X1`[Numida meleagris];XP_010709957.1//RNA binding protein fox-1 homolog 2 isoform X2`[Mel…	PF00076.25//RRM_1`RNA recognition motif. (a.k.a. RRM, RBD, or RNP domain);PF12414.11//Fox-1_C`Calcitonin gene-related peptide regulator C terminal	-	tr|A0A493TTH1|A0A493TTH1_ANAPP//RNA binding fox-1 homolog 2 {ECO:0000313|Ensembl:ENSAPLP00000029203} OS=Anas platyrhynchos platyrhynchos (Northern mallard) Name=RBFOX2 {ECO:0000313|Ensembl:ENSAPLP00000029203} PE=4;tr|A0A493SYY5|A0A493SYY5_ANAPP//RNA binding fox-1 homolog 2 {ECO:0000313|Ensembl:ENSAPLP00000018685} OS=Anas platyrhynchos platyrhynchos (Northern mallard) Name=RBFOX2 {ECO:0000313|Ense…
ENSAPLG00000011788	ENSAPLG00000011788;AF:chr1:59991960:59992310-60043919:60002377:60002423-60043919:+	ENSAPLG00000011788.t1	ENSAPLT00000034223,ENSAPLG00000011788.t1	1.0	0.9221547046757196	1.0	1.0	1.0	1.0	0.0259484318	0.2277722278	PTN	GO:0051781//positive regulation of cell division`biological_process`Any process that activates or increases the frequency, rate or extent of cell division. [GOC:ai];GO:0005576//extracellular region`cellular_component`The space external to the outermost structure of a cell. For cells without external protective or external encapsulating structures this refers to space outside of the plasma membran…	K16642//PTN`pleiotrophin	-	-	XP_042694025.1//pleiotrophin`[Centrocercus urophasianus]	PF05196.16//PTN_MK_N`PTN/MK heparin-binding protein family, N-terminal domain;PF01091.21//PTN_MK_C`PTN/MK heparin-binding protein family, C-terminal domain	-	sp|P32760|PTN_CHICK//Pleiotrophin {ECO:0000250|UniProtKB:P21246} Short=PTN {ECO:0000250|UniProtKB:P21246} Heparin-binding brain mitogen {ECO:0000303|PubMed:2388713} Short=HBBM {ECO:0000303|PubMed:2388713} Heparin-binding growth factor 8 {ECO:0000250|UniProtKB:P21782} Short=HBGF-8 {ECO:0000250|UniProtKB:P21782} Heparin-binding growth-associated molecule {ECO:0000303|PubMed:1550956} Short=HB-GAM {E…
ENSAPLG00000031045	ENSAPLG00000031045;AF:chr1:60565871:60566728-60591801:60583746:60583784-60591801:+	ENSAPLT00000034175	ENSAPLT00000034175,ENSAPLT00000046822	0.9865168977269128	1.0	1.0	1.0	0.993514255139744	1.0	0.0023324525	0.3926073926	MTPN	-	K18410//ASZ1, GASZ`ankyrin repeat, SAM and basic leucine zipper domain-containing protein 1;K06867//K06867`uncharacterized protein	-	-	PKU43657.1//myotrophin`[Limosa lapponica baueri];XP_037244733.1//myotrophin isoform X2`[Falco rusticolus];KAG6931857.1//myotrophin, partial`[Chelydra serpentina]	PF13857.9//Ank_5`Ankyrin repeats (many copies);PF12796.10//Ank_2`Ankyrin repeats (3 copies);PF13606.9//Ank_3`Ankyrin repeat;PF13637.9//Ank_4`Ankyrin repeats (many copies);PF00023.33//Ank`Ankyrin repeat	-	tr|A0A493TL48|A0A493TL48_ANAPP//Myotrophin {ECO:0000313|Ensembl:ENSAPLP00000026345} OS=Anas platyrhynchos platyrhynchos (Northern mallard) Name=MTPN {ECO:0000313|Ensembl:ENSAPLP00000026345} PE=4;tr|A0A493TED2|A0A493TED2_ANAPP//Myotrophin {ECO:0000313|Ensembl:ENSAPLP00000024038} OS=Anas platyrhynchos platyrhynchos (Northern mallard) Name=MTPN {ECO:0000313|Ensembl:ENSAPLP00000024038} PE=4;tr|A0A493…
ENSAPLG00000031045	ENSAPLG00000031045;AF:chr1:60565871:60566728-60591801:60591587:60591628-60591801:+	ENSAPLT00000034175	ENSAPLT00000034175,ENSAPLT00000020782	0.9738636771726054	1.0	0.9761936433722792	1.0	0.9935322137464472	0.9894598120934286	0.0109782351	0.3926073926	MTPN	-	K18410//ASZ1, GASZ`ankyrin repeat, SAM and basic leucine zipper domain-containing protein 1;K06867//K06867`uncharacterized protein	-	-	PKU43657.1//myotrophin`[Limosa lapponica baueri];XP_037244733.1//myotrophin isoform X2`[Falco rusticolus];KAG6931857.1//myotrophin, partial`[Chelydra serpentina]	PF13857.9//Ank_5`Ankyrin repeats (many copies);PF12796.10//Ank_2`Ankyrin repeats (3 copies);PF13606.9//Ank_3`Ankyrin repeat;PF13637.9//Ank_4`Ankyrin repeats (many copies);PF00023.33//Ank`Ankyrin repeat	-	tr|A0A493TL48|A0A493TL48_ANAPP//Myotrophin {ECO:0000313|Ensembl:ENSAPLP00000026345} OS=Anas platyrhynchos platyrhynchos (Northern mallard) Name=MTPN {ECO:0000313|Ensembl:ENSAPLP00000026345} PE=4;tr|A0A493TED2|A0A493TED2_ANAPP//Myotrophin {ECO:0000313|Ensembl:ENSAPLP00000024038} OS=Anas platyrhynchos platyrhynchos (Northern mallard) Name=MTPN {ECO:0000313|Ensembl:ENSAPLP00000024038} PE=4;tr|A0A493…
ENSAPLG00000004982	ENSAPLG00000004982;AF:chr1:61301284:61301285-61302635:61302029:61302129-61302635:+	ENSAPLT00000031228	ENSAPLT00000024280,ENSAPLT00000031228,ENSAPLT00000020808	0.9486129138358484	1.0	0.950939857703516	1.0	1.0	0.9876035302792384	0.029350252900000002	0.21028971030000002	YARS2	GO:0006437//tyrosyl-tRNA aminoacylation`biological_process`The process of coupling tyrosine to tyrosyl-tRNA, catalyzed by tyrosyl-tRNA synthetase. The tyrosyl-tRNA synthetase is a class-I synthetase. The activated amino acid is transferred to the 2'-OH group of a tyrosine-accetping tRNA. The 2'-O-aminoacyl-tRNA will ultimately migrate to the 3' position via transesterification. [GOC:mcc, ISBN:071…	K01866//YARS, tyrS`tyrosyl-tRNA synthetase [EC:6.1.1.1]	ko00970//Aminoacyl-tRNA biosynthesis`Genetic Information Processing`Translation	-	XP_005020244.3//tyrosine--tRNA ligase, mitochondrial`[Anas platyrhynchos]	PF00579.28//tRNA-synt_1b`tRNA synthetases class I (W and Y)	-	tr|U3IB95|U3IB95_ANAPP//Tyrosine--tRNA ligase {ECO:0000256|RuleBase:RU361234} EC=6.1.1.1 {ECO:0000256|RuleBase:RU361234} Tyrosyl-tRNA synthetase {ECO:0000256|RuleBase:RU361234} OS=Anas platyrhynchos platyrhynchos (Northern mallard) Name=YARS2 {ECO:0000313|Ensembl:ENSAPLP00000004517} PE=3;tr|A0A493TP91|A0A493TP91_ANAPP//Tyrosyl-tRNA synthetase 2 {ECO:0000313|Ensembl:ENSAPLP00000027682} OS=Anas pla…
ENSAPLG00000015139	ENSAPLG00000015139;AF:chr1:64826678:64826789-64888959:64865122:64865168-64888959:+	ENSAPLT00000047503,ENSAPLT00000027581	ENSAPLT00000047503,ENSAPLT00000027581,ENSAPLT00000015797,ENSAPLT00000028994	0.7050215393258507	0.6413675386334664	0.6927703607879018	0.8084048357573008	0.7810108291292616	0.8453508696037709	0.1318690319	0.005494505500000001	CALD1	GO:0015629//actin cytoskeleton`cellular_component`The part of the cytoskeleton (the internal framework of a cell) composed of actin and associated proteins. Includes actin cytoskeleton-associated complexes. [GOC:jl, ISBN:0395825172, ISBN:0815316194];GO:0006936//muscle contraction`biological_process`A process in which force is generated within muscle tissue, resulting in a change in muscle geometr…	K12327//CALD1`caldesmon	ko04270//Vascular smooth muscle contraction`Organismal Systems`Circulatory system	-	XP_012952594.1//caldesmon isoform X6`[Anas platyrhynchos]	PF02029.18//Caldesmon`Caldesmon	-	tr|A0A493SYK6|A0A493SYK6_ANAPP//Caldesmon 1 {ECO:0000313|Ensembl:ENSAPLP00000018719} OS=Anas platyrhynchos platyrhynchos (Northern mallard) Name=CALD1 {ECO:0000313|Ensembl:ENSAPLP00000018719} PE=4;tr|A0A493TGW8|A0A493TGW8_ANAPP//Caldesmon 1 {ECO:0000313|Ensembl:ENSAPLP00000025146} OS=Anas platyrhynchos platyrhynchos (Northern mallard) Name=CALD1 {ECO:0000313|Ensembl:ENSAPLP00000025146} PE=4;tr|A0…
ENSAPLG00000010726	ENSAPLG00000010726;AF:chr1:65722346:65722512-65725033:65722843:65722912-65725033:+	ENSAPLT00000045749,ENSAPLT00000041046	ENSAPLT00000045749,ENSAPLT00000011170,ENSAPLT00000041046	0.22590784463413066	0.23573433665646865	0.3222074137517226	0.16966317597912156	0.1364861028219793	0.1932095317737068	-0.0948302615	0.04995005	MGST1	GO:0016021//integral component of membrane`cellular_component`The component of a membrane consisting of the gene products and protein complexes having at least some part of their peptide sequence embedded in the hydrophobic region of the membrane. [GOC:dos, GOC:go_curators];GO:0004364//glutathione transferase activity`molecular_function`Catalysis of the reaction: R-X + glutathione = H-X + R-S-glu…	K15729//PTGES`microsomal prostaglandin-E synthase 1 [EC:5.3.99.3]	ko00590//Arachidonic acid metabolism`Metabolism`Lipid metabolism;ko01100//Metabolic pathways`Metabolism`Global and overview maps	-	EOB03136.1//Microsomal glutathione S-transferase 1, partial`[Anas platyrhynchos];XP_027317078.1//microsomal glutathione S-transferase 1`[Anas platyrhynchos]	PF01124.21//MAPEG`MAPEG family	-	tr|A0A493TUZ4|A0A493TUZ4_ANAPP//Glutathione transferase {ECO:0000256|ARBA:ARBA00012452} EC=2.5.1.18 {ECO:0000256|ARBA:ARBA00012452} OS=Anas platyrhynchos platyrhynchos (Northern mallard) Name=MGST1 {ECO:0000313|Ensembl:ENSAPLP00000029723} PE=3;tr|A0A8B9TIS3|A0A8B9TIS3_ANAPL//Microsomal glutathione S-transferase 1 {ECO:0000313|Ensembl:ENSAPLP00020021117} OS=Anas platyrhynchos (Mallard) (Anas bosch…
ENSAPLG00000010726	ENSAPLG00000010726;AF:chr1:65722346:65722512-65725033:65723498:65723575-65725033:+	ENSAPLT00000045749,ENSAPLT00000041046	ENSAPLT00000045749,ENSAPLT00000047817,ENSAPLT00000041046	1.0	0.9360090855996591	0.9469528335371544	0.9264367034116021	0.9125450662097092	1.0	-0.0146600498	0.3336663337	MGST1	GO:0016021//integral component of membrane`cellular_component`The component of a membrane consisting of the gene products and protein complexes having at least some part of their peptide sequence embedded in the hydrophobic region of the membrane. [GOC:dos, GOC:go_curators];GO:0004364//glutathione transferase activity`molecular_function`Catalysis of the reaction: R-X + glutathione = H-X + R-S-glu…	K15729//PTGES`microsomal prostaglandin-E synthase 1 [EC:5.3.99.3]	ko00590//Arachidonic acid metabolism`Metabolism`Lipid metabolism;ko01100//Metabolic pathways`Metabolism`Global and overview maps	-	EOB03136.1//Microsomal glutathione S-transferase 1, partial`[Anas platyrhynchos];XP_027317078.1//microsomal glutathione S-transferase 1`[Anas platyrhynchos]	PF01124.21//MAPEG`MAPEG family	-	tr|A0A493TUZ4|A0A493TUZ4_ANAPP//Glutathione transferase {ECO:0000256|ARBA:ARBA00012452} EC=2.5.1.18 {ECO:0000256|ARBA:ARBA00012452} OS=Anas platyrhynchos platyrhynchos (Northern mallard) Name=MGST1 {ECO:0000313|Ensembl:ENSAPLP00000029723} PE=3;tr|A0A8B9TIS3|A0A8B9TIS3_ANAPL//Microsomal glutathione S-transferase 1 {ECO:0000313|Ensembl:ENSAPLP00020021117} OS=Anas platyrhynchos (Mallard) (Anas bosch…
ENSAPLG00000010726	ENSAPLG00000010726;AF:chr1:65722346:65722512-65725033:65723995:65724069-65725033:+	ENSAPLT00000045749,ENSAPLT00000041046	ENSAPLT00000047444,ENSAPLT00000045749,ENSAPLT00000041046	1.0	0.9354388873020728	1.0	1.0	1.0	1.0	0.0215203709	0.3336663337	MGST1	GO:0016021//integral component of membrane`cellular_component`The component of a membrane consisting of the gene products and protein complexes having at least some part of their peptide sequence embedded in the hydrophobic region of the membrane. [GOC:dos, GOC:go_curators];GO:0004364//glutathione transferase activity`molecular_function`Catalysis of the reaction: R-X + glutathione = H-X + R-S-glu…	K15729//PTGES`microsomal prostaglandin-E synthase 1 [EC:5.3.99.3]	ko00590//Arachidonic acid metabolism`Metabolism`Lipid metabolism;ko01100//Metabolic pathways`Metabolism`Global and overview maps	-	EOB03136.1//Microsomal glutathione S-transferase 1, partial`[Anas platyrhynchos];XP_027317078.1//microsomal glutathione S-transferase 1`[Anas platyrhynchos]	PF01124.21//MAPEG`MAPEG family	-	tr|A0A493TUZ4|A0A493TUZ4_ANAPP//Glutathione transferase {ECO:0000256|ARBA:ARBA00012452} EC=2.5.1.18 {ECO:0000256|ARBA:ARBA00012452} OS=Anas platyrhynchos platyrhynchos (Northern mallard) Name=MGST1 {ECO:0000313|Ensembl:ENSAPLP00000029723} PE=3;tr|A0A8B9TIS3|A0A8B9TIS3_ANAPL//Microsomal glutathione S-transferase 1 {ECO:0000313|Ensembl:ENSAPLP00020021117} OS=Anas platyrhynchos (Mallard) (Anas bosch…
ENSAPLG00000010726	ENSAPLG00000010726;AF:chr1:65722843:65722912-65725033:65723498:65723575-65725033:+	ENSAPLT00000011170	ENSAPLT00000011170,ENSAPLT00000047817	1.0	0.9793483877628236	0.9740606809675536	0.9840342639493852	0.9850782477497514	1.0	0.005234481	0.3336663337	MGST1	GO:0016021//integral component of membrane`cellular_component`The component of a membrane consisting of the gene products and protein complexes having at least some part of their peptide sequence embedded in the hydrophobic region of the membrane. [GOC:dos, GOC:go_curators];GO:0004364//glutathione transferase activity`molecular_function`Catalysis of the reaction: R-X + glutathione = H-X + R-S-glu…	K15729//PTGES`microsomal prostaglandin-E synthase 1 [EC:5.3.99.3]	ko00590//Arachidonic acid metabolism`Metabolism`Lipid metabolism;ko01100//Metabolic pathways`Metabolism`Global and overview maps	-	EOB03136.1//Microsomal glutathione S-transferase 1, partial`[Anas platyrhynchos];XP_027317078.1//microsomal glutathione S-transferase 1`[Anas platyrhynchos]	PF01124.21//MAPEG`MAPEG family	-	tr|A0A493TUZ4|A0A493TUZ4_ANAPP//Glutathione transferase {ECO:0000256|ARBA:ARBA00012452} EC=2.5.1.18 {ECO:0000256|ARBA:ARBA00012452} OS=Anas platyrhynchos platyrhynchos (Northern mallard) Name=MGST1 {ECO:0000313|Ensembl:ENSAPLP00000029723} PE=3;tr|A0A8B9TIS3|A0A8B9TIS3_ANAPL//Microsomal glutathione S-transferase 1 {ECO:0000313|Ensembl:ENSAPLP00020021117} OS=Anas platyrhynchos (Mallard) (Anas bosch…
ENSAPLG00000010726	ENSAPLG00000010726;AF:chr1:65722843:65722912-65725033:65723995:65724069-65725033:+	ENSAPLT00000011170	ENSAPLT00000047444,ENSAPLT00000011170	1.0	0.9791557692926326	1.0	1.0	1.0	1.0	0.006948076899999999	0.3336663337	MGST1	GO:0016021//integral component of membrane`cellular_component`The component of a membrane consisting of the gene products and protein complexes having at least some part of their peptide sequence embedded in the hydrophobic region of the membrane. [GOC:dos, GOC:go_curators];GO:0004364//glutathione transferase activity`molecular_function`Catalysis of the reaction: R-X + glutathione = H-X + R-S-glu…	K15729//PTGES`microsomal prostaglandin-E synthase 1 [EC:5.3.99.3]	ko00590//Arachidonic acid metabolism`Metabolism`Lipid metabolism;ko01100//Metabolic pathways`Metabolism`Global and overview maps	-	EOB03136.1//Microsomal glutathione S-transferase 1, partial`[Anas platyrhynchos];XP_027317078.1//microsomal glutathione S-transferase 1`[Anas platyrhynchos]	PF01124.21//MAPEG`MAPEG family	-	tr|A0A493TUZ4|A0A493TUZ4_ANAPP//Glutathione transferase {ECO:0000256|ARBA:ARBA00012452} EC=2.5.1.18 {ECO:0000256|ARBA:ARBA00012452} OS=Anas platyrhynchos platyrhynchos (Northern mallard) Name=MGST1 {ECO:0000313|Ensembl:ENSAPLP00000029723} PE=3;tr|A0A8B9TIS3|A0A8B9TIS3_ANAPL//Microsomal glutathione S-transferase 1 {ECO:0000313|Ensembl:ENSAPLP00020021117} OS=Anas platyrhynchos (Mallard) (Anas bosch…
ENSAPLG00000003024	ENSAPLG00000003024;AF:chr1:77935012:77935084-77936924:77936493:77936699-77936924:+	ENSAPLG00000003024.t1	ENSAPLG00000003024.t1,ENSAPLT00000003072	0.9731163378110564	0.9604849543577132	0.9786236094538096	0.9871570370335438	0.9767487795724608	1.0	0.0172269717	0.22627372629999998	-	-	K14634//TIGAR`fructose-2,6-bisphosphatase [EC:3.1.3.46]	ko00051//Fructose and mannose metabolism`Metabolism`Carbohydrate metabolism;ko01100//Metabolic pathways`Metabolism`Global and overview maps;ko05230//Central carbon metabolism in cancer`Human Diseases`Cancer: overview	-	XP_035401822.1//fructose-2,6-bisphosphatase TIGAR isoform X1`[Cygnus atratus];XP_027305713.1//fructose-2,6-bisphosphatase TIGAR`[Anas platyrhynchos]	PF00300.25//His_Phos_1`Histidine phosphatase superfamily (branch 1)	-	tr|A0A8B9ULS4|A0A8B9ULS4_9AVES//Uncharacterized protein {ECO:0000313|Ensembl:ENSAZOP00000010236} OS=Anas zonorhyncha (Eastern spot-billed duck) PE=4;tr|A0A8B9UJ19|A0A8B9UJ19_9AVES//Uncharacterized protein {ECO:0000313|Ensembl:ENSAZOP00000010202} OS=Anas zonorhyncha (Eastern spot-billed duck) PE=4
ENSAPLG00000011249	ENSAPLG00000011249;AF:chr1:83134092:83134173-83139986:83137102:83137844-83139986:+	ENSAPLG00000011249.t1	ENSAPLT00000028873,ENSAPLG00000011249.t1	0.9878872269539384	0.9763876215302031	0.9715119025237918	0.9774003982529254	0.9539406498156848	1.0	-0.001481901	0.4165834166	-	GO:0016021//integral component of membrane`cellular_component`The component of a membrane consisting of the gene products and protein complexes having at least some part of their peptide sequence embedded in the hydrophobic region of the membrane. [GOC:dos, GOC:go_curators]	K06492//CD58, LFA3`CD58 antigen	ko04514//Cell adhesion molecules`Environmental Information Processing`Signaling molecules and interaction;ko05169//Epstein-Barr virus infection`Human Diseases`Infectious disease: viral	-	NP_001297747.1//lymphocyte function-associated antigen 3`[Anas platyrhynchos];XP_027299801.2//lymphocyte function-associated antigen 3 isoform X1`[Anas platyrhynchos]	-	-	tr|A0A493T8H3|A0A493T8H3_ANAPP//IG domain-containing protein {ECO:0000259|SMART:SM00409} OS=Anas platyrhynchos platyrhynchos (Northern mallard) PE=4;tr|A0A493SWX9|A0A493SWX9_ANAPP//IG domain-containing protein {ECO:0000259|SMART:SM00409} OS=Anas platyrhynchos platyrhynchos (Northern mallard) PE=4;tr|U3IUS4|U3IUS4_ANAPP//IG domain-containing protein {ECO:0000259|SMART:SM00409} OS=Anas platyrhyncho…
ENSAPLG00000010325	ENSAPLG00000010325;AF:chr1:84810591:84810693-84829532:84828757:84828856-84829532:+	ENSAPLT00000030660	ENSAPLT00000041993,ENSAPLT00000043094,ENSAPLT00000030660	0.20090261153324296	0.4107111246342218	0.31594277751999994	0.4005107847190708	0.4492898144513288	0.4740107027437709	0.1320849294	0.04345654349999999	LSAMP	GO:0005829//cytosol`cellular_component`The part of the cytoplasm that does not contain organelles but which does contain other particulate matter, such as protein complexes. [GOC:hjd, GOC:jl]	K06772//LSAMP, LAMP`limbic system-associated membrane protein	-	-	XP_027318834.1//limbic system-associated membrane protein isoform X1`[Anas platyrhynchos];XP_027318841.1//limbic system-associated membrane protein isoform X2`[Anas platyrhynchos];XP_027318848.2//limbic system-associated membrane protein isoform X3`[Anas platyrhynchos]	PF07679.19//I-set`Immunoglobulin I-set domain;PF00047.28//ig`Immunoglobulin domain;PF07686.20//V-set`Immunoglobulin V-set domain;PF13927.9//Ig_3`Immunoglobulin domain;PF13895.9//Ig_2`Immunoglobulin domain	-	tr|U3IS25|U3IS25_ANAPP//Limbic system associated membrane protein {ECO:0000313|Ensembl:ENSAPLP00000010048} OS=Anas platyrhynchos platyrhynchos (Northern mallard) Name=LSAMP {ECO:0000313|Ensembl:ENSAPLP00000010048} PE=4;tr|A0A493TDM6|A0A493TDM6_ANAPP//Limbic system associated membrane protein {ECO:0000313|Ensembl:ENSAPLP00000023783} OS=Anas platyrhynchos platyrhynchos (Northern mallard) Name=LSAMP…
ENSAPLG00000012259	ENSAPLG00000012259;AF:chr1:87712359:87712498-87717956:87714431:87714535-87717956:+	ENSAPLT00000028115	ENSAPLT00000012792,ENSAPLT00000028115,ENSAPLT00000034116	0.12857724523033967	0.2259030339980168	0.18203480027412652	0.22296600902551175	0.3130625584797248	0.2276455794840944	0.0757196892	0.1268731269	TFG	GO:0005737//cytoplasm`cellular_component`The contents of a cell excluding the plasma membrane and nucleus, but including other subcellular structures. [ISBN:0198547684];GO:0048208//COPII vesicle coating`biological_process`The addition of COPII proteins and adaptor proteins to ER membranes during the formation of transport vesicles, forming a vesicle coat. [GOC:ascb_2009, GOC:dph, GOC:jid, GOC:mah…	K09292//TFG`protein TFG	ko05200//Pathways in cancer`Human Diseases`Cancer: overview;ko05216//Thyroid cancer`Human Diseases`Cancer: specific types	-	XP_038038493.1//protein TFG isoform X1`[Anas platyrhynchos];XP_038038495.1//protein TFG isoform X2`[Anas platyrhynchos];XP_038038498.1//protein TFG isoform X3`[Anas platyrhynchos]	PF00564.27//PB1`PB1 domain	-	tr|A0A493T0N7|A0A493T0N7_ANAPP//Trafficking from ER to golgi regulator {ECO:0000313|Ensembl:ENSAPLP00000019447} OS=Anas platyrhynchos platyrhynchos (Northern mallard) Name=TFG {ECO:0000313|Ensembl:ENSAPLP00000019447} PE=4;tr|A0A8B9UCU7|A0A8B9UCU7_9AVES//Trafficking from ER to golgi regulator {ECO:0000313|Ensembl:ENSAZOP00000006624} OS=Anas zonorhyncha (Eastern spot-billed duck) PE=4;tr|A0A493T442…
ENSAPLG00000012031	ENSAPLG00000012031;AF:chr1:89277269:89277350-89359482:89316449:89316596-89359482:+	ENSAPLT00000033371	ENSAPLT00000012565,ENSAPLT00000033371	1.0	1.0	0.9736435741993851	0.988518408156142	1.0	0.9956296533100883	0.0035014958	0.39560439560000005	ALCAM	GO:0016021//integral component of membrane`cellular_component`The component of a membrane consisting of the gene products and protein complexes having at least some part of their peptide sequence embedded in the hydrophobic region of the membrane. [GOC:dos, GOC:go_curators];GO:0005886//plasma membrane`cellular_component`The membrane surrounding a cell that separates the cell from its external env…	K06547//ALCAM, CD166`activated leukocyte cell adhesion molecule	ko04514//Cell adhesion molecules`Environmental Information Processing`Signaling molecules and interaction	-	XP_027305322.2//CD166 antigen isoform X2`[Anas platyrhynchos];XP_040425293.1//CD166 antigen isoform X2`[Cygnus olor]	PF08205.15//C2-set_2`CD80-like C2-set immunoglobulin domain;PF13927.9//Ig_3`Immunoglobulin domain;PF13895.9//Ig_2`Immunoglobulin domain	-	tr|A0A493TES1|A0A493TES1_ANAPP//Activated leukocyte cell adhesion molecule {ECO:0000313|Ensembl:ENSAPLP00000024185} OS=Anas platyrhynchos platyrhynchos (Northern mallard) Name=ALCAM {ECO:0000313|Ensembl:ENSAPLP00000024185} PE=4;tr|A0A493T0E8|A0A493T0E8_ANAPP//Activated leukocyte cell adhesion molecule {ECO:0000313|Ensembl:ENSAPLP00000019389} OS=Anas platyrhynchos platyrhynchos (Northern mallard) …
ENSAPLG00000012031	ENSAPLG00000012031;AF:chr1:89277269:89277350-89359482:89317924:89318555-89359482:+	ENSAPLT00000033371	ENSAPLT00000017664,ENSAPLT00000033371	0.9717681098335262	0.9866321376028266	0.9813749017397624	0.9859424310898809	0.9791865586203196	0.9929729582324464	0.0061089329	0.39560439560000005	ALCAM	GO:0016021//integral component of membrane`cellular_component`The component of a membrane consisting of the gene products and protein complexes having at least some part of their peptide sequence embedded in the hydrophobic region of the membrane. [GOC:dos, GOC:go_curators];GO:0005886//plasma membrane`cellular_component`The membrane surrounding a cell that separates the cell from its external env…	K06547//ALCAM, CD166`activated leukocyte cell adhesion molecule	ko04514//Cell adhesion molecules`Environmental Information Processing`Signaling molecules and interaction	-	XP_027305322.2//CD166 antigen isoform X2`[Anas platyrhynchos];XP_040425293.1//CD166 antigen isoform X2`[Cygnus olor]	PF08205.15//C2-set_2`CD80-like C2-set immunoglobulin domain;PF13927.9//Ig_3`Immunoglobulin domain;PF13895.9//Ig_2`Immunoglobulin domain	-	tr|A0A493TES1|A0A493TES1_ANAPP//Activated leukocyte cell adhesion molecule {ECO:0000313|Ensembl:ENSAPLP00000024185} OS=Anas platyrhynchos platyrhynchos (Northern mallard) Name=ALCAM {ECO:0000313|Ensembl:ENSAPLP00000024185} PE=4;tr|A0A493T0E8|A0A493T0E8_ANAPP//Activated leukocyte cell adhesion molecule {ECO:0000313|Ensembl:ENSAPLP00000019389} OS=Anas platyrhynchos platyrhynchos (Northern mallard) …
ENSAPLG00000009450	ENSAPLG00000009450;AF:chr1:95820677:95820772-95829838:95820793:95820972-95829838:+	ENSAPLT00000009841	ENSAPLT00000009841,ENSAPLT00000009844	0.5426106890347663	0.7940126100230417	0.5729548514376358	0.796532268800732	0.7691405014548163	0.6107748504505341	0.0889564901	0.0504495504	VGLL3	GO:0006355//regulation of transcription, DNA-templated`biological_process`Any process that modulates the frequency, rate or extent of cellular DNA-templated transcription. [GOC:go_curators, GOC:txnOH];GO:0005634//nucleus`cellular_component`A membrane-bounded organelle of eukaryotic cells in which chromosomes are housed and replicated. In most cells, the nucleus contains all of the cell's chromoso…	-	-	-	XP_027305130.1//transcription cofactor vestigial-like protein 3 isoform X1`[Anas platyrhynchos];XP_027305133.1//transcription cofactor vestigial-like protein 3 isoform X4`[Anas platyrhynchos]	PF07545.17//Vg_Tdu`Vestigial/Tondu family	-	tr|U3IPI0|U3IPI0_ANAPP//Vestigial like family member 3 {ECO:0000313|Ensembl:ENSAPLP00000009153} OS=Anas platyrhynchos platyrhynchos (Northern mallard) Name=VGLL3 {ECO:0000313|Ensembl:ENSAPLP00000009153} PE=3;tr|U3IPI3|U3IPI3_ANAPP//Vestigial like family member 3 {ECO:0000313|Ensembl:ENSAPLP00000009156} OS=Anas platyrhynchos platyrhynchos (Northern mallard) Name=VGLL3 {ECO:0000313|Ensembl:ENSAPLP0…
ENSAPLG00000004718	ENSAPLG00000004718;AF:chr1:107294883:107294962-107297174:107295316:107295376-107297174:+	ENSAPLT00000042979	ENSAPLT00000042979,ENSAPLT00000004861	1.0	1.0	1.0	1.0	1.0	0.988630271357688	-0.0037899095000000003	0.39410589409999996	MAP3K7CL	-	K04427//MAP3K7, TAK1`mitogen-activated protein kinase kinase kinase 7 [EC:2.7.11.25]	ko04010//MAPK signaling pathway`Environmental Information Processing`Signal transduction;ko04064//NF-kappa B signaling pathway`Environmental Information Processing`Signal transduction;ko04140//Autophagy - animal`Cellular Processes`Transport and catabolism;ko04152//AMPK signaling pathway`Environmental Information Processing`Signal transduction;ko04310//Wnt signaling pathway`Environmental Informati…	-	XP_032063532.1//MAP3K7 C-terminal-like protein`[Aythya fuligula];OXB60104.1//hypothetical protein ASZ78_003085`[Callipepla squamata]	-	-	tr|A0A8B9ZSE8|A0A8B9ZSE8_9AVES//MAP3K7 C-terminal like {ECO:0000313|Ensembl:ENSAZOP00000011442} OS=Anas zonorhyncha (Eastern spot-billed duck) PE=4;tr|U3IAH8|U3IAH8_ANAPP//MAP3K7 C-terminal like {ECO:0000313|Ensembl:ENSAPLP00000004249} OS=Anas platyrhynchos platyrhynchos (Northern mallard) Name=MAP3K7CL {ECO:0000313|Ensembl:ENSAPLP00000004249} PE=4;tr|A0A8B9USG8|A0A8B9USG8_9AVES//MAP3K7 C-termina…
ENSAPLG00000011342	ENSAPLG00000011342;AF:chr1:108518850:108518930-108520033:108519186:108519224-108520033:+	ENSAPLT00000027030	ENSAPLT00000011812,ENSAPLT00000027030	0.956165883198708	1.0	0.9464098961724292	1.0	0.9316155881032266	0.977105168910162	0.0020483259	0.40559440560000004	IL10RB	GO:0007596//blood coagulation`biological_process`The sequential process in which the multiple coagulation factors of the blood interact, ultimately resulting in the formation of an insoluble fibrin clot; it may be divided into three stages: stage 1, the formation of intrinsic and extrinsic prothrombin converting principle; stage 2, the formation of thrombin; stage 3, the formation of stable fibri…	K05135//IL10RB, CD210B`interleukin 10 receptor beta	ko04060//Cytokine-cytokine receptor interaction`Environmental Information Processing`Signaling molecules and interaction;ko04061//Viral protein interaction with cytokine and cytokine receptor`Environmental Information Processing`Signaling molecules and interaction;ko04630//JAK-STAT signaling pathway`Environmental Information Processing`Signal transduction;ko05145//Toxoplasmosis`Human Diseases`Inf…	-	NP_001297340.1//interleukin-10 receptor subunit beta precursor`[Anas platyrhynchos]	PF01108.20//Tissue_fac`Tissue factor;PF09294.13//Interfer-bind`Interferon-alpha/beta receptor, fibronectin type III	-	tr|L7X844|L7X844_ANAPL//Coagulation factor III {ECO:0000256|ARBA:ARBA00022403} Tissue factor {ECO:0000256|ARBA:ARBA00018722} OS=Anas platyrhynchos (Mallard) (Anas boschas) Synonyms=IL10RB {ECO:0000313|Ensembl:ENSAPLP00020002507} PE=2;tr|U3IV18|U3IV18_ANAPP//Coagulation factor III {ECO:0000256|ARBA:ARBA00022403} Tissue factor {ECO:0000256|ARBA:ARBA00018722} OS=Anas platyrhynchos platyrhynchos (Nor…
ENSAPLG00000011322	ENSAPLG00000011322;AF:chr1:108538245:108538918-108547961:108539956:108540040-108547961:+	ENSAPLT00000026466	ENSAPLT00000011786,ENSAPLT00000043645,ENSAPLT00000026466	0.09687556418126014	0.1039156347126433	0.0654798531588563	0.07948734318272785	0.13921551055386436	0.09724870892069272	0.0165601702	0.3106893107	IFNAR1	GO:0016021//integral component of membrane`cellular_component`The component of a membrane consisting of the gene products and protein complexes having at least some part of their peptide sequence embedded in the hydrophobic region of the membrane. [GOC:dos, GOC:go_curators];GO:1901857//positive regulation of cellular respiration`biological_process`Any process that activates or increases the frequ…	K05130//IFNAR1`interferon receptor 1	ko04060//Cytokine-cytokine receptor interaction`Environmental Information Processing`Signaling molecules and interaction;ko04151//PI3K-Akt signaling pathway`Environmental Information Processing`Signal transduction;ko04217//Necroptosis`Cellular Processes`Cell growth and death;ko04380//Osteoclast differentiation`Organismal Systems`Development and regeneration;ko04620//Toll-like receptor signaling p…	-	XP_027304979.2//interferon alpha/beta receptor 1`[Anas platyrhynchos]	PF01108.20//Tissue_fac`Tissue factor;PF09294.13//Interfer-bind`Interferon-alpha/beta receptor, fibronectin type III	-	tr|A0A493SZP8|A0A493SZP8_ANAPP//Interferon alpha and beta receptor subunit 1 {ECO:0000313|Ensembl:ENSAPLP00000019119} OS=Anas platyrhynchos platyrhynchos (Northern mallard) Name=IFNAR1 {ECO:0000313|Ensembl:ENSAPLP00000019119} PE=4;tr|U3IUZ2|U3IUZ2_ANAPP//Interferon alpha and beta receptor subunit 1 {ECO:0000313|Ensembl:ENSAPLP00000011065} OS=Anas platyrhynchos platyrhynchos (Northern mallard) Nam…
ENSAPLG00000008867	ENSAPLG00000008867;AF:chr1:120196340:120196396-120211576:120205430:120205552-120211576:+	ENSAPLG00000008867.t1	ENSAPLT00000009213,ENSAPLG00000008867.t1	0.6889701475636667	0.6075315118153646	0.4602975804814497	0.7588655408444079	0.689392473041454	0.6698346177235774	0.1204311306	0.0539460539	PRRG1	-	K24467//PROZ`vitamin K-dependent protein Z	-	-	XP_032053737.1//transmembrane gamma-carboxyglutamic acid protein 1, partial`[Aythya fuligula]	PF00594.23//Gla`Vitamin K-dependent carboxylation/gamma-carboxyglutamic (GLA) domain	-	tr|A0A8B9T1X4|A0A8B9T1X4_ANAPL//Uncharacterized protein {ECO:0000313|Ensembl:ENSAPLP00020014224} OS=Anas platyrhynchos (Mallard) (Anas boschas) PE=4
ENSAPLG00000010353	ENSAPLG00000010353;AF:chr1:120660860:120660940-120722914:120714379:120714510-120722914:+	ENSAPLT00000010794	ENSAPLT00000026339,ENSAPLT00000010794	0.7950683652137828	0.8846836469142554	0.8480724025431791	0.9099683639750624	0.8720804389585533	0.9253605615023428	0.0598616499	0.08241758240000001	TSPAN7	-	K06571//TSPAN7, TM4SF2, MXS1, CD231`tetraspanin-7	ko05202//Transcriptional misregulation in cancer`Human Diseases`Cancer: overview	-	OPJ69722.1//tetraspanin-7`[Patagioenas fasciata monilis];XP_005014370.1//tetraspanin-7`[Anas platyrhynchos]	PF00335.23//Tetraspanin`Tetraspanin family	-	tr|A0A8C3KEW1|A0A8C3KEW1_9CHAR//Uncharacterized protein {ECO:0000313|Ensembl:ENSCPGP00000022738} OS=Calidris pygmaea (Spoon-billed sandpiper) PE=4;tr|A0A8B9VXB2|A0A8B9VXB2_9AVES//Uncharacterized protein {ECO:0000313|Ensembl:ENSAZOP00000029535} OS=Anas zonorhyncha (Eastern spot-billed duck) PE=4
ENSAPLG00000015929	ENSAPLG00000015929;AF:chr1:121262991:121263048-121265137:121264020:121264868-121265137:+	ENSAPLT00000016629	ENSAPLT00000016629,ENSAPLT00000037581	0.923092350470075	1.0	0.956783490889948	1.0	0.966201883943723	0.9865778214386948	0.024301287999999997	0.3971028971	ATP6AP2	GO:0032591//dendritic spine membrane`cellular_component`The portion of the plasma membrane surrounding a dendritic spine. [GOC:mah];GO:0016021//integral component of membrane`cellular_component`The component of a membrane consisting of the gene products and protein complexes having at least some part of their peptide sequence embedded in the hydrophobic region of the membrane. [GOC:dos, GOC:go_cu…	K19514//ATP6AP2, PRR`renin receptor	ko04614//Renin-angiotensin system`Organismal Systems`Endocrine system	-	XP_027304807.2//renin receptor`[Anas platyrhynchos];XP_032057467.1//renin receptor`[Aythya fuligula];EOB06523.1//Renin receptor, partial`[Anas platyrhynchos];XP_035171902.1//renin receptor`[Oxyura jamaicensis]	PF07850.17//Renin_r`Renin receptor-like protein	-	tr|A0A493SZ80|A0A493SZ80_ANAPP//ATPase H(+)-transporting lysosomal accessory protein 2 {ECO:0000256|ARBA:ARBA00014707} ATPase H(+)-transporting lysosomal-interacting protein 2 {ECO:0000256|ARBA:ARBA00017918} Renin receptor {ECO:0000256|ARBA:ARBA00014237} Renin/prorenin receptor {ECO:0000256|ARBA:ARBA00016058} OS=Anas platyrhynchos platyrhynchos (Northern mallard) Name=ATP6AP2 {ECO:0000313|Ensembl…
ENSAPLG00000015929	ENSAPLG00000015929;AF:chr1:121262991:121263048-121265137:121264115:121264868-121265137:+	ENSAPLT00000016629	ENSAPLT00000016629,ENSAPLT00000019569	0.9780935649159961	1.0	0.9646470430502816	1.0	0.9834058824773416	0.9687728813850472	0.0031460520000000003	0.3971028971	ATP6AP2	GO:0032591//dendritic spine membrane`cellular_component`The portion of the plasma membrane surrounding a dendritic spine. [GOC:mah];GO:0016021//integral component of membrane`cellular_component`The component of a membrane consisting of the gene products and protein complexes having at least some part of their peptide sequence embedded in the hydrophobic region of the membrane. [GOC:dos, GOC:go_cu…	K19514//ATP6AP2, PRR`renin receptor	ko04614//Renin-angiotensin system`Organismal Systems`Endocrine system	-	XP_027304807.2//renin receptor`[Anas platyrhynchos];XP_032057467.1//renin receptor`[Aythya fuligula];EOB06523.1//Renin receptor, partial`[Anas platyrhynchos];XP_035171902.1//renin receptor`[Oxyura jamaicensis]	PF07850.17//Renin_r`Renin receptor-like protein	-	tr|A0A493SZ80|A0A493SZ80_ANAPP//ATPase H(+)-transporting lysosomal accessory protein 2 {ECO:0000256|ARBA:ARBA00014707} ATPase H(+)-transporting lysosomal-interacting protein 2 {ECO:0000256|ARBA:ARBA00017918} Renin receptor {ECO:0000256|ARBA:ARBA00014237} Renin/prorenin receptor {ECO:0000256|ARBA:ARBA00016058} OS=Anas platyrhynchos platyrhynchos (Northern mallard) Name=ATP6AP2 {ECO:0000313|Ensembl…
ENSAPLG00000021699	ENSAPLG00000021699;AF:chr1:127562098:127562938-127563653:127563318:127563450-127563653:+	ENSAPLT00000019254,ENSAPLT00000026370	ENSAPLT00000019254,ENSAPLT00000026370,ENSAPLT00000042208	1.0	0.94012569494803	1.0	1.0	1.0	0.9732424616164312	0.0110389222	0.35264735259999996	GEMIN8	GO:0032797//SMN complex`cellular_component`A protein complex that contains the survival motor neuron (SMN) protein and at least eight additional integral components, including the Gemin2-8 and Unrip proteins; the complex is found in the cytoplasm and in nuclear Gems, and is involved in spliceosomal snRNP assembly in the cytoplasm and in pre-mRNA splicing in the nucleus. [PMID:16434402, PMID:17023…	K13136//GEMIN8`gem associated protein 8	-	-	XP_027303652.2//gem-associated protein 8`[Anas platyrhynchos]	PF15348.9//GEMIN8`Gemini of Cajal bodies-associated protein 8	-	tr|A0A493TBB7|A0A493TBB7_ANAPP//Gem nuclear organelle associated protein 8 {ECO:0000313|Ensembl:ENSAPLP00000022973} OS=Anas platyrhynchos platyrhynchos (Northern mallard) Name=GEMIN8 {ECO:0000313|Ensembl:ENSAPLP00000022973} PE=4;tr|A0A493STK3|A0A493STK3_ANAPP//Gem nuclear organelle associated protein 8 {ECO:0000313|Ensembl:ENSAPLP00000016825} OS=Anas platyrhynchos platyrhynchos (Northern mallard)…
ENSAPLG00000013046	ENSAPLG00000013046;AF:chr1:127603035:127603077-127696460:127603265:127603733-127696460:+	ENSAPLT00000013589	ENSAPLT00000013589,ENSAPLT00000025475	0.0	0.012678490604286044	0.0	0.0	0.0	0.0	-0.0042261634999999995	0.3886113886	GPM6B	GO:0016021//integral component of membrane`cellular_component`The component of a membrane consisting of the gene products and protein complexes having at least some part of their peptide sequence embedded in the hydrophobic region of the membrane. [GOC:dos, GOC:go_curators];GO:0005886//plasma membrane`cellular_component`The membrane surrounding a cell that separates the cell from its external env…	K17271//PLP1`myelin proteolipid protein	-	-	POI24258.1//hypothetical protein CIB84_011992, partial`[Bambusicola thoracicus];XP_009869958.1//PREDICTED: neuronal membrane glycoprotein M6-b`[Apaloderma vittatum];XP_030332779.1//neuronal membrane glycoprotein M6-b isoform X2`[Strigops habroptila];XP_035398188.1//neuronal membrane glycoprotein M6-b isoform X4`[Cygnus atratus];XP_013055569.1//PREDICTED: neuronal membrane glycoprotein M6-b isofor…	PF01275.22//Myelin_PLP`Myelin proteolipid protein (PLP or lipophilin)	-	tr|U3J017|U3J017_ANAPP//Glycoprotein M6B {ECO:0000313|Ensembl:ENSAPLP00000012844} OS=Anas platyrhynchos platyrhynchos (Northern mallard) Name=GPM6B {ECO:0000313|Ensembl:ENSAPLP00000012844} PE=3;tr|A0A493TVW2|A0A493TVW2_ANAPP//Glycoprotein M6B {ECO:0000313|Ensembl:ENSAPLP00000029944} OS=Anas platyrhynchos platyrhynchos (Northern mallard) Name=GPM6B {ECO:0000313|Ensembl:ENSAPLP00000029944} PE=3;tr|…
ENSAPLG00000013046	ENSAPLG00000013046;AF:chr1:127603035:127603077-127696460:127603619:127603733-127696460:+	ENSAPLT00000013589	ENSAPLT00000013589,ENSAPLG00000013046.t1	0.0	0.005525772147982678	0.0	0.0	0.0	0.0	-0.001841924	0.3886113886	GPM6B	GO:0016021//integral component of membrane`cellular_component`The component of a membrane consisting of the gene products and protein complexes having at least some part of their peptide sequence embedded in the hydrophobic region of the membrane. [GOC:dos, GOC:go_curators];GO:0005886//plasma membrane`cellular_component`The membrane surrounding a cell that separates the cell from its external env…	K17271//PLP1`myelin proteolipid protein	-	-	POI24258.1//hypothetical protein CIB84_011992, partial`[Bambusicola thoracicus];XP_009869958.1//PREDICTED: neuronal membrane glycoprotein M6-b`[Apaloderma vittatum];XP_030332779.1//neuronal membrane glycoprotein M6-b isoform X2`[Strigops habroptila];XP_035398188.1//neuronal membrane glycoprotein M6-b isoform X4`[Cygnus atratus];XP_013055569.1//PREDICTED: neuronal membrane glycoprotein M6-b isofor…	PF01275.22//Myelin_PLP`Myelin proteolipid protein (PLP or lipophilin)	-	tr|U3J017|U3J017_ANAPP//Glycoprotein M6B {ECO:0000313|Ensembl:ENSAPLP00000012844} OS=Anas platyrhynchos platyrhynchos (Northern mallard) Name=GPM6B {ECO:0000313|Ensembl:ENSAPLP00000012844} PE=3;tr|A0A493TVW2|A0A493TVW2_ANAPP//Glycoprotein M6B {ECO:0000313|Ensembl:ENSAPLP00000029944} OS=Anas platyrhynchos platyrhynchos (Northern mallard) Name=GPM6B {ECO:0000313|Ensembl:ENSAPLP00000029944} PE=3;tr|…
ENSAPLG00000013046	ENSAPLG00000013046;AF:chr1:127603265:127603733-127696460:127678340:127679063-127696460:+	ENSAPLT00000025475	ENSAPLT00000025475,ENSAPLT00000046435	1.0	0.9881934467754232	0.9923594012054068	1.0	1.0	1.0	0.006482384	0.3886113886	GPM6B	GO:0016021//integral component of membrane`cellular_component`The component of a membrane consisting of the gene products and protein complexes having at least some part of their peptide sequence embedded in the hydrophobic region of the membrane. [GOC:dos, GOC:go_curators];GO:0005886//plasma membrane`cellular_component`The membrane surrounding a cell that separates the cell from its external env…	K17271//PLP1`myelin proteolipid protein	-	-	POI24258.1//hypothetical protein CIB84_011992, partial`[Bambusicola thoracicus];XP_009869958.1//PREDICTED: neuronal membrane glycoprotein M6-b`[Apaloderma vittatum];XP_030332779.1//neuronal membrane glycoprotein M6-b isoform X2`[Strigops habroptila];XP_035398188.1//neuronal membrane glycoprotein M6-b isoform X4`[Cygnus atratus];XP_013055569.1//PREDICTED: neuronal membrane glycoprotein M6-b isofor…	PF01275.22//Myelin_PLP`Myelin proteolipid protein (PLP or lipophilin)	-	tr|U3J017|U3J017_ANAPP//Glycoprotein M6B {ECO:0000313|Ensembl:ENSAPLP00000012844} OS=Anas platyrhynchos platyrhynchos (Northern mallard) Name=GPM6B {ECO:0000313|Ensembl:ENSAPLP00000012844} PE=3;tr|A0A493TVW2|A0A493TVW2_ANAPP//Glycoprotein M6B {ECO:0000313|Ensembl:ENSAPLP00000029944} OS=Anas platyrhynchos platyrhynchos (Northern mallard) Name=GPM6B {ECO:0000313|Ensembl:ENSAPLP00000029944} PE=3;tr|…
ENSAPLG00000013046	ENSAPLG00000013046;AF:chr1:127603619:127603733-127696460:127678340:127679063-127696460:+	ENSAPLG00000013046.t1	ENSAPLG00000013046.t1,ENSAPLT00000046435	1.0	0.9948568140737006	0.9978307652460748	1.0	1.0	1.0	0.0024374735999999997	0.3886113886	GPM6B	GO:0016021//integral component of membrane`cellular_component`The component of a membrane consisting of the gene products and protein complexes having at least some part of their peptide sequence embedded in the hydrophobic region of the membrane. [GOC:dos, GOC:go_curators];GO:0005886//plasma membrane`cellular_component`The membrane surrounding a cell that separates the cell from its external env…	K17271//PLP1`myelin proteolipid protein	-	-	POI24258.1//hypothetical protein CIB84_011992, partial`[Bambusicola thoracicus];XP_009869958.1//PREDICTED: neuronal membrane glycoprotein M6-b`[Apaloderma vittatum];XP_030332779.1//neuronal membrane glycoprotein M6-b isoform X2`[Strigops habroptila];XP_035398188.1//neuronal membrane glycoprotein M6-b isoform X4`[Cygnus atratus];XP_013055569.1//PREDICTED: neuronal membrane glycoprotein M6-b isofor…	PF01275.22//Myelin_PLP`Myelin proteolipid protein (PLP or lipophilin)	-	tr|U3J017|U3J017_ANAPP//Glycoprotein M6B {ECO:0000313|Ensembl:ENSAPLP00000012844} OS=Anas platyrhynchos platyrhynchos (Northern mallard) Name=GPM6B {ECO:0000313|Ensembl:ENSAPLP00000012844} PE=3;tr|A0A493TVW2|A0A493TVW2_ANAPP//Glycoprotein M6B {ECO:0000313|Ensembl:ENSAPLP00000029944} OS=Anas platyrhynchos platyrhynchos (Northern mallard) Name=GPM6B {ECO:0000313|Ensembl:ENSAPLP00000029944} PE=3;tr|…
ENSAPLG00000030870	ENSAPLG00000030870;AF:chr1:127741425:127741502-127743469:127741664:127741773-127743469:+	ENSAPLT00000040863	ENSAPLT00000022951,ENSAPLT00000040863	0.0	0.0	0.026732608596352105	0.0	0.0	0.0	-0.0089108695	0.2292707293	-	GO:0048471//perinuclear region of cytoplasm`cellular_component`Cytoplasm situated near, or occurring around, the nucleus. [GOC:jid];GO:0006888//endoplasmic reticulum to Golgi vesicle-mediated transport`biological_process`The directed movement of substances from the endoplasmic reticulum (ER) to the Golgi, mediated by COP II vesicles. Small COP II coated vesicles form from the ER and then fuse dir…	K20301//TRAPPC2, TRS20`trafficking protein particle complex subunit 2	-	-	XP_027303639.1//trafficking protein particle complex subunit 2`[Anas platyrhynchos];OPJ69587.1//trafficking protein particle complex subunit 2`[Patagioenas fasciata monilis]	PF04628.16//Sedlin_N`Sedlin, N-terminal conserved region;PF04099.15//Sybindin`Sybindin-like family	-	tr|A0A493T3L9|A0A493T3L9_ANAPP//Trafficking protein particle complex 2B {ECO:0000313|Ensembl:ENSAPLP00000020421} OS=Anas platyrhynchos platyrhynchos (Northern mallard) Name=TRAPPC2 {ECO:0000313|Ensembl:ENSAPLP00000020421} PE=3;tr|A0A6J3DFB3|A0A6J3DFB3_AYTFU//trafficking protein particle complex subunit 2 {ECO:0000313|RefSeq:XP_032048128.1} OS=Aythya fuligula (Tufted duck) (Anas fuligula) Name=TRA…
ENSAPLG00000008213	ENSAPLG00000008213;AF:chr1:140748432:140748481-140749582:140749146:140749473-140749582:+	ENSAPLG00000008213.t1	ENSAPLG00000008213.t1,ENSAPLT00000048351	0.9343069759885309	0.940122084990336	0.9230757121811816	0.9393915280298316	0.9356536314665274	0.9420421231242524	0.0065275032	0.2592407592	POMP	GO:0005737//cytoplasm`cellular_component`The contents of a cell excluding the plasma membrane and nucleus, but including other subcellular structures. [ISBN:0198547684];GO:0016607//nuclear speck`cellular_component`A discrete extra-nucleolar subnuclear domain, 20-50 in number, in which splicing factors are seen to be localized by immunofluorescence microscopy. [http://www.cellnucleus.com/];GO:0043…	K11599//POMP, UMP1`proteasome maturation protein	ko03050//Proteasome`Genetic Information Processing`Folding, sorting and degradation	-	XP_027325529.1//proteasome maturation protein`[Anas platyrhynchos]	PF05348.14//UMP1`Proteasome maturation factor UMP1	-	tr|U3IKT2|U3IKT2_ANAPP//Proteasome maturation protein {ECO:0000313|Ensembl:ENSAPLP00000007854} OS=Anas platyrhynchos platyrhynchos (Northern mallard) Name=POMP {ECO:0000313|Ensembl:ENSAPLP00000007854} PE=4;tr|A0A8B9UC23|A0A8B9UC23_9AVES//Uncharacterized protein {ECO:0000313|Ensembl:ENSAZOP00000006023} OS=Anas zonorhyncha (Eastern spot-billed duck) PE=4;tr|A0A6J3ELG6|A0A6J3ELG6_AYTFU//proteasome m…
ENSAPLG00000010374	ENSAPLG00000010374;AF:chr1:142667073:142667434-142671278:142670675:142670769-142671278:+	ENSAPLT00000019250	ENSAPLT00000010823,ENSAPLT00000019250	0.015859751520312042	0.0	0.005234631780453404	0.009396080263798305	0.007911524413984045	0.027852860339236337	0.0080220272	0.30619380620000003	RFC3	GO:0006260//DNA replication`biological_process`The cellular metabolic process in which a cell duplicates one or more molecules of DNA. DNA replication begins when specific sequences, known as origins of replication, are recognized and bound by initiation proteins, and ends when the original DNA molecule has been completely duplicated and the copies topologically separated. The unit of replication…	K10756//RFC3_5`replication factor C subunit 3/5	ko03030//DNA replication`Genetic Information Processing`Replication and repair;ko03410//Base excision repair`Genetic Information Processing`Replication and repair;ko03420//Nucleotide excision repair`Genetic Information Processing`Replication and repair;ko03430//Mismatch repair`Genetic Information Processing`Replication and repair	-	XP_035180400.1//replication factor C subunit 3 isoform X2`[Oxyura jamaicensis];XP_027325990.1//replication factor C subunit 3`[Anas platyrhynchos]	PF03215.18//Rad17`Rad17 P-loop domain;PF13177.9//DNA_pol3_delta2`DNA polymerase III, delta subunit	-	tr|A0A493TP62|A0A493TP62_ANAPP//Replication factor C subunit 3 {ECO:0000313|Ensembl:ENSAPLP00000027652} OS=Anas platyrhynchos platyrhynchos (Northern mallard) Name=RFC3 {ECO:0000313|Ensembl:ENSAPLP00000027652} PE=4;tr|A0A7K7L801|A0A7K7L801_9AVES//RFC3 factor {ECO:0000313|EMBL:NWZ26469.1} Fragment OS=Asarcornis scutulata ORFNames=ASASCU_R07061 {ECO:0000313|EMBL:NWZ26469.1} PE=4
ENSAPLG00000001650	ENSAPLG00000001650;AF:chr1:155644367:155644450-155645956:155645195:155645822-155645956:+	ENSAPLG00000001650.t1	ENSAPLG00000001650.t1,ENSAPLT00000001643	0.9766260401905259	0.962456410700446	0.9375608831075358	0.9850987924291438	0.9635154888153116	0.965191108261285	0.0123873518	0.3286713287	ABHD13	GO:0016021//integral component of membrane`cellular_component`The component of a membrane consisting of the gene products and protein complexes having at least some part of their peptide sequence embedded in the hydrophobic region of the membrane. [GOC:dos, GOC:go_curators];GO:0008474//palmitoyl-(protein) hydrolase activity`molecular_function`Catalysis of the reaction: palmitoyl-protein + H2O = p…	K24083//ABHD13`abhydrolase domain-containing protein 13 [EC:3.-.-.-]	-	-	XP_025928812.1//protein ABHD13`[Apteryx rowi];XP_027299866.1//protein ABHD13`[Anas platyrhynchos]	PF00561.23//Abhydrolase_1`alpha/beta hydrolase fold;PF12146.11//Hydrolase_4`Serine aminopeptidase, S33	-	tr|U3I1F2|U3I1F2_ANAPP//Abhydrolase domain containing 13 {ECO:0000313|Ensembl:ENSAPLP00000001072} OS=Anas platyrhynchos platyrhynchos (Northern mallard) Name=ABHD13 {ECO:0000313|Ensembl:ENSAPLP00000001072} PE=4;tr|R0LHC4|R0LHC4_ANAPL//Abhydrolase domain containing 13 {ECO:0000313|Ensembl:ENSAPLP00020008936} Abhydrolase domain-containing protein 13 {ECO:0000313|EMBL:EOA99712.1} Fragment OS=Anas pl…
ENSAPLG00000013373	ENSAPLG00000013373;AF:chr1:160240305:160240725-160252012:160243492:160243718-160252012:+	ENSAPLT00000036907	ENSAPLT00000013957,ENSAPLT00000036907	1.0	1.0	0.9885931263739746	0.9815336648370624	0.9620378443618508	0.9776904600901868	-0.022443718999999997	0.1893106893	UXS1	GO:0042732//D-xylose metabolic process`biological_process`The chemical reactions and pathways involving D-xylose, a naturally occurring plant polysaccharide. [ISBN:0198506732];GO:0033320//UDP-D-xylose biosynthetic process`biological_process`The chemical reactions and pathways resulting in the formation of UDP-D-xylose, uridinediphosphoxylose, a substance composed of xylose in glycosidic linkage w…	K08678//UXS1, uxs`UDP-glucuronate decarboxylase [EC:4.1.1.35]	ko00520//Amino sugar and nucleotide sugar metabolism`Metabolism`Carbohydrate metabolism;ko01100//Metabolic pathways`Metabolism`Global and overview maps;ko01250//Biosynthesis of nucleotide sugars`Metabolism`Global and overview maps	-	XP_027301030.1//UDP-glucuronic acid decarboxylase 1 isoform X2`[Anas platyrhynchos];XP_027301025.1//UDP-glucuronic acid decarboxylase 1 isoform X1`[Anas platyrhynchos]	PF11803.11//UXS1_N`UDP-glucuronate decarboxylase N-terminal;PF04321.20//RmlD_sub_bind`RmlD substrate binding domain;PF01370.24//Epimerase`NAD dependent epimerase/dehydratase family;PF01073.22//3Beta_HSD`3-beta hydroxysteroid dehydrogenase/isomerase family;PF16363.8//GDP_Man_Dehyd`GDP-mannose 4,6 dehydratase;PF07993.15//NAD_binding_4`Male sterility protein	-	tr|A0A493TUS0|A0A493TUS0_ANAPP//UDP-glucuronate decarboxylase 1 {ECO:0000256|ARBA:ARBA00021395} EC=4.1.1.35 {ECO:0000256|ARBA:ARBA00012290} UDP-glucuronic acid decarboxylase 1 {ECO:0000256|ARBA:ARBA00018816} OS=Anas platyrhynchos platyrhynchos (Northern mallard) Name=UXS1 {ECO:0000313|Ensembl:ENSAPLP00000029544} PE=3;tr|A0A6J3CHW2|A0A6J3CHW2_AYTFU//UDP-glucuronate decarboxylase 1 {ECO:0000256|ARB…
ENSAPLG00000013513	ENSAPLG00000013513;AF:chr1:160539515:160539836-160553027:160552880:160552882-160553027:+	ENSAPLT00000044040,ENSAPLT00000034232	ENSAPLT00000047822,ENSAPLT00000044040,ENSAPLT00000034232	0.9880344226259912	1.0	1.0	1.0	1.0	1.0	0.0039885258	0.3831168831	FHL2	GO:0046872//metal ion binding`molecular_function`Binding to a metal ion. [GOC:ai];GO:0060347//heart trabecula formation`biological_process`The process of creating a trabecula in the heart. A trabecula is a tissue element in the form of a small beam, strut or rod. [GOC:dph];GO:0055015//ventricular cardiac muscle cell development`biological_process`The process whose specific outcome is the progress…	K14380//FHL2`four and a half LIM domains protein 2	ko04380//Osteoclast differentiation`Organismal Systems`Development and regeneration	-	XP_005031107.1//four and a half LIM domains protein 2`[Anas platyrhynchos];XP_037993417.1//four and a half LIM domains protein 2 isoform X1`[Motacilla alba alba]	PF00412.25//LIM`LIM domain	Homeobox//http://bioinfo.life.hust.edu.cn/AnimalTFDB#!/tf_detail?species=Oreochromis_niloticus&family=Homeobox	tr|A0A493U3Y0|A0A493U3Y0_ANAPP//Four and a half LIM domains 2 {ECO:0000313|Ensembl:ENSAPLP00000032759} OS=Anas platyrhynchos platyrhynchos (Northern mallard) Name=FHL2 {ECO:0000313|Ensembl:ENSAPLP00000032759} PE=4;tr|A0A493T1B7|A0A493T1B7_ANAPP//Four and a half LIM domains 2 {ECO:0000313|Ensembl:ENSAPLP00000019662} OS=Anas platyrhynchos platyrhynchos (Northern mallard) Name=FHL2 {ECO:0000313|Ense…
ENSAPLG00000009381	ENSAPLG00000009381;AF:chr1:175579406:175579559-175587246:175585696:175585858-175587246:+	ENSAPLT00000009776	ENSAPLT00000023432,ENSAPLT00000009776	0.10325510123204552	0.04598509319210324	0.2679735171439909	0.0863025515498903	0.05871867630619574	0.0816066882507671	-0.06352859849999999	0.14535464539999998	CTSC	GO:0005764//lysosome`cellular_component`A small lytic vacuole that has cell cycle-independent morphology found in most animal cells and that contains a variety of hydrolases, most of which have their maximal activities in the pH range 5-6. The contained enzymes display latency if properly isolated. About 40 different lysosomal hydrolases are known and lysosomes have a great variety of morphologie…	K01275//CTSC`cathepsin C [EC:3.4.14.1]	ko04142//Lysosome`Cellular Processes`Transport and catabolism;ko04210//Apoptosis`Cellular Processes`Cell growth and death	-	XP_027322932.1//dipeptidyl peptidase 1`[Anas platyrhynchos]	PF08773.14//CathepsinC_exc`Cathepsin C exclusion domain;PF00112.26//Peptidase_C1`Papain family cysteine protease	-	tr|U3IPB6|U3IPB6_ANAPP//Cathepsin C {ECO:0000256|ARBA:ARBA00015583} EC=3.4.14.1 {ECO:0000256|ARBA:ARBA00012059} Cathepsin J {ECO:0000256|ARBA:ARBA00015574} Dipeptidyl peptidase 1 {ECO:0000256|ARBA:ARBA00014709} Dipeptidyl peptidase I {ECO:0000256|ARBA:ARBA00015493} Dipeptidyl transferase {ECO:0000256|ARBA:ARBA00022247} OS=Anas platyrhynchos platyrhynchos (Northern mallard) Name=CTSC {ECO:0000313|…
ENSAPLG00000009191	ENSAPLG00000009191;AF:chr1:192983229:192983377-192995240:192991781:192991816-192995240:+	ENSAPLT00000009571	ENSAPLT00000025341,ENSAPLT00000009571	0.9954934243219624	1.0	0.994327961297428	1.0	1.0	1.0	0.0033928715	0.3836163836	CAB39L	-	K08272//CAB39, MO25`calcium binding protein 39	ko04150//mTOR signaling pathway`Environmental Information Processing`Signal transduction;ko04152//AMPK signaling pathway`Environmental Information Processing`Signal transduction	-	XP_005015308.1//calcium-binding protein 39-like isoform X1`[Anas platyrhynchos]	PF08569.14//Mo25`Mo25-like	-	tr|A0A6J3DE90|A0A6J3DE90_AYTFU//LOW QUALITY PROTEIN: calcium-binding protein 39-like {ECO:0000313|RefSeq:XP_032047773.1} OS=Aythya fuligula (Tufted duck) (Anas fuligula) Name=CAB39L {ECO:0000313|RefSeq:XP_032047773.1} PE=3;tr|A0A493T4F6|A0A493T4F6_ANAPP//Calcium binding protein 39 like {ECO:0000313|Ensembl:ENSAPLP00000020782} OS=Anas platyrhynchos platyrhynchos (Northern mallard) Name=CAB39L {ECO…
ENSAPLG00000006631	ENSAPLG00000006631;AF:chr1:201440059:201440165-201448393:201447297:201447325-201448393:+	ENSAPLG00000006631.t1	ENSAPLG00000006631.t1,ENSAPLT00000006929	0.982119439582963	0.9842651445412736	0.9590046508934188	0.9789626757943584	0.9720965891111782	1.0	0.0085566766	0.35664335659999996	PPME1	GO:0051723//protein methylesterase activity`molecular_function`Catalysis of the reaction: protein amino acid methyl ester + H2O = protein amino acid + methanol. [GOC:ai];GO:0006482//protein demethylation`biological_process`The removal of a methyl group, from a protein amino acid. A methyl group is derived from methane by the removal of a hydrogen atom. [GOC:mah]	K13617//PPME1`protein phosphatase methylesterase 1 [EC:3.1.1.89]	-	-	XP_040388076.1//protein phosphatase methylesterase 1 isoform X4`[Cygnus olor];XP_035426296.1//protein phosphatase methylesterase 1 isoform X3`[Cygnus atratus];XP_032044286.1//protein phosphatase methylesterase 1`[Aythya fuligula]	PF00561.23//Abhydrolase_1`alpha/beta hydrolase fold;PF12146.11//Hydrolase_4`Serine aminopeptidase, S33;PF12697.10//Abhydrolase_6`Alpha/beta hydrolase family	-	tr|A0A8B9QXG5|A0A8B9QXG5_ANAPL//Protein phosphatase methylesterase 1 {ECO:0000313|Ensembl:ENSAPLP00020003930} OS=Anas platyrhynchos (Mallard) (Anas boschas) PE=4;tr|A0A493TM78|A0A493TM78_ANAPP//Protein phosphatase methylesterase 1 {ECO:0000256|PIRNR:PIRNR022950} Short=PME-1 {ECO:0000256|PIRNR:PIRNR022950} EC=3.1.1.- {ECO:0000256|PIRNR:PIRNR022950} OS=Anas platyrhynchos platyrhynchos (Northern mal…
ENSAPLG00000023360	ENSAPLG00000023360;AF:PEDO01014607.1:72:283-1419:951:1017-1419:+	ENSAPLT00000020826	ENSAPLT00000020826,ENSAPLG00000023360.t1	0.0	0.23539081188280755	0.0	0.0	0.0	0.0	-0.078463604	0.0924075924	-	GO:0005765//lysosomal membrane`cellular_component`The lipid bilayer surrounding the lysosome and separating its contents from the cell cytoplasm. [GOC:ai]	K20822//MEF2BNB, BORCS8`BLOC-1 related complex subunit 8	-	-	XP_038025100.1//BLOC-1-related complex subunit 8 isoform X5`[Anas platyrhynchos]	PF10167.12//BORCS8`BLOC-1-related complex sub-unit 8	-	tr|A0A493TDT9|A0A493TDT9_ANAPP//Uncharacterized protein {ECO:0000313|Ensembl:ENSAPLP00000024042} OS=Anas platyrhynchos platyrhynchos (Northern mallard) PE=3;tr|A0A6J3E7C9|A0A6J3E7C9_AYTFU//BLOC-1-related complex subunit 8 isoform X1 {ECO:0000313|RefSeq:XP_032059591.1} OS=Aythya fuligula (Tufted duck) (Anas fuligula) Name=BORCS8 {ECO:0000313|RefSeq:XP_032059591.1} PE=3
ENSAPLG00000014740	ENSAPLG00000014740;AF:PEDO01001633.1:227945-228606:228674:227945-232330:232393:-	ENSAPLT00000037663	ENSAPLT00000037663,ENSAPLT00000021920,ENSAPLT00000045193	0.1412383670197924	0.13123503401861047	0.12043981276750755	0.01881699818892548	0.0188130147186814	0.024013886867266868	-0.11042310470000001	0.003996004	UBE2D2	GO:0016740//transferase activity`molecular_function`Catalysis of the transfer of a group, e.g. a methyl group, glycosyl group, acyl group, phosphorus-containing, or other groups, from one compound (generally regarded as the donor) to another compound (generally regarded as the acceptor). Transferase is the systematic name for any enzyme of EC class 2. [ISBN:0198506732];GO:0005524//ATP binding`mol…	K06689//UBE2D, UBC4, UBC5`ubiquitin-conjugating enzyme E2 D [EC:2.3.2.23]	ko03083//Polycomb repressive complex`Genetic Information Processing`Chromosome;ko04120//Ubiquitin mediated proteolysis`Genetic Information Processing`Folding, sorting and degradation;ko04141//Protein processing in endoplasmic reticulum`Genetic Information Processing`Folding, sorting and degradation;ko05131//Shigellosis`Human Diseases`Infectious disease: bacterial	-	XP_025923646.1//ubiquitin-conjugating enzyme E2 D2 isoform X1`[Apteryx rowi];XP_028594128.1//ubiquitin-conjugating enzyme E2 D2 isoform X1`[Podarcis muralis];NP_862821.1//ubiquitin-conjugating enzyme E2 D2 isoform 2`[Homo sapiens];XP_005010028.1//ubiquitin-conjugating enzyme E2 D2 isoform X2`[Anas platyrhynchos];XP_036095735.1//ubiquitin-conjugating enzyme E2 D2 isoform X2`[Molossus molossus]	PF00179.29//UQ_con`Ubiquitin-conjugating enzyme	-	tr|A0A493TIN5|A0A493TIN5_ANAPP//Ubiquitin conjugating enzyme E2 D2 {ECO:0000313|Ensembl:ENSAPLP00000025583} OS=Anas platyrhynchos platyrhynchos (Northern mallard) Name=UBE2D2 {ECO:0000313|Ensembl:ENSAPLP00000025583} PE=3;tr|A0A2J8VPH7|A0A2J8VPH7_PONAB//UBE2D2 isoform 3 {ECO:0000313|EMBL:PNJ59426.1} UBE2D2 isoform 4 {ECO:0000313|EMBL:PNJ59427.1} OS=Pongo abelii (Sumatran orangutan) (Pongo pygmaeus…
ENSAPLG00000029410	ENSAPLG00000029410;AF:PEDO01002043.1:21:184-766:248:652-766:+	ENSAPLT00000021187	ENSAPLT00000033880,ENSAPLT00000021187	0.9039564244159304	0.8904939996863176	0.9222337387625594	0.9186617080068477	0.931286595196372	0.9576068020784128	0.0302903141	0.3486513487	-	GO:0051287//NAD binding`molecular_function`Binding to nicotinamide adenine dinucleotide, a coenzyme involved in many redox and biosynthetic reactions; binding may be to either the oxidized form, NAD+, or the reduced form, NADH. [GOC:ai];GO:0048038//quinone binding`molecular_function`Binding to a quinone, any member of a class of diketones derivable from aromatic compounds by conversion of two CH …	K03935//NDUFS2`NADH dehydrogenase (ubiquinone) Fe-S protein 2 [EC:7.1.1.2]	ko00190//Oxidative phosphorylation`Metabolism`Energy metabolism;ko01100//Metabolic pathways`Metabolism`Global and overview maps;ko04714//Thermogenesis`Organismal Systems`Environmental adaptation;ko04723//Retrograde endocannabinoid signaling`Organismal Systems`Nervous system;ko04932//Non-alcoholic fatty liver disease`Human Diseases`Endocrine and metabolic disease;ko05010//Alzheimer disease`Human D…	-	XP_014130726.1//NADH dehydrogenase [ubiquinone] iron-sulfur protein 2, mitochondrial`[Zonotrichia albicollis]	-	-	tr|A0A7K9ZP82|A0A7K9ZP82_9CORV//Complex I-49kD {ECO:0000256|ARBA:ARBA00021272} NADH dehydrogenase [ubiquinone] iron-sulfur protein 2, mitochondrial {ECO:0000256|ARBA:ARBA00020178} NADH-ubiquinone oxidoreductase 49 kDa subunit {ECO:0000256|ARBA:ARBA00015533} Fragment OS=Dicrurus megarhynchus ORFNames=DICMEG_R04457 {ECO:0000313|EMBL:NXJ23370.1} PE=3
ENSAPLG00000029410	ENSAPLG00000029410;AF:PEDO01002043.1:21:184-766:567:652-766:+	ENSAPLT00000021187	ENSAPLG00000029410.t1,ENSAPLT00000021187	0.9476031570797292	0.9286798306999644	1.0	0.915619300584082	0.945538771875452	1.0	-0.0050416384	0.3801198801	-	GO:0051287//NAD binding`molecular_function`Binding to nicotinamide adenine dinucleotide, a coenzyme involved in many redox and biosynthetic reactions; binding may be to either the oxidized form, NAD+, or the reduced form, NADH. [GOC:ai];GO:0048038//quinone binding`molecular_function`Binding to a quinone, any member of a class of diketones derivable from aromatic compounds by conversion of two CH …	K03935//NDUFS2`NADH dehydrogenase (ubiquinone) Fe-S protein 2 [EC:7.1.1.2]	ko00190//Oxidative phosphorylation`Metabolism`Energy metabolism;ko01100//Metabolic pathways`Metabolism`Global and overview maps;ko04714//Thermogenesis`Organismal Systems`Environmental adaptation;ko04723//Retrograde endocannabinoid signaling`Organismal Systems`Nervous system;ko04932//Non-alcoholic fatty liver disease`Human Diseases`Endocrine and metabolic disease;ko05010//Alzheimer disease`Human D…	-	XP_014130726.1//NADH dehydrogenase [ubiquinone] iron-sulfur protein 2, mitochondrial`[Zonotrichia albicollis]	-	-	tr|A0A7K9ZP82|A0A7K9ZP82_9CORV//Complex I-49kD {ECO:0000256|ARBA:ARBA00021272} NADH dehydrogenase [ubiquinone] iron-sulfur protein 2, mitochondrial {ECO:0000256|ARBA:ARBA00020178} NADH-ubiquinone oxidoreductase 49 kDa subunit {ECO:0000256|ARBA:ARBA00015533} Fragment OS=Dicrurus megarhynchus ORFNames=DICMEG_R04457 {ECO:0000313|EMBL:NXJ23370.1} PE=3
ENSAPLG00000019950	ENSAPLG00000019950;AF:PEDO01014631.1:1670-2434:2525:1670-4357:4454:-	ENSAPLT00000042107	ENSAPLG00000019950.t1,ENSAPLT00000042107	0.8858425914202721	0.8827463102657187	0.4679264746077109	0.8955871692856214	0.8171430572836228	0.8026236762517999	0.0929461755	0.0604395604	-	-	-	-	-	-	-	-	-
ENSAPLG00000009186	ENSAPLG00000009186;AF:PEDO01005960.1:21:1029-1537:1305:1429-1537:+	ENSAPLT00000024267	ENSAPLT00000024267,ENSAPLT00000009582	0.9506573549570502	1.0	0.9679809586109702	1.0	1.0	0.9635046323600078	0.0149554396	0.4175824176	PTGES3	-	K15730//PTGES3`cytosolic prostaglandin-E synthase [EC:5.3.99.3]	ko00590//Arachidonic acid metabolism`Metabolism`Lipid metabolism;ko01100//Metabolic pathways`Metabolism`Global and overview maps;ko05207//Chemical carcinogenesis - receptor activation`Human Diseases`Cancer: overview	-	XP_040395495.1//prostaglandin E synthase 3 isoform X1`[Cygnus olor];XP_040395497.1//prostaglandin E synthase 3 isoform X3`[Cygnus olor];XP_027301369.1//prostaglandin E synthase 3 isoform X1`[Anas platyrhynchos];XP_025975047.1//prostaglandin E synthase 3`[Dromaius novaehollandiae]	PF04969.19//CS`CS domain	-	tr|A0A493TSC8|A0A493TSC8_ANAPP//Prostaglandin E synthase 3 {ECO:0000313|Ensembl:ENSAPLP00000028684} OS=Anas platyrhynchos platyrhynchos (Northern mallard) Name=PTGES3 {ECO:0000313|Ensembl:ENSAPLP00000028684} PE=3;tr|A0A493STF6|A0A493STF6_ANAPP//Prostaglandin E synthase 3 {ECO:0000313|Ensembl:ENSAPLP00000016780} OS=Anas platyrhynchos platyrhynchos (Northern mallard) Name=PTGES3 {ECO:0000313|Ensemb…
ENSAPLG00000027402	ENSAPLG00000027402;AF:PEDO01000475.1:21:489-2249:684:943-2249:+	ENSAPLT00000047153	ENSAPLT00000027965,ENSAPLT00000047153,ENSAPLT00000037376	1.0	1.0	1.0	1.0	1.0	0.9674867032917612	-0.0108377656	0.2552447552	-	-	-	-	-	-	-	-	-
ENSAPLG00000008002	ENSAPLG00000008002;AF:PEDO01015828.1:4912-5118:5165:4912-5451:5455:-	ENSAPLT00000008299	ENSAPLT00000020228,ENSAPLT00000008299	0.09851936768739214	0.0943736351646451	0.15000816099133196	0.051871425720926456	0.08356279618995867	0.0713094745692607	-0.0453858225	0.1963036963	TRMT5	GO:0005759//mitochondrial matrix`cellular_component`The gel-like material, with considerable fine structure, that lies in the matrix space, or lumen, of a mitochondrion. It contains the enzymes of the tricarboxylic acid cycle and, in some organisms, the enzymes concerned with fatty acid oxidation. [GOC:as, ISBN:0198506732];GO:0005634//nucleus`cellular_component`A membrane-bounded organelle of euk…	K15429//TRM5, TRMT5`tRNA (guanine37-N1)-methyltransferase [EC:2.1.1.228]	-	-	EOB04470.1//tRNA (guanine-N(1)-)-methyltransferase, partial`[Anas platyrhynchos];XP_027315207.2//tRNA (guanine(37)-N1)-methyltransferase isoform X2`[Anas platyrhynchos]	PF02475.19//Met_10`Met-10+ like-protein	-	tr|A0A493TCV6|A0A493TCV6_ANAPP//tRNA (guanine(37)-N1)-methyltransferase {ECO:0000256|HAMAP-Rule:MF_03152} EC=2.1.1.228 {ECO:0000256|HAMAP-Rule:MF_03152} M1G-methyltransferase {ECO:0000256|HAMAP-Rule:MF_03152} tRNA [GM37] methyltransferase {ECO:0000256|HAMAP-Rule:MF_03152} tRNA methyltransferase 5 homolog {ECO:0000256|HAMAP-Rule:MF_03152} OS=Anas platyrhynchos platyrhynchos (Northern mallard) Syno…
ENSAPLG00000006766	ENSAPLG00000006766;AF:PEDO01000234.1:946987:947233-950653:947842:948013-950653:+	ENSAPLT00000023318,ENSAPLT00000025848	ENSAPLT00000039005,ENSAPLT00000023318,ENSAPLT00000025848	0.8345942790151298	0.9442903253644832	0.8872002835061916	0.8306992377815879	0.8906917374715804	0.8333497530406153	-0.0371147199	0.41558441560000003	LIMA1	GO:0046872//metal ion binding`molecular_function`Binding to a metal ion. [GOC:ai];GO:0051017//actin filament bundle assembly`biological_process`The assembly of actin filament bundles; actin filaments are on the same axis but may be oriented with the same or opposite polarities and may be packed with different levels of tightness. [GOC:ai];GO:0030835//negative regulation of actin filament depolyme…	K23026//LIMA1, EPLIN`LIM domain and actin-binding protein 1	-	-	XP_027301094.1//LOW QUALITY PROTEIN: LIM domain and actin-binding protein 1`[Anas platyrhynchos];XP_032060769.1//LIM domain and actin-binding protein 1 isoform X2`[Aythya fuligula]	PF00412.25//LIM`LIM domain	-	tr|A0A493TMM8|A0A493TMM8_ANAPP//LIM domain and actin binding 1 {ECO:0000313|Ensembl:ENSAPLP00000027068} OS=Anas platyrhynchos platyrhynchos (Northern mallard) Name=LIMA1 {ECO:0000313|Ensembl:ENSAPLP00000027068} PE=4;tr|A0A493U370|A0A493U370_ANAPP//LIM domain and actin binding 1 {ECO:0000313|Ensembl:ENSAPLP00000032562} OS=Anas platyrhynchos platyrhynchos (Northern mallard) Name=LIMA1 {ECO:0000313|…
ENSAPLG00000006766	ENSAPLG00000006766;AF:PEDO01000234.1:946987:947233-950653:950557:950563-950653:+	ENSAPLT00000023318,ENSAPLT00000025848	ENSAPLT00000007053,ENSAPLT00000023318,ENSAPLT00000025848	0.8573755743651754	0.922798067334762	0.8606206173147615	0.9438081755304992	0.8641952156512465	0.8359383925286046	0.0010491749	0.41558441560000003	LIMA1	GO:0046872//metal ion binding`molecular_function`Binding to a metal ion. [GOC:ai];GO:0051017//actin filament bundle assembly`biological_process`The assembly of actin filament bundles; actin filaments are on the same axis but may be oriented with the same or opposite polarities and may be packed with different levels of tightness. [GOC:ai];GO:0030835//negative regulation of actin filament depolyme…	K23026//LIMA1, EPLIN`LIM domain and actin-binding protein 1	-	-	XP_027301094.1//LOW QUALITY PROTEIN: LIM domain and actin-binding protein 1`[Anas platyrhynchos];XP_032060769.1//LIM domain and actin-binding protein 1 isoform X2`[Aythya fuligula]	PF00412.25//LIM`LIM domain	-	tr|A0A493TMM8|A0A493TMM8_ANAPP//LIM domain and actin binding 1 {ECO:0000313|Ensembl:ENSAPLP00000027068} OS=Anas platyrhynchos platyrhynchos (Northern mallard) Name=LIMA1 {ECO:0000313|Ensembl:ENSAPLP00000027068} PE=4;tr|A0A493U370|A0A493U370_ANAPP//LIM domain and actin binding 1 {ECO:0000313|Ensembl:ENSAPLP00000032562} OS=Anas platyrhynchos platyrhynchos (Northern mallard) Name=LIMA1 {ECO:0000313|…
ENSAPLG00000006988	ENSAPLG00000006988;AF:PEDO01000234.1:1047431:1047684-1049020:1048374:1048541-1049020:+	ENSAPLT00000025543	ENSAPLT00000045125,ENSAPLT00000025543	0.9918542068131316	1.0	1.0	1.0	1.0	1.0	0.0027152644	0.4200799201	RACGAP1	GO:0035556//intracellular signal transduction`biological_process`The process in which a signal is passed on to downstream components within the cell, which become activated themselves to further propagate the signal and finally trigger a change in the function or state of the cell. [GOC:bf, GOC:jl, GOC:signaling, ISBN:3527303782];GO:0048487//beta-tubulin binding`molecular_function`Binding to the …	K16733//RACGAP1, Tum`Rac GTPase-activating protein 1	-	-	XP_027301456.1//rac GTPase-activating protein 1 isoform X1`[Anas platyrhynchos]	PF00130.25//C1_1`Phorbol esters/diacylglycerol binding domain (C1 domain);PF00620.30//RhoGAP`RhoGAP domain	-	tr|U3IHC2|U3IHC2_ANAPP//Rac GTPase activating protein 1 {ECO:0000313|Ensembl:ENSAPLP00000006644} OS=Anas platyrhynchos platyrhynchos (Northern mallard) Name=RACGAP1 {ECO:0000313|Ensembl:ENSAPLP00000006644} PE=4;tr|A0A493TK66|A0A493TK66_ANAPP//Rac GTPase activating protein 1 {ECO:0000313|Ensembl:ENSAPLP00000026287} OS=Anas platyrhynchos platyrhynchos (Northern mallard) Name=RACGAP1 {ECO:0000313|En…
ENSAPLG00000018368	ENSAPLG00000018368;AF:PEDO01009221.1:21:259-1107:705:872-1107:+	ENSAPLT00000021210	ENSAPLT00000021210,ENSAPLT00000032906	1.0	0.9377772959761902	0.8144753843385966	0.9199901688590552	0.8222412829819601	0.9548406908360011	-0.0183935125	0.2717282717	-	GO:0006412//translation`biological_process`The cellular metabolic process in which a protein is formed, using the sequence of a mature mRNA or circRNA molecule to specify the sequence of amino acids in a polypeptide chain. Translation is mediated by the ribosome, and begins with the formation of a ternary complex between aminoacylated initiator methionine tRNA, GTP, and initiation factor 2, which…	K02923//RP-L38e, RPL38`large subunit ribosomal protein L38e	ko03010//Ribosome`Genetic Information Processing`Translation;ko05171//Coronavirus disease - COVID-19`Human Diseases`Infectious disease: viral	-	XP_014331839.1//PREDICTED: 60S ribosomal protein L38 isoform X1`[Bos mutus]	PF01781.21//Ribosomal_L38e`Ribosomal L38e protein family	-	tr|A0A493TZW9|A0A493TZW9_ANAPP//60S ribosomal protein L38 {ECO:0000256|ARBA:ARBA00021072} OS=Anas platyrhynchos platyrhynchos (Northern mallard) PE=3;tr|A0A493SSW0|A0A493SSW0_ANAPP//60S ribosomal protein L38 {ECO:0000256|ARBA:ARBA00021072} OS=Anas platyrhynchos platyrhynchos (Northern mallard) PE=3
ENSAPLG00000029035	ENSAPLG00000029035;AF:PEDO01014121.1:373-443:855:373-1384:1704:-	ENSAPLT00000021578	ENSAPLT00000021578,ENSAPLT00000043819	0.24737443221142374	0.29120863680100184	0.484294744929451	0.3416600245194269	0.4351395561072597	0.7508049511952902	0.16824223929999998	0.0174825175	-	GO:0006914//autophagy`biological_process`The cellular catabolic process in which cells digest parts of their own cytoplasm; allows for both recycling of macromolecular constituents under conditions of cellular stress and remodeling the intracellular structure for cell differentiation. [GOC:autophagy, ISBN:0198547684, PMID:11099404, PMID:9412464]	K19730//ATG101`autophagy-related protein 101	ko04136//Autophagy - other`Cellular Processes`Transport and catabolism;ko04140//Autophagy - animal`Cellular Processes`Transport and catabolism;ko04211//Longevity regulating pathway`Organismal Systems`Aging;ko05010//Alzheimer disease`Human Diseases`Neurodegenerative disease;ko05014//Amyotrophic lateral sclerosis`Human Diseases`Neurodegenerative disease;ko05016//Huntington disease`Human Diseases`Ne…	-	KAF1525880.1//hypothetical protein FQV20_0016450, partial`[Eudyptula albosignata];XP_015742294.1//autophagy-related protein 101`[Coturnix japonica]	PF07855.15//ATG101`Autophagy-related protein 101	-	tr|A0A493T3G6|A0A493T3G6_ANAPP//Autophagy-related protein 101 {ECO:0000256|ARBA:ARBA00018874} OS=Anas platyrhynchos platyrhynchos (Northern mallard) PE=3;tr|A0A493TZA1|A0A493TZA1_ANAPP//Autophagy-related protein 101 {ECO:0000256|ARBA:ARBA00018874} OS=Anas platyrhynchos platyrhynchos (Northern mallard) PE=3
ENSAPLG00000007834	ENSAPLG00000007834;AF:PEDO01009962.1:61649:62199-63319:62781:62830-63319:+	ENSAPLT00000017540,ENSAPLT00000008126,ENSAPLT00000038411,ENSAPLT00000042634,ENSAPLT00000031966	ENSAPLT00000041199,ENSAPLT00000031966,ENSAPLT00000038411,ENSAPLT00000042634,ENSAPLT00000017540,ENSAPLT00000008126	1.0	0.983629643699922	1.0	1.0	1.0	1.0	0.005456785400000001	0.3726273726	-	GO:0016567//protein ubiquitination`biological_process`The process in which one or more ubiquitin groups are added to a protein. [GOC:ai]	K25229//APC16, ANAPC16`anaphase-promoting complex subunit 16;K08270//DDIT4, REDD1`DNA-damage-inducible transcript 4	ko04110//Cell cycle`Cellular Processes`Cell growth and death;ko04114//Oocyte meiosis`Cellular Processes`Cell growth and death;ko04120//Ubiquitin mediated proteolysis`Genetic Information Processing`Folding, sorting and degradation;ko04914//Progesterone-mediated oocyte maturation`Organismal Systems`Endocrine system;ko05166//Human T-cell leukemia virus 1 infection`Human Diseases`Infectious disease: …	-	XP_027316047.1//anaphase-promoting complex subunit 16`[Anas platyrhynchos];XP_027316046.1//DNA damage-inducible transcript 4 protein`[Anas platyrhynchos]	PF17256.5//ANAPC16`Anaphase-promoting complex, subunit 16;PF07809.14//RTP801_C`RTP801 C-terminal region	-	tr|A0A493T1L1|A0A493T1L1_ANAPP//Anaphase-promoting complex subunit 16 {ECO:0000256|ARBA:ARBA00013930} Cyclosome subunit 16 {ECO:0000256|ARBA:ARBA00018899} OS=Anas platyrhynchos platyrhynchos (Northern mallard) PE=3;tr|A0A493TX67|A0A493TX67_ANAPP//Anaphase-promoting complex subunit 16 {ECO:0000256|ARBA:ARBA00013930} Cyclosome subunit 16 {ECO:0000256|ARBA:ARBA00018899} OS=Anas platyrhynchos platyrh…
ENSAPLG00000011978	ENSAPLG00000011978;AF:PEDO01006174.1:8242-8649:8774:8242-9141:9342:-	ENSAPLT00000012476	ENSAPLT00000012476,ENSAPLT00000045229	0.99426105757853	0.9962851245598118	0.993511356845264	0.9985219265152264	0.9968695306795456	0.9921758992735886	0.0011699392	0.3686313686	PHB1	GO:0005743//mitochondrial inner membrane`cellular_component`The inner, i.e. lumen-facing, lipid bilayer of the mitochondrial envelope. It is highly folded to form cristae. [GOC:ai];GO:0005886//plasma membrane`cellular_component`The membrane surrounding a cell that separates the cell from its external environment. It consists of a phospholipid bilayer and associated proteins. [ISBN:0716731363];GO:…	K17080//PHB1`prohibitin 1	-	-	XP_009499363.1//PREDICTED: prohibitin, partial`[Phalacrocorax carbo];XP_005026195.1//prohibitin`[Anas platyrhynchos]	PF01145.28//Band_7`SPFH domain / Band 7 family	TF_others//-	tr|A0A7K7L499|A0A7K7L499_9AVES//Prohibitin {ECO:0000256|RuleBase:RU366048} Fragment OS=Asarcornis scutulata ORFNames=ASASCU_R05889 {ECO:0000313|EMBL:NWZ25771.1} PE=3;tr|A0A493TKW6|A0A493TKW6_ANAPP//Prohibitin {ECO:0000256|RuleBase:RU366048} OS=Anas platyrhynchos platyrhynchos (Northern mallard) Name=PHB {ECO:0000313|Ensembl:ENSAPLP00000026521} PE=3
ENSAPLG00000030527	ENSAPLG00000030527;AF:PEDO01019414.1:21:117-836:499:647-836:+	ENSAPLT00000028787	ENSAPLT00000048403,ENSAPLT00000028787	0.7359386718809493	0.7672094739943545	0.8401832521521914	0.7779118669594912	0.7695466225655143	0.7845234366511938	-0.0037831572999999998	0.39510489509999996	-	GO:0046872//metal ion binding`molecular_function`Binding to a metal ion. [GOC:ai]	K01759//GLO1, gloA`lactoylglutathione lyase [EC:4.4.1.5]	ko00620//Pyruvate metabolism`Metabolism`Carbohydrate metabolism;ko01100//Metabolic pathways`Metabolism`Global and overview maps	-	XP_021130791.2//lactoylglutathione lyase`[Anas platyrhynchos]	PF13669.9//Glyoxalase_4`Glyoxalase/Bleomycin resistance protein/Dioxygenase superfamily;PF00903.28//Glyoxalase`Glyoxalase/Bleomycin resistance protein/Dioxygenase superfamily	-	tr|A0A8B9VH29|A0A8B9VH29_9AVES//Glyoxalase I {ECO:0000313|Ensembl:ENSAZOP00000024411} OS=Anas zonorhyncha (Eastern spot-billed duck) PE=4;tr|A0A493TIK3|A0A493TIK3_ANAPP//Lactoylglutathione lyase {ECO:0000256|RuleBase:RU361179} EC=4.4.1.5 {ECO:0000256|RuleBase:RU361179} Glyoxalase I {ECO:0000256|RuleBase:RU361179} OS=Anas platyrhynchos platyrhynchos (Northern mallard) PE=3
ENSAPLG00000023869	ENSAPLG00000023869;AF:PEDO01000735.1:21:334-961:636:707-961:+	ENSAPLT00000043089	ENSAPLT00000020312,ENSAPLT00000043089	0.02764287122284216	0.11555223504788499	0.08549575324615041	0.02897774224488601	0.08692646919852312	0.07390916262831007	-0.012959161799999999	0.2252747253	BET1L	GO:0015031//protein transport`biological_process`The directed movement of proteins into, out of or within a cell, or between cells, by means of some agent such as a transporter or pore. [GOC:ai];GO:0042147//retrograde transport, endosome to Golgi`biological_process`The directed movement of membrane-bounded vesicles from endosomes back to the trans-Golgi network where they are recycled for further…	K08504//BET1`blocked early in transport 1	ko04130//SNARE interactions in vesicular transport`Genetic Information Processing`Folding, sorting and degradation	-	XP_012964511.1//BET1-like protein isoform X1`[Anas platyrhynchos];XP_005030253.1//BET1-like protein isoform X2`[Anas platyrhynchos]	-	-	tr|A0A493TVN4|A0A493TVN4_ANAPP//Bet1 golgi vesicular membrane trafficking protein like {ECO:0000313|Ensembl:ENSAPLP00000029947} OS=Anas platyrhynchos platyrhynchos (Northern mallard) PE=4;tr|A0A493TE10|A0A493TE10_ANAPP//Bet1 golgi vesicular membrane trafficking protein like {ECO:0000313|Ensembl:ENSAPLP00000023918} OS=Anas platyrhynchos platyrhynchos (Northern mallard) PE=4
ENSAPLG00000008538	ENSAPLG00000008538;AF:chr2:49485-59713:59875:49485-88426:88619:-	ENSAPLG00000008538.t2	ENSAPLG00000008538.t2,ENSAPLT00000020394	0.9496301305063249	0.9119996998550862	0.9686602953129768	0.9138779049387804	0.9448196983472276	0.9084101033954006	-0.0210608063	0.3136863137	-	GO:0016514//SWI/SNF complex`cellular_component`A SWI/SNF-type complex that contains 8 to 14 proteins, including both conserved (core) and nonconserved components; contains the ATPase product of the yeast SNF2 or mammalian SMARCA4/BAF190A/BRG1 gene, or an ortholog thereof. [GOC:bhm, PMID:12672490];GO:0071565//nBAF complex`cellular_component`A SWI/SNF-type complex that is found in post-mitotic neur…	K11650//SMARCD`SWI/SNF-related matrix-associated actin-dependent regulator of chromatin subfamily D	ko03082//ATP-dependent chromatin remodeling`Genetic Information Processing`Chromosome;ko04714//Thermogenesis`Organismal Systems`Environmental adaptation;ko05225//Hepatocellular carcinoma`Human Diseases`Cancer: specific types	-	XP_009668788.1//PREDICTED: SWI/SNF-related matrix-associated actin-dependent regulator of chromatin subfamily D member 3 isoform X2`[Struthio camelus australis];XP_026699793.1//SWI/SNF-related matrix-associated actin-dependent regulator of chromatin subfamily D member 3 isoform X4`[Athene cunicularia];XP_035410352.1//SWI/SNF-related matrix-associated actin-dependent regulator of chromatin subfami…	PF02201.21//SWIB`SWIB/MDM2 domain	-	tr|A0A663DQB2|A0A663DQB2_AQUCH//SWI/SNF related, matrix associated, actin dependent regulator of chromatin, subfamily d, member 3 {ECO:0000313|Ensembl:ENSACCP00020002130} OS=Aquila chrysaetos chrysaetos Name=SMARCD3 {ECO:0000313|Ensembl:ENSACCP00020002130} PE=3;tr|A0A493THA7|A0A493THA7_ANAPP//SWIB/MDM2 domain-containing protein {ECO:0000259|PROSITE:PS51925} OS=Anas platyrhynchos platyrhynchos (No…
ENSAPLG00000007299	ENSAPLG00000007299;AF:chr2:4705570-4709961:4710060:4705570-4718014:4718047:-	ENSAPLT00000007635	ENSAPLT00000023534,ENSAPLT00000007635	0.05543832295471028	0.1500959622207581	0.10411161968872884	0.37341435691017205	0.3629190567774101	0.40732540037092696	0.27800430309999996	0.004995005	PLCD1	GO:0005737//cytoplasm`cellular_component`The contents of a cell excluding the plasma membrane and nucleus, but including other subcellular structures. [ISBN:0198547684];GO:0004435//phosphatidylinositol phospholipase C activity`molecular_function`Catalysis of the reaction: 1-phosphatidyl-1D-myo-inositol 4,5-bisphosphate + H(2)O = 1,2-diacylglycerol + 1D-myo-inositol 1,4,5-trisphosphate + H(+). [EC…	K05857//PLCD`phosphatidylinositol phospholipase C, delta [EC:3.1.4.11]	ko00562//Inositol phosphate metabolism`Metabolism`Carbohydrate metabolism;ko01100//Metabolic pathways`Metabolism`Global and overview maps;ko04020//Calcium signaling pathway`Environmental Information Processing`Signal transduction;ko04070//Phosphatidylinositol signaling system`Environmental Information Processing`Signal transduction;ko04919//Thyroid hormone signaling pathway`Organismal Systems`End…	-	XP_038030478.1//1-phosphatidylinositol 4,5-bisphosphate phosphodiesterase delta-1 isoform X2`[Anas platyrhynchos];XP_038030477.1//1-phosphatidylinositol 4,5-bisphosphate phosphodiesterase delta-1 isoform X1`[Anas platyrhynchos]	PF16457.8//PH_12`Pleckstrin homology domain;PF00169.32//PH`PH domain;PF14788.9//EF-hand_10`EF hand;PF09279.14//EF-hand_like`Phosphoinositide-specific phospholipase C, efhand-like;PF00388.22//PI-PLC-X`Phosphatidylinositol-specific phospholipase C, X domain;PF00387.22//PI-PLC-Y`Phosphatidylinositol-specific phospholipase C, Y domain;PF00168.33//C2`C2 domain	-	tr|U3IIB2|U3IIB2_ANAPP//Phosphoinositide phospholipase C {ECO:0000256|ARBA:ARBA00012368, ECO:0000256|RuleBase:RU361133} EC=3.1.4.11 {ECO:0000256|ARBA:ARBA00012368, ECO:0000256|RuleBase:RU361133} OS=Anas platyrhynchos platyrhynchos (Northern mallard) Name=PLCD1 {ECO:0000313|Ensembl:ENSAPLP00000006984} PE=4;tr|A0A8B9VC49|A0A8B9VC49_9AVES//Phospholipase C delta 1 {ECO:0000313|Ensembl:ENSAZOP00000021…
ENSAPLG00000007482	ENSAPLG00000007482;AF:chr2:15177424-15272064:15272247:15177424-15273620:15273677:-	ENSAPLT00000007782	ENSAPLT00000026683,ENSAPLT00000039460,ENSAPLT00000007782	0.2990772475612971	0.3849293737423782	0.348604248095828	0.2749934873118101	0.23916533806947254	0.2211984201552811	-0.09908454130000001	0.047952048	ZEB1	-	K09299//ZEB1`zinc finger homeobox protein 1	ko05202//Transcriptional misregulation in cancer`Human Diseases`Cancer: overview;ko05206//MicroRNAs in cancer`Human Diseases`Cancer: overview;ko05215//Prostate cancer`Human Diseases`Cancer: specific types	-	XP_038029705.1//zinc finger E-box-binding homeobox 1 isoform X3`[Anas platyrhynchos];XP_021133405.1//zinc finger E-box-binding homeobox 1 isoform X2`[Anas platyrhynchos];XP_038029704.1//zinc finger E-box-binding homeobox 1 isoform X1`[Anas platyrhynchos]	PF05605.15//zf-Di19`Drought induced 19 protein (Di19), zinc-binding;PF13465.9//zf-H2C2_2`Zinc-finger double domain	zf-C2H2//http://bioinfo.life.hust.edu.cn/AnimalTFDB#!/tf_detail?species=Meleagris_gallopavo&family=zf-C2H2	tr|A0A8B9ZEL2|A0A8B9ZEL2_ANAPL//Zinc finger E-box binding homeobox 1 {ECO:0000313|Ensembl:ENSAPLP00020011954} OS=Anas platyrhynchos (Mallard) (Anas boschas) Name=ZEB1 {ECO:0000313|Ensembl:ENSAPLP00020011954} PE=4;tr|A0A8B9SWA4|A0A8B9SWA4_ANAPL//Zinc finger E-box binding homeobox 1 {ECO:0000313|Ensembl:ENSAPLP00020011949} OS=Anas platyrhynchos (Mallard) (Anas boschas) Name=ZEB1 {ECO:0000313|Ensemb…
ENSAPLG00000022424	ENSAPLG00000022424;AF:chr2:24971565-24974208:24974232:24971565-24974321:24974339:-	ENSAPLT00000024401	ENSAPLT00000027688,ENSAPLT00000024401	0.0	0.0034792178462882874	0.0	0.002981187577013083	0.003460339063803608	0.0	0.0009874363	0.37212787210000003	-	GO:0015031//protein transport`biological_process`The directed movement of proteins into, out of or within a cell, or between cells, by means of some agent such as a transporter or pore. [GOC:ai];GO:0030173//integral component of Golgi membrane`cellular_component`The component of the Golgi membrane consisting of the gene products and protein complexes having at least some part of their peptide seq…	K08504//BET1`blocked early in transport 1	ko04130//SNARE interactions in vesicular transport`Genetic Information Processing`Folding, sorting and degradation	-	XP_027306597.1//BET1 homolog`[Anas platyrhynchos];EOB07652.1//BET1-like protein, partial`[Anas platyrhynchos]	-	-	tr|A0A6J3CQB4|A0A6J3CQB4_AYTFU//BET1 homolog {ECO:0000313|RefSeq:XP_032039082.1} OS=Aythya fuligula (Tufted duck) (Anas fuligula) Name=BET1 {ECO:0000313|RefSeq:XP_032039082.1} PE=4;tr|A0A493T4C9|A0A493T4C9_ANAPP//t-SNARE coiled-coil homology domain-containing protein {ECO:0000259|PROSITE:PS50192} OS=Anas platyrhynchos platyrhynchos (Northern mallard) PE=4
ENSAPLG00000014945	ENSAPLG00000014945;AF:chr2:25476847-25479153:25479703:25476847-25497763:25497882:-	ENSAPLT00000027560	ENSAPLT00000020484,ENSAPLT00000027560	0.4225654852051315	0.538486315086009	0.5104675229567458	0.4770890544457535	0.4971624111792575	0.5789998529618242	0.027243998399999997	0.2837162837	-	GO:0046872//metal ion binding`molecular_function`Binding to a metal ion. [GOC:ai];GO:0004064//arylesterase activity`molecular_function`Catalysis of the reaction: a phenyl acetate + H2O = a phenol + acetate. [EC:3.1.1.2]	K01045//PON`arylesterase / paraoxonase [EC:3.1.1.2 3.1.8.1]	-	-	XP_027306618.2//LOW QUALITY PROTEIN: serum paraoxonase/arylesterase 2`[Anas platyrhynchos]	PF08450.15//SGL`SMP-30/Gluconolactonase/LRE-like region;PF01731.23//Arylesterase`Arylesterase	-	tr|A0A493TNQ8|A0A493TNQ8_ANAPP//Paraoxonase {ECO:0000256|RuleBase:RU368025} EC=3.1.1.2 {ECO:0000256|RuleBase:RU368025} OS=Anas platyrhynchos platyrhynchos (Northern mallard) PE=3;tr|A0A493STB0|A0A493STB0_ANAPP//Paraoxonase {ECO:0000256|RuleBase:RU368025} EC=3.1.1.2 {ECO:0000256|RuleBase:RU368025} OS=Anas platyrhynchos platyrhynchos (Northern mallard) PE=3;tr|A0A493T6B0|A0A493T6B0_ANAPP//Arylester…
ENSAPLG00000015909	ENSAPLG00000015909;AF:chr2:25825588-25846524:25846609:25825588-25847378:25847389:-	ENSAPLT00000016646	ENSAPLT00000029764,ENSAPLT00000035241,ENSAPLT00000016646	0.046601871632606436	0.04165031050297337	0.020526426140024045	0.08487382264006292	0.06791237598122755	0.07692709949070968	0.0403115633	0.21228771230000001	SLC25A13	GO:0005743//mitochondrial inner membrane`cellular_component`The inner, i.e. lumen-facing, lipid bilayer of the mitochondrial envelope. It is highly folded to form cristae. [GOC:ai];GO:0016021//integral component of membrane`cellular_component`The component of a membrane consisting of the gene products and protein complexes having at least some part of their peptide sequence embedded in the hydrop…	K15105//SLC25A12_13, AGC`solute carrier family 25 (mitochondrial aspartate/glutamate transporter), member 12/13	-	-	XP_027306623.1//calcium-binding mitochondrial carrier protein Aralar2 isoform X4`[Anas platyrhynchos];XP_027306621.1//calcium-binding mitochondrial carrier protein Aralar2 isoform X1`[Anas platyrhynchos]	PF00153.30//Mito_carr`Mitochondrial carrier protein	-	tr|A0A8B9TZW8|A0A8B9TZW8_9AVES//Solute carrier family 25 member 13 {ECO:0000313|Ensembl:ENSAZOP00000000706} OS=Anas zonorhyncha (Eastern spot-billed duck) PE=4;tr|A0A493U0H9|A0A493U0H9_ANAPP//Solute carrier family 25 member 13 {ECO:0000313|Ensembl:ENSAPLP00000031350} OS=Anas platyrhynchos platyrhynchos (Northern mallard) Name=SLC25A13 {ECO:0000313|Ensembl:ENSAPLP00000031350} PE=3;tr|R0KBB7|R0KBB7…
ENSAPLG00000012019	ENSAPLG00000012019;AF:chr2:34450953-34453457:34453610:34450953-34455418:34455818:-	ENSAPLT00000012547	ENSAPLG00000012019.t1,ENSAPLT00000012547	0.05592481172942805	0.1552808557143012	0.14001102306448493	0.08188400611468717	0.041541814024934814	0.029589928816854006	-0.0660669805	0.1860639361	HNRNPA2B1	GO:0005634//nucleus`cellular_component`A membrane-bounded organelle of eukaryotic cells in which chromosomes are housed and replicated. In most cells, the nucleus contains all of the cell's chromosomes except the organellar chromosomes, and is the site of RNA synthesis and processing. In some species, or in specialized cell types, RNA metabolism or DNA replication may be absent. [GOC:go_curators]…	K13158//HNRNPA2B1`heterogeneous nuclear ribonucleoprotein A2/B1	ko05014//Amyotrophic lateral sclerosis`Human Diseases`Neurodegenerative disease	KOG0118//FOG: RRM domain`General function prediction only`[R]	XP_040405126.1//heterogeneous nuclear ribonucleoproteins A2/B1 isoform X12`[Cygnus olor];NP_001026156.1//heterogeneous nuclear ribonucleoproteins A2/B1`[Gallus gallus];XP_009674730.1//PREDICTED: heterogeneous nuclear ribonucleoproteins A2/B1 isoform X2`[Struthio camelus australis];XP_013027336.1//PREDICTED: heterogeneous nuclear ribonucleoproteins A2/B1 isoform X2`[Anser cygnoides domesticus];XP_…	PF00076.25//RRM_1`RNA recognition motif. (a.k.a. RRM, RBD, or RNP domain);PF11627.11//HnRNPA1`Nuclear factor hnRNPA1	-	tr|A0A493T6I5|A0A493T6I5_ANAPP//Heterogeneous nuclear ribonucleoprotein A2/B1 {ECO:0000313|Ensembl:ENSAPLP00000021466} OS=Anas platyrhynchos platyrhynchos (Northern mallard) Name=HNRNPA2B1 {ECO:0000313|Ensembl:ENSAPLP00000021466} PE=4;tr|A0A8C3GIW0|A0A8C3GIW0_CAIMO//Heterogeneous nuclear ribonucleoprotein A2/B1 {ECO:0000313|Ensembl:ENSCMMP00000012803} OS=Cairina moschata domestica (Muscovy Duck (…
ENSAPLG00000012019	ENSAPLG00000012019;AF:chr2:34450953-34453457:34453610:34450953-34455418:34455447:-	ENSAPLT00000012547	ENSAPLT00000032364,ENSAPLT00000012547	0.013239019510311341	0.025593682746807	0.02313795403162516	0.0251142975139845	0.016264556391944924	0.009877683710224443	-0.0035713728999999996	0.3541458541	HNRNPA2B1	GO:0005634//nucleus`cellular_component`A membrane-bounded organelle of eukaryotic cells in which chromosomes are housed and replicated. In most cells, the nucleus contains all of the cell's chromosomes except the organellar chromosomes, and is the site of RNA synthesis and processing. In some species, or in specialized cell types, RNA metabolism or DNA replication may be absent. [GOC:go_curators]…	K13158//HNRNPA2B1`heterogeneous nuclear ribonucleoprotein A2/B1	ko05014//Amyotrophic lateral sclerosis`Human Diseases`Neurodegenerative disease	KOG0118//FOG: RRM domain`General function prediction only`[R]	XP_040405126.1//heterogeneous nuclear ribonucleoproteins A2/B1 isoform X12`[Cygnus olor];NP_001026156.1//heterogeneous nuclear ribonucleoproteins A2/B1`[Gallus gallus];XP_009674730.1//PREDICTED: heterogeneous nuclear ribonucleoproteins A2/B1 isoform X2`[Struthio camelus australis];XP_013027336.1//PREDICTED: heterogeneous nuclear ribonucleoproteins A2/B1 isoform X2`[Anser cygnoides domesticus];XP_…	PF00076.25//RRM_1`RNA recognition motif. (a.k.a. RRM, RBD, or RNP domain);PF11627.11//HnRNPA1`Nuclear factor hnRNPA1	-	tr|A0A493T6I5|A0A493T6I5_ANAPP//Heterogeneous nuclear ribonucleoprotein A2/B1 {ECO:0000313|Ensembl:ENSAPLP00000021466} OS=Anas platyrhynchos platyrhynchos (Northern mallard) Name=HNRNPA2B1 {ECO:0000313|Ensembl:ENSAPLP00000021466} PE=4;tr|A0A8C3GIW0|A0A8C3GIW0_CAIMO//Heterogeneous nuclear ribonucleoprotein A2/B1 {ECO:0000313|Ensembl:ENSCMMP00000012803} OS=Cairina moschata domestica (Muscovy Duck (…
ENSAPLG00000012019	ENSAPLG00000012019;AF:chr2:34450953-34453457:34453610:34450953-34454493:34454504:-	ENSAPLT00000012547	ENSAPLT00000027851,ENSAPLT00000012547	0.02131896610633729	0.04160213413056785	0.04171029729896538	0.053765711619646564	0.0241930095821456	0.015698765996368446	-0.0036579701	0.3541458541	HNRNPA2B1	GO:0005634//nucleus`cellular_component`A membrane-bounded organelle of eukaryotic cells in which chromosomes are housed and replicated. In most cells, the nucleus contains all of the cell's chromosomes except the organellar chromosomes, and is the site of RNA synthesis and processing. In some species, or in specialized cell types, RNA metabolism or DNA replication may be absent. [GOC:go_curators]…	K13158//HNRNPA2B1`heterogeneous nuclear ribonucleoprotein A2/B1	ko05014//Amyotrophic lateral sclerosis`Human Diseases`Neurodegenerative disease	KOG0118//FOG: RRM domain`General function prediction only`[R]	XP_040405126.1//heterogeneous nuclear ribonucleoproteins A2/B1 isoform X12`[Cygnus olor];NP_001026156.1//heterogeneous nuclear ribonucleoproteins A2/B1`[Gallus gallus];XP_009674730.1//PREDICTED: heterogeneous nuclear ribonucleoproteins A2/B1 isoform X2`[Struthio camelus australis];XP_013027336.1//PREDICTED: heterogeneous nuclear ribonucleoproteins A2/B1 isoform X2`[Anser cygnoides domesticus];XP_…	PF00076.25//RRM_1`RNA recognition motif. (a.k.a. RRM, RBD, or RNP domain);PF11627.11//HnRNPA1`Nuclear factor hnRNPA1	-	tr|A0A493T6I5|A0A493T6I5_ANAPP//Heterogeneous nuclear ribonucleoprotein A2/B1 {ECO:0000313|Ensembl:ENSAPLP00000021466} OS=Anas platyrhynchos platyrhynchos (Northern mallard) Name=HNRNPA2B1 {ECO:0000313|Ensembl:ENSAPLP00000021466} PE=4;tr|A0A8C3GIW0|A0A8C3GIW0_CAIMO//Heterogeneous nuclear ribonucleoprotein A2/B1 {ECO:0000313|Ensembl:ENSCMMP00000012803} OS=Cairina moschata domestica (Muscovy Duck (…
ENSAPLG00000012019	ENSAPLG00000012019;AF:chr2:34450953-34454493:34454504:34450953-34455418:34455818:-	ENSAPLT00000027851	ENSAPLT00000027851,ENSAPLG00000012019.t1	0.7311393797659124	0.8089717670990505	0.7890491897825663	0.6108375578778232	0.6361229044659596	0.6565743268422028	-0.1418751825	0.00999001	HNRNPA2B1	GO:0005634//nucleus`cellular_component`A membrane-bounded organelle of eukaryotic cells in which chromosomes are housed and replicated. In most cells, the nucleus contains all of the cell's chromosomes except the organellar chromosomes, and is the site of RNA synthesis and processing. In some species, or in specialized cell types, RNA metabolism or DNA replication may be absent. [GOC:go_curators]…	K13158//HNRNPA2B1`heterogeneous nuclear ribonucleoprotein A2/B1	ko05014//Amyotrophic lateral sclerosis`Human Diseases`Neurodegenerative disease	KOG0118//FOG: RRM domain`General function prediction only`[R]	XP_040405126.1//heterogeneous nuclear ribonucleoproteins A2/B1 isoform X12`[Cygnus olor];NP_001026156.1//heterogeneous nuclear ribonucleoproteins A2/B1`[Gallus gallus];XP_009674730.1//PREDICTED: heterogeneous nuclear ribonucleoproteins A2/B1 isoform X2`[Struthio camelus australis];XP_013027336.1//PREDICTED: heterogeneous nuclear ribonucleoproteins A2/B1 isoform X2`[Anser cygnoides domesticus];XP_…	PF00076.25//RRM_1`RNA recognition motif. (a.k.a. RRM, RBD, or RNP domain);PF11627.11//HnRNPA1`Nuclear factor hnRNPA1	-	tr|A0A493T6I5|A0A493T6I5_ANAPP//Heterogeneous nuclear ribonucleoprotein A2/B1 {ECO:0000313|Ensembl:ENSAPLP00000021466} OS=Anas platyrhynchos platyrhynchos (Northern mallard) Name=HNRNPA2B1 {ECO:0000313|Ensembl:ENSAPLP00000021466} PE=4;tr|A0A8C3GIW0|A0A8C3GIW0_CAIMO//Heterogeneous nuclear ribonucleoprotein A2/B1 {ECO:0000313|Ensembl:ENSCMMP00000012803} OS=Cairina moschata domestica (Muscovy Duck (…
ENSAPLG00000012019	ENSAPLG00000012019;AF:chr2:34450953-34454493:34454504:34450953-34455418:34455447:-	ENSAPLT00000027851	ENSAPLT00000027851,ENSAPLT00000032364	0.3811545396804102	0.3769835680822831	0.3524085097458413	0.31194783824510386	0.4000713951737	0.38480547463155057	-0.0045739698	0.3541458541	HNRNPA2B1	GO:0005634//nucleus`cellular_component`A membrane-bounded organelle of eukaryotic cells in which chromosomes are housed and replicated. In most cells, the nucleus contains all of the cell's chromosomes except the organellar chromosomes, and is the site of RNA synthesis and processing. In some species, or in specialized cell types, RNA metabolism or DNA replication may be absent. [GOC:go_curators]…	K13158//HNRNPA2B1`heterogeneous nuclear ribonucleoprotein A2/B1	ko05014//Amyotrophic lateral sclerosis`Human Diseases`Neurodegenerative disease	KOG0118//FOG: RRM domain`General function prediction only`[R]	XP_040405126.1//heterogeneous nuclear ribonucleoproteins A2/B1 isoform X12`[Cygnus olor];NP_001026156.1//heterogeneous nuclear ribonucleoproteins A2/B1`[Gallus gallus];XP_009674730.1//PREDICTED: heterogeneous nuclear ribonucleoproteins A2/B1 isoform X2`[Struthio camelus australis];XP_013027336.1//PREDICTED: heterogeneous nuclear ribonucleoproteins A2/B1 isoform X2`[Anser cygnoides domesticus];XP_…	PF00076.25//RRM_1`RNA recognition motif. (a.k.a. RRM, RBD, or RNP domain);PF11627.11//HnRNPA1`Nuclear factor hnRNPA1	-	tr|A0A493T6I5|A0A493T6I5_ANAPP//Heterogeneous nuclear ribonucleoprotein A2/B1 {ECO:0000313|Ensembl:ENSAPLP00000021466} OS=Anas platyrhynchos platyrhynchos (Northern mallard) Name=HNRNPA2B1 {ECO:0000313|Ensembl:ENSAPLP00000021466} PE=4;tr|A0A8C3GIW0|A0A8C3GIW0_CAIMO//Heterogeneous nuclear ribonucleoprotein A2/B1 {ECO:0000313|Ensembl:ENSCMMP00000012803} OS=Cairina moschata domestica (Muscovy Duck (…
ENSAPLG00000015366	ENSAPLG00000015366;AF:chr2:46832188-46833786:46834030:46832188-46834543:46834722:-	ENSAPLT00000035518	ENSAPLT00000035518,ENSAPLT00000016008	0.8007655748233783	0.6057962599125131	0.459788776344204	0.4711780575640665	0.4279732367793528	0.4970010241278799	-0.15673276419999999	0.0244755245	-	GO:0016616//oxidoreductase activity, acting on the CH-OH group of donors, NAD or NADP as acceptor`molecular_function`Catalysis of an oxidation-reduction (redox) reaction in which a CH-OH group acts as a hydrogen or electron donor and reduces NAD+ or NADP. [EC:1.1.1.-, GOC:ai]	K00015//gyaR, GOR1`glyoxylate reductase [EC:1.1.1.26]	ko00630//Glyoxylate and dicarboxylate metabolism`Metabolism`Carbohydrate metabolism;ko01100//Metabolic pathways`Metabolism`Global and overview maps	-	XP_005021249.3//probable 2-ketogluconate reductase isoform X3`[Anas platyrhynchos];XP_005021248.3//probable 2-ketogluconate reductase isoform X1`[Anas platyrhynchos]	PF00389.33//2-Hacid_dh`D-isomer specific 2-hydroxyacid dehydrogenase, catalytic domain;PF02826.22//2-Hacid_dh_C`D-isomer specific 2-hydroxyacid dehydrogenase, NAD binding domain;PF03446.18//NAD_binding_2`NAD binding domain of 6-phosphogluconate dehydrogenase	-	tr|U3J6T7|U3J6T7_ANAPP//Uncharacterized protein {ECO:0000313|Ensembl:ENSAPLP00000015214} OS=Anas platyrhynchos platyrhynchos (Northern mallard) PE=3;tr|A0A493TFS5|A0A493TFS5_ANAPP//Uncharacterized protein {ECO:0000313|Ensembl:ENSAPLP00000024538} OS=Anas platyrhynchos platyrhynchos (Northern mallard) PE=3
ENSAPLG00000010478	ENSAPLG00000010478;AF:chr2:54900708-54907150:54907364:54900708-54911426:54911716:-	ENSAPLT00000019589	ENSAPLT00000021174,ENSAPLT00000010964,ENSAPLT00000019589	0.009101992014649209	0.004568418289492842	0.03865580655706419	0.007706192880719891	0.010216427402784934	0.010543559972468	-0.0079533455	0.2927072927	CUL1	GO:0006511//ubiquitin-dependent protein catabolic process`biological_process`The chemical reactions and pathways resulting in the breakdown of a protein or peptide by hydrolysis of its peptide bonds, initiated by the covalent attachment of a ubiquitin group, or multiple ubiquitin groups, to the protein. [GOC:go_curators];GO:0031461//cullin-RING ubiquitin ligase complex`cellular_component`Any ubiq…	K03347//CUL1, CDC53`cullin 1	ko04110//Cell cycle`Cellular Processes`Cell growth and death;ko04114//Oocyte meiosis`Cellular Processes`Cell growth and death;ko04120//Ubiquitin mediated proteolysis`Genetic Information Processing`Folding, sorting and degradation;ko04141//Protein processing in endoplasmic reticulum`Genetic Information Processing`Folding, sorting and degradation;ko04310//Wnt signaling pathway`Environmental Informa…	-	XP_010137085.1//PREDICTED: cullin-1`[Buceros rhinoceros silvestris];XP_034494863.1//cullin-1 isoform X2`[Ailuropoda melanoleuca];XP_021237974.1//cullin-1 isoform X2`[Numida meleagris]	PF00888.25//Cullin`Cullin family;PF10557.12//Cullin_Nedd8`Cullin protein neddylation domain	-	tr|A0A803XPY1|A0A803XPY1_MELGA//Cullin 1 {ECO:0000313|Ensembl:ENSMGAP00000021577} OS=Meleagris gallopavo (Wild turkey) Name=CUL1 {ECO:0000313|Ensembl:ENSMGAP00000021577} PE=3;tr|A0A493TR35|A0A493TR35_ANAPP//Cullin 1 {ECO:0000313|Ensembl:ENSAPLP00000028327} OS=Anas platyrhynchos platyrhynchos (Northern mallard) Name=CUL1 {ECO:0000313|Ensembl:ENSAPLP00000028327} PE=3;tr|A0A4W2HFY1|A0A4W2HFY1_BOBOX/…
ENSAPLG00000010478	ENSAPLG00000010478;AF:chr2:54900708-54910837:54911208:54900708-54911426:54911716:-	ENSAPLT00000045893	ENSAPLT00000021174,ENSAPLT00000045893,ENSAPLT00000010964	0.041141484278663404	0.03129127323505377	0.018993702611774108	0.019954338299573448	0.02113807066327944	0.009420134510450148	-0.0136379722	0.2927072927	CUL1	GO:0006511//ubiquitin-dependent protein catabolic process`biological_process`The chemical reactions and pathways resulting in the breakdown of a protein or peptide by hydrolysis of its peptide bonds, initiated by the covalent attachment of a ubiquitin group, or multiple ubiquitin groups, to the protein. [GOC:go_curators];GO:0031461//cullin-RING ubiquitin ligase complex`cellular_component`Any ubiq…	K03347//CUL1, CDC53`cullin 1	ko04110//Cell cycle`Cellular Processes`Cell growth and death;ko04114//Oocyte meiosis`Cellular Processes`Cell growth and death;ko04120//Ubiquitin mediated proteolysis`Genetic Information Processing`Folding, sorting and degradation;ko04141//Protein processing in endoplasmic reticulum`Genetic Information Processing`Folding, sorting and degradation;ko04310//Wnt signaling pathway`Environmental Informa…	-	XP_010137085.1//PREDICTED: cullin-1`[Buceros rhinoceros silvestris];XP_034494863.1//cullin-1 isoform X2`[Ailuropoda melanoleuca];XP_021237974.1//cullin-1 isoform X2`[Numida meleagris]	PF00888.25//Cullin`Cullin family;PF10557.12//Cullin_Nedd8`Cullin protein neddylation domain	-	tr|A0A803XPY1|A0A803XPY1_MELGA//Cullin 1 {ECO:0000313|Ensembl:ENSMGAP00000021577} OS=Meleagris gallopavo (Wild turkey) Name=CUL1 {ECO:0000313|Ensembl:ENSMGAP00000021577} PE=3;tr|A0A493TR35|A0A493TR35_ANAPP//Cullin 1 {ECO:0000313|Ensembl:ENSAPLP00000028327} OS=Anas platyrhynchos platyrhynchos (Northern mallard) Name=CUL1 {ECO:0000313|Ensembl:ENSAPLP00000028327} PE=3;tr|A0A4W2HFY1|A0A4W2HFY1_BOBOX/…
ENSAPLG00000003875	ENSAPLG00000003875;AF:chr2:57522997-57523195:57523349:57522997-57529121:57529311:-	ENSAPLG00000003875.t2	ENSAPLT00000003984,ENSAPLG00000003875.t2	0.9111881961793864	1.0	0.8713876511559856	0.9042882594811568	0.906328915549492	0.8996127383653804	-0.024115311299999997	0.1768231768	STK17A	GO:0016607//nuclear speck`cellular_component`A discrete extra-nucleolar subnuclear domain, 20-50 in number, in which splicing factors are seen to be localized by immunofluorescence microscopy. [http://www.cellnucleus.com/];GO:2000271//positive regulation of fibroblast apoptotic process`biological_process`Any process that activates or increases the frequency, rate or extent of fibroblast apoptotic…	K08804//STK17`serine/threonine kinase 17 [EC:2.7.11.1]	-	-	XP_012950665.4//serine/threonine-protein kinase 17A isoform X1`[Anas platyrhynchos];EOB04782.1//Serine/threonine-protein kinase 17A, partial`[Anas platyrhynchos]	PF07714.20//PK_Tyr_Ser-Thr`Protein tyrosine and serine/threonine kinase;PF00069.28//Pkinase`Protein kinase domain;PF03109.19//ABC1`ABC1 atypical kinase-like domain	bHLH//http://bioinfo.life.hust.edu.cn/AnimalTFDB#!/tf_detail?species=Mustela_putorius_furo&family=bHLH	tr|U3I813|U3I813_ANAPP//Serine/threonine kinase 17a {ECO:0000313|Ensembl:ENSAPLP00000003384} OS=Anas platyrhynchos platyrhynchos (Northern mallard) Name=STK17A {ECO:0000313|Ensembl:ENSAPLP00000003384} PE=3;tr|R0K4W9|R0K4W9_ANAPL//Serine/threonine-protein kinase 17A {ECO:0000313|EMBL:EOB04782.1} Fragment OS=Anas platyrhynchos (Mallard) (Anas boschas) ORFNames=Anapl_03247 {ECO:0000313|EMBL:EOB04782…
ENSAPLG00000004950	ENSAPLG00000004950;AF:chr2:59153988-59164183:59164272:59153988-59172454:59172501:-	ENSAPLT00000036494	ENSAPLG00000004950.t1,ENSAPLT00000036494	0.15665341873460786	0.2025894307549216	0.13891062865106002	0.2689035914572647	0.2583273473723138	0.29989095793538034	0.1096561395	0.0699300699	RALA	GO:0031625//ubiquitin protein ligase binding`molecular_function`Binding to a ubiquitin protein ligase enzyme, any of the E3 proteins. [GOC:vp];GO:0090141//positive regulation of mitochondrial fission`biological_process`Any process that increases the rate, frequency or extent of mitochondrial fission. Mitochondrial fission is the division of a mitochondrion within a cell to form two or more separa…	K07834//RALA`Ras-related protein Ral-A	ko04014//Ras signaling pathway`Environmental Information Processing`Signal transduction;ko04015//Rap1 signaling pathway`Environmental Information Processing`Signal transduction;ko04072//Phospholipase D signaling pathway`Environmental Information Processing`Signal transduction;ko05132//Salmonella infection`Human Diseases`Infectious disease: bacterial;ko05200//Pathways in cancer`Human Diseases`Canc…	-	XP_003207369.1//ras-related protein Ral-A`[Meleagris gallopavo];XP_035408315.1//ras-related protein Ral-A isoform X1`[Cygnus atratus]	PF00025.24//Arf`ADP-ribosylation factor family;PF08477.16//Roc`Ras of Complex, Roc, domain of DAPkinase;PF00071.25//Ras`Ras family	-	tr|A0A493TLS1|A0A493TLS1_ANAPP//Small monomeric GTPase {ECO:0000256|ARBA:ARBA00011984} EC=3.6.5.2 {ECO:0000256|ARBA:ARBA00011984} OS=Anas platyrhynchos platyrhynchos (Northern mallard) Name=RALA {ECO:0000313|Ensembl:ENSAPLP00000026550} PE=3;tr|R0LWD4|R0LWD4_ANAPL//Small monomeric GTPase {ECO:0000256|ARBA:ARBA00011984} EC=3.6.5.2 {ECO:0000256|ARBA:ARBA00011984} Fragment OS=Anas platyrhynchos (Mall…
ENSAPLG00000004950	ENSAPLG00000004950;AF:chr2:59153988-59164183:59164272:59153988-59169175:59169253:-	ENSAPLT00000036494	ENSAPLT00000036494,ENSAPLT00000005107	1.0	0.9214890433392472	1.0	0.9214889908261872	0.9072428910712332	0.8800335646535843	-0.0709078656	0.20729270730000002	RALA	GO:0031625//ubiquitin protein ligase binding`molecular_function`Binding to a ubiquitin protein ligase enzyme, any of the E3 proteins. [GOC:vp];GO:0090141//positive regulation of mitochondrial fission`biological_process`Any process that increases the rate, frequency or extent of mitochondrial fission. Mitochondrial fission is the division of a mitochondrion within a cell to form two or more separa…	K07834//RALA`Ras-related protein Ral-A	ko04014//Ras signaling pathway`Environmental Information Processing`Signal transduction;ko04015//Rap1 signaling pathway`Environmental Information Processing`Signal transduction;ko04072//Phospholipase D signaling pathway`Environmental Information Processing`Signal transduction;ko05132//Salmonella infection`Human Diseases`Infectious disease: bacterial;ko05200//Pathways in cancer`Human Diseases`Canc…	-	XP_003207369.1//ras-related protein Ral-A`[Meleagris gallopavo];XP_035408315.1//ras-related protein Ral-A isoform X1`[Cygnus atratus]	PF00025.24//Arf`ADP-ribosylation factor family;PF08477.16//Roc`Ras of Complex, Roc, domain of DAPkinase;PF00071.25//Ras`Ras family	-	tr|A0A493TLS1|A0A493TLS1_ANAPP//Small monomeric GTPase {ECO:0000256|ARBA:ARBA00011984} EC=3.6.5.2 {ECO:0000256|ARBA:ARBA00011984} OS=Anas platyrhynchos platyrhynchos (Northern mallard) Name=RALA {ECO:0000313|Ensembl:ENSAPLP00000026550} PE=3;tr|R0LWD4|R0LWD4_ANAPL//Small monomeric GTPase {ECO:0000256|ARBA:ARBA00011984} EC=3.6.5.2 {ECO:0000256|ARBA:ARBA00011984} Fragment OS=Anas platyrhynchos (Mall…
ENSAPLG00000004950	ENSAPLG00000004950;AF:chr2:59153988-59164183:59164272:59153988-59171739:59171865:-	ENSAPLT00000036494	ENSAPLT00000023158,ENSAPLT00000036494	0.4883351420143273	0.5887493372964498	0.5177713990008227	0.6479662846661893	0.7816126254447772	0.5941794192108216	0.14296748369999998	0.0699300699	RALA	GO:0031625//ubiquitin protein ligase binding`molecular_function`Binding to a ubiquitin protein ligase enzyme, any of the E3 proteins. [GOC:vp];GO:0090141//positive regulation of mitochondrial fission`biological_process`Any process that increases the rate, frequency or extent of mitochondrial fission. Mitochondrial fission is the division of a mitochondrion within a cell to form two or more separa…	K07834//RALA`Ras-related protein Ral-A	ko04014//Ras signaling pathway`Environmental Information Processing`Signal transduction;ko04015//Rap1 signaling pathway`Environmental Information Processing`Signal transduction;ko04072//Phospholipase D signaling pathway`Environmental Information Processing`Signal transduction;ko05132//Salmonella infection`Human Diseases`Infectious disease: bacterial;ko05200//Pathways in cancer`Human Diseases`Canc…	-	XP_003207369.1//ras-related protein Ral-A`[Meleagris gallopavo];XP_035408315.1//ras-related protein Ral-A isoform X1`[Cygnus atratus]	PF00025.24//Arf`ADP-ribosylation factor family;PF08477.16//Roc`Ras of Complex, Roc, domain of DAPkinase;PF00071.25//Ras`Ras family	-	tr|A0A493TLS1|A0A493TLS1_ANAPP//Small monomeric GTPase {ECO:0000256|ARBA:ARBA00011984} EC=3.6.5.2 {ECO:0000256|ARBA:ARBA00011984} OS=Anas platyrhynchos platyrhynchos (Northern mallard) Name=RALA {ECO:0000313|Ensembl:ENSAPLP00000026550} PE=3;tr|R0LWD4|R0LWD4_ANAPL//Small monomeric GTPase {ECO:0000256|ARBA:ARBA00011984} EC=3.6.5.2 {ECO:0000256|ARBA:ARBA00011984} Fragment OS=Anas platyrhynchos (Mall…
ENSAPLG00000004950	ENSAPLG00000004950;AF:chr2:59153988-59169175:59169253:59153988-59172454:59172501:-	ENSAPLT00000005107	ENSAPLG00000004950.t1,ENSAPLT00000005107	0.0	0.021187246023013875	0.0	0.030385165914189837	0.034386278580755304	0.05517106742052202	0.032918422	0.20729270730000002	RALA	GO:0031625//ubiquitin protein ligase binding`molecular_function`Binding to a ubiquitin protein ligase enzyme, any of the E3 proteins. [GOC:vp];GO:0090141//positive regulation of mitochondrial fission`biological_process`Any process that increases the rate, frequency or extent of mitochondrial fission. Mitochondrial fission is the division of a mitochondrion within a cell to form two or more separa…	K07834//RALA`Ras-related protein Ral-A	ko04014//Ras signaling pathway`Environmental Information Processing`Signal transduction;ko04015//Rap1 signaling pathway`Environmental Information Processing`Signal transduction;ko04072//Phospholipase D signaling pathway`Environmental Information Processing`Signal transduction;ko05132//Salmonella infection`Human Diseases`Infectious disease: bacterial;ko05200//Pathways in cancer`Human Diseases`Canc…	-	XP_003207369.1//ras-related protein Ral-A`[Meleagris gallopavo];XP_035408315.1//ras-related protein Ral-A isoform X1`[Cygnus atratus]	PF00025.24//Arf`ADP-ribosylation factor family;PF08477.16//Roc`Ras of Complex, Roc, domain of DAPkinase;PF00071.25//Ras`Ras family	-	tr|A0A493TLS1|A0A493TLS1_ANAPP//Small monomeric GTPase {ECO:0000256|ARBA:ARBA00011984} EC=3.6.5.2 {ECO:0000256|ARBA:ARBA00011984} OS=Anas platyrhynchos platyrhynchos (Northern mallard) Name=RALA {ECO:0000313|Ensembl:ENSAPLP00000026550} PE=3;tr|R0LWD4|R0LWD4_ANAPL//Small monomeric GTPase {ECO:0000256|ARBA:ARBA00011984} EC=3.6.5.2 {ECO:0000256|ARBA:ARBA00011984} Fragment OS=Anas platyrhynchos (Mall…
ENSAPLG00000004950	ENSAPLG00000004950;AF:chr2:59153988-59171739:59171865:59153988-59172454:59172501:-	ENSAPLT00000023158	ENSAPLT00000023158,ENSAPLG00000004950.t1	0.16291810460615955	0.15071734363877326	0.1306205547672962	0.16654639346969044	0.08868731287363417	0.22634120146695244	0.0124396349	0.2947052947	RALA	GO:0031625//ubiquitin protein ligase binding`molecular_function`Binding to a ubiquitin protein ligase enzyme, any of the E3 proteins. [GOC:vp];GO:0090141//positive regulation of mitochondrial fission`biological_process`Any process that increases the rate, frequency or extent of mitochondrial fission. Mitochondrial fission is the division of a mitochondrion within a cell to form two or more separa…	K07834//RALA`Ras-related protein Ral-A	ko04014//Ras signaling pathway`Environmental Information Processing`Signal transduction;ko04015//Rap1 signaling pathway`Environmental Information Processing`Signal transduction;ko04072//Phospholipase D signaling pathway`Environmental Information Processing`Signal transduction;ko05132//Salmonella infection`Human Diseases`Infectious disease: bacterial;ko05200//Pathways in cancer`Human Diseases`Canc…	-	XP_003207369.1//ras-related protein Ral-A`[Meleagris gallopavo];XP_035408315.1//ras-related protein Ral-A isoform X1`[Cygnus atratus]	PF00025.24//Arf`ADP-ribosylation factor family;PF08477.16//Roc`Ras of Complex, Roc, domain of DAPkinase;PF00071.25//Ras`Ras family	-	tr|A0A493TLS1|A0A493TLS1_ANAPP//Small monomeric GTPase {ECO:0000256|ARBA:ARBA00011984} EC=3.6.5.2 {ECO:0000256|ARBA:ARBA00011984} OS=Anas platyrhynchos platyrhynchos (Northern mallard) Name=RALA {ECO:0000313|Ensembl:ENSAPLP00000026550} PE=3;tr|R0LWD4|R0LWD4_ANAPL//Small monomeric GTPase {ECO:0000256|ARBA:ARBA00011984} EC=3.6.5.2 {ECO:0000256|ARBA:ARBA00011984} Fragment OS=Anas platyrhynchos (Mall…
ENSAPLG00000006931	ENSAPLG00000006931;AF:chr2:61156825-61157183:61157219:61156825-61172013:61172172:-	ENSAPLG00000006931.t1	ENSAPLG00000006931.t1,ENSAPLG00000006931.t2	0.3971549804685151	0.4605293093499395	0.4007382823402284	0.4335470467888588	0.4629140467336624	0.36838973339357	0.0021427516000000002	0.3881118881	NT5C3A	GO:0005737//cytoplasm`cellular_component`The contents of a cell excluding the plasma membrane and nucleus, but including other subcellular structures. [ISBN:0198547684];GO:0009117//nucleotide metabolic process`biological_process`The chemical reactions and pathways involving a nucleotide, a nucleoside that is esterified with (ortho)phosphate or an oligophosphate at any hydroxyl group on the glycos…	K24242//NT5C3`7-methylguanosine nucleotidase [EC:3.1.3.91]	ko00240//Pyrimidine metabolism`Metabolism`Nucleotide metabolism;ko01100//Metabolic pathways`Metabolism`Global and overview maps;ko01232//Nucleotide metabolism`Metabolism`Global and overview maps	-	XP_027307214.1//cytosolic 5'-nucleotidase 3A isoform X3`[Anas platyrhynchos];XP_027682560.2//cytosolic 5'-nucleotidase 3A isoform X1`[Chelonia mydas];XP_005014038.3//cytosolic 5'-nucleotidase 3A isoform X1`[Anas platyrhynchos]	PF05822.15//UMPH-1`Pyrimidine 5'-nucleotidase (UMPH-1)	-	tr|A0A7K7LBQ5|A0A7K7LBQ5_9AVES//5'-nucleotidase {ECO:0000256|ARBA:ARBA00012643, ECO:0000256|RuleBase:RU361276} EC=3.1.3.5 {ECO:0000256|ARBA:ARBA00012643, ECO:0000256|RuleBase:RU361276} Fragment OS=Asarcornis scutulata ORFNames=ASASCU_R08832 {ECO:0000313|EMBL:NWZ28096.1} PE=3;tr|A0A8B9TRG1|A0A8B9TRG1_ANAPL//5'-nucleotidase, cytosolic IIIA {ECO:0000313|Ensembl:ENSAPLP00020024347} OS=Anas platyrhync…
ENSAPLG00000004808	ENSAPLG00000004808;AF:chr2:66062834-66076917:66077058:66062834-66096653:66096721:-	ENSAPLT00000024541	ENSAPLG00000004808.t6,ENSAPLT00000024541	0.12071632198206605	0.2836710642599248	0.16896239707777685	0.22893573092329664	0.19966138665695946	0.1678231438209933	0.0076901593999999995	0.3591408591	ARPP21	GO:0005737//cytoplasm`cellular_component`The contents of a cell excluding the plasma membrane and nucleus, but including other subcellular structures. [ISBN:0198547684];GO:0034605//cellular response to heat`biological_process`Any process that results in a change in state or activity of a cell (in terms of movement, secretion, enzyme production, gene expression, etc.) as a result of a heat stimulu…	K02360//ENC`a component of the cytoplasm (encore);K18050//PRKCE`novel protein kinase C epsilon type [EC:2.7.11.13]	ko04022//cGMP-PKG signaling pathway`Environmental Information Processing`Signal transduction;ko04071//Sphingolipid signaling pathway`Environmental Information Processing`Signal transduction;ko04270//Vascular smooth muscle contraction`Organismal Systems`Circulatory system;ko04371//Apelin signaling pathway`Environmental Information Processing`Signal transduction;ko04530//Tight junction`Cellular Pro…	-	XP_038029496.1//cAMP-regulated phosphoprotein 21 isoform X11`[Anas platyrhynchos];XP_038029502.1//cAMP-regulated phosphoprotein 21 isoform X18`[Anas platyrhynchos];XP_027307363.1//cAMP-regulated phosphoprotein 21 isoform X8`[Anas platyrhynchos];KFV80393.1//hypothetical protein N308_07655, partial`[Struthio camelus australis];XP_038029505.1//cAMP-regulated phosphoprotein 21 isoform X21`[Anas platy…	PF01424.25//R3H`R3H domain;PF12752.10//SUZ`SUZ domain	-	tr|U3IAV4|U3IAV4_ANAPP//cAMP regulated phosphoprotein 21 {ECO:0000313|Ensembl:ENSAPLP00000004376} OS=Anas platyrhynchos platyrhynchos (Northern mallard) Name=ARPP21 {ECO:0000313|Ensembl:ENSAPLP00000004376} PE=4;tr|A0A8B9T8D3|A0A8B9T8D3_ANAPL//cAMP regulated phosphoprotein 21 {ECO:0000313|Ensembl:ENSAPLP00020016733} OS=Anas platyrhynchos (Mallard) (Anas boschas) Name=ARPP21 {ECO:0000313|Ensembl:EN…
ENSAPLG00000004808	ENSAPLG00000004808;AF:chr2:66062834-66076917:66077058:66062834-66157713:66157856:-	ENSAPLT00000024541	ENSAPLG00000004808.t7,ENSAPLT00000024541,ENSAPLG00000004808.t8	0.3900048060257851	0.2899364568041467	0.3496113464319246	0.10903485464722752	0.11123740262032003	0.11930686084338699	-0.2299911637	0.014985015	ARPP21	GO:0005737//cytoplasm`cellular_component`The contents of a cell excluding the plasma membrane and nucleus, but including other subcellular structures. [ISBN:0198547684];GO:0034605//cellular response to heat`biological_process`Any process that results in a change in state or activity of a cell (in terms of movement, secretion, enzyme production, gene expression, etc.) as a result of a heat stimulu…	K02360//ENC`a component of the cytoplasm (encore);K18050//PRKCE`novel protein kinase C epsilon type [EC:2.7.11.13]	ko04022//cGMP-PKG signaling pathway`Environmental Information Processing`Signal transduction;ko04071//Sphingolipid signaling pathway`Environmental Information Processing`Signal transduction;ko04270//Vascular smooth muscle contraction`Organismal Systems`Circulatory system;ko04371//Apelin signaling pathway`Environmental Information Processing`Signal transduction;ko04530//Tight junction`Cellular Pro…	-	XP_038029496.1//cAMP-regulated phosphoprotein 21 isoform X11`[Anas platyrhynchos];XP_038029502.1//cAMP-regulated phosphoprotein 21 isoform X18`[Anas platyrhynchos];XP_027307363.1//cAMP-regulated phosphoprotein 21 isoform X8`[Anas platyrhynchos];KFV80393.1//hypothetical protein N308_07655, partial`[Struthio camelus australis];XP_038029505.1//cAMP-regulated phosphoprotein 21 isoform X21`[Anas platy…	PF01424.25//R3H`R3H domain;PF12752.10//SUZ`SUZ domain	-	tr|U3IAV4|U3IAV4_ANAPP//cAMP regulated phosphoprotein 21 {ECO:0000313|Ensembl:ENSAPLP00000004376} OS=Anas platyrhynchos platyrhynchos (Northern mallard) Name=ARPP21 {ECO:0000313|Ensembl:ENSAPLP00000004376} PE=4;tr|A0A8B9T8D3|A0A8B9T8D3_ANAPL//cAMP regulated phosphoprotein 21 {ECO:0000313|Ensembl:ENSAPLP00020016733} OS=Anas platyrhynchos (Mallard) (Anas boschas) Name=ARPP21 {ECO:0000313|Ensembl:EN…
ENSAPLG00000004808	ENSAPLG00000004808;AF:chr2:66062834-66088690:66088738:66062834-66096653:66096721:-	ENSAPLT00000004992,ENSAPLT00000041803	ENSAPLT00000004992,ENSAPLT00000041803,ENSAPLG00000004808.t6	0.019911420063713773	0.053767472192737406	0.08507228247344388	0.10609019218780698	0.1490557623744985	0.10164006694829808	0.06601161559999999	0.10614385609999999	ARPP21	GO:0005737//cytoplasm`cellular_component`The contents of a cell excluding the plasma membrane and nucleus, but including other subcellular structures. [ISBN:0198547684];GO:0034605//cellular response to heat`biological_process`Any process that results in a change in state or activity of a cell (in terms of movement, secretion, enzyme production, gene expression, etc.) as a result of a heat stimulu…	K02360//ENC`a component of the cytoplasm (encore);K18050//PRKCE`novel protein kinase C epsilon type [EC:2.7.11.13]	ko04022//cGMP-PKG signaling pathway`Environmental Information Processing`Signal transduction;ko04071//Sphingolipid signaling pathway`Environmental Information Processing`Signal transduction;ko04270//Vascular smooth muscle contraction`Organismal Systems`Circulatory system;ko04371//Apelin signaling pathway`Environmental Information Processing`Signal transduction;ko04530//Tight junction`Cellular Pro…	-	XP_038029496.1//cAMP-regulated phosphoprotein 21 isoform X11`[Anas platyrhynchos];XP_038029502.1//cAMP-regulated phosphoprotein 21 isoform X18`[Anas platyrhynchos];XP_027307363.1//cAMP-regulated phosphoprotein 21 isoform X8`[Anas platyrhynchos];KFV80393.1//hypothetical protein N308_07655, partial`[Struthio camelus australis];XP_038029505.1//cAMP-regulated phosphoprotein 21 isoform X21`[Anas platy…	PF01424.25//R3H`R3H domain;PF12752.10//SUZ`SUZ domain	-	tr|U3IAV4|U3IAV4_ANAPP//cAMP regulated phosphoprotein 21 {ECO:0000313|Ensembl:ENSAPLP00000004376} OS=Anas platyrhynchos platyrhynchos (Northern mallard) Name=ARPP21 {ECO:0000313|Ensembl:ENSAPLP00000004376} PE=4;tr|A0A8B9T8D3|A0A8B9T8D3_ANAPL//cAMP regulated phosphoprotein 21 {ECO:0000313|Ensembl:ENSAPLP00020016733} OS=Anas platyrhynchos (Mallard) (Anas boschas) Name=ARPP21 {ECO:0000313|Ensembl:EN…
ENSAPLG00000004808	ENSAPLG00000004808;AF:chr2:66062834-66096653:66096721:66062834-66099555:66099776:-	ENSAPLG00000004808.t6	ENSAPLG00000004808.t6,ENSAPLT00000019548,ENSAPLT00000034004	0.9632277289338188	0.8903937650097421	0.8579546414240248	0.7255605436856503	0.7633696043155695	0.8136434017253292	-0.1363341952	0.0424575425	ARPP21	GO:0005737//cytoplasm`cellular_component`The contents of a cell excluding the plasma membrane and nucleus, but including other subcellular structures. [ISBN:0198547684];GO:0034605//cellular response to heat`biological_process`Any process that results in a change in state or activity of a cell (in terms of movement, secretion, enzyme production, gene expression, etc.) as a result of a heat stimulu…	K02360//ENC`a component of the cytoplasm (encore);K18050//PRKCE`novel protein kinase C epsilon type [EC:2.7.11.13]	ko04022//cGMP-PKG signaling pathway`Environmental Information Processing`Signal transduction;ko04071//Sphingolipid signaling pathway`Environmental Information Processing`Signal transduction;ko04270//Vascular smooth muscle contraction`Organismal Systems`Circulatory system;ko04371//Apelin signaling pathway`Environmental Information Processing`Signal transduction;ko04530//Tight junction`Cellular Pro…	-	XP_038029496.1//cAMP-regulated phosphoprotein 21 isoform X11`[Anas platyrhynchos];XP_038029502.1//cAMP-regulated phosphoprotein 21 isoform X18`[Anas platyrhynchos];XP_027307363.1//cAMP-regulated phosphoprotein 21 isoform X8`[Anas platyrhynchos];KFV80393.1//hypothetical protein N308_07655, partial`[Struthio camelus australis];XP_038029505.1//cAMP-regulated phosphoprotein 21 isoform X21`[Anas platy…	PF01424.25//R3H`R3H domain;PF12752.10//SUZ`SUZ domain	-	tr|U3IAV4|U3IAV4_ANAPP//cAMP regulated phosphoprotein 21 {ECO:0000313|Ensembl:ENSAPLP00000004376} OS=Anas platyrhynchos platyrhynchos (Northern mallard) Name=ARPP21 {ECO:0000313|Ensembl:ENSAPLP00000004376} PE=4;tr|A0A8B9T8D3|A0A8B9T8D3_ANAPL//cAMP regulated phosphoprotein 21 {ECO:0000313|Ensembl:ENSAPLP00020016733} OS=Anas platyrhynchos (Mallard) (Anas boschas) Name=ARPP21 {ECO:0000313|Ensembl:EN…
ENSAPLG00000004808	ENSAPLG00000004808;AF:chr2:66062834-66096653:66096721:66062834-66157713:66157856:-	ENSAPLG00000004808.t6	ENSAPLG00000004808.t6,ENSAPLG00000004808.t7,ENSAPLG00000004808.t8	0.8232279679774209	0.5076572631526113	0.7255679110057763	0.2918724595991117	0.3340883698944743	0.4018227261979498	-0.3428898621	0.0	ARPP21	GO:0005737//cytoplasm`cellular_component`The contents of a cell excluding the plasma membrane and nucleus, but including other subcellular structures. [ISBN:0198547684];GO:0034605//cellular response to heat`biological_process`Any process that results in a change in state or activity of a cell (in terms of movement, secretion, enzyme production, gene expression, etc.) as a result of a heat stimulu…	K02360//ENC`a component of the cytoplasm (encore);K18050//PRKCE`novel protein kinase C epsilon type [EC:2.7.11.13]	ko04022//cGMP-PKG signaling pathway`Environmental Information Processing`Signal transduction;ko04071//Sphingolipid signaling pathway`Environmental Information Processing`Signal transduction;ko04270//Vascular smooth muscle contraction`Organismal Systems`Circulatory system;ko04371//Apelin signaling pathway`Environmental Information Processing`Signal transduction;ko04530//Tight junction`Cellular Pro…	-	XP_038029496.1//cAMP-regulated phosphoprotein 21 isoform X11`[Anas platyrhynchos];XP_038029502.1//cAMP-regulated phosphoprotein 21 isoform X18`[Anas platyrhynchos];XP_027307363.1//cAMP-regulated phosphoprotein 21 isoform X8`[Anas platyrhynchos];KFV80393.1//hypothetical protein N308_07655, partial`[Struthio camelus australis];XP_038029505.1//cAMP-regulated phosphoprotein 21 isoform X21`[Anas platy…	PF01424.25//R3H`R3H domain;PF12752.10//SUZ`SUZ domain	-	tr|U3IAV4|U3IAV4_ANAPP//cAMP regulated phosphoprotein 21 {ECO:0000313|Ensembl:ENSAPLP00000004376} OS=Anas platyrhynchos platyrhynchos (Northern mallard) Name=ARPP21 {ECO:0000313|Ensembl:ENSAPLP00000004376} PE=4;tr|A0A8B9T8D3|A0A8B9T8D3_ANAPL//cAMP regulated phosphoprotein 21 {ECO:0000313|Ensembl:ENSAPLP00020016733} OS=Anas platyrhynchos (Mallard) (Anas boschas) Name=ARPP21 {ECO:0000313|Ensembl:EN…
ENSAPLG00000011790	ENSAPLG00000011790;AF:chr2:66736264-66745835:66746343:66736264-66756747:66756859:-	ENSAPLT00000037835,ENSAPLT00000043314	ENSAPLT00000012376,ENSAPLT00000037835,ENSAPLT00000043314	0.9851997830633584	0.9755029259464064	0.9841226967313498	0.989738274456328	0.9847815649196592	0.9848745822368768	0.0048563386	0.3796203796	-	-	K12200//PDCD6IP, ALIX, RIM20`programmed cell death 6-interacting protein	ko03250//Viral life cycle - HIV-1`Genetic Information Processing`Information processing in viruses;ko04144//Endocytosis`Cellular Processes`Transport and catabolism	-	XP_027307372.1//programmed cell death 6-interacting protein isoform X2`[Anas platyrhynchos]	PF03097.21//BRO1`BRO1-like domain;PF13949.9//ALIX_LYPXL_bnd`ALIX V-shaped domain binding to HIV	-	tr|A0A493TXA3|A0A493TXA3_ANAPP//BRO1 domain-containing protein {ECO:0000259|PROSITE:PS51180} OS=Anas platyrhynchos platyrhynchos (Northern mallard) PE=4;tr|A0A493TQR6|A0A493TQR6_ANAPP//BRO1 domain-containing protein {ECO:0000259|PROSITE:PS51180} OS=Anas platyrhynchos platyrhynchos (Northern mallard) PE=4;tr|U3IWM1|U3IWM1_ANAPP//BRO1 domain-containing protein {ECO:0000259|PROSITE:PS51180} OS=Anas …
ENSAPLG00000009753	ENSAPLG00000009753;AF:chr2:80747975-80748148:80748190:80747975-80759171:80759267:-	ENSAPLT00000044540	ENSAPLT00000044540,ENSAPLT00000010172	0.06635674601791294	0.07937351765175046	0.035391140707223746	0.0	0.03670412506936868	0.0	-0.048139093099999995	0.233016983	OTULINL	GO:0005635//nuclear envelope`cellular_component`The double lipid bilayer enclosing the nucleus and separating its contents from the rest of the cytoplasm; includes the intermembrane space, a gap of width 20-40 nm (also called the perinuclear space). [ISBN:0198547684];GO:0042406//extrinsic component of endoplasmic reticulum membrane`cellular_component`The component of the endoplasmic reticulum mem…	K18343//OTULIN`ubiquitin thioesterase otulin [EC:3.4.19.12]	-	-	XP_027307516.1//inactive ubiquitin thioesterase OTULINL isoform X1`[Anas platyrhynchos];XP_012958268.2//inactive ubiquitin thioesterase OTULINL isoform X4`[Anas platyrhynchos];XP_005022983.2//inactive ubiquitin thioesterase OTULINL isoform X3`[Anas platyrhynchos]	PF16218.8//Peptidase_C101`Peptidase family C101	-	tr|U3IQF6|U3IQF6_ANAPP//OTU deubiquitinase with linear linkage specificity like {ECO:0000313|Ensembl:ENSAPLP00000009479} OS=Anas platyrhynchos platyrhynchos (Northern mallard) Name=OTULINL {ECO:0000313|Ensembl:ENSAPLP00000009479} PE=3;tr|A0A493T4X1|A0A493T4X1_ANAPP//OTU deubiquitinase with linear linkage specificity like {ECO:0000313|Ensembl:ENSAPLP00000020942} OS=Anas platyrhynchos platyrhynchos…
ENSAPLG00000009753	ENSAPLG00000009753;AF:chr2:80747975-80756225:80756400:80747975-80759171:80759267:-	ENSAPLT00000046047	ENSAPLT00000046047,ENSAPLT00000010172	0.416228180235202	0.3233897362217127	0.3881914411240206	0.16356467307916298	0.11574204883848235	0.062154933218299124	-0.26211590079999997	0.008991009	OTULINL	GO:0005635//nuclear envelope`cellular_component`The double lipid bilayer enclosing the nucleus and separating its contents from the rest of the cytoplasm; includes the intermembrane space, a gap of width 20-40 nm (also called the perinuclear space). [ISBN:0198547684];GO:0042406//extrinsic component of endoplasmic reticulum membrane`cellular_component`The component of the endoplasmic reticulum mem…	K18343//OTULIN`ubiquitin thioesterase otulin [EC:3.4.19.12]	-	-	XP_027307516.1//inactive ubiquitin thioesterase OTULINL isoform X1`[Anas platyrhynchos];XP_012958268.2//inactive ubiquitin thioesterase OTULINL isoform X4`[Anas platyrhynchos];XP_005022983.2//inactive ubiquitin thioesterase OTULINL isoform X3`[Anas platyrhynchos]	PF16218.8//Peptidase_C101`Peptidase family C101	-	tr|U3IQF6|U3IQF6_ANAPP//OTU deubiquitinase with linear linkage specificity like {ECO:0000313|Ensembl:ENSAPLP00000009479} OS=Anas platyrhynchos platyrhynchos (Northern mallard) Name=OTULINL {ECO:0000313|Ensembl:ENSAPLP00000009479} PE=3;tr|A0A493T4X1|A0A493T4X1_ANAPP//OTU deubiquitinase with linear linkage specificity like {ECO:0000313|Ensembl:ENSAPLP00000020942} OS=Anas platyrhynchos platyrhynchos…
ENSAPLG00000009753	ENSAPLG00000009753;AF:chr2:80747975-80756938:80757211:80747975-80759171:80759267:-	ENSAPLT00000032041	ENSAPLT00000010172,ENSAPLT00000032041	0.0	0.0	0.0	0.03147948107955101	0.0	0.0	0.0104931604	0.35164835159999996	OTULINL	GO:0005635//nuclear envelope`cellular_component`The double lipid bilayer enclosing the nucleus and separating its contents from the rest of the cytoplasm; includes the intermembrane space, a gap of width 20-40 nm (also called the perinuclear space). [ISBN:0198547684];GO:0042406//extrinsic component of endoplasmic reticulum membrane`cellular_component`The component of the endoplasmic reticulum mem…	K18343//OTULIN`ubiquitin thioesterase otulin [EC:3.4.19.12]	-	-	XP_027307516.1//inactive ubiquitin thioesterase OTULINL isoform X1`[Anas platyrhynchos];XP_012958268.2//inactive ubiquitin thioesterase OTULINL isoform X4`[Anas platyrhynchos];XP_005022983.2//inactive ubiquitin thioesterase OTULINL isoform X3`[Anas platyrhynchos]	PF16218.8//Peptidase_C101`Peptidase family C101	-	tr|U3IQF6|U3IQF6_ANAPP//OTU deubiquitinase with linear linkage specificity like {ECO:0000313|Ensembl:ENSAPLP00000009479} OS=Anas platyrhynchos platyrhynchos (Northern mallard) Name=OTULINL {ECO:0000313|Ensembl:ENSAPLP00000009479} PE=3;tr|A0A493T4X1|A0A493T4X1_ANAPP//OTU deubiquitinase with linear linkage specificity like {ECO:0000313|Ensembl:ENSAPLP00000020942} OS=Anas platyrhynchos platyrhynchos…
ENSAPLG00000004666	ENSAPLG00000004666;AF:chr2:85942676-85943273:85943421:85942676-85979491:85979662:-	ENSAPLT00000033289,ENSAPLT00000038044,ENSAPLT00000042977	ENSAPLT00000033289,ENSAPLT00000042977,ENSAPLT00000038044,ENSAPLG00000004666.t1	0.038758993371389966	0.07695279007634705	0.010418445314783841	0.0	0.003633400908519988	0.004316176480542684	-0.0393935505	0.3106893107	COBL	GO:0003785//actin monomer binding`molecular_function`Binding to monomeric actin, also known as G-actin. [GOC:ai];GO:0007165//signal transduction`biological_process`The cellular process in which a signal is conveyed to trigger a change in the activity or state of a cell. Signal transduction begins with reception of a signal (e.g. a ligand binding to a receptor or receptor activation by a stimulus …	K18623//COBL`protein cordon-bleu	-	-	XP_027307570.2//protein cordon-bleu isoform X6`[Anas platyrhynchos];EOA98970.1//Protein cordon-bleu, partial`[Anas platyrhynchos];XP_038029940.1//protein cordon-bleu isoform X4`[Anas platyrhynchos];XP_038029937.1//protein cordon-bleu isoform X1`[Anas platyrhynchos];XP_038029939.1//protein cordon-bleu isoform X3`[Anas platyrhynchos]	PF09469.13//Cobl`Cordon-bleu ubiquitin-like domain;PF02196.18//RBD`Raf-like Ras-binding domain	-	tr|A0A493T8M0|A0A493T8M0_ANAPP//Cordon-bleu WH2 repeat protein {ECO:0000313|Ensembl:ENSAPLP00000022221} OS=Anas platyrhynchos platyrhynchos (Northern mallard) Name=COBL {ECO:0000313|Ensembl:ENSAPLP00000022221} PE=4;tr|U3IAC7|U3IAC7_ANAPP//Cordon-bleu WH2 repeat protein {ECO:0000313|Ensembl:ENSAPLP00000004198} OS=Anas platyrhynchos platyrhynchos (Northern mallard) Name=COBL {ECO:0000313|Ensembl:EN…
ENSAPLG00000004666	ENSAPLG00000004666;AF:chr2:85942676-85946046:85946228:85942676-85979491:85979662:-	ENSAPLT00000024206	ENSAPLG00000004666.t1,ENSAPLT00000024206	0.03322321436236958	0.05926632304839561	0.0	0.006587893999369696	0.006248766049564891	0.014579999188781997	-0.0216909594	0.3106893107	COBL	GO:0003785//actin monomer binding`molecular_function`Binding to monomeric actin, also known as G-actin. [GOC:ai];GO:0007165//signal transduction`biological_process`The cellular process in which a signal is conveyed to trigger a change in the activity or state of a cell. Signal transduction begins with reception of a signal (e.g. a ligand binding to a receptor or receptor activation by a stimulus …	K18623//COBL`protein cordon-bleu	-	-	XP_027307570.2//protein cordon-bleu isoform X6`[Anas platyrhynchos];EOA98970.1//Protein cordon-bleu, partial`[Anas platyrhynchos];XP_038029940.1//protein cordon-bleu isoform X4`[Anas platyrhynchos];XP_038029937.1//protein cordon-bleu isoform X1`[Anas platyrhynchos];XP_038029939.1//protein cordon-bleu isoform X3`[Anas platyrhynchos]	PF09469.13//Cobl`Cordon-bleu ubiquitin-like domain;PF02196.18//RBD`Raf-like Ras-binding domain	-	tr|A0A493T8M0|A0A493T8M0_ANAPP//Cordon-bleu WH2 repeat protein {ECO:0000313|Ensembl:ENSAPLP00000022221} OS=Anas platyrhynchos platyrhynchos (Northern mallard) Name=COBL {ECO:0000313|Ensembl:ENSAPLP00000022221} PE=4;tr|U3IAC7|U3IAC7_ANAPP//Cordon-bleu WH2 repeat protein {ECO:0000313|Ensembl:ENSAPLP00000004198} OS=Anas platyrhynchos platyrhynchos (Northern mallard) Name=COBL {ECO:0000313|Ensembl:EN…
ENSAPLG00000004666	ENSAPLG00000004666;AF:chr2:85942676-85964687:85964688:85942676-85979491:85979662:-	ENSAPLT00000047824	ENSAPLT00000047824,ENSAPLG00000004666.t1	0.0	0.0	0.07993877556957381	0.01599884900683391	0.015129065992419604	0.008987272073590577	-0.0132745295	0.3106893107	COBL	GO:0003785//actin monomer binding`molecular_function`Binding to monomeric actin, also known as G-actin. [GOC:ai];GO:0007165//signal transduction`biological_process`The cellular process in which a signal is conveyed to trigger a change in the activity or state of a cell. Signal transduction begins with reception of a signal (e.g. a ligand binding to a receptor or receptor activation by a stimulus …	K18623//COBL`protein cordon-bleu	-	-	XP_027307570.2//protein cordon-bleu isoform X6`[Anas platyrhynchos];EOA98970.1//Protein cordon-bleu, partial`[Anas platyrhynchos];XP_038029940.1//protein cordon-bleu isoform X4`[Anas platyrhynchos];XP_038029937.1//protein cordon-bleu isoform X1`[Anas platyrhynchos];XP_038029939.1//protein cordon-bleu isoform X3`[Anas platyrhynchos]	PF09469.13//Cobl`Cordon-bleu ubiquitin-like domain;PF02196.18//RBD`Raf-like Ras-binding domain	-	tr|A0A493T8M0|A0A493T8M0_ANAPP//Cordon-bleu WH2 repeat protein {ECO:0000313|Ensembl:ENSAPLP00000022221} OS=Anas platyrhynchos platyrhynchos (Northern mallard) Name=COBL {ECO:0000313|Ensembl:ENSAPLP00000022221} PE=4;tr|U3IAC7|U3IAC7_ANAPP//Cordon-bleu WH2 repeat protein {ECO:0000313|Ensembl:ENSAPLP00000004198} OS=Anas platyrhynchos platyrhynchos (Northern mallard) Name=COBL {ECO:0000313|Ensembl:EN…
ENSAPLG00000011260	ENSAPLG00000011260;AF:chr2:94976294-94976632:94976925:94976294-94985905:94986773:-	ENSAPLT00000011711	ENSAPLT00000039374,ENSAPLT00000011711	0.515543973634602	0.5817104219543707	0.5186624849614311	0.5763070607074783	0.5883619169828979	0.5620611729206655	0.0369377567	0.058941058899999996	SEC61B	GO:0016021//integral component of membrane`cellular_component`The component of a membrane consisting of the gene products and protein complexes having at least some part of their peptide sequence embedded in the hydrophobic region of the membrane. [GOC:dos, GOC:go_curators];GO:0005784//Sec61 translocon complex`cellular_component`A translocon complex that contains a core heterotrimer of conserved …	K09481//SEC61B, SBH2`protein transport protein SEC61 subunit beta	ko03060//Protein export`Genetic Information Processing`Folding, sorting and degradation;ko04141//Protein processing in endoplasmic reticulum`Genetic Information Processing`Folding, sorting and degradation;ko04145//Phagosome`Cellular Processes`Transport and catabolism;ko05110//Vibrio cholerae infection`Human Diseases`Infectious disease: bacterial	-	NP_001289088.1//protein transport protein Sec61 subunit beta`[Gallus gallus]	PF03911.19//Sec61_beta`Sec61beta family	-	tr|A0A493T949|A0A493T949_ANAPP//SEC61 translocon subunit beta {ECO:0000313|Ensembl:ENSAPLP00000022223} OS=Anas platyrhynchos platyrhynchos (Northern mallard) Name=SEC61B {ECO:0000313|Ensembl:ENSAPLP00000022223} PE=3;tr|U3IUR8|U3IUR8_ANAPP//SEC61 translocon subunit beta {ECO:0000313|Ensembl:ENSAPLP00000010991} OS=Anas platyrhynchos platyrhynchos (Northern mallard) Name=SEC61B {ECO:0000313|Ensembl:…
ENSAPLG00000010437	ENSAPLG00000010437;AF:chr2:102828022-102833402:102833593:102828022-102844238:102844386:-	ENSAPLT00000030146	ENSAPLT00000010880,ENSAPLT00000030146	0.11865974639323297	0.21975145887924916	0.09484087219966128	0.037934442544545914	0.1875106403432407	0.08516133728424419	-0.040881885800000003	0.2327672328	TTC39C	-	K24943//TTC39`tetratricopeptide repeat protein 39	-	-	XP_012950612.2//tetratricopeptide repeat protein 39C isoform X1`[Anas platyrhynchos]	PF10300.12//Iml2-TPR_39`Iml2/Tetratricopeptide repeat protein 39	-	tr|A0A8B9TXX5|A0A8B9TXX5_9AVES//Tetratricopeptide repeat domain 39C {ECO:0000313|Ensembl:ENSAZOP00000000961} OS=Anas zonorhyncha (Eastern spot-billed duck) PE=4;tr|A0A8B9SPM7|A0A8B9SPM7_ANAPL//Tetratricopeptide repeat domain 39C {ECO:0000313|Ensembl:ENSAPLP00020009467} OS=Anas platyrhynchos (Mallard) (Anas boschas) PE=4
ENSAPLG00000015182	ENSAPLG00000015182;AF:chr2:104207295-104222760:104222871:104207295-104238104:104238303:-	ENSAPLT00000015864	ENSAPLG00000015182.t1,ENSAPLT00000015864	0.08823443750185707	0.12557022994861966	0.18870778664079807	0.14869363603335187	0.0751169549240109	0.09133232391781487	-0.0291231797	0.21578421579999998	YES1	GO:0005794//Golgi apparatus`cellular_component`A membrane-bound cytoplasmic organelle of the endomembrane system that further processes the core oligosaccharides (e.g. N-glycans) added to proteins in the endoplasmic reticulum and packages them into membrane-bound vesicles. The Golgi apparatus operates at the intersection of the secretory, lysosomal, and endocytic pathways. [ISBN:0198506732];GO:00…	K05705//YES1`tyrosine-protein kinase Yes [EC:2.7.10.2]	ko04520//Adherens junction`Cellular Processes`Cellular community - eukaryotes	-	OPJ83349.1//tyrosine-protein kinase Yes`[Patagioenas fasciata monilis];XP_013039037.1//PREDICTED: tyrosine-protein kinase Yes`[Anser cygnoides domesticus]	PF07653.20//SH3_2`Variant SH3 domain;PF00018.31//SH3_1`SH3 domain;PF14604.9//SH3_9`Variant SH3 domain;PF00017.27//SH2`SH2 domain;PF07714.20//PK_Tyr_Ser-Thr`Protein tyrosine and serine/threonine kinase;PF00069.28//Pkinase`Protein kinase domain	-	tr|U3J6E7|U3J6E7_ANAPP//Tyrosine-protein kinase {ECO:0000256|RuleBase:RU362096} EC=2.7.10.2 {ECO:0000256|RuleBase:RU362096} OS=Anas platyrhynchos platyrhynchos (Northern mallard) Name=YES1 {ECO:0000313|Ensembl:ENSAPLP00000015074} PE=3;tr|A0A6J3CJ61|A0A6J3CJ61_AYTFU//Tyrosine-protein kinase {ECO:0000256|RuleBase:RU362096} EC=2.7.10.2 {ECO:0000256|RuleBase:RU362096} OS=Aythya fuligula (Tufted duck)…
ENSAPLG00000003861	ENSAPLG00000003861;AF:chr2:116653696-116658469:116658527:116653696-116659688:116659815:-	ENSAPLT00000034960	ENSAPLT00000034960,ENSAPLT00000045993,ENSAPLT00000027216,ENSAPLT00000024714,ENSAPLT00000004004	0.0248823272615162	0.008696760426104498	0.0	0.0	0.0	0.0	-0.0111930292	0.3306693307	ATP6V1H	GO:0000221//vacuolar proton-transporting V-type ATPase, V1 domain`cellular_component`The V1 domain of a proton-transporting V-type ATPase found in the vacuolar membrane. [GOC:mah, PMID:16449553];GO:0046961//proton-transporting ATPase activity, rotational mechanism`molecular_function`Enables the transfer of protons from one side of a membrane to the other according to the reaction: ATP + H2O + H+(…	K02144//ATPeV1H`V-type H+-transporting ATPase subunit H	ko00190//Oxidative phosphorylation`Metabolism`Energy metabolism;ko01100//Metabolic pathways`Metabolism`Global and overview maps;ko04142//Lysosome`Cellular Processes`Transport and catabolism;ko04145//Phagosome`Cellular Processes`Transport and catabolism;ko04150//mTOR signaling pathway`Environmental Information Processing`Signal transduction;ko04721//Synaptic vesicle cycle`Organismal Systems`Nervou…	-	XP_014792504.1//PREDICTED: V-type proton ATPase subunit H`[Calidris pugnax];XP_027308022.1//V-type proton ATPase subunit H isoform X2`[Anas platyrhynchos]	PF03224.17//V-ATPase_H_N`V-ATPase subunit H;PF11698.11//V-ATPase_H_C`V-ATPase subunit H	-	tr|A0A493TWM1|A0A493TWM1_ANAPP//ATPase H+ transporting V1 subunit H {ECO:0000313|Ensembl:ENSAPLP00000030298} OS=Anas platyrhynchos platyrhynchos (Northern mallard) Name=ATP6V1H {ECO:0000313|Ensembl:ENSAPLP00000030298} PE=3;tr|A0A493SYQ5|A0A493SYQ5_ANAPP//V-type proton ATPase subunit H {ECO:0000256|PIRNR:PIRNR032184} OS=Anas platyrhynchos platyrhynchos (Northern mallard) Name=ATP6V1H {ECO:0000313|…
ENSAPLG00000006796	ENSAPLG00000006796;AF:chr2:119858785-119862514:119862587:119858785-119874771:119875014:-	ENSAPLT00000038830	ENSAPLT00000017543,ENSAPLT00000022689,ENSAPLT00000038830,ENSAPLT00000007063,ENSAPLT00000023326,ENSAPLT00000007061	0.10322358445624924	0.13703249094850908	0.10590873714942403	0.05654763162498847	0.04907189158423992	0.11449671721259873	-0.042016190700000004	0.2337662338	ASPH	GO:0042264//peptidyl-aspartic acid hydroxylation`biological_process`The hydroxylation of peptidyl-aspartic acid to form peptidyl-hydroxyaspartic acid. [GOC:mah];GO:0016021//integral component of membrane`cellular_component`The component of a membrane consisting of the gene products and protein complexes having at least some part of their peptide sequence embedded in the hydrophobic region of the …	K00476//ASPH`aspartate beta-hydroxylase [EC:1.14.11.16]	ko04020//Calcium signaling pathway`Environmental Information Processing`Signal transduction;ko04260//Cardiac muscle contraction`Organismal Systems`Circulatory system	-	XP_038031293.1//aspartyl/asparaginyl beta-hydroxylase isoform X7`[Anas platyrhynchos];XP_038031290.1//aspartyl/asparaginyl beta-hydroxylase isoform X4`[Anas platyrhynchos];XP_038031296.1//aspartyl/asparaginyl beta-hydroxylase isoform X10`[Anas platyrhynchos];XP_038031297.1//aspartyl/asparaginyl beta-hydroxylase isoform X11`[Anas platyrhynchos];XP_029868122.1//aspartyl/asparaginyl beta-hydroxylase…	PF05279.14//Asp-B-Hydro_N`Aspartyl beta-hydroxylase N-terminal region;PF05118.18//Asp_Arg_Hydrox`Aspartyl/Asparaginyl beta-hydroxylase	-	tr|A0A493TUF3|A0A493TUF3_ANAPP//Aspartate beta-hydroxylase {ECO:0000313|Ensembl:ENSAPLP00000029190} OS=Anas platyrhynchos platyrhynchos (Northern mallard) Name=ASPH {ECO:0000313|Ensembl:ENSAPLP00000029190} PE=3;tr|A0A493U2J8|A0A493U2J8_ANAPP//Aspartate beta-hydroxylase {ECO:0000313|Ensembl:ENSAPLP00000032269} OS=Anas platyrhynchos platyrhynchos (Northern mallard) Name=ASPH {ECO:0000313|Ensembl:EN…
ENSAPLG00000006796	ENSAPLG00000006796;AF:chr2:119858785-119862514:119862587:119858785-119874771:119875477:-	ENSAPLT00000038830	ENSAPLT00000038830,ENSAPLG00000006796.t3,ENSAPLG00000006796.t2	0.11232224266387646	0.11593874339689722	0.06599521442211591	0.1306163765617942	0.15233613654899916	0.12668171484242965	0.0384593425	0.2337662338	ASPH	GO:0042264//peptidyl-aspartic acid hydroxylation`biological_process`The hydroxylation of peptidyl-aspartic acid to form peptidyl-hydroxyaspartic acid. [GOC:mah];GO:0016021//integral component of membrane`cellular_component`The component of a membrane consisting of the gene products and protein complexes having at least some part of their peptide sequence embedded in the hydrophobic region of the …	K00476//ASPH`aspartate beta-hydroxylase [EC:1.14.11.16]	ko04020//Calcium signaling pathway`Environmental Information Processing`Signal transduction;ko04260//Cardiac muscle contraction`Organismal Systems`Circulatory system	-	XP_038031293.1//aspartyl/asparaginyl beta-hydroxylase isoform X7`[Anas platyrhynchos];XP_038031290.1//aspartyl/asparaginyl beta-hydroxylase isoform X4`[Anas platyrhynchos];XP_038031296.1//aspartyl/asparaginyl beta-hydroxylase isoform X10`[Anas platyrhynchos];XP_038031297.1//aspartyl/asparaginyl beta-hydroxylase isoform X11`[Anas platyrhynchos];XP_029868122.1//aspartyl/asparaginyl beta-hydroxylase…	PF05279.14//Asp-B-Hydro_N`Aspartyl beta-hydroxylase N-terminal region;PF05118.18//Asp_Arg_Hydrox`Aspartyl/Asparaginyl beta-hydroxylase	-	tr|A0A493TUF3|A0A493TUF3_ANAPP//Aspartate beta-hydroxylase {ECO:0000313|Ensembl:ENSAPLP00000029190} OS=Anas platyrhynchos platyrhynchos (Northern mallard) Name=ASPH {ECO:0000313|Ensembl:ENSAPLP00000029190} PE=3;tr|A0A493U2J8|A0A493U2J8_ANAPP//Aspartate beta-hydroxylase {ECO:0000313|Ensembl:ENSAPLP00000032269} OS=Anas platyrhynchos platyrhynchos (Northern mallard) Name=ASPH {ECO:0000313|Ensembl:EN…
ENSAPLG00000006796	ENSAPLG00000006796;AF:chr2:119862587-119869883:119869947:119862587-119874771:119875477:-	ENSAPLT00000035548	ENSAPLT00000035548,ENSAPLT00000045451	0.36376930978873706	0.4020216414861011	0.4164112353676435	0.4897531759885669	0.3159614789136557	0.3001771730766437	-0.025436786200000002	0.2337662338	ASPH	GO:0042264//peptidyl-aspartic acid hydroxylation`biological_process`The hydroxylation of peptidyl-aspartic acid to form peptidyl-hydroxyaspartic acid. [GOC:mah];GO:0016021//integral component of membrane`cellular_component`The component of a membrane consisting of the gene products and protein complexes having at least some part of their peptide sequence embedded in the hydrophobic region of the …	K00476//ASPH`aspartate beta-hydroxylase [EC:1.14.11.16]	ko04020//Calcium signaling pathway`Environmental Information Processing`Signal transduction;ko04260//Cardiac muscle contraction`Organismal Systems`Circulatory system	-	XP_038031293.1//aspartyl/asparaginyl beta-hydroxylase isoform X7`[Anas platyrhynchos];XP_038031290.1//aspartyl/asparaginyl beta-hydroxylase isoform X4`[Anas platyrhynchos];XP_038031296.1//aspartyl/asparaginyl beta-hydroxylase isoform X10`[Anas platyrhynchos];XP_038031297.1//aspartyl/asparaginyl beta-hydroxylase isoform X11`[Anas platyrhynchos];XP_029868122.1//aspartyl/asparaginyl beta-hydroxylase…	PF05279.14//Asp-B-Hydro_N`Aspartyl beta-hydroxylase N-terminal region;PF05118.18//Asp_Arg_Hydrox`Aspartyl/Asparaginyl beta-hydroxylase	-	tr|A0A493TUF3|A0A493TUF3_ANAPP//Aspartate beta-hydroxylase {ECO:0000313|Ensembl:ENSAPLP00000029190} OS=Anas platyrhynchos platyrhynchos (Northern mallard) Name=ASPH {ECO:0000313|Ensembl:ENSAPLP00000029190} PE=3;tr|A0A493U2J8|A0A493U2J8_ANAPP//Aspartate beta-hydroxylase {ECO:0000313|Ensembl:ENSAPLP00000032269} OS=Anas platyrhynchos platyrhynchos (Northern mallard) Name=ASPH {ECO:0000313|Ensembl:EN…
ENSAPLG00000004448	ENSAPLG00000004448;AF:chr2:127981189-127983313:127983845:127981189-128019151:128019211:-	ENSAPLT00000004560	ENSAPLT00000004560,ENSAPLT00000030283	0.013362602088061112	0.0	0.008078030102091918	0.009756803267121463	0.013282864171228285	0.012694706523279278	0.0047645806	0.3801198801	PAG1	GO:0042169//SH2 domain binding`molecular_function`Binding to a SH2 domain (Src homology 2) of a protein, a protein domain of about 100 amino-acid residues and belonging to the alpha + beta domain class. [GOC:go_curators, Pfam:PF00017];GO:0050868//negative regulation of T cell activation`biological_process`Any process that stops, prevents, or reduces the frequency, rate or extent of T cell activat…	K26521//PAG1`hosphoprotein associated with glycosphingolipid-enriched microdomains 1	-	-	XP_038030635.1//LOW QUALITY PROTEIN: phosphoprotein associated with glycosphingolipid-enriched microdomains 1`[Anas platyrhynchos]	PF15347.9//PAG`Phosphoprotein associated with glycosphingolipid-enriched	-	tr|U3I9N2|U3I9N2_ANAPP//Phosphoprotein membrane anchor with glycosphingolipid microdomains 1 {ECO:0000313|Ensembl:ENSAPLP00000003953} OS=Anas platyrhynchos platyrhynchos (Northern mallard) Name=PAG1 {ECO:0000313|Ensembl:ENSAPLP00000003953} PE=4
ENSAPLG00000003002	ENSAPLG00000003002;AF:chr2:134549660-134550571:134550746:134549660-134555841:134555909:-	ENSAPLT00000030562	ENSAPLT00000030562,ENSAPLT00000003043	0.5316715765800062	0.5090720301999717	0.4831810064260529	0.3719038262785494	0.423490180901353	0.3730193465023421	-0.1185037532	0.056943056900000004	EBAG9	GO:0016021//integral component of membrane`cellular_component`The component of a membrane consisting of the gene products and protein complexes having at least some part of their peptide sequence embedded in the hydrophobic region of the membrane. [GOC:dos, GOC:go_curators];GO:0006915//apoptotic process`biological_process`A programmed cell death process which begins when a cell receives an intern…	K22455//EBAG9`estrogen receptor-binding fragment-associated gene 9 protein	ko04915//Estrogen signaling pathway`Organismal Systems`Endocrine system	-	XP_005231021.1//receptor-binding cancer antigen expressed on SiSo cells isoform X1`[Falco peregrinus];XP_017932965.2//receptor-binding cancer antigen expressed on SiSo cells isoform X1`[Manacus vitellinus]	-	-	tr|U3I5D3|U3I5D3_ANAPP//Estrogen receptor binding site associated antigen 9 {ECO:0000313|Ensembl:ENSAPLP00000002454} OS=Anas platyrhynchos platyrhynchos (Northern mallard) Name=EBAG9 {ECO:0000313|Ensembl:ENSAPLP00000002454} PE=4;tr|A0A6J3CK41|A0A6J3CK41_AYTFU//receptor-binding cancer antigen expressed on SiSo cells {ECO:0000313|RefSeq:XP_032038845.1, ECO:0000313|RefSeq:XP_032038846.1} OS=Aythya f…
ENSAPLG00000003354	ENSAPLG00000003354;AF:chr2:137451214-137455022:137455106:137451214-137455827:137456286:-	ENSAPLT00000021104	ENSAPLT00000024743,ENSAPLT00000021104	0.2326363202215343	0.21495512808203174	0.22401491342312066	0.22213128649226951	0.2012912036484442	0.22065904105394352	-0.0091749435	0.2897102897	ATP6V1C1	GO:0033180//proton-transporting V-type ATPase, V1 domain`cellular_component`A protein complex that forms part of a proton-transporting V-type ATPase and catalyzes ATP hydrolysis. The V1 complex consists of: (1) a globular headpiece with three alternating copies of subunits A and B that form a ring, (2) a central rotational stalk composed of single copies of subunits D and F, and (3) a peripheral …	K02148//ATPeV1C, ATP6C`V-type H+-transporting ATPase subunit C	ko00190//Oxidative phosphorylation`Metabolism`Energy metabolism;ko01100//Metabolic pathways`Metabolism`Global and overview maps;ko04145//Phagosome`Cellular Processes`Transport and catabolism;ko04150//mTOR signaling pathway`Environmental Information Processing`Signal transduction;ko04721//Synaptic vesicle cycle`Organismal Systems`Nervous system;ko04966//Collecting duct acid secretion`Organismal Sy…	-	XP_010302959.1//PREDICTED: V-type proton ATPase subunit C 1`[Balearica regulorum gibbericeps]	PF03223.18//V-ATPase_C`V-ATPase subunit C	-	tr|A0A493TQA6|A0A493TQA6_ANAPP//V-type proton ATPase subunit C {ECO:0000256|RuleBase:RU364010} OS=Anas platyrhynchos platyrhynchos (Northern mallard) Name=ATP6V1C1 {ECO:0000313|Ensembl:ENSAPLP00000028047} PE=3;tr|A0A8B9VQV9|A0A8B9VQV9_9AVES//ATPase H+ transporting V1 subunit C1 {ECO:0000313|Ensembl:ENSAZOP00000027554} OS=Anas zonorhyncha (Eastern spot-billed duck) PE=4;tr|A0A6J3CGL4|A0A6J3CGL4_AY…
ENSAPLG00000015090	ENSAPLG00000015090;AF:chr2:140879341-140880279:140880310:140879341-140884860:140885048:-	ENSAPLT00000024700	ENSAPLT00000024700,ENSAPLT00000015725	0.979119899588775	1.0	1.0	0.9698597305180999	0.9775819953742544	0.9619058169893584	-0.0232574522	0.1868131868	CIBAR1	GO:0036064//ciliary basal body`cellular_component`A membrane-tethered, short cylindrical array of microtubules and associated proteins found at the base of a eukaryotic cilium (also called flagellum) that is similar in structure to a centriole and derives from it. The cilium basal body is the site of assembly and remodelling of the cilium and serves as a nucleation site for axoneme growth. As wel…	K23868//FAM92`protein FAM92	-	-	XP_027308271.2//protein FAM92A isoform X2`[Anas platyrhynchos];XP_009505473.1//PREDICTED: protein FAM92A1`[Phalacrocorax carbo];XP_038030007.1//protein FAM92A isoform X1`[Anas platyrhynchos]	PF06730.14//FAM92`FAM92 protein	-	tr|A0A8B9VP31|A0A8B9VP31_9AVES//CBY1 interacting BAR domain containing 1 {ECO:0000313|Ensembl:ENSAZOP00000026281} OS=Anas zonorhyncha (Eastern spot-billed duck) PE=4;tr|A0A493T8Y3|A0A493T8Y3_ANAPP//Family with sequence similarity 92 member A {ECO:0000313|Ensembl:ENSAPLP00000022356} OS=Anas platyrhynchos platyrhynchos (Northern mallard) Name=CIBAR1 {ECO:0000313|Ensembl:ENSAPLP00000022356} PE=4;tr|…
ENSAPLG00000010150	ENSAPLG00000010150;AF:chr2:155893424-155898583:155898691:155893424-155903877:155903903:-	ENSAPLT00000035013	ENSAPLT00000040591,ENSAPLT00000035013,ENSAPLT00000010593	0.07815610895411	0.13298851160841665	0.10057275069327093	0.09061173174184352	0.10632864969215072	0.08957892601728099	-0.008399354599999999	0.2902097902	PUF60	GO:0008380//RNA splicing`biological_process`The process of removing sections of the primary RNA transcript to remove sequences not present in the mature form of the RNA and joining the remaining sections to form the mature form of the RNA. [GOC:krc, GOC:mah];GO:0005634//nucleus`cellular_component`A membrane-bounded organelle of eukaryotic cells in which chromosomes are housed and replicated. In m…	K12838//PUF60`poly(U)-binding-splicing factor PUF60	ko03040//Spliceosome`Genetic Information Processing`Transcription	-	XP_035426015.1//poly(U)-binding-splicing factor PUF60 isoform X1`[Cygnus atratus];XP_010565082.1//PREDICTED: poly(U)-binding-splicing factor PUF60 isoform X6`[Haliaeetus leucocephalus];XP_005235253.2//poly(U)-binding-splicing factor PUF60 isoform X2`[Falco peregrinus];XP_019326408.1//PREDICTED: poly(U)-binding-splicing factor PUF60 isoform X1`[Aptenodytes forsteri]	PF00076.25//RRM_1`RNA recognition motif. (a.k.a. RRM, RBD, or RNP domain)	-	tr|A0A663DRQ3|A0A663DRQ3_AQUCH//Poly(U) binding splicing factor 60 {ECO:0000313|Ensembl:ENSACCP00020002640} OS=Aquila chrysaetos chrysaetos Name=PUF60 {ECO:0000313|Ensembl:ENSACCP00020002640} PE=3;tr|A0A493TP68|A0A493TP68_ANAPP//Poly(U) binding splicing factor 60 {ECO:0000313|Ensembl:ENSAPLP00000027648} OS=Anas platyrhynchos platyrhynchos (Northern mallard) Name=PUF60 {ECO:0000313|Ensembl:ENSAPLP…
ENSAPLG00000030602	ENSAPLG00000030602;AF:chr2:4542452:4543350-4581989:4553987:4554002-4581989:+	ENSAPLT00000019864,ENSAPLT00000023072	ENSAPLT00000010273,ENSAPLT00000019864,ENSAPLT00000023072	0.2393595896613283	0.20449641309596905	0.2859963219305701	0.16117525948947944	0.08589112085644973	0.13587775264803087	-0.1156360639	0.0494505495	CTDSPL	GO:0008420//RNA polymerase II CTD heptapeptide repeat phosphatase activity`molecular_function`Catalysis of the reaction: phospho-(DNA-directed RNA polymerase II) + H2O = (DNA-directed RNA polymerase II) + phosphate. [PMID:22622228];GO:0106306//protein serine/threonine phosphatase activity`molecular_function`Catalysis of the reaction: a phosphoprotein + H2O = a protein + phosphate. Together with p…	K15731//CTDSP`carboxy-terminal domain RNA polymerase II polypeptide A small phosphatase [EC:3.1.3.16]	-	-	XP_035410189.1//CTD small phosphatase-like protein isoform X5`[Cygnus atratus];XP_035410188.1//CTD small phosphatase-like protein isoform X4`[Cygnus atratus]	PF03031.21//NIF`NLI interacting factor-like phosphatase	-	tr|A0A493TH66|A0A493TH66_ANAPP//Protein-serine/threonine phosphatase {ECO:0000256|ARBA:ARBA00013081} EC=3.1.3.16 {ECO:0000256|ARBA:ARBA00013081} OS=Anas platyrhynchos platyrhynchos (Northern mallard) Name=CTDSPL {ECO:0000313|Ensembl:ENSAPLP00000025251} PE=4;tr|A0A493TZQ1|A0A493TZQ1_ANAPP//Protein-serine/threonine phosphatase {ECO:0000256|ARBA:ARBA00013081} EC=3.1.3.16 {ECO:0000256|ARBA:ARBA000130…
ENSAPLG00000014281	ENSAPLG00000014281;AF:chr2:21914936:21915059-21919744:21917093:21917215-21919744:+	ENSAPLT00000029761,ENSAPLT00000014940,ENSAPLT00000027414	ENSAPLT00000029761,ENSAPLT00000027414,ENSAPLT00000041263,ENSAPLT00000014940	0.9931707828336273	0.9923268856079306	0.9781208977548438	1.0	0.988335336748745	1.0	0.0082389235	0.3501498501	CROT	GO:0016746//acyltransferase activity`molecular_function`Catalysis of the transfer of an acyl group from one compound (donor) to another (acceptor). [GOC:jl, ISBN:0198506732];GO:0006635//fatty acid beta-oxidation`biological_process`A fatty acid oxidation process that results in the complete oxidation of a long-chain fatty acid. Fatty acid beta-oxidation begins with the addition of coenzyme A to a …	K05940//CROT`carnitine O-octanoyltransferase [EC:2.3.1.137]	ko04146//Peroxisome`Cellular Processes`Transport and catabolism	-	XP_027306518.2//peroxisomal carnitine O-octanoyltransferase`[Anas platyrhynchos]	PF00755.23//Carn_acyltransf`Choline/Carnitine o-acyltransferase	-	tr|A0A493T5X8|A0A493T5X8_ANAPP//Carnitine O-octanoyltransferase {ECO:0000313|Ensembl:ENSAPLP00000021108} OS=Anas platyrhynchos platyrhynchos (Northern mallard) Name=CROT {ECO:0000313|Ensembl:ENSAPLP00000021108} PE=3;tr|U3J3T9|U3J3T9_ANAPP//Carnitine O-octanoyltransferase {ECO:0000313|Ensembl:ENSAPLP00000014166} OS=Anas platyrhynchos platyrhynchos (Northern mallard) Name=CROT {ECO:0000313|Ensembl:…
ENSAPLG00000009583	ENSAPLG00000009583;AF:chr2:24472052:24472859-24474766:24473835:24474168-24474766:+	ENSAPLT00000024313	ENSAPLT00000010103,ENSAPLT00000024313	0.906497508100444	0.9269588135939268	0.9271077406779752	0.9034405806558908	0.9843528718737816	0.9725087379405174	0.0332460427	0.2717282717	VPS50	GO:0005829//cytosol`cellular_component`The part of the cytoplasm that does not contain organelles but which does contain other particulate matter, such as protein complexes. [GOC:hjd, GOC:jl];GO:0042147//retrograde transport, endosome to Golgi`biological_process`The directed movement of membrane-bounded vesicles from endosomes back to the trans-Golgi network where they are recycled for further ro…	K23288//VPS50`syndetin	-	-	XP_038030685.1//syndetin`[Anas platyrhynchos]	PF10475.12//Vps54_N`Vacuolar-sorting protein 54, of GARP complex;PF10474.12//DUF2451`Protein of unknown function C-terminus (DUF2451)	-	tr|A0A493U4E3|A0A493U4E3_ANAPP//VPS50 subunit of EARP/GARPII complex {ECO:0000313|Ensembl:ENSAPLP00000032750} OS=Anas platyrhynchos platyrhynchos (Northern mallard) Name=VPS50 {ECO:0000313|Ensembl:ENSAPLP00000032750} PE=4;tr|U3IQ88|U3IQ88_ANAPP//VPS50 subunit of EARP/GARPII complex {ECO:0000313|Ensembl:ENSAPLP00000009411} OS=Anas platyrhynchos platyrhynchos (Northern mallard) Name=VPS50 {ECO:0000…
ENSAPLG00000011969	ENSAPLG00000011969;AF:chr2:34455722:34455822-34461085:34457155:34457205-34461085:+	ENSAPLG00000011969.t1	ENSAPLT00000012470,ENSAPLG00000011969.t1	0.9212480412001179	0.9884681306953226	0.9039190762975824	0.9436062129490816	0.8742128277190718	0.9500234374647668	-0.0152642567	0.3156843157	CBX3	GO:0000792//heterochromatin`cellular_component`A compact and highly condensed form of chromatin that is refractory to transcription. [PMID:32017156];GO:0005634//nucleus`cellular_component`A membrane-bounded organelle of eukaryotic cells in which chromosomes are housed and replicated. In most cells, the nucleus contains all of the cell's chromosomes except the organellar chromosomes, and is the si…	K11586//CBX3, HP1G`chromobox protein 3	ko03083//Polycomb repressive complex`Genetic Information Processing`Chromosome;ko05131//Shigellosis`Human Diseases`Infectious disease: bacterial	-	KAG0129937.1//hypothetical protein IHE44_000539`[Lamprotornis superbus];XP_002194254.1//chromobox protein homolog 3 isoform X2`[Taeniopygia guttata];XP_030827479.1//chromobox protein homolog 3 isoform X1`[Camarhynchus parvulus]	PF00385.27//Chromo`Chromo (CHRromatin Organisation MOdifier) domain;PF01393.22//Chromo_shadow`Chromo shadow domain	-	tr|A0A6J3CHI8|A0A6J3CHI8_AYTFU//chromobox protein homolog 3 isoform X1 {ECO:0000313|RefSeq:XP_032037905.1, ECO:0000313|RefSeq:XP_032037906.1} OS=Aythya fuligula (Tufted duck) (Anas fuligula) ECO:0000313|RefSeq:XP_032037906.1} PE=4;tr|A0A8B9V6M8|A0A8B9V6M8_9AVES//Chromobox 3 {ECO:0000313|Ensembl:ENSAZOP00000018493} OS=Anas zonorhyncha (Eastern spot-billed duck) PE=4;tr|A0A8B9QTX9|A0A8B9QTX9_ANAPL/…
ENSAPLG00000011969	ENSAPLG00000011969;AF:chr2:34455722:34455822-34461085:34459452:34459517-34461085:+	ENSAPLG00000011969.t1	ENSAPLG00000011969.t1,ENSAPLT00000032116	0.9796656692200336	1.0	0.9783545567432008	1.0	0.9891170284408641	0.9707092590356484	0.0006020205	0.38211788210000003	CBX3	GO:0000792//heterochromatin`cellular_component`A compact and highly condensed form of chromatin that is refractory to transcription. [PMID:32017156];GO:0005634//nucleus`cellular_component`A membrane-bounded organelle of eukaryotic cells in which chromosomes are housed and replicated. In most cells, the nucleus contains all of the cell's chromosomes except the organellar chromosomes, and is the si…	K11586//CBX3, HP1G`chromobox protein 3	ko03083//Polycomb repressive complex`Genetic Information Processing`Chromosome;ko05131//Shigellosis`Human Diseases`Infectious disease: bacterial	-	KAG0129937.1//hypothetical protein IHE44_000539`[Lamprotornis superbus];XP_002194254.1//chromobox protein homolog 3 isoform X2`[Taeniopygia guttata];XP_030827479.1//chromobox protein homolog 3 isoform X1`[Camarhynchus parvulus]	PF00385.27//Chromo`Chromo (CHRromatin Organisation MOdifier) domain;PF01393.22//Chromo_shadow`Chromo shadow domain	-	tr|A0A6J3CHI8|A0A6J3CHI8_AYTFU//chromobox protein homolog 3 isoform X1 {ECO:0000313|RefSeq:XP_032037905.1, ECO:0000313|RefSeq:XP_032037906.1} OS=Aythya fuligula (Tufted duck) (Anas fuligula) ECO:0000313|RefSeq:XP_032037906.1} PE=4;tr|A0A8B9V6M8|A0A8B9V6M8_9AVES//Chromobox 3 {ECO:0000313|Ensembl:ENSAZOP00000018493} OS=Anas zonorhyncha (Eastern spot-billed duck) PE=4;tr|A0A8B9QTX9|A0A8B9QTX9_ANAPL/…
ENSAPLG00000011904	ENSAPLG00000011904;AF:chr2:34497099:34497154-34505451:34504843:34504944-34505451:+	ENSAPLT00000012403	ENSAPLT00000029643,ENSAPLT00000012403	0.7124612363034939	0.2812117201846331	0.6798791338766677	0.5412635428867306	0.42081715349755017	0.4523340976934153	-0.08637909880000001	0.1023976024	SNX10	GO:0035091//phosphatidylinositol binding`molecular_function`Binding to an inositol-containing glycerophospholipid, i.e. phosphatidylinositol (PtdIns) and its phosphorylated derivatives. [GOC:bf, ISBN:0198506732, PMID:11395417];GO:0006886//intracellular protein transport`biological_process`The directed movement of proteins in a cell, including the movement of proteins between specific compartments…	K17924//SNX10_11`sorting nexin-10/11	-	-	XP_038030738.1//sorting nexin-10 isoform X1`[Anas platyrhynchos];XP_027306766.1//sorting nexin-10 isoform X3`[Anas platyrhynchos]	PF00787.27//PX`PX domain	-	tr|U3IWP8|U3IWP8_ANAPP//Sorting nexin 10 {ECO:0000313|Ensembl:ENSAPLP00000011674} OS=Anas platyrhynchos platyrhynchos (Northern mallard) Name=SNX10 {ECO:0000313|Ensembl:ENSAPLP00000011674} PE=3;tr|A0A493U1Q5|A0A493U1Q5_ANAPP//Sorting nexin 10 {ECO:0000313|Ensembl:ENSAPLP00000031785} OS=Anas platyrhynchos platyrhynchos (Northern mallard) Name=SNX10 {ECO:0000313|Ensembl:ENSAPLP00000031785} PE=3
ENSAPLG00000010659	ENSAPLG00000010659;AF:chr2:35224244:35224505-35232077:35229261:35229631-35232077:+	ENSAPLT00000011152	ENSAPLT00000044573,ENSAPLT00000011152,ENSAPLT00000032905,ENSAPLT00000029483,ENSAPLT00000023603	0.10972786034678056	0.09330339538488734	0.10543677193224696	0.07648228770473764	0.06893183388798288	0.08934244258710893	-0.0245704878	0.17832167829999998	TAX1BP1	GO:0019900//kinase binding`molecular_function`Binding to a kinase, any enzyme that catalyzes the transfer of a phosphate group. [GOC:jl];GO:0032088//negative regulation of NF-kappaB transcription factor activity`biological_process`Any process that stops, prevents, or reduces the frequency, rate or extent of the activity of the transcription factor NF-kappaB. [GOC:dph, GOC:rl, GOC:tb]	K21347//TAX1BP1`Tax1-binding protein 1	ko04137//Mitophagy - animal`Cellular Processes`Transport and catabolism	-	XP_027306779.1//tax1-binding protein 1 isoform X1`[Anas platyrhynchos];XP_027306781.1//tax1-binding protein 1 isoform X3`[Anas platyrhynchos];XP_027306780.1//tax1-binding protein 1 isoform X2`[Anas platyrhynchos];XP_040403627.1//tax1-binding protein 1 isoform X4`[Cygnus olor]	PF17751.4//SKICH`SKICH domain;PF07888.14//CALCOCO1`Calcium binding and coiled-coil domain (CALCOCO1) like;PF18112.4//Zn-C2H2_12`Autophagy receptor zinc finger-C2H2 domain	TF_others//-	tr|U3IT65|U3IT65_ANAPP//Tax1 binding protein 1 {ECO:0000313|Ensembl:ENSAPLP00000010438} OS=Anas platyrhynchos platyrhynchos (Northern mallard) Name=TAX1BP1 {ECO:0000313|Ensembl:ENSAPLP00000010438} PE=4;tr|A0A8B9R257|A0A8B9R257_ANAPL//Tax1 binding protein 1 {ECO:0000313|Ensembl:ENSAPLP00020001258} OS=Anas platyrhynchos (Mallard) (Anas boschas) Name=TAX1BP1 {ECO:0000313|Ensembl:ENSAPLP00020001258} …
ENSAPLG00000010659	ENSAPLG00000010659;AF:chr2:35224244:35224505-35232077:35229567:35229631-35232077:+	ENSAPLT00000011152	ENSAPLG00000010659.t1,ENSAPLT00000011152	0.1223570095179243	0.1288867168370393	0.13782636220455596	0.09146116529404197	0.08617415290419883	0.12235736489097272	-0.0296924685	0.17832167829999998	TAX1BP1	GO:0019900//kinase binding`molecular_function`Binding to a kinase, any enzyme that catalyzes the transfer of a phosphate group. [GOC:jl];GO:0032088//negative regulation of NF-kappaB transcription factor activity`biological_process`Any process that stops, prevents, or reduces the frequency, rate or extent of the activity of the transcription factor NF-kappaB. [GOC:dph, GOC:rl, GOC:tb]	K21347//TAX1BP1`Tax1-binding protein 1	ko04137//Mitophagy - animal`Cellular Processes`Transport and catabolism	-	XP_027306779.1//tax1-binding protein 1 isoform X1`[Anas platyrhynchos];XP_027306781.1//tax1-binding protein 1 isoform X3`[Anas platyrhynchos];XP_027306780.1//tax1-binding protein 1 isoform X2`[Anas platyrhynchos];XP_040403627.1//tax1-binding protein 1 isoform X4`[Cygnus olor]	PF17751.4//SKICH`SKICH domain;PF07888.14//CALCOCO1`Calcium binding and coiled-coil domain (CALCOCO1) like;PF18112.4//Zn-C2H2_12`Autophagy receptor zinc finger-C2H2 domain	TF_others//-	tr|U3IT65|U3IT65_ANAPP//Tax1 binding protein 1 {ECO:0000313|Ensembl:ENSAPLP00000010438} OS=Anas platyrhynchos platyrhynchos (Northern mallard) Name=TAX1BP1 {ECO:0000313|Ensembl:ENSAPLP00000010438} PE=4;tr|A0A8B9R257|A0A8B9R257_ANAPL//Tax1 binding protein 1 {ECO:0000313|Ensembl:ENSAPLP00020001258} OS=Anas platyrhynchos (Mallard) (Anas boschas) Name=TAX1BP1 {ECO:0000313|Ensembl:ENSAPLP00020001258} …
ENSAPLG00000006432	ENSAPLG00000006432;AF:chr2:40191141:40191297-40214909:40204435:40204501-40214909:+	ENSAPLT00000037629	ENSAPLT00000045490,ENSAPLT00000037629	0.8532478646085205	0.7837649956076282	0.8589298574747757	0.8311785169567288	1.0	0.902800026024456	0.0793452751	0.0899100899	RARB	GO:0008285//negative regulation of cell population proliferation`biological_process`Any process that stops, prevents or reduces the rate or extent of cell proliferation. [GOC:go_curators];GO:1990837//sequence-specific double-stranded DNA binding`molecular_function`Binding to double-stranded DNA of a specific nucleotide composition, e.g. GC-rich DNA binding, or with a specific sequence motif or ty…	K08527//RARA, NR1B1`retinoic acid receptor alpha;K08528//RARB, NR1B2`retinoic acid receptor beta	ko04659//Th17 cell differentiation`Organismal Systems`Immune system;ko04915//Estrogen signaling pathway`Organismal Systems`Endocrine system;ko05200//Pathways in cancer`Human Diseases`Cancer: overview;ko05202//Transcriptional misregulation in cancer`Human Diseases`Cancer: overview;ko05221//Acute myeloid leukemia`Human Diseases`Cancer: specific types;ko05222//Small cell lung cancer`Human Diseases`C…	-	XP_009286889.1//PREDICTED: retinoic acid receptor beta isoform X1`[Aptenodytes forsteri];XP_023775020.1//retinoic acid receptor beta isoform X2`[Cyanistes caeruleus];XP_005029307.1//retinoic acid receptor beta isoform X2`[Anas platyrhynchos]	PF00105.21//zf-C4`Zinc finger, C4 type (two domains);PF00104.33//Hormone_recep`Ligand-binding domain of nuclear hormone receptor	THR-like//http://bioinfo.life.hust.edu.cn/AnimalTFDB#!/tf_detail?species=Anas_platyrhynchos&family=THR-like;THR-like//http://bioinfo.life.hust.edu.cn/AnimalTFDB#!/tf_detail?species=Ficedula_albicollis&family=THR-like	tr|U3IFR1|U3IFR1_ANAPP//Retinoic acid receptor beta {ECO:0000313|Ensembl:ENSAPLP00000006083} OS=Anas platyrhynchos platyrhynchos (Northern mallard) Name=RARB {ECO:0000313|Ensembl:ENSAPLP00000006083} PE=3;tr|A0A8C0HR85|A0A8C0HR85_9AVES//Retinoic acid receptor beta {ECO:0000313|Ensembl:ENSBJAP00000023621} OS=Buteo japonicus PE=4;tr|A0A8C3GLH4|A0A8C3GLH4_CAIMO//Retinoic acid receptor beta {ECO:00003…
ENSAPLG00000010766	ENSAPLG00000010766;AF:chr2:44135711:44135767-44140572:44136785:44136880-44140572:+	ENSAPLT00000011254	ENSAPLT00000011254,ENSAPLT00000032170,ENSAPLT00000035723	0.025331426895439213	0.0	0.035856731895500225	0.017200716478347474	0.0	0.02808558990588846	-0.0053006175	0.38911088909999997	ATP2C1	GO:0140613//P-type manganese transporter activity`molecular_function`Enables the transfer of a solute or solutes from one side of a membrane to the other according to the reaction: ATP + H2O + Mn2+(in) = ADP + H+ + Mn2+(out) + phosphate. [PMID:11134055, PMID:15590060, PMID:15831496, PMID:21187401, RHEA:66820];GO:0042998//positive regulation of Golgi to plasma membrane protein transport`biological…	K01537//ATP2C`P-type Ca2+ transporter type 2C [EC:7.2.2.10]	-	-	XP_038029727.1//calcium-transporting ATPase type 2C member 1 isoform X1`[Anas platyrhynchos];XP_017931019.1//calcium-transporting ATPase type 2C member 1 isoform X5`[Manacus vitellinus]	PF00690.29//Cation_ATPase_N`Cation transporter/ATPase, N-terminus;PF00122.23//E1-E2_ATPase`E1-E2 ATPase;PF00702.29//Hydrolase`haloacid dehalogenase-like hydrolase;PF13246.9//Cation_ATPase`Cation transport ATPase (P-type);PF00689.24//Cation_ATPase_C`Cation transporting ATPase, C-terminus	-	tr|U3ITG5|U3ITG5_ANAPP//Calcium-transporting ATPase {ECO:0000256|RuleBase:RU361146} EC=7.2.2.10 {ECO:0000256|RuleBase:RU361146} OS=Anas platyrhynchos platyrhynchos (Northern mallard) Name=ATP2C1 {ECO:0000313|Ensembl:ENSAPLP00000010538} PE=3;tr|A0A493TJS5|A0A493TJS5_ANAPP//Calcium-transporting ATPase {ECO:0000256|RuleBase:RU361146} EC=7.2.2.10 {ECO:0000256|RuleBase:RU361146} OS=Anas platyrhynchos …
ENSAPLG00000010766	ENSAPLG00000010766;AF:chr2:44136785:44136880-44140572:44138733:44138813-44140572:+	ENSAPLT00000032170,ENSAPLT00000035723	ENSAPLT00000004952,ENSAPLT00000032170,ENSAPLT00000035723	0.9275607562263488	0.9648948548800284	0.9817939580772392	0.97412423186092	0.96643716851464	0.9741500750237461	0.0134873021	0.38911088909999997	ATP2C1	GO:0140613//P-type manganese transporter activity`molecular_function`Enables the transfer of a solute or solutes from one side of a membrane to the other according to the reaction: ATP + H2O + Mn2+(in) = ADP + H+ + Mn2+(out) + phosphate. [PMID:11134055, PMID:15590060, PMID:15831496, PMID:21187401, RHEA:66820];GO:0042998//positive regulation of Golgi to plasma membrane protein transport`biological…	K01537//ATP2C`P-type Ca2+ transporter type 2C [EC:7.2.2.10]	-	-	XP_038029727.1//calcium-transporting ATPase type 2C member 1 isoform X1`[Anas platyrhynchos];XP_017931019.1//calcium-transporting ATPase type 2C member 1 isoform X5`[Manacus vitellinus]	PF00690.29//Cation_ATPase_N`Cation transporter/ATPase, N-terminus;PF00122.23//E1-E2_ATPase`E1-E2 ATPase;PF00702.29//Hydrolase`haloacid dehalogenase-like hydrolase;PF13246.9//Cation_ATPase`Cation transport ATPase (P-type);PF00689.24//Cation_ATPase_C`Cation transporting ATPase, C-terminus	-	tr|U3ITG5|U3ITG5_ANAPP//Calcium-transporting ATPase {ECO:0000256|RuleBase:RU361146} EC=7.2.2.10 {ECO:0000256|RuleBase:RU361146} OS=Anas platyrhynchos platyrhynchos (Northern mallard) Name=ATP2C1 {ECO:0000313|Ensembl:ENSAPLP00000010538} PE=3;tr|A0A493TJS5|A0A493TJS5_ANAPP//Calcium-transporting ATPase {ECO:0000256|RuleBase:RU361146} EC=7.2.2.10 {ECO:0000256|RuleBase:RU361146} OS=Anas platyrhynchos …
ENSAPLG00000013951	ENSAPLG00000013951;AF:chr2:46276741:46276908-46322453:46301702:46301787-46322453:+	ENSAPLG00000013951.t1	ENSAPLT00000045081,ENSAPLG00000013951.t1	0.8512030278453636	0.7992288098512313	0.8736452418254578	0.9638533296698472	0.9570955983343136	0.9444004269920734	0.1137574252	0.0969030969	TRAK1	GO:0005769//early endosome`cellular_component`A membrane-bounded organelle that receives incoming material from primary endocytic vesicles that have been generated by clathrin-dependent and clathrin-independent endocytosis; vesicles fuse with the early endosome to deliver cargo for sorting into recycling or degradation pathways. [GOC:mah, NIF_Subcellular:nlx_subcell_20090701, PMID:19696797];GO:00…	K15369//TRAK1`trafficking kinesin-binding protein 1	-	-	XP_032036839.1//trafficking kinesin-binding protein 1 isoform X2`[Aythya fuligula];XP_035172283.1//trafficking kinesin-binding protein 1 isoform X8`[Oxyura jamaicensis];XP_035172277.1//trafficking kinesin-binding protein 1 isoform X3`[Oxyura jamaicensis];XP_013040232.1//PREDICTED: trafficking kinesin-binding protein 1 isoform X3`[Anser cygnoides domesticus];XP_035405794.1//trafficking kinesin-bin…	PF04849.16//HAP1_N`HAP1 N-terminal conserved region;PF12448.11//Milton`Kinesin associated protein	-	tr|A0A493SV84|A0A493SV84_ANAPP//Trafficking kinesin protein 1 {ECO:0000313|Ensembl:ENSAPLP00000017501} OS=Anas platyrhynchos platyrhynchos (Northern mallard) Name=TRAK1 {ECO:0000313|Ensembl:ENSAPLP00000017501} PE=3;tr|A0A493SX47|A0A493SX47_ANAPP//Trafficking kinesin protein 1 {ECO:0000313|Ensembl:ENSAPLP00000018171} OS=Anas platyrhynchos platyrhynchos (Northern mallard) Name=TRAK1 {ECO:0000313|En…
ENSAPLG00000013951	ENSAPLG00000013951;AF:chr2:46276741:46276908-46322453:46308279:46308355-46322453:+	ENSAPLG00000013951.t1	ENSAPLT00000044650,ENSAPLG00000013951.t1	0.9665343893195808	0.9133117881807026	0.9178397744259508	0.9020587834734094	0.9592776154621506	0.9815687829180778	0.015073076599999999	0.34265734270000003	TRAK1	GO:0005769//early endosome`cellular_component`A membrane-bounded organelle that receives incoming material from primary endocytic vesicles that have been generated by clathrin-dependent and clathrin-independent endocytosis; vesicles fuse with the early endosome to deliver cargo for sorting into recycling or degradation pathways. [GOC:mah, NIF_Subcellular:nlx_subcell_20090701, PMID:19696797];GO:00…	K15369//TRAK1`trafficking kinesin-binding protein 1	-	-	XP_032036839.1//trafficking kinesin-binding protein 1 isoform X2`[Aythya fuligula];XP_035172283.1//trafficking kinesin-binding protein 1 isoform X8`[Oxyura jamaicensis];XP_035172277.1//trafficking kinesin-binding protein 1 isoform X3`[Oxyura jamaicensis];XP_013040232.1//PREDICTED: trafficking kinesin-binding protein 1 isoform X3`[Anser cygnoides domesticus];XP_035405794.1//trafficking kinesin-bin…	PF04849.16//HAP1_N`HAP1 N-terminal conserved region;PF12448.11//Milton`Kinesin associated protein	-	tr|A0A493SV84|A0A493SV84_ANAPP//Trafficking kinesin protein 1 {ECO:0000313|Ensembl:ENSAPLP00000017501} OS=Anas platyrhynchos platyrhynchos (Northern mallard) Name=TRAK1 {ECO:0000313|Ensembl:ENSAPLP00000017501} PE=3;tr|A0A493SX47|A0A493SX47_ANAPP//Trafficking kinesin protein 1 {ECO:0000313|Ensembl:ENSAPLP00000018171} OS=Anas platyrhynchos platyrhynchos (Northern mallard) Name=TRAK1 {ECO:0000313|En…
ENSAPLG00000010645	ENSAPLG00000010645;AF:chr2:54760540:54760636-54762898:54761789:54762051-54762898:+	ENSAPLT00000011111	ENSAPLT00000030266,ENSAPLT00000011111	0.9945528213483976	1.0	0.9934497183325558	1.0	1.0	1.0	0.0039991534	0.3926073926	PDIA4	GO:0003756//protein disulfide isomerase activity`molecular_function`Catalysis of the rearrangement of both intrachain and interchain disulfide bonds in proteins. [EC:5.3.4.1, GOC:vw, Wikipedia:Protein_disulfide-isomerase#Function];GO:0005788//endoplasmic reticulum lumen`cellular_component`The volume enclosed by the membranes of the endoplasmic reticulum. [ISBN:0198547684]	K09582//PDIA4, ERP72`protein disulfide-isomerase A4 [EC:5.3.4.1]	ko04141//Protein processing in endoplasmic reticulum`Genetic Information Processing`Folding, sorting and degradation;ko04918//Thyroid hormone synthesis`Organismal Systems`Endocrine system;ko05110//Vibrio cholerae infection`Human Diseases`Infectious disease: bacterial	-	EOB07357.1//Protein disulfide-isomerase A4, partial`[Anas platyrhynchos];XP_027307103.1//protein disulfide-isomerase A4`[Anas platyrhynchos]	PF00085.23//Thioredoxin`Thioredoxin;PF13848.9//Thioredoxin_6`Thioredoxin-like domain	-	tr|A0A8B9U4E3|A0A8B9U4E3_9AVES//Protein disulfide isomerase family A member 4 {ECO:0000313|Ensembl:ENSAZOP00000003999} OS=Anas zonorhyncha (Eastern spot-billed duck) PE=4;tr|A0A493U129|A0A493U129_ANAPP//Protein disulfide-isomerase A4 {ECO:0000256|PIRNR:PIRNR036862} EC=5.3.4.1 {ECO:0000256|PIRNR:PIRNR036862} OS=Anas platyrhynchos platyrhynchos (Northern mallard) Name=PDIA4 {ECO:0000313|Ensembl:ENS…
ENSAPLG00000002852	ENSAPLG00000002852;AF:chr2:56610690:56610732-56668525:56639031:56639049-56668525:+	ENSAPLT00000019322	ENSAPLT00000019322,ENSAPLT00000002899	0.976151023604514	1.0	1.0	1.0	1.0	1.0	0.0079496588	0.3251748252	TPK1	GO:0006772//thiamine metabolic process`biological_process`The chemical reactions and pathways involving thiamine (vitamin B1), a water soluble vitamin present in fresh vegetables and meats, especially liver. [GOC:jl, ISBN:0198506732];GO:0030975//thiamine binding`molecular_function`Binding to thiamine (vitamin B1), a water soluble vitamin present in fresh vegetables and meats, especially liver. [G…	K00949//thiN, TPK1, THI80`thiamine pyrophosphokinase [EC:2.7.6.2]	ko00730//Thiamine metabolism`Metabolism`Metabolism of cofactors and vitamins;ko01100//Metabolic pathways`Metabolism`Global and overview maps;ko01240//Biosynthesis of cofactors`Metabolism`Global and overview maps	-	XP_027307111.1//thiamin pyrophosphokinase 1 isoform X8`[Anas platyrhynchos];XP_038030815.1//thiamin pyrophosphokinase 1 isoform X3`[Anas platyrhynchos];XP_013052870.1//PREDICTED: LOW QUALITY PROTEIN: thiamin pyrophosphokinase 1`[Anser cygnoides domesticus]	PF04263.19//TPK_catalytic`Thiamin pyrophosphokinase, catalytic domain;PF04265.17//TPK_B1_binding`Thiamin pyrophosphokinase, vitamin B1 binding domain	-	tr|A0A8B9U765|A0A8B9U765_9AVES//Thiamin pyrophosphokinase 1 {ECO:0000313|Ensembl:ENSAZOP00000003811} OS=Anas zonorhyncha (Eastern spot-billed duck) PE=4;tr|U3I4Z0|U3I4Z0_ANAPP//Thiamine pyrophosphokinase {ECO:0000256|PIRNR:PIRNR031057} EC=2.7.6.2 {ECO:0000256|PIRNR:PIRNR031057} OS=Anas platyrhynchos platyrhynchos (Northern mallard) Name=TPK1 {ECO:0000313|Ensembl:ENSAPLP00000002311} PE=3;tr|A0A493…
ENSAPLG00000002987	ENSAPLG00000002987;AF:chr2:57076769:57076862-57186293:57164464:57164503-57186293:+	ENSAPLT00000003154	ENSAPLT00000003154,ENSAPLT00000028473	0.9458439729922375	0.9708529591633268	0.9706170307353448	1.0	0.9305178994605976	1.0	0.0144013122	0.3586413586	EGFR	GO:0016021//integral component of membrane`cellular_component`The component of a membrane consisting of the gene products and protein complexes having at least some part of their peptide sequence embedded in the hydrophobic region of the membrane. [GOC:dos, GOC:go_curators];GO:0004712//protein serine/threonine/tyrosine kinase activity`molecular_function`Catalysis of the reactions: ATP + a protein…	K05083//ERBB2, HER2, CD340`receptor tyrosine-protein kinase erbB-2 [EC:2.7.10.1];K04361//EGFR, ERBB1`epidermal growth factor receptor [EC:2.7.10.1]	ko01521//EGFR tyrosine kinase inhibitor resistance`Human Diseases`Drug resistance: antineoplastic;ko01522//Endocrine resistance`Human Diseases`Drug resistance: antineoplastic;ko01524//Platinum drug resistance`Human Diseases`Drug resistance: antineoplastic;ko04010//MAPK signaling pathway`Environmental Information Processing`Signal transduction;ko04012//ErbB signaling pathway`Environmental Informat…	-	XP_027307116.2//epidermal growth factor receptor isoform X1`[Anas platyrhynchos];XP_035408429.1//epidermal growth factor receptor isoform X1`[Cygnus atratus]	PF01030.27//Recep_L_domain`Receptor L domain;PF00757.23//Furin-like`Furin-like cysteine rich region;PF14843.9//GF_recep_IV`Growth factor receptor domain IV;PF00069.28//Pkinase`Protein kinase domain;PF07714.20//PK_Tyr_Ser-Thr`Protein tyrosine and serine/threonine kinase	-	tr|U3I5P3|U3I5P3_ANAPP//Receptor protein-tyrosine kinase {ECO:0000256|ARBA:ARBA00011902} EC=2.7.10.1 {ECO:0000256|ARBA:ARBA00011902} OS=Anas platyrhynchos platyrhynchos (Northern mallard) Name=EGFR {ECO:0000313|Ensembl:ENSAPLP00000002564} PE=4;tr|A0A493TAW2|A0A493TAW2_ANAPP//Receptor protein-tyrosine kinase {ECO:0000256|ARBA:ARBA00011902} EC=2.7.10.1 {ECO:0000256|ARBA:ARBA00011902} OS=Anas platyr…
ENSAPLG00000005152	ENSAPLG00000005152;AF:chr2:59619859:59619900-59624004:59623827:59623907-59624004:+	ENSAPLT00000023716,ENSAPLT00000029096,ENSAPLT00000030424,ENSAPLT00000044720,ENSAPLT00000045810,ENSAPLT00000005433	ENSAPLT00000005433,ENSAPLT00000029096,ENSAPLT00000023716,ENSAPLT00000030424,ENSAPLT00000044720,ENSAPLT00000041406,ENSAPLT00000045810	0.9803600127444848	0.970499534890718	0.9906551735126352	0.9655310293426356	0.9866992331839328	0.9685261719799472	-0.0069194289	0.3601398601	VPS41	GO:0005794//Golgi apparatus`cellular_component`A membrane-bound cytoplasmic organelle of the endomembrane system that further processes the core oligosaccharides (e.g. N-glycans) added to proteins in the endoplasmic reticulum and packages them into membrane-bound vesicles. The Golgi apparatus operates at the intersection of the secretory, lysosomal, and endocytic pathways. [ISBN:0198506732];GO:00…	K20184//VPS41`vacuolar protein sorting-associated protein 41	ko05132//Salmonella infection`Human Diseases`Infectious disease: bacterial	-	XP_035408511.1//vacuolar protein sorting-associated protein 41 homolog isoform X1`[Cygnus atratus];XP_035173481.1//vacuolar protein sorting-associated protein 41 homolog isoform X1`[Oxyura jamaicensis];XP_035408512.1//vacuolar protein sorting-associated protein 41 homolog isoform X2`[Cygnus atratus]	PF00637.23//Clathrin`Region in Clathrin and VPS	-	tr|A0A493U2R7|A0A493U2R7_ANAPP//Vacuolar protein sorting-associated protein 41 homolog {ECO:0000256|PIRNR:PIRNR028921} OS=Anas platyrhynchos platyrhynchos (Northern mallard) Name=VPS41 {ECO:0000313|Ensembl:ENSAPLP00000032413} PE=3;tr|A0A493TBV5|A0A493TBV5_ANAPP//Vacuolar protein sorting-associated protein 41 homolog {ECO:0000256|PIRNR:PIRNR028921} OS=Anas platyrhynchos platyrhynchos (Northern mal…
ENSAPLG00000004473	ENSAPLG00000004473;AF:chr2:68559895:68560180-68565125:68563666:68563747-68565125:+	ENSAPLT00000017578	ENSAPLT00000017578,ENSAPLT00000004617,ENSAPLT00000026899	0.05983388990511666	0.0605130007593286	0.07932955143028463	0.048551977242112465	0.043524601313730885	0.04609065695132098	-0.020503068899999997	0.1288711289	SSR1	GO:0016021//integral component of membrane`cellular_component`The component of a membrane consisting of the gene products and protein complexes having at least some part of their peptide sequence embedded in the hydrophobic region of the membrane. [GOC:dos, GOC:go_curators];GO:0005789//endoplasmic reticulum membrane`cellular_component`The lipid bilayer surrounding the endoplasmic reticulum. [GOC:…	K13249//SSR1`translocon-associated protein subunit alpha	ko04141//Protein processing in endoplasmic reticulum`Genetic Information Processing`Folding, sorting and degradation	-	XP_035175313.1//translocon-associated protein subunit alpha isoform X3`[Oxyura jamaicensis];XP_010706687.1//translocon-associated protein subunit alpha isoform X5`[Meleagris gallopavo];XP_010706686.1//translocon-associated protein subunit alpha isoform X4`[Meleagris gallopavo];NP_001006375.2//translocon-associated protein subunit alpha precursor`[Gallus gallus]	PF03896.19//TRAP_alpha`Translocon-associated protein (TRAP), alpha subunit	-	tr|A0A493T618|A0A493T618_ANAPP//Translocon-associated protein subunit alpha {ECO:0000256|RuleBase:RU368074} Short=TRAP-alpha {ECO:0000256|RuleBase:RU368074} Signal sequence receptor subunit alpha {ECO:0000256|RuleBase:RU368074} OS=Anas platyrhynchos platyrhynchos (Northern mallard) Name=SSR1 {ECO:0000313|Ensembl:ENSAPLP00000021085} PE=3;tr|A0A493TEI5|A0A493TEI5_ANAPP//Signal sequence receptor sub…
ENSAPLG00000006010	ENSAPLG00000006010;AF:chr2:69839060:69839460-69855998:69844183:69844319-69855998:+	ENSAPLT00000020536	ENSAPLT00000030024,ENSAPLT00000020536	1.0	1.0	1.0	0.9668421268123916	0.9860070901949854	1.0	-0.0157169277	0.2932067932	ECI2	GO:0003824//catalytic activity`molecular_function`Catalysis of a biochemical reaction at physiological temperatures. In biologically catalyzed reactions, the reactants are known as substrates, and the catalysts are naturally occurring macromolecular substances known as enzymes. Enzymes possess specific binding sites for substrates, and are usually composed wholly or largely of protein, but RNA th…	K13239//ECI2, PECI`Delta3-Delta2-enoyl-CoA isomerase [EC:5.3.3.8]	ko00071//Fatty acid degradation`Metabolism`Lipid metabolism;ko04146//Peroxisome`Cellular Processes`Transport and catabolism	-	XP_005010773.3//enoyl-CoA delta isomerase 2 isoform X4`[Anas platyrhynchos];XP_038030794.1//enoyl-CoA delta isomerase 2 isoform X5`[Anas platyrhynchos];XP_005010768.3//enoyl-CoA delta isomerase 2 isoform X1`[Anas platyrhynchos];XP_027307424.2//enoyl-CoA delta isomerase 2 isoform X6`[Anas platyrhynchos]	PF00887.22//ACBP`Acyl CoA binding protein;PF00378.23//ECH_1`Enoyl-CoA hydratase/isomerase;PF16113.8//ECH_2`Enoyl-CoA hydratase/isomerase	-	tr|A0A493TG81|A0A493TG81_ANAPP//Enoyl-CoA delta isomerase 2 {ECO:0000313|Ensembl:ENSAPLP00000024690} OS=Anas platyrhynchos platyrhynchos (Northern mallard) Name=ECI2 {ECO:0000313|Ensembl:ENSAPLP00000024690} PE=4;tr|A0A493TYW3|A0A493TYW3_ANAPP//Enoyl-CoA delta isomerase 2 {ECO:0000313|Ensembl:ENSAPLP00000030989} OS=Anas platyrhynchos platyrhynchos (Northern mallard) Name=ECI2 {ECO:0000313|Ensembl:…
ENSAPLG00000006010	ENSAPLG00000006010;AF:chr2:69839060:69839460-69855998:69845939:69846102-69855998:+	ENSAPLT00000020536	ENSAPLT00000006257,ENSAPLT00000020536	0.9675120402780734	1.0	0.9341929355262192	0.9799261731345684	1.0	0.9858766585023236	0.0213659519	0.2932067932	ECI2	GO:0003824//catalytic activity`molecular_function`Catalysis of a biochemical reaction at physiological temperatures. In biologically catalyzed reactions, the reactants are known as substrates, and the catalysts are naturally occurring macromolecular substances known as enzymes. Enzymes possess specific binding sites for substrates, and are usually composed wholly or largely of protein, but RNA th…	K13239//ECI2, PECI`Delta3-Delta2-enoyl-CoA isomerase [EC:5.3.3.8]	ko00071//Fatty acid degradation`Metabolism`Lipid metabolism;ko04146//Peroxisome`Cellular Processes`Transport and catabolism	-	XP_005010773.3//enoyl-CoA delta isomerase 2 isoform X4`[Anas platyrhynchos];XP_038030794.1//enoyl-CoA delta isomerase 2 isoform X5`[Anas platyrhynchos];XP_005010768.3//enoyl-CoA delta isomerase 2 isoform X1`[Anas platyrhynchos];XP_027307424.2//enoyl-CoA delta isomerase 2 isoform X6`[Anas platyrhynchos]	PF00887.22//ACBP`Acyl CoA binding protein;PF00378.23//ECH_1`Enoyl-CoA hydratase/isomerase;PF16113.8//ECH_2`Enoyl-CoA hydratase/isomerase	-	tr|A0A493TG81|A0A493TG81_ANAPP//Enoyl-CoA delta isomerase 2 {ECO:0000313|Ensembl:ENSAPLP00000024690} OS=Anas platyrhynchos platyrhynchos (Northern mallard) Name=ECI2 {ECO:0000313|Ensembl:ENSAPLP00000024690} PE=4;tr|A0A493TYW3|A0A493TYW3_ANAPP//Enoyl-CoA delta isomerase 2 {ECO:0000313|Ensembl:ENSAPLP00000030989} OS=Anas platyrhynchos platyrhynchos (Northern mallard) Name=ECI2 {ECO:0000313|Ensembl:…
ENSAPLG00000006010	ENSAPLG00000006010;AF:chr2:69839060:69839460-69855998:69848941:69849186-69855998:+	ENSAPLT00000020536	ENSAPLT00000028044,ENSAPLT00000020536	0.8963887786584557	0.9107471079871188	0.9102522037582722	0.9543922356460888	0.9656287564465471	1.0	0.0675443006	0.2547452547	ECI2	GO:0003824//catalytic activity`molecular_function`Catalysis of a biochemical reaction at physiological temperatures. In biologically catalyzed reactions, the reactants are known as substrates, and the catalysts are naturally occurring macromolecular substances known as enzymes. Enzymes possess specific binding sites for substrates, and are usually composed wholly or largely of protein, but RNA th…	K13239//ECI2, PECI`Delta3-Delta2-enoyl-CoA isomerase [EC:5.3.3.8]	ko00071//Fatty acid degradation`Metabolism`Lipid metabolism;ko04146//Peroxisome`Cellular Processes`Transport and catabolism	-	XP_005010773.3//enoyl-CoA delta isomerase 2 isoform X4`[Anas platyrhynchos];XP_038030794.1//enoyl-CoA delta isomerase 2 isoform X5`[Anas platyrhynchos];XP_005010768.3//enoyl-CoA delta isomerase 2 isoform X1`[Anas platyrhynchos];XP_027307424.2//enoyl-CoA delta isomerase 2 isoform X6`[Anas platyrhynchos]	PF00887.22//ACBP`Acyl CoA binding protein;PF00378.23//ECH_1`Enoyl-CoA hydratase/isomerase;PF16113.8//ECH_2`Enoyl-CoA hydratase/isomerase	-	tr|A0A493TG81|A0A493TG81_ANAPP//Enoyl-CoA delta isomerase 2 {ECO:0000313|Ensembl:ENSAPLP00000024690} OS=Anas platyrhynchos platyrhynchos (Northern mallard) Name=ECI2 {ECO:0000313|Ensembl:ENSAPLP00000024690} PE=4;tr|A0A493TYW3|A0A493TYW3_ANAPP//Enoyl-CoA delta isomerase 2 {ECO:0000313|Ensembl:ENSAPLP00000030989} OS=Anas platyrhynchos platyrhynchos (Northern mallard) Name=ECI2 {ECO:0000313|Ensembl:…
ENSAPLG00000029505	ENSAPLG00000029505;AF:chr2:90741318:90741522-90742326:90741642:90742161-90742326:+	ENSAPLT00000018404	ENSAPLT00000018404,ENSAPLT00000037939	0.0916861233925344	0.027440607516587057	0.062158596916895764	0.015791916536597388	0.02776599573162269	0.06443890382068987	-0.0244295039	0.2577422577	CCDC127	-	-	-	-	XP_027307619.2//coiled-coil domain-containing protein 127`[Anas platyrhynchos]	-	-	tr|A0A493TZC3|A0A493TZC3_ANAPP//Coiled-coil domain containing 127 {ECO:0000313|Ensembl:ENSAPLP00000031144} OS=Anas platyrhynchos platyrhynchos (Northern mallard) Name=CCDC127 {ECO:0000313|Ensembl:ENSAPLP00000031144} PE=4;tr|A0A493T2M0|A0A493T2M0_ANAPP//Coiled-coil domain containing 127 {ECO:0000313|Ensembl:ENSAPLP00000020199} OS=Anas platyrhynchos platyrhynchos (Northern mallard) Name=CCDC127 {EC…
ENSAPLG00000000901	ENSAPLG00000000901;AF:chr2:103945059:103945204-103946635:103946466:103946490-103946635:+	ENSAPLG00000000901.t1	ENSAPLT00000038849,ENSAPLT00000001141,ENSAPLG00000000901.t1	0.9543540346152752	0.9697659876058976	0.9672674088763936	0.9342784941753154	0.934807489959424	0.9712025921071342	-0.0170329516	0.1598401598	USP14	GO:0043161//proteasome-mediated ubiquitin-dependent protein catabolic process`biological_process`The chemical reactions and pathways resulting in the breakdown of a protein or peptide by hydrolysis of its peptide bonds, initiated by the covalent attachment of ubiquitin, and mediated by the proteasome. [GOC:go_curators];GO:0070628//proteasome binding`molecular_function`Binding to a proteasome, a l…	K11843//USP14, UBP6`ubiquitin carboxyl-terminal hydrolase 14 [EC:3.4.19.12]	-	-	XP_032038075.1//ubiquitin carboxyl-terminal hydrolase 14`[Aythya fuligula]	PF00443.32//UCH`Ubiquitin carboxyl-terminal hydrolase;PF13423.9//UCH_1`Ubiquitin carboxyl-terminal hydrolase	-	tr|U3I003|U3I003_ANAPP//Ubiquitin carboxyl-terminal hydrolase {ECO:0000256|RuleBase:RU366025} EC=3.4.19.12 {ECO:0000256|RuleBase:RU366025} OS=Anas platyrhynchos platyrhynchos (Northern mallard) Name=USP14 {ECO:0000313|Ensembl:ENSAPLP00000000573} PE=3;tr|A0A493TG34|A0A493TG34_ANAPP//Ubiquitin carboxyl-terminal hydrolase {ECO:0000256|RuleBase:RU366025} EC=3.4.19.12 {ECO:0000256|RuleBase:RU366025} O…
ENSAPLG00000014505	ENSAPLG00000014505;AF:chr2:104927212:104928093-104928685:104928411:104928417-104928685:+	ENSAPLT00000024847	ENSAPLT00000015170,ENSAPLT00000024847	0.6409028403755112	0.5887285495359618	0.6763850037909952	0.6598645313645417	0.7054520661615669	0.6534938959802276	0.0375980333	0.1723276723	NDC80	GO:0005737//cytoplasm`cellular_component`The contents of a cell excluding the plasma membrane and nucleus, but including other subcellular structures. [ISBN:0198547684];GO:0031647//regulation of protein stability`biological_process`Any process that affects the structure and integrity of a protein, altering the likelihood of its degradation or aggregation. [GOC:dph, GOC:mah, GOC:tb];GO:0000132//es…	K11547//NDC80, HEC1, TID3`kinetochore protein NDC80	ko04110//Cell cycle`Cellular Processes`Cell growth and death	-	XP_005009441.1//kinetochore protein NDC80 homolog`[Anas platyrhynchos]	PF03801.16//Ndc80_HEC`HEC/Ndc80p family;PF18077.4//DUF5595`Domain of unknown function (DUF5595)	-	tr|U3J4G7|U3J4G7_ANAPP//Kinetochore protein NDC80 {ECO:0000256|RuleBase:RU368072} OS=Anas platyrhynchos platyrhynchos (Northern mallard) Name=NDC80 {ECO:0000313|Ensembl:ENSAPLP00000014394} PE=3
ENSAPLG00000010564	ENSAPLG00000010564;AF:chr2:105246315:105246677-105250682:105248533:105249101-105250682:+	ENSAPLG00000010564.t1	ENSAPLG00000010564.t1,ENSAPLT00000010993	0.7371486609625457	0.7773577330222713	0.7678838188112318	0.5554236058623631	0.5241074586561629	0.6163868072690009	-0.1954907803	0.0004995005	-	GO:0005509//calcium ion binding`molecular_function`Binding to a calcium ion (Ca2+). [GOC:ai]	K12757//MYL12`myosin regulatory light chain 12	ko04360//Axon guidance`Organismal Systems`Development and regeneration;ko04510//Focal adhesion`Cellular Processes`Cellular community - eukaryotes;ko04520//Adherens junction`Cellular Processes`Cellular community - eukaryotes;ko04530//Tight junction`Cellular Processes`Cellular community - eukaryotes;ko04611//Platelet activation`Organismal Systems`Immune system;ko04670//Leukocyte transendothelial mi…	-	XP_005500018.2//myosin regulatory light chain 2, smooth muscle minor isoform isoform X2`[Columba livia];XP_027307801.1//myosin regulatory light chain 2, smooth muscle minor isoform isoform X2`[Anas platyrhynchos]	PF00036.35//EF-hand_1`EF hand;PF13405.9//EF-hand_6`EF-hand domain;PF13499.9//EF-hand_7`EF-hand domain pair	-	tr|U3ISQ9|U3ISQ9_ANAPP//Uncharacterized protein {ECO:0000313|Ensembl:ENSAPLP00000010282} OS=Anas platyrhynchos platyrhynchos (Northern mallard) PE=4;tr|A0A8B9DCD4|A0A8B9DCD4_ANSCY//Uncharacterized protein {ECO:0000313|Ensembl:ENSACDP00005005339} OS=Anser cygnoid (Swan goose) PE=4
ENSAPLG00000022070	ENSAPLG00000022070;AF:chr2:105263265:105263331-105264554:105263965:105264124-105264554:+	ENSAPLG00000022070.t1	ENSAPLT00000022044,ENSAPLG00000022070.t1	0.7126656016295526	0.7664703562574077	0.7706001939955769	0.7681323463265942	0.7275957262026846	0.7462428125807943	-0.0025884223	0.3386613387	MYL12B	GO:0005509//calcium ion binding`molecular_function`Binding to a calcium ion (Ca2+). [GOC:ai]	K12757//MYL12`myosin regulatory light chain 12	ko04360//Axon guidance`Organismal Systems`Development and regeneration;ko04510//Focal adhesion`Cellular Processes`Cellular community - eukaryotes;ko04520//Adherens junction`Cellular Processes`Cellular community - eukaryotes;ko04530//Tight junction`Cellular Processes`Cellular community - eukaryotes;ko04611//Platelet activation`Organismal Systems`Immune system;ko04670//Leukocyte transendothelial mi…	-	XP_013034850.1//PREDICTED: myosin regulatory light chain 2, smooth muscle minor isoform isoform X1`[Anser cygnoides domesticus];XP_038029675.1//myosin regulatory light polypeptide 9`[Anas platyrhynchos]	PF00036.35//EF-hand_1`EF hand;PF13405.9//EF-hand_6`EF-hand domain;PF13499.9//EF-hand_7`EF-hand domain pair	-	tr|A0A493T2H4|A0A493T2H4_ANAPP//Myosin light chain 12B {ECO:0000313|Ensembl:ENSAPLP00000020026} OS=Anas platyrhynchos platyrhynchos (Northern mallard) Name=MYL12B {ECO:0000313|Ensembl:ENSAPLP00000020026} PE=4;tr|A0A8B9TRP6|A0A8B9TRP6_ANAPL//Myosin light chain 12B {ECO:0000313|Ensembl:ENSAPLP00020024506} OS=Anas platyrhynchos (Mallard) (Anas boschas) PE=4
ENSAPLG00000010541	ENSAPLG00000010541;AF:chr2:105307959:105308478-105314610:105311566:105312506-105314610:+	ENSAPLT00000010972	ENSAPLT00000019466,ENSAPLT00000010972	0.9846518706962384	0.983449814576914	0.9810928587010505	1.0	1.0	0.9713495401351732	0.0073849987	0.3661338661	TGIF1	GO:0006355//regulation of transcription, DNA-templated`biological_process`Any process that modulates the frequency, rate or extent of cellular DNA-templated transcription. [GOC:go_curators, GOC:txnOH];GO:0005634//nucleus`cellular_component`A membrane-bounded organelle of eukaryotic cells in which chromosomes are housed and replicated. In most cells, the nucleus contains all of the cell's chromoso…	K19553//TGIF2`homeobox protein TGIF2	ko04350//TGF-beta signaling pathway`Environmental Information Processing`Signal transduction	-	XP_005009431.1//homeobox protein TGIF1 isoform X2`[Anas platyrhynchos];XP_005009432.1//homeobox protein TGIF1 isoform X3`[Anas platyrhynchos];XP_027307802.1//homeobox protein TGIF1 isoform X1`[Anas platyrhynchos]	PF00046.32//Homeodomain`Homeodomain;PF05920.14//Homeobox_KN`Homeobox KN domain	Homeobox//http://bioinfo.life.hust.edu.cn/AnimalTFDB#!/tf_detail?species=Anas_platyrhynchos&family=Homeobox	tr|A0A493SYM4|A0A493SYM4_ANAPP//TGFB induced factor homeobox 1 {ECO:0000313|Ensembl:ENSAPLP00000018580} OS=Anas platyrhynchos platyrhynchos (Northern mallard) Name=TGIF1 {ECO:0000313|Ensembl:ENSAPLP00000018580} PE=4;tr|U3ISP0|U3ISP0_ANAPP//TGFB induced factor homeobox 1 {ECO:0000313|Ensembl:ENSAPLP00000010263} OS=Anas platyrhynchos platyrhynchos (Northern mallard) Name=TGIF1 {ECO:0000313|Ensembl:…
ENSAPLG00000021741	ENSAPLG00000021741;AF:chr2:109874291:109874474-109892946:109888322:109888429-109892946:+	ENSAPLG00000021741.t1	ENSAPLG00000021741.t1,ENSAPLT00000021003	0.8067384786153842	0.7203713318463812	0.7513586478731431	0.8995379372280213	0.8154572201947128	0.7561051441492369	0.0642106144	0.12387612390000001	PCMTD1	GO:0005737//cytoplasm`cellular_component`The contents of a cell excluding the plasma membrane and nucleus, but including other subcellular structures. [ISBN:0198547684];GO:0004719//protein-L-isoaspartate (D-aspartate) O-methyltransferase activity`molecular_function`Catalysis of the reaction: S-adenosyl-L-methionine + protein L-beta-aspartate = S-adenosyl-L-homocysteine + protein L-beta-aspartate …	K00573//E2.1.1.77, pcm`protein-L-isoaspartate(D-aspartate) O-methyltransferase [EC:2.1.1.77]	-	KOG1661//Protein-L-isoaspartate(D-aspartate) O-methyltransferase`Posttranslational modification, protein turnover, chaperones`[O]	NP_001026190.1//protein-L-isoaspartate O-methyltransferase domain-containing protein 1`[Gallus gallus]	PF01135.22//PCMT`Protein-L-isoaspartate(D-aspartate) O-methyltransferase (PCMT)	-	sp|Q5ZMR3|PCMD1_CHICK//Protein-L-isoaspartate O-methyltransferase domain-containing protein 1 OS=Gallus gallus (Chicken) Name=PCMTD1 ORFNames=RCJMB04_1g9 PE=2
ENSAPLG00000002927	ENSAPLG00000002927;AF:chr2:121368803:121368852-121373700:121369058:121369154-121373700:+	ENSAPLG00000002927.t1	ENSAPLT00000033742,ENSAPLT00000035687,ENSAPLG00000002927.t1	0.9760139908283696	1.0	0.9773755713838808	1.0	1.0	0.9959980840028436	0.0142028406	0.2577422577	MTFR1	-	K20479//WHAMM`WASP homolog-associated protein with actin, membranes and microtubules	ko04530//Tight junction`Cellular Processes`Cellular community - eukaryotes	-	XP_027308089.2//mitochondrial fission regulator 1 isoform X1`[Anas platyrhynchos];XP_027308090.2//mitochondrial fission regulator 1 isoform X2`[Anas platyrhynchos]	PF05308.14//Mito_fiss_reg`Mitochondrial fission regulator	-	tr|A0A493TUW1|A0A493TUW1_ANAPP//Mitochondrial fission regulator 1 {ECO:0000313|Ensembl:ENSAPLP00000029672} OS=Anas platyrhynchos platyrhynchos (Northern mallard) Name=MTFR1 {ECO:0000313|Ensembl:ENSAPLP00000029672} PE=3;tr|A0A8B9TIL3|A0A8B9TIL3_ANAPL//Mitochondrial fission regulator 1 {ECO:0000313|Ensembl:ENSAPLP00020021045} OS=Anas platyrhynchos (Mallard) (Anas boschas) Name=MTFR1 {ECO:0000313|En…
ENSAPLG00000002927	ENSAPLG00000002927;AF:chr2:121368803:121368852-121373700:121369576:121369631-121373700:+	ENSAPLG00000002927.t1	ENSAPLT00000002964,ENSAPLG00000002927.t1	0.934488720800816	0.9638048270865046	0.94382970733443	0.9789608265635672	0.9681187280741412	0.9604322276612012	0.0217961757	0.2577422577	MTFR1	-	K20479//WHAMM`WASP homolog-associated protein with actin, membranes and microtubules	ko04530//Tight junction`Cellular Processes`Cellular community - eukaryotes	-	XP_027308089.2//mitochondrial fission regulator 1 isoform X1`[Anas platyrhynchos];XP_027308090.2//mitochondrial fission regulator 1 isoform X2`[Anas platyrhynchos]	PF05308.14//Mito_fiss_reg`Mitochondrial fission regulator	-	tr|A0A493TUW1|A0A493TUW1_ANAPP//Mitochondrial fission regulator 1 {ECO:0000313|Ensembl:ENSAPLP00000029672} OS=Anas platyrhynchos platyrhynchos (Northern mallard) Name=MTFR1 {ECO:0000313|Ensembl:ENSAPLP00000029672} PE=3;tr|A0A8B9TIL3|A0A8B9TIL3_ANAPL//Mitochondrial fission regulator 1 {ECO:0000313|Ensembl:ENSAPLP00020021045} OS=Anas platyrhynchos (Mallard) (Anas boschas) Name=MTFR1 {ECO:0000313|En…
ENSAPLG00000009028	ENSAPLG00000009028;AF:chr2:127103772:127103829-127117159:127104144:127104991-127117159:+	ENSAPLT00000009409	ENSAPLT00000031921,ENSAPLT00000009409	0.04691154273582246	0.0	0.04492180270644177	0.06436858988447249	0.046365642513104134	0.019213385572590683	0.0127047575	0.3206793207	ZC2HC1A	-	-	-	-	XP_027308183.1//zinc finger C2HC domain-containing protein 1A`[Anas platyrhynchos]	PF13913.9//zf-C2HC_2`zinc-finger of a C2HC-type	zf-C2H2//http://bioinfo.life.hust.edu.cn/AnimalTFDB#!/tf_detail?species=Ovis_aries&family=zf-C2H2	tr|U3INA1|U3INA1_ANAPP//Zinc finger C2HC-type containing 1A {ECO:0000313|Ensembl:ENSAPLP00000008724} OS=Anas platyrhynchos platyrhynchos (Northern mallard) Name=ZC2HC1A {ECO:0000313|Ensembl:ENSAPLP00000008724} PE=4;tr|A0A493TEZ2|A0A493TEZ2_ANAPP//Zinc finger C2HC-type containing 1A {ECO:0000313|Ensembl:ENSAPLP00000024409} OS=Anas platyrhynchos platyrhynchos (Northern mallard) Name=ZC2HC1A {ECO:00…
ENSAPLG00000005483	ENSAPLG00000005483;AF:chr2:137636768:137636803-137638979:137637913:137638877-137638979:+	ENSAPLT00000005673	ENSAPLT00000005673,ENSAPLT00000039190	0.989147104857997	1.0	0.9807676729085856	1.0	0.9858682842374792	0.9937269517526064	0.0032268194	0.3846153846	RRM2B	-	K10808//RRM2`ribonucleoside-diphosphate reductase subunit M2 [EC:1.17.4.1]	ko00230//Purine metabolism`Metabolism`Nucleotide metabolism;ko00240//Pyrimidine metabolism`Metabolism`Nucleotide metabolism;ko00480//Glutathione metabolism`Metabolism`Metabolism of other amino acids;ko00983//Drug metabolism - other enzymes`Metabolism`Xenobiotics biodegradation and metabolism;ko01100//Metabolic pathways`Metabolism`Global and overview maps;ko01232//Nucleotide metabolism`Metabolism`…	-	XP_038029616.1//ribonucleoside-diphosphate reductase subunit M2 B isoform X1`[Anas platyrhynchos];XP_038029617.1//ribonucleoside-diphosphate reductase subunit M2 B isoform X2`[Anas platyrhynchos]	PF00268.24//Ribonuc_red_sm`Ribonucleotide reductase, small chain	-	tr|A0A8B9ZZK0|A0A8B9ZZK0_9AVES//Ribonucleotide reductase regulatory TP53 inducible subunit M2B {ECO:0000313|Ensembl:ENSAZOP00000027775} OS=Anas zonorhyncha (Eastern spot-billed duck) PE=4;tr|A0A8B9VVH5|A0A8B9VVH5_9AVES//Ribonucleotide reductase regulatory TP53 inducible subunit M2B {ECO:0000313|Ensembl:ENSAZOP00000027778} OS=Anas zonorhyncha (Eastern spot-billed duck) PE=4
ENSAPLG00000017801	ENSAPLG00000017801;AF:chr2:138095624:138095731-138103753:138100351:138100503-138103753:+	ENSAPLT00000026111	ENSAPLT00000026111,ENSAPLT00000043000	0.03713259114114565	0.007776212562233729	0.007911413851409406	0.01894916737875409	0.03164080184201688	0.012995496956894259	0.0035884162	0.34615384619999995	ANKRD46	-	K06867//K06867`uncharacterized protein	-	-	XP_002200261.1//ankyrin repeat domain-containing protein 46`[Taeniopygia guttata]	PF13637.9//Ank_4`Ankyrin repeats (many copies);PF12796.10//Ank_2`Ankyrin repeats (3 copies);PF13857.9//Ank_5`Ankyrin repeats (many copies)	-	tr|A0A851XD59|A0A851XD59_9CORV//ANR46 protein {ECO:0000313|EMBL:NXD60951.1} Ankyrin repeat domain 46 {ECO:0000313|Ensembl:ENSCMUP00000005789} Fragment OS=Corvus moneduloides (New Caledonian crow) ORFNames=CORMON_R12053 {ECO:0000313|EMBL:NXD60951.1} PE=4
ENSAPLG00000017801	ENSAPLG00000017801;AF:chr2:138100351:138100503-138103753:138103319:138103423-138103753:+	ENSAPLT00000043000	ENSAPLT00000028194,ENSAPLT00000043000	1.0	0.988165087245238	0.9880150150826954	0.9950950783485244	1.0	1.0	0.006304992	0.34615384619999995	ANKRD46	-	K06867//K06867`uncharacterized protein	-	-	XP_002200261.1//ankyrin repeat domain-containing protein 46`[Taeniopygia guttata]	PF13637.9//Ank_4`Ankyrin repeats (many copies);PF12796.10//Ank_2`Ankyrin repeats (3 copies);PF13857.9//Ank_5`Ankyrin repeats (many copies)	-	tr|A0A851XD59|A0A851XD59_9CORV//ANR46 protein {ECO:0000313|EMBL:NXD60951.1} Ankyrin repeat domain 46 {ECO:0000313|Ensembl:ENSCMUP00000005789} Fragment OS=Corvus moneduloides (New Caledonian crow) ORFNames=CORMON_R12053 {ECO:0000313|EMBL:NXD60951.1} PE=4
ENSAPLG00000014330	ENSAPLG00000014330;AF:chr2:139226026:139226090-139228824:139227241:139227318-139228824:+	ENSAPLT00000027836	ENSAPLT00000027836,ENSAPLT00000014945	0.9921310213126951	1.0	1.0	1.0	1.0	1.0	0.0026229928999999996	0.33666333670000004	RIDA	GO:0120243//2-iminopropanoate deaminase activity`molecular_function`Catalysis of the reaction: 2-iminopropanoate + H2O = NH4(+) + pyruvate. [RHEA:40671];GO:0120242//2-iminobutanoate deaminase activity`molecular_function`Catalysis of the reaction: 2-iminobutanoate + H2O = 2-oxobutanoate + NH4(+). [RHEA:39975]	K09022//ridA, tdcF, RIDA`2-iminobutanoate/2-iminopropanoate deaminase [EC:3.5.99.10]	-	-	XP_027308306.2//2-iminobutanoate/2-iminopropanoate deaminase`[Anas platyrhynchos];XP_035175495.1//2-iminobutanoate/2-iminopropanoate deaminase`[Oxyura jamaicensis]	PF01042.24//Ribonuc_L-PSP`Endoribonuclease L-PSP	-	tr|A0A6J3CK66|A0A6J3CK66_AYTFU//2-iminobutanoate/2-iminopropanoate deaminase {ECO:0000256|ARBA:ARBA00017859} EC=3.5.99.10 {ECO:0000256|ARBA:ARBA00013042} Translation inhibitor L-PSP ribonuclease {ECO:0000256|ARBA:ARBA00021771} OS=Aythya fuligula (Tufted duck) (Anas fuligula) Name=RIDA {ECO:0000313|RefSeq:XP_032037808.1} PE=3;tr|U3J3U4|U3J3U4_ANAPP//2-iminobutanoate/2-iminopropanoate deaminase {EC…
ENSAPLG00000012746	ENSAPLG00000012746;AF:chr2:139886359:139886428-139887556:139887014:139887467-139887556:+	ENSAPLG00000012746.t1	ENSAPLG00000012746.t1,ENSAPLT00000013262	0.9974901417389732	1.0	1.0	1.0	1.0	1.0	0.0008366194000000001	0.3761238761	UQCRB	GO:0005750//mitochondrial respiratory chain complex III`cellular_component`A protein complex located in the mitochondrial inner membrane that forms part of the mitochondrial respiratory chain. Contains about 10 polypeptide subunits including four redox centers: cytochrome b/b6, cytochrome c1 and an 2Fe-2S cluster. Catalyzes the oxidation of ubiquinol by oxidized cytochrome c1. [GOC:mtg_sensu, ISB…	K00417//QCR7, UQCRB`ubiquinol-cytochrome c reductase subunit 7	ko00190//Oxidative phosphorylation`Metabolism`Energy metabolism;ko01100//Metabolic pathways`Metabolism`Global and overview maps;ko04260//Cardiac muscle contraction`Organismal Systems`Circulatory system;ko04714//Thermogenesis`Organismal Systems`Environmental adaptation;ko04932//Non-alcoholic fatty liver disease`Human Diseases`Endocrine and metabolic disease;ko05010//Alzheimer disease`Human Disease…	-	EOA96045.1//Cytochrome b-c1 complex subunit 7, partial`[Anas platyrhynchos];XP_027308296.1//cytochrome b-c1 complex subunit 7`[Anas platyrhynchos]	PF02271.19//UCR_14kD`Ubiquinol-cytochrome C reductase complex 14kD subunit	-	tr|U3IZ44|U3IZ44_ANAPP//Complex III subunit VII {ECO:0000256|ARBA:ARBA00013715} Cytochrome b-c1 complex subunit 7 {ECO:0000256|ARBA:ARBA00016323} Ubiquinol-cytochrome c reductase complex 14 kDa protein {ECO:0000256|ARBA:ARBA00019714} OS=Anas platyrhynchos platyrhynchos (Northern mallard) Name=UQCRB {ECO:0000313|Ensembl:ENSAPLP00000012520} PE=3;tr|A0A6J3CL75|A0A6J3CL75_AYTFU//Cytochrome b-c1 compl…
ENSAPLG00000011326	ENSAPLG00000011326;AF:chr2:141589210:141589237-141650615:141608315:141608487-141650615:+	ENSAPLT00000038189	ENSAPLT00000041253,ENSAPLT00000038189	0.38449540775660535	0.2954265120403558	0.34338624595705125	0.6274690351585261	0.515531655164697	0.6734371646071116	0.26437656309999996	0.008991009	RUNX1T1	GO:0003714//transcription corepressor activity`molecular_function`A transcription coregulator activity that represses or decreases the transcription of specific gene sets via binding to a DNA-bound DNA-binding transcription factor, either on its own or as part of a complex. Corepressors often act by altering chromatin structure and modifications. For example, one class of transcription corepresso…	K22752//CBFA2T3`CBFA2/RUNX1 translocation partner 3	-	-	XP_005231074.1//protein CBFA2T1 isoform X1`[Falco peregrinus];NP_001290393.2//protein CBFA2T1 isoform 2`[Gallus gallus];NP_001385144.1//protein CBFA2T1 isoform 3`[Gallus gallus]	PF07531.17//TAFH`NHR1 homology to TAF;PF08788.14//NHR2`NHR2 domain like;PF01753.21//zf-MYND`MYND finger	SAND//http://bioinfo.life.hust.edu.cn/AnimalTFDB#!/tf_detail?species=Ficedula_albicollis&family=SAND	tr|A0A8C4V7F8|A0A8C4V7F8_FALTI//RUNX1 partner transcriptional co-repressor 1 {ECO:0000313|Ensembl:ENSFTIP00000023773} OS=Falco tinnunculus (Common kestrel) PE=4;tr|A0A7K9ALT2|A0A7K9ALT2_DRONO//MTG8 protein {ECO:0000313|EMBL:NXG28385.1} RUNX1 partner transcriptional co-repressor 1 {ECO:0000313|Ensembl:ENSDNVP00000007686} Fragment OS=Dromaius novaehollandiae (Emu) ORFNames=DRONOV_R07195 {ECO:000031…
ENSAPLG00000014092	ENSAPLG00000014092;AF:chr2:145775529:145775630-145778360:145777515:145777631-145778360:+	ENSAPLT00000030681	ENSAPLT00000014672,ENSAPLT00000034925,ENSAPLT00000030681	0.8548589706712861	0.9129224257376296	0.9450560087239056	0.9553124182677548	0.9636861167256726	0.984569277951572	0.0635768026	0.0384615385	NSMCE2	GO:0000722//telomere maintenance via recombination`biological_process`Any recombinational process that contributes to the maintenance of proper telomeric length. [GOC:elh, PMID:11850777];GO:0016605//PML body`cellular_component`A class of nuclear body; they react against SP100 auto-antibodies (PML, promyelocytic leukemia); cells typically contain 10-30 PML bodies per nucleus; alterations in the lo…	K22756//NSMCE2, NSE2`E3 SUMO-protein ligase NSE2 [EC:2.3.2.-]	-	-	XP_038029706.1//E3 SUMO-protein ligase NSE2 isoform X1`[Anas platyrhynchos];XP_040403049.1//E3 SUMO-protein ligase NSE2 isoform X1`[Cygnus olor]	PF11789.11//zf-Nse`Zinc-finger of the MIZ type in Nse subunit;PF13445.9//zf-RING_UBOX`RING-type zinc-finger	zf-MIZ//http://bioinfo.life.hust.edu.cn/AnimalTFDB#!/tf_detail?species=Astyanax_mexicanus&family=zf-MIZ	tr|A0A493U415|A0A493U415_ANAPP//E3 SUMO-protein ligase NSE2 {ECO:0000256|ARBA:ARBA00020923} E3 SUMO-protein transferase NSE2 {ECO:0000256|ARBA:ARBA00018142} Non-structural maintenance of chromosomes element 2 homolog {ECO:0000256|ARBA:ARBA00013972} OS=Anas platyrhynchos platyrhynchos (Northern mallard) Name=NSMCE2 {ECO:0000313|Ensembl:ENSAPLP00000032861} PE=3;tr|A0A493T8I7|A0A493T8I7_ANAPP//NSE2 …
ENSAPLG00000004684	ENSAPLG00000004684;AF:chr2:148409925:148409987-148415395:148412520:148412642-148415395:+	ENSAPLG00000004684.t1	ENSAPLT00000023261,ENSAPLT00000034880,ENSAPLG00000004684.t1	0.8011747385108015	0.7751638951831981	0.8494442750654299	0.8570747975226297	0.8935101722061178	0.8309468300366881	0.051916297	0.17182817179999998	EFR3A	GO:0005829//cytosol`cellular_component`The part of the cytoplasm that does not contain organelles but which does contain other particulate matter, such as protein complexes. [GOC:hjd, GOC:jl];GO:0072659//protein localization to plasma membrane`biological_process`A process in which a protein is transported to, or maintained in, a specific location in the plasma membrane. [GOC:mah];GO:0005886//plas…	K21842//EFR3`protein EFR3	-	-	XP_038030469.1//protein EFR3 homolog A isoform X5`[Anas platyrhynchos];XP_038030465.1//protein EFR3 homolog A isoform X2`[Anas platyrhynchos];XP_032037247.1//protein EFR3 homolog A isoform X3`[Aythya fuligula]	-	-	tr|A0A8B9U3G1|A0A8B9U3G1_9AVES//EFR3 homolog A {ECO:0000313|Ensembl:ENSAZOP00000003603} OS=Anas zonorhyncha (Eastern spot-billed duck) PE=4;tr|A0A8B9ZN54|A0A8B9ZN54_9AVES//EFR3 homolog A {ECO:0000313|Ensembl:ENSAZOP00000003568} OS=Anas zonorhyncha (Eastern spot-billed duck) PE=4;tr|A0A8B9U449|A0A8B9U449_9AVES//EFR3 homolog A {ECO:0000313|Ensembl:ENSAZOP00000003521} OS=Anas zonorhyncha (Eastern sp…
ENSAPLG00000005665	ENSAPLG00000005665;AF:chr3:6892114:6892281-6904813:6901143:6901248-6904813:+	ENSAPLG00000005665.t1	ENSAPLG00000005665.t2,ENSAPLG00000005665.t1	0.4072621276764305	0.4628560557666301	0.3668624772553031	0.34215356673943764	0.3466376956879634	0.31872974074753263	-0.0764865525	0.03996004	RTN4	GO:1905552//positive regulation of protein localization to endoplasmic reticulum`biological_process`Any process that activates or increases the frequency, rate or extent of protein localization to endoplasmic reticulum. [GO_REF:0000058, GOC:TermGenie, PMID:22768340];GO:0050821//protein stabilization`biological_process`Any process involved in maintaining the structure and integrity of a protein an…	K20720//RTN4`reticulon-4	ko05010//Alzheimer disease`Human Diseases`Neurodegenerative disease	-	XP_027309046.2//reticulon-4 isoform X1`[Anas platyrhynchos];XP_008944244.1//PREDICTED: LOW QUALITY PROTEIN: reticulon-4`[Merops nubicus];XP_005018918.1//reticulon-4 isoform X11`[Anas platyrhynchos];XP_005018919.1//reticulon-4 isoform X12`[Anas platyrhynchos]	PF02453.20//Reticulon`Reticulon	-	tr|U3IDJ5|U3IDJ5_ANAPP//Reticulon {ECO:0000256|RuleBase:RU210713} OS=Anas platyrhynchos platyrhynchos (Northern mallard) Name=RTN4 {ECO:0000313|Ensembl:ENSAPLP00000005317} PE=4;tr|A0A493TEL2|A0A493TEL2_ANAPP//Reticulon {ECO:0000256|RuleBase:RU210713} OS=Anas platyrhynchos platyrhynchos (Northern mallard) Name=RTN4 {ECO:0000313|Ensembl:ENSAPLP00000024332} PE=4;tr|A0A8C4XNE2|A0A8C4XNE2_FALTI//Uncha…
ENSAPLG00000005665	ENSAPLG00000005665;AF:chr3:6892114:6892281-6904813:6902497:6902533-6904813:+	ENSAPLG00000005665.t1	ENSAPLT00000025046,ENSAPLG00000005665.t1	0.9346283162268392	0.8566566335952416	0.928250055241288	1.0	1.0	1.0	0.0934883316	0.03996004	RTN4	GO:1905552//positive regulation of protein localization to endoplasmic reticulum`biological_process`Any process that activates or increases the frequency, rate or extent of protein localization to endoplasmic reticulum. [GO_REF:0000058, GOC:TermGenie, PMID:22768340];GO:0050821//protein stabilization`biological_process`Any process involved in maintaining the structure and integrity of a protein an…	K20720//RTN4`reticulon-4	ko05010//Alzheimer disease`Human Diseases`Neurodegenerative disease	-	XP_027309046.2//reticulon-4 isoform X1`[Anas platyrhynchos];XP_008944244.1//PREDICTED: LOW QUALITY PROTEIN: reticulon-4`[Merops nubicus];XP_005018918.1//reticulon-4 isoform X11`[Anas platyrhynchos];XP_005018919.1//reticulon-4 isoform X12`[Anas platyrhynchos]	PF02453.20//Reticulon`Reticulon	-	tr|U3IDJ5|U3IDJ5_ANAPP//Reticulon {ECO:0000256|RuleBase:RU210713} OS=Anas platyrhynchos platyrhynchos (Northern mallard) Name=RTN4 {ECO:0000313|Ensembl:ENSAPLP00000005317} PE=4;tr|A0A493TEL2|A0A493TEL2_ANAPP//Reticulon {ECO:0000256|RuleBase:RU210713} OS=Anas platyrhynchos platyrhynchos (Northern mallard) Name=RTN4 {ECO:0000313|Ensembl:ENSAPLP00000024332} PE=4;tr|A0A8C4XNE2|A0A8C4XNE2_FALTI//Uncha…
ENSAPLG00000005665	ENSAPLG00000005665;AF:chr3:6901143:6901248-6904813:6902497:6902533-6904813:+	ENSAPLG00000005665.t2	ENSAPLG00000005665.t2,ENSAPLT00000025046	0.9541460309408538	0.8739830171331843	0.9571319581216312	1.0	1.0	1.0	0.0715796646	0.03996004	RTN4	GO:1905552//positive regulation of protein localization to endoplasmic reticulum`biological_process`Any process that activates or increases the frequency, rate or extent of protein localization to endoplasmic reticulum. [GO_REF:0000058, GOC:TermGenie, PMID:22768340];GO:0050821//protein stabilization`biological_process`Any process involved in maintaining the structure and integrity of a protein an…	K20720//RTN4`reticulon-4	ko05010//Alzheimer disease`Human Diseases`Neurodegenerative disease	-	XP_027309046.2//reticulon-4 isoform X1`[Anas platyrhynchos];XP_008944244.1//PREDICTED: LOW QUALITY PROTEIN: reticulon-4`[Merops nubicus];XP_005018918.1//reticulon-4 isoform X11`[Anas platyrhynchos];XP_005018919.1//reticulon-4 isoform X12`[Anas platyrhynchos]	PF02453.20//Reticulon`Reticulon	-	tr|U3IDJ5|U3IDJ5_ANAPP//Reticulon {ECO:0000256|RuleBase:RU210713} OS=Anas platyrhynchos platyrhynchos (Northern mallard) Name=RTN4 {ECO:0000313|Ensembl:ENSAPLP00000005317} PE=4;tr|A0A493TEL2|A0A493TEL2_ANAPP//Reticulon {ECO:0000256|RuleBase:RU210713} OS=Anas platyrhynchos platyrhynchos (Northern mallard) Name=RTN4 {ECO:0000313|Ensembl:ENSAPLP00000024332} PE=4;tr|A0A8C4XNE2|A0A8C4XNE2_FALTI//Uncha…
ENSAPLG00000018342	ENSAPLG00000018342;AF:chr3:10336320:10336342-10341667:10341131:10341210-10341667:+	ENSAPLT00000022112	ENSAPLT00000022112,ENSAPLT00000038975	0.5852554612357938	0.7688512317340834	0.6791462579131264	0.8533914398263939	0.8639301683809748	0.8606010078428867	0.18155655510000002	0.018481518500000002	RAB1A	GO:0003924//GTPase activity`molecular_function`Catalysis of the reaction: GTP + H2O = GDP + phosphate. [ISBN:0198547684, PMID:26832457, PMID:27218782];GO:0005525//GTP binding`molecular_function`Binding to GTP, guanosine triphosphate. [GOC:ai];GO:0005794//Golgi apparatus`cellular_component`A membrane-bound cytoplasmic organelle of the endomembrane system that further processes the core oligosaccha…	K07875//RAB1B`Ras-related protein Rab-1B	ko05134//Legionellosis`Human Diseases`Infectious disease: bacterial	-	XP_010704747.1//ras-related protein Rab-1A`[Meleagris gallopavo];NP_001128655.1//ras-related protein Rab-1A`[Taeniopygia guttata]	PF00025.24//Arf`ADP-ribosylation factor family;PF08477.16//Roc`Ras of Complex, Roc, domain of DAPkinase;PF00071.25//Ras`Ras family	-	tr|A0A7N4PQX0|A0A7N4PQX0_SARHA//RAB1A, member RAS oncogene family {ECO:0000313|Ensembl:ENSSHAP00000042094} OS=Sarcophilus harrisii (Tasmanian devil) (Sarcophilus laniarius) Name=RAB1A {ECO:0000313|Ensembl:ENSSHAP00000042094} PE=4;tr|A0A493TZE8|A0A493TZE8_ANAPP//RAB1A, member RAS oncogene family {ECO:0000313|Ensembl:ENSAPLP00000031251} OS=Anas platyrhynchos platyrhynchos (Northern mallard) Name=RA…
ENSAPLG00000016203	ENSAPLG00000016203;AF:chr3:13198551:13198734-13201486:13200132:13200483-13201486:+	ENSAPLT00000016906	ENSAPLT00000016906,ENSAPLT00000021179	1.0	1.0	1.0	0.9911271270024624	1.0	1.0	-0.0029576243	0.4020979021	MGME1	GO:0006264//mitochondrial DNA replication`biological_process`The process in which new strands of DNA are synthesized in the mitochondrion. [GOC:ai];GO:0000002//mitochondrial genome maintenance`biological_process`The maintenance of the structure and integrity of the mitochondrial genome; includes replication and segregation of the mitochondrial chromosome. [GOC:ai, GOC:vw];GO:0008297//single-stran…	K19465//MGME1, DDK1`mitochondrial genome maintenance exonuclease 1 [EC:3.1.-.-]	-	-	EOB03097.1//Uncharacterized protein C20orf72, partial`[Anas platyrhynchos]	PF12705.10//PDDEXK_1`PD-(D/E)XK nuclease superfamily	-	tr|U3J9B5|U3J9B5_ANAPP//Mitochondrial genome maintenance exonuclease 1 {ECO:0000313|Ensembl:ENSAPLP00000016093} OS=Anas platyrhynchos platyrhynchos (Northern mallard) Name=MGME1 {ECO:0000313|Ensembl:ENSAPLP00000016093} PE=4
ENSAPLG00000009024	ENSAPLG00000009024;AF:chr3:16541826:16541926-16542524:16542219:16542328-16542524:+	ENSAPLG00000009024.t1	ENSAPLT00000009379,ENSAPLG00000009024.t1	1.0	0.9680011339734718	0.9721553216399964	0.9581076696787484	1.0	1.0	0.005983738000000001	0.3146853147	LBH	GO:0005737//cytoplasm`cellular_component`The contents of a cell excluding the plasma membrane and nucleus, but including other subcellular structures. [ISBN:0198547684];GO:0033147//negative regulation of intracellular estrogen receptor signaling pathway`biological_process`Any process that stops, prevents, or reduces the frequency, rate or extent of the activity of an intracellular estrogen recept…	-	-	-	EOA99562.1//Protein LBH, partial`[Anas platyrhynchos];XP_038033021.1//protein LBH isoform X1`[Anas platyrhynchos]	PF15317.9//Lbh`Cardiac transcription factor regulator, Developmental protein	-	tr|U3IN72|U3IN72_ANAPP//Protein LBH {ECO:0000256|ARBA:ARBA00017731} OS=Anas platyrhynchos platyrhynchos (Northern mallard) Name=LBH {ECO:0000313|Ensembl:ENSAPLP00000008695} PE=3;tr|A0A8B9TU41|A0A8B9TU41_ANAPL//LBH regulator of WNT signaling pathway {ECO:0000313|Ensembl:ENSAPLP00020026286} OS=Anas platyrhynchos (Mallard) (Anas boschas) Name=LBH {ECO:0000313|Ensembl:ENSAPLP00020026286} PE=4
ENSAPLG00000012304	ENSAPLG00000012304;AF:chr3:17637940:17637959-17643453:17638993:17639101-17643453:+	ENSAPLT00000012806	ENSAPLG00000012304.t1,ENSAPLT00000012806	0.02687224239907921	0.0	0.0	0.0	0.0	0.0	-0.0089574141	0.3481518482	ATF3	GO:1990440//positive regulation of transcription from RNA polymerase II promoter in response to endoplasmic reticulum stress`biological_process`Any process that activates or increases the frequency, rate or extent of transcription from an RNA polymerase II promoter as a result of an endoplasmic reticulum stress. [GOC:bf, GOC:PARL, PMID:21113145];GO:0001227//DNA-binding transcription repressor act…	K09032//ATF3, LRF1`activating transcription factor 3	-	-	XP_038032053.1//cyclic AMP-dependent transcription factor ATF-3 isoform X1`[Anas platyrhynchos];PKK26700.1//activating transcription factor 3, transcript variant X1, partial`[Columba livia]	PF07716.18//bZIP_2`Basic region leucine zipper;PF00170.24//bZIP_1`bZIP transcription factor;PF03131.20//bZIP_Maf`bZIP Maf transcription factor	TF_bZIP//http://bioinfo.life.hust.edu.cn/AnimalTFDB#!/tf_detail?species=Anas_platyrhynchos&family=TF_bZIP	tr|U3IXU7|U3IXU7_ANAPP//Activating transcription factor 3 {ECO:0000313|Ensembl:ENSAPLP00000012073} OS=Anas platyrhynchos platyrhynchos (Northern mallard) Name=ATF3 {ECO:0000313|Ensembl:ENSAPLP00000012073} PE=4;tr|A0A2I0MAJ5|A0A2I0MAJ5_COLLI//Activating transcription factor 3, transcript variant X1 {ECO:0000313|EMBL:PKK26700.1} Fragment OS=Columba livia (Rock dove) ORFNames=A306_00008706 {ECO:0000…
ENSAPLG00000005787	ENSAPLG00000005787;AF:chr3:20196900:20196945-20199080:20198035:20198693-20199080:+	ENSAPLT00000005988,ENSAPLT00000036870	ENSAPLT00000005988,ENSAPLT00000018280,ENSAPLT00000036870	0.9897021143951844	1.0	0.9831458046957255	0.9898178234123944	0.9948153436612579	0.9891548788646098	0.0003133756	0.3896103896	RRP15	GO:0006364//rRNA processing`biological_process`Any process involved in the conversion of a primary ribosomal RNA (rRNA) transcript into one or more mature rRNA molecules. [GOC:curators]	-	-	-	XP_038032170.1//RRP15-like protein`[Anas platyrhynchos];EOB08707.1//RRP15-like protein, partial`[Anas platyrhynchos]	PF07890.15//Rrp15p`Rrp15p	-	tr|A0A8B9U9R2|A0A8B9U9R2_9AVES//Ribosomal RNA processing 15 homolog {ECO:0000313|Ensembl:ENSAZOP00000004316} OS=Anas zonorhyncha (Eastern spot-billed duck) PE=4;tr|U3IDN6|U3IDN6_ANAPP//RRP15-like protein {ECO:0000256|ARBA:ARBA00017475} OS=Anas platyrhynchos platyrhynchos (Northern mallard) Name=RRP15 {ECO:0000313|Ensembl:ENSAPLP00000005358} PE=3;tr|A0A493SU37|A0A493SU37_ANAPP//RRP15-like protein …
ENSAPLG00000013330	ENSAPLG00000013330;AF:chr3:24929855:24930150-24931591:24930492:24930865-24931591:+	ENSAPLT00000013877	ENSAPLT00000013877,ENSAPLT00000043445	0.2181003815394642	0.2326139878655549	0.11096605447205322	0.030493652582558962	0.03173421337484805	0.02862701201556132	-0.1569418486	0.031968032	SPRTN	GO:0016607//nuclear speck`cellular_component`A discrete extra-nucleolar subnuclear domain, 20-50 in number, in which splicing factors are seen to be localized by immunofluorescence microscopy. [http://www.cellnucleus.com/];GO:0004222//metalloendopeptidase activity`molecular_function`Catalysis of the hydrolysis of internal, alpha-peptide bonds in a polypeptide chain by a mechanism in which water a…	K24051//SPRTN`SprT-like domain-contaning protein Spartan	-	-	XP_027309964.2//DNA-dependent metalloprotease SPRTN`[Anas platyrhynchos]	PF10263.12//SprT-like`SprT-like family	-	tr|U3J0V2|U3J0V2_ANAPP//DNA-dependent metalloprotease SPRTN {ECO:0000256|ARBA:ARBA00023885} Protein with SprT-like domain at the N terminus {ECO:0000256|ARBA:ARBA00013733} OS=Anas platyrhynchos platyrhynchos (Northern mallard) Name=SPRTN {ECO:0000313|Ensembl:ENSAPLP00000013129} PE=3;tr|A0A493STZ4|A0A493STZ4_ANAPP//DNA-dependent metalloprotease SPRTN {ECO:0000256|ARBA:ARBA00023885} Protein with Sp…
ENSAPLG00000012939	ENSAPLG00000012939;AF:chr3:26672206:26672602-26804708:26718994:26719018-26804708:+	ENSAPLT00000042062	ENSAPLT00000042062,ENSAPLT00000024327,ENSAPLT00000013486,ENSAPLT00000034155	0.058281290232481	0.009301207929798685	0.034188172435351036	0.0668329552941291	0.02077895127973988	0.04420363117240208	0.0100149557	0.4115884116	EML4	GO:0005737//cytoplasm`cellular_component`The contents of a cell excluding the plasma membrane and nucleus, but including other subcellular structures. [ISBN:0198547684];GO:0072686//mitotic spindle`cellular_component`A spindle that forms as part of mitosis. Mitotic and meiotic spindles contain distinctive complements of proteins associated with microtubules. [GOC:mah, GOC:vw, PMID:11408572, PMID:1…	K15420//EML4`echinoderm microtubule-associated protein-like 4	ko05200//Pathways in cancer`Human Diseases`Cancer: overview;ko05223//Non-small cell lung cancer`Human Diseases`Cancer: specific types;ko05235//PD-L1 expression and PD-1 checkpoint pathway in cancer`Human Diseases`Cancer: overview	-	XP_027309938.1//echinoderm microtubule-associated protein-like 4 isoform X5`[Anas platyrhynchos];XP_038031968.1//echinoderm microtubule-associated protein-like 4 isoform X7`[Anas platyrhynchos];XP_038031969.1//echinoderm microtubule-associated protein-like 4 isoform X8`[Anas platyrhynchos];XP_005015352.1//echinoderm microtubule-associated protein-like 4 isoform X6`[Anas platyrhynchos];XP_03203948…	PF03451.17//HELP`HELP motif	zf-GATA//http://bioinfo.life.hust.edu.cn/AnimalTFDB#!/tf_detail?species=Astyanax_mexicanus&family=zf-GATA	tr|A0A493T487|A0A493T487_ANAPP//EMAP like 4 {ECO:0000313|Ensembl:ENSAPLP00000020707} OS=Anas platyrhynchos platyrhynchos (Northern mallard) Name=EML4 {ECO:0000313|Ensembl:ENSAPLP00000020707} PE=3;tr|A0A493T0M8|A0A493T0M8_ANAPP//EMAP like 4 {ECO:0000313|Ensembl:ENSAPLP00000019361} OS=Anas platyrhynchos platyrhynchos (Northern mallard) Name=EML4 {ECO:0000313|Ensembl:ENSAPLP00000019361} PE=3;tr|A0A4…
ENSAPLG00000012939	ENSAPLG00000012939;AF:chr3:26718994:26719018-26804708:26758534:26758558-26804708:+	ENSAPLT00000013486,ENSAPLT00000024327,ENSAPLT00000034155	ENSAPLT00000024327,ENSAPLT00000048294,ENSAPLT00000034155,ENSAPLT00000013486,ENSAPLT00000042427	0.946590944982751	0.9553943724490856	0.9886466551047502	0.9885161431217384	0.9411572427395316	0.9319632233639804	-0.0096651211	0.4115884116	EML4	GO:0005737//cytoplasm`cellular_component`The contents of a cell excluding the plasma membrane and nucleus, but including other subcellular structures. [ISBN:0198547684];GO:0072686//mitotic spindle`cellular_component`A spindle that forms as part of mitosis. Mitotic and meiotic spindles contain distinctive complements of proteins associated with microtubules. [GOC:mah, GOC:vw, PMID:11408572, PMID:1…	K15420//EML4`echinoderm microtubule-associated protein-like 4	ko05200//Pathways in cancer`Human Diseases`Cancer: overview;ko05223//Non-small cell lung cancer`Human Diseases`Cancer: specific types;ko05235//PD-L1 expression and PD-1 checkpoint pathway in cancer`Human Diseases`Cancer: overview	-	XP_027309938.1//echinoderm microtubule-associated protein-like 4 isoform X5`[Anas platyrhynchos];XP_038031968.1//echinoderm microtubule-associated protein-like 4 isoform X7`[Anas platyrhynchos];XP_038031969.1//echinoderm microtubule-associated protein-like 4 isoform X8`[Anas platyrhynchos];XP_005015352.1//echinoderm microtubule-associated protein-like 4 isoform X6`[Anas platyrhynchos];XP_03203948…	PF03451.17//HELP`HELP motif	zf-GATA//http://bioinfo.life.hust.edu.cn/AnimalTFDB#!/tf_detail?species=Astyanax_mexicanus&family=zf-GATA	tr|A0A493T487|A0A493T487_ANAPP//EMAP like 4 {ECO:0000313|Ensembl:ENSAPLP00000020707} OS=Anas platyrhynchos platyrhynchos (Northern mallard) Name=EML4 {ECO:0000313|Ensembl:ENSAPLP00000020707} PE=3;tr|A0A493T0M8|A0A493T0M8_ANAPP//EMAP like 4 {ECO:0000313|Ensembl:ENSAPLP00000019361} OS=Anas platyrhynchos platyrhynchos (Northern mallard) Name=EML4 {ECO:0000313|Ensembl:ENSAPLP00000019361} PE=3;tr|A0A4…
ENSAPLG00000012939	ENSAPLG00000012939;AF:chr3:26718994:26719018-26804708:26786156:26786222-26804708:+	ENSAPLT00000013486,ENSAPLT00000024327,ENSAPLT00000034155	ENSAPLT00000034155,ENSAPLT00000024327,ENSAPLT00000013486,ENSAPLT00000013494	0.7988589981618835	0.8901649904787006	0.8764439726165342	0.8538730365647753	0.8042648158338562	0.9095386456732812	0.0007361789	0.4115884116	EML4	GO:0005737//cytoplasm`cellular_component`The contents of a cell excluding the plasma membrane and nucleus, but including other subcellular structures. [ISBN:0198547684];GO:0072686//mitotic spindle`cellular_component`A spindle that forms as part of mitosis. Mitotic and meiotic spindles contain distinctive complements of proteins associated with microtubules. [GOC:mah, GOC:vw, PMID:11408572, PMID:1…	K15420//EML4`echinoderm microtubule-associated protein-like 4	ko05200//Pathways in cancer`Human Diseases`Cancer: overview;ko05223//Non-small cell lung cancer`Human Diseases`Cancer: specific types;ko05235//PD-L1 expression and PD-1 checkpoint pathway in cancer`Human Diseases`Cancer: overview	-	XP_027309938.1//echinoderm microtubule-associated protein-like 4 isoform X5`[Anas platyrhynchos];XP_038031968.1//echinoderm microtubule-associated protein-like 4 isoform X7`[Anas platyrhynchos];XP_038031969.1//echinoderm microtubule-associated protein-like 4 isoform X8`[Anas platyrhynchos];XP_005015352.1//echinoderm microtubule-associated protein-like 4 isoform X6`[Anas platyrhynchos];XP_03203948…	PF03451.17//HELP`HELP motif	zf-GATA//http://bioinfo.life.hust.edu.cn/AnimalTFDB#!/tf_detail?species=Astyanax_mexicanus&family=zf-GATA	tr|A0A493T487|A0A493T487_ANAPP//EMAP like 4 {ECO:0000313|Ensembl:ENSAPLP00000020707} OS=Anas platyrhynchos platyrhynchos (Northern mallard) Name=EML4 {ECO:0000313|Ensembl:ENSAPLP00000020707} PE=3;tr|A0A493T0M8|A0A493T0M8_ANAPP//EMAP like 4 {ECO:0000313|Ensembl:ENSAPLP00000019361} OS=Anas platyrhynchos platyrhynchos (Northern mallard) Name=EML4 {ECO:0000313|Ensembl:ENSAPLP00000019361} PE=3;tr|A0A4…
ENSAPLG00000012120	ENSAPLG00000012120;AF:chr3:34578562:34578617-34581900:34581657:34581698-34581900:+	ENSAPLT00000031388	ENSAPLT00000031388,ENSAPLT00000012642	0.10057919074755636	0.06512439794841085	0.012864731913349395	0.07079560063183478	0.0390621413476227	0.08260434145526115	0.0046312543	0.3836163836	FAM98A	GO:0008284//positive regulation of cell population proliferation`biological_process`Any process that activates or increases the rate or extent of cell proliferation. [GOC:go_curators];GO:1900029//positive regulation of ruffle assembly`biological_process`Any process that activates or increases the frequency, rate or extent of ruffle assembly. [GOC:TermGenie, GOC:yaf];GO:0008276//protein methyltran…	K15434//FAM98B`protein FAM98B	-	-	XP_027309738.1//protein FAM98A isoform X1`[Anas platyrhynchos]	PF10239.12//DUF2465`Protein of unknown function (DUF2465)	-	tr|A0A493TRG8|A0A493TRG8_ANAPP//Family with sequence similarity 98 member A {ECO:0000313|Ensembl:ENSAPLP00000028461} OS=Anas platyrhynchos platyrhynchos (Northern mallard) Name=FAM98A {ECO:0000313|Ensembl:ENSAPLP00000028461} PE=3;tr|A0A8B9SYU6|A0A8B9SYU6_ANAPL//Family with sequence similarity 98 member A {ECO:0000313|Ensembl:ENSAPLP00020013402} OS=Anas platyrhynchos (Mallard) (Anas boschas) Name=…
ENSAPLG00000009479	ENSAPLG00000009479;AF:chr3:44654018:44654846-44728093:44671799:44671895-44728093:+	ENSAPLT00000037270,ENSAPLT00000044586	ENSAPLT00000037270,ENSAPLT00000044586,ENSAPLT00000009920	0.9171218979760684	0.9041442574797408	0.9394358149598095	0.9157282245826256	0.9851715886071892	0.8753090881464197	0.005168977	0.3801198801	PDE10A	GO:0004114//3',5'-cyclic-nucleotide phosphodiesterase activity`molecular_function`Catalysis of the reaction: nucleoside 3',5'-cyclic phosphate + H2O = nucleoside 5'-phosphate. [EC:3.1.4.17];GO:0046872//metal ion binding`molecular_function`Binding to a metal ion. [GOC:ai];GO:0007165//signal transduction`biological_process`The cellular process in which a signal is conveyed to trigger a change in th…	K18438//PDE10`cAMP and cAMP-inhibited cGMP 3',5'-cyclic phosphodiesterase 10 [EC:3.1.4.17 3.1.4.35]	ko00230//Purine metabolism`Metabolism`Nucleotide metabolism;ko01100//Metabolic pathways`Metabolism`Global and overview maps;ko04024//cAMP signaling pathway`Environmental Information Processing`Signal transduction;ko05032//Morphine addiction`Human Diseases`Substance dependence	-	XP_038032099.1//cAMP and cAMP-inhibited cGMP 3',5'-cyclic phosphodiesterase 10A isoform X1`[Anas platyrhynchos];XP_012959934.1//cAMP and cAMP-inhibited cGMP 3',5'-cyclic phosphodiesterase 10A isoform X3`[Anas platyrhynchos];XP_042734482.1//tripartite motif-containing protein 42`[Lagopus leucura]	PF01590.29//GAF`GAF domain;PF13185.9//GAF_2`GAF domain;PF13492.9//GAF_3`GAF domain;PF00233.22//PDEase_I`3'5'-cyclic nucleotide phosphodiesterase	-	tr|A0A8C3B2P9|A0A8C3B2P9_CAIMO//Phosphodiesterase 10A {ECO:0000313|Ensembl:ENSCMMP00000000075} OS=Cairina moschata domestica (Muscovy Duck (domestic type)) PE=4;tr|A0A493TRA3|A0A493TRA3_ANAPP//Phosphodiesterase {ECO:0000256|RuleBase:RU363067} EC=3.1.4.- {ECO:0000256|RuleBase:RU363067} OS=Anas platyrhynchos platyrhynchos (Northern mallard) Name=PDE10A {ECO:0000313|Ensembl:ENSAPLP00000028110} PE=3;…
ENSAPLG00000020224	ENSAPLG00000020224;AF:chr3:50641182:50641431-50652412:50643549:50643828-50652412:+	ENSAPLT00000022408,ENSAPLT00000034315	ENSAPLT00000034315,ENSAPLT00000022408,ENSAPLG00000020224.t1	0.6222516509708331	0.6020826780029815	0.5623595664938139	0.5528880700702049	0.5205100734402749	0.6252483168021686	-0.029349145099999998	0.2777222777	AKAP12	GO:0090036//regulation of protein kinase C signaling`biological_process`Any process that modulates the frequency, rate, or extent of a series of reactions, mediated by the intracellular serine/threonine kinase protein kinase C, which occurs as a result of a single trigger reaction or compound. [GOC:dph, GOC:tb];GO:0051018//protein kinase A binding`molecular_function`Binding to a protein kinase A.…	K16528//AKAP12`A-kinase anchor protein 12	-	-	XP_038032072.1//A-kinase anchor protein 12 isoform X2`[Anas platyrhynchos];XP_038032073.1//A-kinase anchor protein 12 isoform X3`[Anas platyrhynchos];XP_038032074.1//A-kinase anchor protein 12 isoform X4`[Anas platyrhynchos]	PF03832.16//WSK`WSK motif	-	tr|A0A493U164|A0A493U164_ANAPP//A-kinase anchoring protein 12 {ECO:0000313|Ensembl:ENSAPLP00000031867} OS=Anas platyrhynchos platyrhynchos (Northern mallard) Name=AKAP12 {ECO:0000313|Ensembl:ENSAPLP00000031867} PE=4;tr|A0A493TA19|A0A493TA19_ANAPP//A-kinase anchoring protein 12 {ECO:0000313|Ensembl:ENSAPLP00000022741} OS=Anas platyrhynchos platyrhynchos (Northern mallard) Name=AKAP12 {ECO:0000313|…
ENSAPLG00000020224	ENSAPLG00000020224;AF:chr3:50641182:50641431-50652412:50643550:50643854-50652412:+	ENSAPLT00000022408,ENSAPLT00000034315	ENSAPLT00000034315,ENSAPLT00000022408,ENSAPLG00000020224.t2	0.35390525946502643	0.4076001954488966	0.27957478753066434	0.2333219165344177	0.19907406439552056	0.3326443407462245	-0.0920133069	0.1483516484	AKAP12	GO:0090036//regulation of protein kinase C signaling`biological_process`Any process that modulates the frequency, rate, or extent of a series of reactions, mediated by the intracellular serine/threonine kinase protein kinase C, which occurs as a result of a single trigger reaction or compound. [GOC:dph, GOC:tb];GO:0051018//protein kinase A binding`molecular_function`Binding to a protein kinase A.…	K16528//AKAP12`A-kinase anchor protein 12	-	-	XP_038032072.1//A-kinase anchor protein 12 isoform X2`[Anas platyrhynchos];XP_038032073.1//A-kinase anchor protein 12 isoform X3`[Anas platyrhynchos];XP_038032074.1//A-kinase anchor protein 12 isoform X4`[Anas platyrhynchos]	PF03832.16//WSK`WSK motif	-	tr|A0A493U164|A0A493U164_ANAPP//A-kinase anchoring protein 12 {ECO:0000313|Ensembl:ENSAPLP00000031867} OS=Anas platyrhynchos platyrhynchos (Northern mallard) Name=AKAP12 {ECO:0000313|Ensembl:ENSAPLP00000031867} PE=4;tr|A0A493TA19|A0A493TA19_ANAPP//A-kinase anchoring protein 12 {ECO:0000313|Ensembl:ENSAPLP00000022741} OS=Anas platyrhynchos platyrhynchos (Northern mallard) Name=AKAP12 {ECO:0000313|…
ENSAPLG00000020224	ENSAPLG00000020224;AF:chr3:50641182:50641431-50652412:50643577:50643765-50652412:+	ENSAPLT00000022408,ENSAPLT00000034315	ENSAPLT00000034315,ENSAPLT00000022408,ENSAPLG00000020224.t3	0.6122650801256456	0.526475994082575	0.4557389880808642	0.4767965585041106	0.3708392632058568	0.5701831279729559	-0.0588870375	0.2165334665	AKAP12	GO:0090036//regulation of protein kinase C signaling`biological_process`Any process that modulates the frequency, rate, or extent of a series of reactions, mediated by the intracellular serine/threonine kinase protein kinase C, which occurs as a result of a single trigger reaction or compound. [GOC:dph, GOC:tb];GO:0051018//protein kinase A binding`molecular_function`Binding to a protein kinase A.…	K16528//AKAP12`A-kinase anchor protein 12	-	-	XP_038032072.1//A-kinase anchor protein 12 isoform X2`[Anas platyrhynchos];XP_038032073.1//A-kinase anchor protein 12 isoform X3`[Anas platyrhynchos];XP_038032074.1//A-kinase anchor protein 12 isoform X4`[Anas platyrhynchos]	PF03832.16//WSK`WSK motif	-	tr|A0A493U164|A0A493U164_ANAPP//A-kinase anchoring protein 12 {ECO:0000313|Ensembl:ENSAPLP00000031867} OS=Anas platyrhynchos platyrhynchos (Northern mallard) Name=AKAP12 {ECO:0000313|Ensembl:ENSAPLP00000031867} PE=4;tr|A0A493TA19|A0A493TA19_ANAPP//A-kinase anchoring protein 12 {ECO:0000313|Ensembl:ENSAPLP00000022741} OS=Anas platyrhynchos platyrhynchos (Northern mallard) Name=AKAP12 {ECO:0000313|…
ENSAPLG00000007570	ENSAPLG00000007570;AF:chr3:57349070:57349147-57355214:57349326:57349385-57355214:+	ENSAPLG00000007570.t1	ENSAPLG00000007570.t3,ENSAPLG00000007570.t1	0.6343673396705574	0.7273296844892604	0.6731317391072932	0.7316507458098668	0.7892803745554835	0.8127013987252125	0.09960125189999999	0.0764235764	BCLAF1	GO:0016607//nuclear speck`cellular_component`A discrete extra-nucleolar subnuclear domain, 20-50 in number, in which splicing factors are seen to be localized by immunofluorescence microscopy. [http://www.cellnucleus.com/];GO:1990830//cellular response to leukemia inhibitory factor`biological_process`Any process that results in a change in state or activity of a cell (in terms of movement, secret…	K13087//BCLAF1`bcl2 associated transcription factor 1	-	-	EOB05361.1//Bcl-2-associated transcription factor 1, partial`[Anas platyrhynchos];XP_032039610.1//bcl-2-associated transcription factor 1 isoform X2`[Aythya fuligula];XP_013030955.1//PREDICTED: bcl-2-associated transcription factor 1 isoform X1`[Anser cygnoides domesticus];XP_013030958.1//PREDICTED: bcl-2-associated transcription factor 1 isoform X2`[Anser cygnoides domesticus];XP_027310281.1//bc…	PF15440.9//THRAP3_BCLAF1`THRAP3/BCLAF1 family	TF_others//-	tr|A0A8B9T9R3|A0A8B9T9R3_ANAPL//BCL2 associated transcription factor 1 {ECO:0000313|Ensembl:ENSAPLP00020018228} OS=Anas platyrhynchos (Mallard) (Anas boschas) Name=BCLAF1 {ECO:0000313|Ensembl:ENSAPLP00020018228} PE=4;tr|A0A6J3CME2|A0A6J3CME2_AYTFU//bcl-2-associated transcription factor 1 isoform X2 {ECO:0000313|RefSeq:XP_032039610.1} OS=Aythya fuligula (Tufted duck) (Anas fuligula) Name=BCLAF1 {E…
[truncated: 318 more rows]
