# Supplementary material for: Exploring Gene Expression and Alternative Splicing in Duck Embryonic Myoblasts via Full-Length Transcriptome Sequencing
Source: Vet Sci. 2024 Nov 27;11(12):601. doi: 10.3390/vetsci11120601 (PMC11680404; doi:10.3390/vetsci11120601)
Supplement: Supplementary file 1 [file vetsci-11-00601-s001.zip › Table S4 AL_gene.dpsi.add_info.xls]

gene_id	event_id	alternative_transcripts	total_transcripts	GM1-PSI	GM2-PSI	GM3-PSI	DM1-PSI	DM2-PSI	DM3-PSI	dpsi	diffAS-pvalue	gene_name	go	kegg	pathway	cog	nr	pfam	tf	uniprot
ENSAPLG00000002110	ENSAPLG00000002110;AL:Z:482401:482709-487120:486393:486825-487120:-	ENSAPLT00000026944	ENSAPLT00000026944,ENSAPLT00000002106	1.0	1.0	1.0	0.9404313210407368	0.942131993353476	0.9859422077447112	-0.0438314926	0.1333666334	DNAJB5	GO:0006457//protein folding`biological_process`The process of assisting in the covalent and noncovalent assembly of single chain polypeptides or multisubunit complexes into the correct tertiary structure. [GOC:go_curators, GOC:rb];GO:0051082//unfolded protein binding`molecular_function`Binding to an unfolded protein. [GOC:ai]	K09511//DNAJB5`DnaJ homolog subfamily B member 5	-	-	XP_038027162.1//dnaJ homolog subfamily B member 5 isoform X3`[Anas platyrhynchos];XP_013055987.1//PREDICTED: dnaJ homolog subfamily B member 5`[Anser cygnoides domesticus]	PF00226.34//DnaJ`DnaJ domain;PF01556.21//DnaJ_C`DnaJ C terminal domain	zf-C2H2//http://bioinfo.life.hust.edu.cn/AnimalTFDB#!/tf_detail?species=Tetraodon_nigroviridis&family=zf-C2H2	tr|A0A6J3EJT1|A0A6J3EJT1_AYTFU//dnaJ homolog subfamily B member 5 isoform X3 {ECO:0000313|RefSeq:XP_032062161.1, ECO:0000313|RefSeq:XP_032062162.1} OS=Aythya fuligula (Tufted duck) (Anas fuligula) ECO:0000313|RefSeq:XP_032062162.1} PE=4;tr|U3I2R2|U3I2R2_ANAPP//DnaJ heat shock protein family (Hsp40) member B5 {ECO:0000313|Ensembl:ENSAPLP00000001532} OS=Anas platyrhynchos platyrhynchos (Northern ma…
ENSAPLG00000004483	ENSAPLG00000004483;AL:Z:13103121:13103429-13105897:13105473:13105555-13105897:-	ENSAPLG00000004483.t1	ENSAPLG00000004483.t1,ENSAPLT00000031494	0.5397444481335558	0.6043898134505703	0.5491233521528216	0.4610187420729325	0.4964350776471794	0.5749680744161193	-0.0536119065	0.0969030969	TPM2	GO:0005737//cytoplasm`cellular_component`The contents of a cell excluding the plasma membrane and nucleus, but including other subcellular structures. [ISBN:0198547684];GO:0007015//actin filament organization`biological_process`A process that is carried out at the cellular level which results in the assembly, arrangement of constituent parts, or disassembly of cytoskeletal structures comprising a…	K10374//TPM2`tropomyosin 2;K09290//TPM3`tropomyosin 3	ko04260//Cardiac muscle contraction`Organismal Systems`Circulatory system;ko04261//Adrenergic signaling in cardiomyocytes`Organismal Systems`Circulatory system;ko04814//Motor proteins`Cellular Processes`Cell motility;ko05410//Hypertrophic cardiomyopathy`Human Diseases`Cardiovascular disease;ko05414//Dilated cardiomyopathy`Human Diseases`Cardiovascular disease;ko05200//Pathways in cancer`Human Dis…	KOG1003//Actin filament-coating protein tropomyosin`Cytoskeleton`[Z]	XP_010562249.1//PREDICTED: tropomyosin beta chain isoform X5`[Haliaeetus leucocephalus];XP_027760599.1//tropomyosin alpha-4 chain-like isoform X7`[Empidonax traillii];XP_027760598.1//tropomyosin alpha-4 chain-like isoform X6`[Empidonax traillii];XP_009645577.1//tropomyosin beta chain isoform X4`[Egretta garzetta];XP_005436939.1//tropomyosin beta chain isoform X1`[Falco cherrug]	PF12718.10//Tropomyosin_1`Tropomyosin like;PF00261.23//Tropomyosin`Tropomyosin	-	tr|A0A493THR4|A0A493THR4_ANAPP//Tropomyosin 2 {ECO:0000313|Ensembl:ENSAPLP00000025437} OS=Anas platyrhynchos platyrhynchos (Northern mallard) Name=TPM2 {ECO:0000313|Ensembl:ENSAPLP00000025437} PE=3;tr|A0A8B9ZSY8|A0A8B9ZSY8_9AVES//Uncharacterized protein {ECO:0000313|Ensembl:ENSAZOP00000012558} OS=Anas zonorhyncha (Eastern spot-billed duck) PE=4;tr|Q05706|Q05706_CHICK//Beta-tropomyosin {ECO:000031…
ENSAPLG00000004483	ENSAPLG00000004483;AL:Z:13103347:13103429-13105897:13105473:13105555-13105897:-	ENSAPLT00000012870,ENSAPLT00000022802	ENSAPLT00000022802,ENSAPLT00000031494,ENSAPLT00000012870	0.08215417902284204	0.09002541913303458	0.09111445497118116	0.031687163627730074	0.035579605676777086	0.04123756359170793	-0.0515965734	0.0969030969	TPM2	GO:0005737//cytoplasm`cellular_component`The contents of a cell excluding the plasma membrane and nucleus, but including other subcellular structures. [ISBN:0198547684];GO:0007015//actin filament organization`biological_process`A process that is carried out at the cellular level which results in the assembly, arrangement of constituent parts, or disassembly of cytoskeletal structures comprising a…	K10374//TPM2`tropomyosin 2;K09290//TPM3`tropomyosin 3	ko04260//Cardiac muscle contraction`Organismal Systems`Circulatory system;ko04261//Adrenergic signaling in cardiomyocytes`Organismal Systems`Circulatory system;ko04814//Motor proteins`Cellular Processes`Cell motility;ko05410//Hypertrophic cardiomyopathy`Human Diseases`Cardiovascular disease;ko05414//Dilated cardiomyopathy`Human Diseases`Cardiovascular disease;ko05200//Pathways in cancer`Human Dis…	KOG1003//Actin filament-coating protein tropomyosin`Cytoskeleton`[Z]	XP_010562249.1//PREDICTED: tropomyosin beta chain isoform X5`[Haliaeetus leucocephalus];XP_027760599.1//tropomyosin alpha-4 chain-like isoform X7`[Empidonax traillii];XP_027760598.1//tropomyosin alpha-4 chain-like isoform X6`[Empidonax traillii];XP_009645577.1//tropomyosin beta chain isoform X4`[Egretta garzetta];XP_005436939.1//tropomyosin beta chain isoform X1`[Falco cherrug]	PF12718.10//Tropomyosin_1`Tropomyosin like;PF00261.23//Tropomyosin`Tropomyosin	-	tr|A0A493THR4|A0A493THR4_ANAPP//Tropomyosin 2 {ECO:0000313|Ensembl:ENSAPLP00000025437} OS=Anas platyrhynchos platyrhynchos (Northern mallard) Name=TPM2 {ECO:0000313|Ensembl:ENSAPLP00000025437} PE=3;tr|A0A8B9ZSY8|A0A8B9ZSY8_9AVES//Uncharacterized protein {ECO:0000313|Ensembl:ENSAZOP00000012558} OS=Anas zonorhyncha (Eastern spot-billed duck) PE=4;tr|Q05706|Q05706_CHICK//Beta-tropomyosin {ECO:000031…
ENSAPLG00000023166	ENSAPLG00000023166;AL:Z:15237455:15237790-15243270:15241928:15242577-15243270:-	ENSAPLT00000040460	ENSAPLT00000040460,ENSAPLT00000041022	1.0	0.9888378496954624	0.9792734936931776	0.9665987598012034	0.9244352334310492	0.9624482900354792	-0.0382096867	0.0974025974	TMEM267	GO:0016021//integral component of membrane`cellular_component`The component of a membrane consisting of the gene products and protein complexes having at least some part of their peptide sequence embedded in the hydrophobic region of the membrane. [GOC:dos, GOC:go_curators]	-	-	-	XP_009472353.1//PREDICTED: transmembrane protein C5orf28 homolog isoform X2`[Nipponia nippon];XP_027302823.2//transmembrane protein 267`[Anas platyrhynchos]	-	-	tr|A0A8B9SGN6|A0A8B9SGN6_ANAPL//Transmembrane protein 267 {ECO:0000313|Ensembl:ENSAPLP00020003295} OS=Anas platyrhynchos (Mallard) (Anas boschas) PE=4;tr|A0A493TM57|A0A493TM57_ANAPP//Transmembrane protein 267 {ECO:0000256|ARBA:ARBA00013977} OS=Anas platyrhynchos platyrhynchos (Northern mallard) Name=TMEM267 {ECO:0000313|Ensembl:ENSAPLP00000026883} PE=4
ENSAPLG00000010986	ENSAPLG00000010986;AL:Z:42369066:42370237-42371078:42370265:42370298-42371078:-	ENSAPLG00000010986.t1	ENSAPLT00000011449,ENSAPLG00000010986.t1	0.7208083698225664	0.7920560942140773	0.7481751316525468	0.7562571194619844	0.7611611773718392	0.6802274498686701	-0.021131282999999997	0.12387612390000001	HNRNPK	GO:0005737//cytoplasm`cellular_component`The contents of a cell excluding the plasma membrane and nucleus, but including other subcellular structures. [ISBN:0198547684];GO:0006396//RNA processing`biological_process`Any process involved in the conversion of one or more primary RNA transcripts into one or more mature RNA molecules. [GOC:mah];GO:0005654//nucleoplasm`cellular_component`That part of t…	K12886//HNRNPK`heterogeneous nuclear ribonucleoprotein K	ko03040//Spliceosome`Genetic Information Processing`Transcription;ko05203//Viral carcinogenesis`Human Diseases`Cancer: overview;ko05206//MicroRNAs in cancer`Human Diseases`Cancer: overview	-	XP_009283523.1//PREDICTED: heterogeneous nuclear ribonucleoprotein K isoform X3`[Aptenodytes forsteri];XP_006022360.1//heterogeneous nuclear ribonucleoprotein K isoform X5`[Alligator sinensis];XP_035170005.1//heterogeneous nuclear ribonucleoprotein K isoform X3`[Oxyura jamaicensis]	PF08067.14//ROKNT`ROKNT (NUC014) domain;PF13083.9//KH_4`KH domain;PF00013.32//KH_1`KH domain	TF_others//-	tr|A0A8C4USV6|A0A8C4USV6_FALTI//Uncharacterized protein {ECO:0000313|Ensembl:ENSFTIP00000015986} OS=Falco tinnunculus (Common kestrel) PE=4;tr|A0A8C0C0I8|A0A8C0C0I8_9AVES//Uncharacterized protein {ECO:0000313|Ensembl:ENSBJAP00000024872} OS=Buteo japonicus PE=4;tr|A0A7K8WSV9|A0A7K8WSV9_9FURN//Heterogeneous nuclear ribonucleoprotein K {ECO:0000256|ARBA:ARBA00018447} Fragment OS=Sclerurus mexicanus …
ENSAPLG00000015510	ENSAPLG00000015510;AL:Z:43130785:43131851-43133041:43132468:43132684-43133041:-	ENSAPLT00000029943	ENSAPLT00000016201,ENSAPLT00000029943	0.9586872450816256	0.98660548278149	0.9647240036685291	0.9753442893289188	0.9871175562715638	0.9803906619388976	0.010945258700000002	0.3231768232	TUT7	GO:0010586//miRNA metabolic process`biological_process`The chemical reactions and pathways involving miRNA, microRNA, a class of single-stranded RNA molecules of about 21-23 nucleotides in length, which regulates gene expression. [PMID:17993620];GO:0005829//cytosol`cellular_component`The part of the cytoplasm that does not contain organelles but which does contain other particulate matter, such a…	K13291//TUT`terminal uridylyltransferase [EC:2.7.7.52]	-	-	XP_038026362.1//terminal uridylyltransferase 7 isoform X2`[Anas platyrhynchos];XP_038026363.1//terminal uridylyltransferase 7 isoform X3`[Anas platyrhynchos];XP_038026360.1//terminal uridylyltransferase 7 isoform X1`[Anas platyrhynchos]	PF19088.3//TUTase`TUTase nucleotidyltransferase domain;PF03828.22//PAP_assoc`Cid1 family poly A polymerase;PF16631.8//TUTF7_u4`Unstructured region 4 on terminal uridylyltransferase 7	-	tr|A0A493TUS8|A0A493TUS8_ANAPP//Terminal uridylyl transferase 7 {ECO:0000313|Ensembl:ENSAPLP00000029315} OS=Anas platyrhynchos platyrhynchos (Northern mallard) Name=TUT7 {ECO:0000313|Ensembl:ENSAPLP00000029315} PE=4;tr|U3J7C8|U3J7C8_ANAPP//Terminal uridylyl transferase 7 {ECO:0000313|Ensembl:ENSAPLP00000015405} OS=Anas platyrhynchos platyrhynchos (Northern mallard) Name=TUT7 {ECO:0000313|Ensembl:…
ENSAPLG00000007699	ENSAPLG00000007699;AL:Z:44572802:44573935-44576101:44575192:44575472-44576101:-	ENSAPLT00000027839	ENSAPLT00000007983,ENSAPLT00000027839	0.0	0.026062980972036024	0.0	0.0	0.0	0.0	-0.0086876603	0.3286713287	PRXL2C	-	K15717//PRXL2B, FAM213B`prostamide/prostaglandin F2alpha synthase [EC:1.11.1.20]	ko00590//Arachidonic acid metabolism`Metabolism`Lipid metabolism;ko01100//Metabolic pathways`Metabolism`Global and overview maps	-	XP_038027018.1//peroxiredoxin-like 2C isoform X1`[Anas platyrhynchos]	PF00578.24//AhpC-TSA`AhpC/TSA family;PF08534.13//Redoxin`Redoxin;PF13911.9//AhpC-TSA_2`AhpC/TSA antioxidant enzyme	-	tr|A0A8B9SZ94|A0A8B9SZ94_ANAPL//Peroxiredoxin like 2C {ECO:0000313|Ensembl:ENSAPLP00020013266} OS=Anas platyrhynchos (Mallard) (Anas boschas) PE=4;tr|A0A8B9SYI9|A0A8B9SYI9_ANAPL//Peroxiredoxin like 2C {ECO:0000313|Ensembl:ENSAPLP00020013270} OS=Anas platyrhynchos (Mallard) (Anas boschas) PE=4
ENSAPLG00000015349	ENSAPLG00000015349;AL:Z:50191381:50191455-50191767:50191647:50191730-50191767:-	ENSAPLT00000020017	ENSAPLT00000020384,ENSAPLT00000020017	0.9763422893659952	0.963131802691888	0.9757029029683132	1.0	0.93493171817094	1.0	0.0065849077	0.3396603397	LMNB1	GO:0005882//intermediate filament`cellular_component`A cytoskeletal structure that forms a distinct elongated structure, characteristically 10 nm in diameter, that occurs in the cytoplasm of eukaryotic cells. Intermediate filaments form a fibrous system, composed of chemically heterogeneous subunits and involved in mechanically integrating the various components of the cytoplasmic space. Intermed…	K07611//LMNB`lamin B	ko04210//Apoptosis`Cellular Processes`Cell growth and death	-	XP_027302358.2//lamin-B1`[Anas platyrhynchos];EOA94084.1//Lamin-B1, partial`[Anas platyrhynchos]	PF00038.24//Filament`Intermediate filament protein;PF00932.22//LTD`Lamin Tail Domain	-	tr|A0A493TDN4|A0A493TDN4_ANAPP//Lamin B1 {ECO:0000313|Ensembl:ENSAPLP00000023770} OS=Anas platyrhynchos platyrhynchos (Northern mallard) Name=LMNB1 {ECO:0000313|Ensembl:ENSAPLP00000023770} PE=3;tr|A0A493TJ38|A0A493TJ38_ANAPP//Lamin B1 {ECO:0000313|Ensembl:ENSAPLP00000025864} OS=Anas platyrhynchos platyrhynchos (Northern mallard) Name=LMNB1 {ECO:0000313|Ensembl:ENSAPLP00000025864} PE=3;tr|A0A493TM…
ENSAPLG00000013724	ENSAPLG00000013724;AL:Z:51542660:51542743-51548297:51545903:51546044-51548297:-	ENSAPLT00000014317	ENSAPLT00000014317,ENSAPLT00000042315	0.7362745949223102	0.5945331873311493	0.6822946278129813	0.6390501988400386	0.4154887698807591	0.5751393644746222	-0.1278080256	0.034965035	SLC44A1	GO:0015220//choline transmembrane transporter activity`molecular_function`Enables the transfer of choline from one side of a membrane to the other. Choline (2-hydroxyethyltrimethylammonium) is an amino alcohol that occurs widely in living organisms as a constituent of certain types of phospholipids and in the neurotransmitter acetylcholine. [GOC:ai];GO:0005829//cytosol`cellular_component`The part…	K06515//SLC44A1, CD92`solute carrier family 44 (choline transporter-like protein), member 1	ko05231//Choline metabolism in cancer`Human Diseases`Cancer: overview	-	XP_038025980.1//choline transporter-like protein 1`[Anas platyrhynchos]	PF04515.15//Choline_transpo`Plasma-membrane choline transporter	-	tr|U3J232|U3J232_ANAPP//Solute carrier family 44 member 1 {ECO:0000313|Ensembl:ENSAPLP00000013559} OS=Anas platyrhynchos platyrhynchos (Northern mallard) Name=SLC44A1 {ECO:0000313|Ensembl:ENSAPLP00000013559} PE=3;tr|A0A493U119|A0A493U119_ANAPP//Choline transporter-like protein {ECO:0000256|RuleBase:RU368066} OS=Anas platyrhynchos platyrhynchos (Northern mallard) Name=SLC44A1 {ECO:0000313|Ensembl:…
ENSAPLG00000016008	ENSAPLG00000016008;AL:Z:75250615:75251103-75312808:75308643:75308736-75312808:-	ENSAPLT00000043638	ENSAPLT00000016701,ENSAPLT00000043638	0.8747814760223495	0.9418670043974908	1.0	1.0	0.9519087877668486	0.95781421656557	0.031024841299999998	0.2062937063	XRCC4	GO:0032807//DNA ligase IV complex`cellular_component`A eukaryotically conserved protein complex that contains DNA ligase IV and is involved in DNA repair by non-homologous end joining; in addition to the ligase, the complex also contains XRCC4 or a homolog, e.g. Saccharomyces Lif1p. [PMID:16314503];GO:0006310//DNA recombination`biological_process`Any process in which a new genotype is formed by r…	K10886//XRCC4`DNA-repair protein XRCC4	ko03450//Non-homologous end-joining`Genetic Information Processing`Replication and repair	-	XP_027301992.2//DNA repair protein XRCC4`[Anas platyrhynchos]	PF06632.15//XRCC4`DNA double-strand break repair and V(D)J recombination protein XRCC4	-	tr|A0A493TSM1|A0A493TSM1_ANAPP//X-ray repair cross complementing 4 {ECO:0000313|Ensembl:ENSAPLP00000028590} OS=Anas platyrhynchos platyrhynchos (Northern mallard) Name=XRCC4 {ECO:0000313|Ensembl:ENSAPLP00000028590} PE=3;tr|U3J8R8|U3J8R8_ANAPP//X-ray repair cross complementing 4 {ECO:0000313|Ensembl:ENSAPLP00000015896} OS=Anas platyrhynchos platyrhynchos (Northern mallard) Name=XRCC4 {ECO:0000313|…
ENSAPLG00000007012	ENSAPLG00000007012;AL:Z:1660586-1661292:1662583:1660586-1668890:1668994:+	ENSAPLT00000039021	ENSAPLT00000039021,ENSAPLT00000007284	0.968244020396421	0.9591738867892786	0.9774027879066391	1.0	0.9790475719188788	1.0	0.0247422923	0.2327672328	DCAF12	GO:0005737//cytoplasm`cellular_component`The contents of a cell excluding the plasma membrane and nucleus, but including other subcellular structures. [ISBN:0198547684];GO:0080008//Cul4-RING E3 ubiquitin ligase complex`cellular_component`A ubiquitin ligase complex in which a cullin from the Cul4 family and a RING domain protein form the catalytic core; substrate specificity is conferred by an ada…	K11803//DCAF12`DDB1- and CUL4-associated factor 12	-	-	XP_040396270.1//DDB1- and CUL4-associated factor 12 isoform X2`[Cygnus olor];XP_013051000.1//PREDICTED: DDB1- and CUL4-associated factor 12 isoform X2`[Anser cygnoides domesticus]	-	-	tr|U3IHB5|U3IHB5_ANAPP//DDB1 and CUL4 associated factor 12 {ECO:0000313|Ensembl:ENSAPLP00000006637} OS=Anas platyrhynchos platyrhynchos (Northern mallard) Name=DCAF12 {ECO:0000313|Ensembl:ENSAPLP00000006637} PE=4;tr|A0A493SVQ9|A0A493SVQ9_ANAPP//DDB1 and CUL4 associated factor 12 {ECO:0000313|Ensembl:ENSAPLP00000017578} OS=Anas platyrhynchos platyrhynchos (Northern mallard) Name=DCAF12 {ECO:000031…
ENSAPLG00000015099	ENSAPLG00000015099;AL:Z:4738630-4739432:4739533:4738630-4742482:4743508:+	ENSAPLT00000041229	ENSAPLT00000041229,ENSAPLT00000029352	0.29234531468131186	0.4421440828520838	0.4555260930219777	0.1888895520562961	0.32739168897981435	0.2761585025217809	-0.132525249	0.047952048	TXNL1	GO:0005829//cytosol`cellular_component`The part of the cytoplasm that does not contain organelles but which does contain other particulate matter, such as protein complexes. [GOC:hjd, GOC:jl];GO:0015036//disulfide oxidoreductase activity`molecular_function`Catalysis of the reaction: substrate with reduced sulfide groups = substrate with oxidized disulfide bonds. [GOC:curators]	K03671//trxA`thioredoxin 1	ko04621//NOD-like receptor signaling pathway`Organismal Systems`Immune system;ko05012//Parkinson disease`Human Diseases`Neurodegenerative disease;ko05132//Salmonella infection`Human Diseases`Infectious disease: bacterial;ko05418//Fluid shear stress and atherosclerosis`Human Diseases`Cardiovascular disease	-	XP_027302814.1//thioredoxin-like protein 1 isoform X2`[Anas platyrhynchos];XP_027302813.1//thioredoxin-like protein 1 isoform X1`[Anas platyrhynchos];XP_027302815.1//thioredoxin-like protein 1 isoform X3`[Anas platyrhynchos]	PF00085.23//Thioredoxin`Thioredoxin;PF06201.16//PITH`PITH domain	-	tr|A0A493TQ22|A0A493TQ22_ANAPP//Thioredoxin like 1 {ECO:0000313|Ensembl:ENSAPLP00000027973} OS=Anas platyrhynchos platyrhynchos (Northern mallard) Name=TXNL1 {ECO:0000313|Ensembl:ENSAPLP00000027973} PE=4;tr|A0A493TXA2|A0A493TXA2_ANAPP//Thioredoxin like 1 {ECO:0000313|Ensembl:ENSAPLP00000030486} OS=Anas platyrhynchos platyrhynchos (Northern mallard) Name=TXNL1 {ECO:0000313|Ensembl:ENSAPLP000000304…
ENSAPLG00000015099	ENSAPLG00000015099;AL:Z:4738630-4739432:4739533:4738630-4745250:4745435:+	ENSAPLT00000041229	ENSAPLT00000015775,ENSAPLT00000041229	0.11881511611496055	0.11534876752551658	0.19721339247514255	0.19740949070397368	0.3608776992190498	0.25047481589501497	0.1257949099	0.04395604400000001	TXNL1	GO:0005829//cytosol`cellular_component`The part of the cytoplasm that does not contain organelles but which does contain other particulate matter, such as protein complexes. [GOC:hjd, GOC:jl];GO:0015036//disulfide oxidoreductase activity`molecular_function`Catalysis of the reaction: substrate with reduced sulfide groups = substrate with oxidized disulfide bonds. [GOC:curators]	K03671//trxA`thioredoxin 1	ko04621//NOD-like receptor signaling pathway`Organismal Systems`Immune system;ko05012//Parkinson disease`Human Diseases`Neurodegenerative disease;ko05132//Salmonella infection`Human Diseases`Infectious disease: bacterial;ko05418//Fluid shear stress and atherosclerosis`Human Diseases`Cardiovascular disease	-	XP_027302814.1//thioredoxin-like protein 1 isoform X2`[Anas platyrhynchos];XP_027302813.1//thioredoxin-like protein 1 isoform X1`[Anas platyrhynchos];XP_027302815.1//thioredoxin-like protein 1 isoform X3`[Anas platyrhynchos]	PF00085.23//Thioredoxin`Thioredoxin;PF06201.16//PITH`PITH domain	-	tr|A0A493TQ22|A0A493TQ22_ANAPP//Thioredoxin like 1 {ECO:0000313|Ensembl:ENSAPLP00000027973} OS=Anas platyrhynchos platyrhynchos (Northern mallard) Name=TXNL1 {ECO:0000313|Ensembl:ENSAPLP00000027973} PE=4;tr|A0A493TXA2|A0A493TXA2_ANAPP//Thioredoxin like 1 {ECO:0000313|Ensembl:ENSAPLP00000030486} OS=Anas platyrhynchos platyrhynchos (Northern mallard) Name=TXNL1 {ECO:0000313|Ensembl:ENSAPLP000000304…
ENSAPLG00000015099	ENSAPLG00000015099;AL:Z:4738630-4739432:4739533:4738630-4745250:4746894:+	ENSAPLT00000041229	ENSAPLT00000041229,ENSAPLG00000015099.t1	0.04264934871170308	0.03712357144649495	0.07810886849022697	0.11220112768724157	0.1765105346284828	0.1058777500680828	0.0789025412	0.047952048	TXNL1	GO:0005829//cytosol`cellular_component`The part of the cytoplasm that does not contain organelles but which does contain other particulate matter, such as protein complexes. [GOC:hjd, GOC:jl];GO:0015036//disulfide oxidoreductase activity`molecular_function`Catalysis of the reaction: substrate with reduced sulfide groups = substrate with oxidized disulfide bonds. [GOC:curators]	K03671//trxA`thioredoxin 1	ko04621//NOD-like receptor signaling pathway`Organismal Systems`Immune system;ko05012//Parkinson disease`Human Diseases`Neurodegenerative disease;ko05132//Salmonella infection`Human Diseases`Infectious disease: bacterial;ko05418//Fluid shear stress and atherosclerosis`Human Diseases`Cardiovascular disease	-	XP_027302814.1//thioredoxin-like protein 1 isoform X2`[Anas platyrhynchos];XP_027302813.1//thioredoxin-like protein 1 isoform X1`[Anas platyrhynchos];XP_027302815.1//thioredoxin-like protein 1 isoform X3`[Anas platyrhynchos]	PF00085.23//Thioredoxin`Thioredoxin;PF06201.16//PITH`PITH domain	-	tr|A0A493TQ22|A0A493TQ22_ANAPP//Thioredoxin like 1 {ECO:0000313|Ensembl:ENSAPLP00000027973} OS=Anas platyrhynchos platyrhynchos (Northern mallard) Name=TXNL1 {ECO:0000313|Ensembl:ENSAPLP00000027973} PE=4;tr|A0A493TXA2|A0A493TXA2_ANAPP//Thioredoxin like 1 {ECO:0000313|Ensembl:ENSAPLP00000030486} OS=Anas platyrhynchos platyrhynchos (Northern mallard) Name=TXNL1 {ECO:0000313|Ensembl:ENSAPLP000000304…
ENSAPLG00000015099	ENSAPLG00000015099;AL:Z:4738630-4742482:4743508:4738630-4744460:4744836:+	ENSAPLT00000029352	ENSAPLT00000029352,ENSAPLT00000031863	0.6181386767437093	0.5678384566213042	0.7084637146673304	0.9495448116021064	0.8896930142835666	0.8353179857591637	0.26003832120000003	0.011988012	TXNL1	GO:0005829//cytosol`cellular_component`The part of the cytoplasm that does not contain organelles but which does contain other particulate matter, such as protein complexes. [GOC:hjd, GOC:jl];GO:0015036//disulfide oxidoreductase activity`molecular_function`Catalysis of the reaction: substrate with reduced sulfide groups = substrate with oxidized disulfide bonds. [GOC:curators]	K03671//trxA`thioredoxin 1	ko04621//NOD-like receptor signaling pathway`Organismal Systems`Immune system;ko05012//Parkinson disease`Human Diseases`Neurodegenerative disease;ko05132//Salmonella infection`Human Diseases`Infectious disease: bacterial;ko05418//Fluid shear stress and atherosclerosis`Human Diseases`Cardiovascular disease	-	XP_027302814.1//thioredoxin-like protein 1 isoform X2`[Anas platyrhynchos];XP_027302813.1//thioredoxin-like protein 1 isoform X1`[Anas platyrhynchos];XP_027302815.1//thioredoxin-like protein 1 isoform X3`[Anas platyrhynchos]	PF00085.23//Thioredoxin`Thioredoxin;PF06201.16//PITH`PITH domain	-	tr|A0A493TQ22|A0A493TQ22_ANAPP//Thioredoxin like 1 {ECO:0000313|Ensembl:ENSAPLP00000027973} OS=Anas platyrhynchos platyrhynchos (Northern mallard) Name=TXNL1 {ECO:0000313|Ensembl:ENSAPLP00000027973} PE=4;tr|A0A493TXA2|A0A493TXA2_ANAPP//Thioredoxin like 1 {ECO:0000313|Ensembl:ENSAPLP00000030486} OS=Anas platyrhynchos platyrhynchos (Northern mallard) Name=TXNL1 {ECO:0000313|Ensembl:ENSAPLP000000304…
ENSAPLG00000015099	ENSAPLG00000015099;AL:Z:4738630-4742482:4743508:4738630-4745250:4745435:+	ENSAPLT00000029352	ENSAPLT00000015775,ENSAPLT00000029352	0.246070966430684	0.14127161694140486	0.22698130767013824	0.5136659305623187	0.5370442866523655	0.4669273399299628	0.3011045554	0.005994006	TXNL1	GO:0005829//cytosol`cellular_component`The part of the cytoplasm that does not contain organelles but which does contain other particulate matter, such as protein complexes. [GOC:hjd, GOC:jl];GO:0015036//disulfide oxidoreductase activity`molecular_function`Catalysis of the reaction: substrate with reduced sulfide groups = substrate with oxidized disulfide bonds. [GOC:curators]	K03671//trxA`thioredoxin 1	ko04621//NOD-like receptor signaling pathway`Organismal Systems`Immune system;ko05012//Parkinson disease`Human Diseases`Neurodegenerative disease;ko05132//Salmonella infection`Human Diseases`Infectious disease: bacterial;ko05418//Fluid shear stress and atherosclerosis`Human Diseases`Cardiovascular disease	-	XP_027302814.1//thioredoxin-like protein 1 isoform X2`[Anas platyrhynchos];XP_027302813.1//thioredoxin-like protein 1 isoform X1`[Anas platyrhynchos];XP_027302815.1//thioredoxin-like protein 1 isoform X3`[Anas platyrhynchos]	PF00085.23//Thioredoxin`Thioredoxin;PF06201.16//PITH`PITH domain	-	tr|A0A493TQ22|A0A493TQ22_ANAPP//Thioredoxin like 1 {ECO:0000313|Ensembl:ENSAPLP00000027973} OS=Anas platyrhynchos platyrhynchos (Northern mallard) Name=TXNL1 {ECO:0000313|Ensembl:ENSAPLP00000027973} PE=4;tr|A0A493TXA2|A0A493TXA2_ANAPP//Thioredoxin like 1 {ECO:0000313|Ensembl:ENSAPLP00000030486} OS=Anas platyrhynchos platyrhynchos (Northern mallard) Name=TXNL1 {ECO:0000313|Ensembl:ENSAPLP000000304…
ENSAPLG00000015099	ENSAPLG00000015099;AL:Z:4738630-4742482:4743508:4738630-4745250:4746894:+	ENSAPLT00000029352	ENSAPLT00000029352,ENSAPLG00000015099.t1	0.09733989294483078	0.04638835456875188	0.0919581810452882	0.3517831365343101	0.3057287804144932	0.2368622278218603	0.21956257210000002	0.003996004	TXNL1	GO:0005829//cytosol`cellular_component`The part of the cytoplasm that does not contain organelles but which does contain other particulate matter, such as protein complexes. [GOC:hjd, GOC:jl];GO:0015036//disulfide oxidoreductase activity`molecular_function`Catalysis of the reaction: substrate with reduced sulfide groups = substrate with oxidized disulfide bonds. [GOC:curators]	K03671//trxA`thioredoxin 1	ko04621//NOD-like receptor signaling pathway`Organismal Systems`Immune system;ko05012//Parkinson disease`Human Diseases`Neurodegenerative disease;ko05132//Salmonella infection`Human Diseases`Infectious disease: bacterial;ko05418//Fluid shear stress and atherosclerosis`Human Diseases`Cardiovascular disease	-	XP_027302814.1//thioredoxin-like protein 1 isoform X2`[Anas platyrhynchos];XP_027302813.1//thioredoxin-like protein 1 isoform X1`[Anas platyrhynchos];XP_027302815.1//thioredoxin-like protein 1 isoform X3`[Anas platyrhynchos]	PF00085.23//Thioredoxin`Thioredoxin;PF06201.16//PITH`PITH domain	-	tr|A0A493TQ22|A0A493TQ22_ANAPP//Thioredoxin like 1 {ECO:0000313|Ensembl:ENSAPLP00000027973} OS=Anas platyrhynchos platyrhynchos (Northern mallard) Name=TXNL1 {ECO:0000313|Ensembl:ENSAPLP00000027973} PE=4;tr|A0A493TXA2|A0A493TXA2_ANAPP//Thioredoxin like 1 {ECO:0000313|Ensembl:ENSAPLP00000030486} OS=Anas platyrhynchos platyrhynchos (Northern mallard) Name=TXNL1 {ECO:0000313|Ensembl:ENSAPLP000000304…
ENSAPLG00000015099	ENSAPLG00000015099;AL:Z:4738630-4744460:4744836:4738630-4745250:4745435:+	ENSAPLT00000031863	ENSAPLT00000015775,ENSAPLT00000031863	0.16779531095899775	0.11127277046186737	0.1078041103739367	0.053140075808240116	0.1257401624193532	0.1472568400472715	-0.0202450378	0.2705865563	TXNL1	GO:0005829//cytosol`cellular_component`The part of the cytoplasm that does not contain organelles but which does contain other particulate matter, such as protein complexes. [GOC:hjd, GOC:jl];GO:0015036//disulfide oxidoreductase activity`molecular_function`Catalysis of the reaction: substrate with reduced sulfide groups = substrate with oxidized disulfide bonds. [GOC:curators]	K03671//trxA`thioredoxin 1	ko04621//NOD-like receptor signaling pathway`Organismal Systems`Immune system;ko05012//Parkinson disease`Human Diseases`Neurodegenerative disease;ko05132//Salmonella infection`Human Diseases`Infectious disease: bacterial;ko05418//Fluid shear stress and atherosclerosis`Human Diseases`Cardiovascular disease	-	XP_027302814.1//thioredoxin-like protein 1 isoform X2`[Anas platyrhynchos];XP_027302813.1//thioredoxin-like protein 1 isoform X1`[Anas platyrhynchos];XP_027302815.1//thioredoxin-like protein 1 isoform X3`[Anas platyrhynchos]	PF00085.23//Thioredoxin`Thioredoxin;PF06201.16//PITH`PITH domain	-	tr|A0A493TQ22|A0A493TQ22_ANAPP//Thioredoxin like 1 {ECO:0000313|Ensembl:ENSAPLP00000027973} OS=Anas platyrhynchos platyrhynchos (Northern mallard) Name=TXNL1 {ECO:0000313|Ensembl:ENSAPLP00000027973} PE=4;tr|A0A493TXA2|A0A493TXA2_ANAPP//Thioredoxin like 1 {ECO:0000313|Ensembl:ENSAPLP00000030486} OS=Anas platyrhynchos platyrhynchos (Northern mallard) Name=TXNL1 {ECO:0000313|Ensembl:ENSAPLP000000304…
ENSAPLG00000015099	ENSAPLG00000015099;AL:Z:4738630-4744460:4744836:4738630-4745250:4746894:+	ENSAPLT00000031863	ENSAPLG00000015099.t1,ENSAPLT00000031863	0.062456520775164164	0.0357002131451616	0.04000625771269824	0.02802842054161558	0.051770624449233235	0.057662525523254786	-0.00023380700000000002	0.4035964036	TXNL1	GO:0005829//cytosol`cellular_component`The part of the cytoplasm that does not contain organelles but which does contain other particulate matter, such as protein complexes. [GOC:hjd, GOC:jl];GO:0015036//disulfide oxidoreductase activity`molecular_function`Catalysis of the reaction: substrate with reduced sulfide groups = substrate with oxidized disulfide bonds. [GOC:curators]	K03671//trxA`thioredoxin 1	ko04621//NOD-like receptor signaling pathway`Organismal Systems`Immune system;ko05012//Parkinson disease`Human Diseases`Neurodegenerative disease;ko05132//Salmonella infection`Human Diseases`Infectious disease: bacterial;ko05418//Fluid shear stress and atherosclerosis`Human Diseases`Cardiovascular disease	-	XP_027302814.1//thioredoxin-like protein 1 isoform X2`[Anas platyrhynchos];XP_027302813.1//thioredoxin-like protein 1 isoform X1`[Anas platyrhynchos];XP_027302815.1//thioredoxin-like protein 1 isoform X3`[Anas platyrhynchos]	PF00085.23//Thioredoxin`Thioredoxin;PF06201.16//PITH`PITH domain	-	tr|A0A493TQ22|A0A493TQ22_ANAPP//Thioredoxin like 1 {ECO:0000313|Ensembl:ENSAPLP00000027973} OS=Anas platyrhynchos platyrhynchos (Northern mallard) Name=TXNL1 {ECO:0000313|Ensembl:ENSAPLP00000027973} PE=4;tr|A0A493TXA2|A0A493TXA2_ANAPP//Thioredoxin like 1 {ECO:0000313|Ensembl:ENSAPLP00000030486} OS=Anas platyrhynchos platyrhynchos (Northern mallard) Name=TXNL1 {ECO:0000313|Ensembl:ENSAPLP000000304…
ENSAPLG00000005769	ENSAPLG00000005769;AL:Z:23874833-23877952:23878166:23874833-23885078:23886697:+	ENSAPLT00000005987	ENSAPLT00000040414,ENSAPLT00000028301,ENSAPLT00000005987	0.986417187936285	0.9871478231508878	0.9756976474985654	0.9871882071251112	0.9890831945419216	0.9746071672797302	0.0005386368	0.39410589409999996	CDK7	-	K02202//CDK7`cyclin-dependent kinase 7 [EC:2.7.11.22 2.7.11.23]	ko03022//Basal transcription factors`Genetic Information Processing`Transcription;ko03420//Nucleotide excision repair`Genetic Information Processing`Replication and repair;ko04110//Cell cycle`Cellular Processes`Cell growth and death	-	XP_038026099.1//cyclin-dependent kinase 7 isoform X2`[Anas platyrhynchos];XP_038026098.1//cyclin-dependent kinase 7 isoform X1`[Anas platyrhynchos];XP_027301941.2//cyclin-dependent kinase 7 isoform X3`[Anas platyrhynchos]	PF00069.28//Pkinase`Protein kinase domain;PF07714.20//PK_Tyr_Ser-Thr`Protein tyrosine and serine/threonine kinase	bHLH//http://bioinfo.life.hust.edu.cn/AnimalTFDB#!/tf_detail?species=Mustela_putorius_furo&family=bHLH	tr|A0A8B9SJL9|A0A8B9SJL9_ANAPL//Cyclin dependent kinase 7 {ECO:0000313|Ensembl:ENSAPLP00020007206} OS=Anas platyrhynchos (Mallard) (Anas boschas) Name=CDK7 {ECO:0000313|Ensembl:ENSAPLP00020007206} PE=4;tr|A0A8B9SJH9|A0A8B9SJH9_ANAPL//Cyclin dependent kinase 7 {ECO:0000313|Ensembl:ENSAPLP00020007184} OS=Anas platyrhynchos (Mallard) (Anas boschas) Name=CDK7 {ECO:0000313|Ensembl:ENSAPLP00020007184} …
ENSAPLG00000005716	ENSAPLG00000005716;AL:PEDO01002694.1:888-2260:2399:888-3969:4141:+	ENSAPLG00000005716.t1	ENSAPLT00000005902,ENSAPLG00000005716.t1	0.9469826815903324	0.945954058219274	0.9434640689777404	0.94967669723894	0.9353651140193678	0.9393737317953178	-0.0039950886	0.3056943057	-	GO:0003724//RNA helicase activity`molecular_function`Unwinding of an RNA helix, driven by ATP hydrolysis. [GOC:jl, PMID:19158098]	K03257//EIF4A`translation initiation factor 4A	-	-	PNI36924.1//EIF4A1 isoform 8`[Pan troglodytes];XP_035169761.1//eukaryotic initiation factor 4A-I-like, partial`[Oxyura jamaicensis]	-	-	tr|U3IDF0|U3IDF0_ANAPP//RNA helicase {ECO:0000256|ARBA:ARBA00012552} EC=3.6.4.13 {ECO:0000256|ARBA:ARBA00012552} OS=Anas platyrhynchos platyrhynchos (Northern mallard) PE=4;tr|A0A8C3QJP7|A0A8C3QJP7_9PASS//Uncharacterized protein {ECO:0000313|Ensembl:ENSCRFP00000007221} OS=Cyanoderma ruficeps (rufous-capped babbler) PE=4
ENSAPLG00000002516	ENSAPLG00000002516;AL:PEDO01004182.1:17102:22976-30641:28077:28244-30641:-	ENSAPLG00000002516.t2	ENSAPLG00000002516.t2,ENSAPLT00000019675	1.0	0.988680085564027	1.0	1.0	1.0	1.0	0.0037733047999999997	0.3601398601	-	GO:0006821//chloride transport`biological_process`The directed movement of chloride into, out of or within a cell, or between cells, by means of some agent such as a transporter or pore. [GOC:krc];GO:0034707//chloride channel complex`cellular_component`An ion channel complex through which chloride ions pass. [GOC:mah];GO:0005254//chloride channel activity`molecular_function`Enables the facilitate…	K22641//TTYH`protein tweety	-	-	XP_013032618.1//PREDICTED: protein tweety homolog 3 isoform X3`[Anser cygnoides domesticus];XP_027324792.1//LOW QUALITY PROTEIN: protein tweety homolog 3`[Anas platyrhynchos];EOB00957.1//Protein tweety-like protein 3, partial`[Anas platyrhynchos];XP_032053460.1//protein tweety homolog 3 isoform X3`[Aythya fuligula]	PF04906.16//Tweety`Tweety	-	tr|A0A493U0U9|A0A493U0U9_ANAPP//Protein tweety homolog {ECO:0000256|RuleBase:RU361114} OS=Anas platyrhynchos platyrhynchos (Northern mallard) PE=3;tr|A0A493TWB9|A0A493TWB9_ANAPP//Protein tweety homolog {ECO:0000256|RuleBase:RU361114} OS=Anas platyrhynchos platyrhynchos (Northern mallard) PE=3;tr|A0A493TA86|A0A493TA86_ANAPP//Protein tweety homolog {ECO:0000256|RuleBase:RU361114} OS=Anas platyrhync…
ENSAPLG00000002516	ENSAPLG00000002516;AL:PEDO01004182.1:17102:22976-30641:28352:28432-30641:-	ENSAPLG00000002516.t2	ENSAPLG00000002516.t2,ENSAPLT00000002562	0.9859900412825908	0.9430972891895996	0.9229540145693568	0.8946976374505969	0.9746583105851564	0.9551797851157244	-0.0091685373	0.3601398601	-	GO:0006821//chloride transport`biological_process`The directed movement of chloride into, out of or within a cell, or between cells, by means of some agent such as a transporter or pore. [GOC:krc];GO:0034707//chloride channel complex`cellular_component`An ion channel complex through which chloride ions pass. [GOC:mah];GO:0005254//chloride channel activity`molecular_function`Enables the facilitate…	K22641//TTYH`protein tweety	-	-	XP_013032618.1//PREDICTED: protein tweety homolog 3 isoform X3`[Anser cygnoides domesticus];XP_027324792.1//LOW QUALITY PROTEIN: protein tweety homolog 3`[Anas platyrhynchos];EOB00957.1//Protein tweety-like protein 3, partial`[Anas platyrhynchos];XP_032053460.1//protein tweety homolog 3 isoform X3`[Aythya fuligula]	PF04906.16//Tweety`Tweety	-	tr|A0A493U0U9|A0A493U0U9_ANAPP//Protein tweety homolog {ECO:0000256|RuleBase:RU361114} OS=Anas platyrhynchos platyrhynchos (Northern mallard) PE=3;tr|A0A493TWB9|A0A493TWB9_ANAPP//Protein tweety homolog {ECO:0000256|RuleBase:RU361114} OS=Anas platyrhynchos platyrhynchos (Northern mallard) PE=3;tr|A0A493TA86|A0A493TA86_ANAPP//Protein tweety homolog {ECO:0000256|RuleBase:RU361114} OS=Anas platyrhync…
ENSAPLG00000016490	ENSAPLG00000016490;AL:PEDO01008351.1:916-1083:1122:916-1231:1381:+	ENSAPLT00000039557	ENSAPLG00000016490.t1,ENSAPLT00000039557	0.0	0.0	0.214466690538848	0.3236626667700367	0.1788595924563882	0.3129822121448174	0.20034592690000003	0.0014985015	-	GO:0006281//DNA repair`biological_process`The process of restoring DNA after damage. Genomes are subject to damage by chemical and physical agents in the environment (e.g. UV and ionizing radiations, chemical mutagens, fungal and bacterial toxins, etc.) and by free radicals or alkylating agents endogenously generated in metabolism. DNA is also damaged because of errors during its replication. A v…	K02330//POLB`DNA polymerase beta [EC:2.7.7.7 4.2.99.-]	ko03410//Base excision repair`Genetic Information Processing`Replication and repair;ko05166//Human T-cell leukemia virus 1 infection`Human Diseases`Infectious disease: viral;ko05203//Viral carcinogenesis`Human Diseases`Cancer: overview	-	XP_010214126.1//PREDICTED: DNA polymerase beta, partial`[Tinamus guttatus];XP_035418642.1//DNA polymerase beta isoform X2`[Cygnus atratus]	PF14716.9//HHH_8`Helix-hairpin-helix domain	-	tr|A0A493TGA0|A0A493TGA0_ANAPP//HHH_8 domain-containing protein {ECO:0000259|Pfam:PF14716} OS=Anas platyrhynchos platyrhynchos (Northern mallard) PE=4
ENSAPLG00000026371	ENSAPLG00000026371;AL:chr1:13175826:13175966-13198321:13191563:13191703-13198321:-	ENSAPLT00000017722	ENSAPLT00000017722,ENSAPLT00000027635	0.21874997737935334	0.26346593639804	0.17384737885355991	0.2642578131304463	0.5499866879303367	0.4489796087678946	0.2023869391	0.003996004	-	-	-	-	-	-	-	-	-
ENSAPLG00000007291	ENSAPLG00000007291;AL:chr1:14048812:14049191-14057947:14056139:14057337-14057947:-	ENSAPLT00000007578	ENSAPLT00000007581,ENSAPLT00000007578	0.9615524183096888	0.9856868102988322	1.0	0.9835097431061388	0.9904712698780422	1.0	0.008913928100000001	0.3351648352	COG5	GO:0007030//Golgi organization`biological_process`A process that is carried out at the cellular level which results in the assembly, arrangement of constituent parts, or disassembly of the Golgi apparatus. [GOC:dph, GOC:jl, GOC:mah];GO:0017119//Golgi transport complex`cellular_component`A multisubunit tethering complex of the CATCHR family (complexes associated with tethering containing helical r…	K20292//COG5`conserved oligomeric Golgi complex subunit 5	-	-	XP_038024306.1//conserved oligomeric Golgi complex subunit 5`[Anas platyrhynchos]	PF10392.12//COG5`Golgi transport complex subunit 5;PF08700.14//Vps51`Vps51/Vps67;PF06148.14//COG2`COG (conserved oligomeric Golgi) complex component, COG2	-	tr|U3II55|U3II55_ANAPP//Conserved oligomeric Golgi complex subunit 5 {ECO:0000256|ARBA:ARBA00020974} OS=Anas platyrhynchos platyrhynchos (Northern mallard) Name=COG5 {ECO:0000313|Ensembl:ENSAPLP00000006927} PE=4;tr|U3II58|U3II58_ANAPP//Conserved oligomeric Golgi complex subunit 5 {ECO:0000256|ARBA:ARBA00020974} OS=Anas platyrhynchos platyrhynchos (Northern mallard) Name=COG5 {ECO:0000313|Ensembl:…
ENSAPLG00000004312	ENSAPLG00000004312;AL:chr1:30384341:30384475-30409999:30407986:30408654-30409999:-	ENSAPLT00000004441,ENSAPLT00000037693	ENSAPLT00000004441,ENSAPLT00000037693,ENSAPLG00000004312.t1	0.0	0.0	0.0	0.0	0.013521453366294402	0.0	0.0045071511	0.40509490509999996	ZCRB1	GO:0000398//mRNA splicing, via spliceosome`biological_process`The joining together of exons from one or more primary transcripts of messenger RNA (mRNA) and the excision of intron sequences, via a spliceosomal mechanism, so that mRNA consisting only of the joined exons is produced. [GOC:krc, ISBN:0198506732, ISBN:0879695897];GO:0003723//RNA binding`molecular_function`Binding to an RNA molecule or…	K13154//ZCRB1`U11/U12 small nuclear ribonucleoprotein 31 kDa protein	-	-	XP_027312857.1//zinc finger CCHC-type and RNA-binding motif-containing protein 1 isoform X1`[Anas platyrhynchos];POI28183.1//hypothetical protein CIB84_008067, partial`[Bambusicola thoracicus];OXB58600.1//hypothetical protein ASZ78_009179, partial`[Callipepla squamata];XP_009941716.1//PREDICTED: zinc finger CCHC-type and RNA-binding motif-containing protein 1`[Opisthocomus hoazin]	PF13893.9//RRM_5`RNA recognition motif. (a.k.a. RRM, RBD, or RNP domain);PF00076.25//RRM_1`RNA recognition motif. (a.k.a. RRM, RBD, or RNP domain)	-	tr|A0A493TZ80|A0A493TZ80_ANAPP//U11/U12 small nuclear ribonucleoprotein 31 kDa protein {ECO:0000256|ARBA:ARBA00017159} Zinc finger CCHC-type and RNA-binding motif-containing protein 1 {ECO:0000256|ARBA:ARBA00015428} OS=Anas platyrhynchos platyrhynchos (Northern mallard) Name=ZCRB1 {ECO:0000313|Ensembl:ENSAPLP00000031099} PE=4;tr|A0A493TBQ2|A0A493TBQ2_ANAPP//U11/U12 small nuclear ribonucleoprotein…
ENSAPLG00000015058	ENSAPLG00000015058;AL:chr1:46605020:46605537-46676971:46674029:46676867-46676971:-	ENSAPLG00000015058.t2	ENSAPLG00000015058.t2,ENSAPLG00000015058.t3	0.6293218547704283	0.6935972454426769	0.6798901861972924	0.7253034269405368	0.6303290571901902	0.7365861850960393	0.029803127599999996	0.33166833170000004	CRADD	GO:0070513//death domain binding`molecular_function`Binding to a death domain of a protein. The death domain (DD) is a homotypic protein interaction module composed of a bundle of six alpha-helices. DD bind each other forming oligomers. Some DD-containing proteins are involved in the regulation of apoptosis and inflammation through their activation of caspases and NF-kappaB. [GOC:BHF, GOC:rl, Int…	K02832//RAIDD`CASP2 and RIPK1 domain containing adaptor with death domain	-	-	XP_005012440.1//death domain-containing protein CRADD`[Anas platyrhynchos];XP_009578246.1//PREDICTED: death domain-containing protein CRADD-like`[Fulmarus glacialis]	PF00619.24//CARD`Caspase recruitment domain;PF00531.25//Death`Death domain	-	tr|A0A6J3DSZ9|A0A6J3DSZ9_AYTFU//death domain-containing protein CRADD {ECO:0000313|RefSeq:XP_032052783.1, ECO:0000313|RefSeq:XP_032052792.1} OS=Aythya fuligula (Tufted duck) (Anas fuligula) ECO:0000313|RefSeq:XP_032052792.1, ECO:0000313|RefSeq:XP_032052799.1} PE=4;tr|A0A8C3BLK3|A0A8C3BLK3_CAIMO//CASP2 and RIPK1 domain containing adaptor with death domain {ECO:0000313|Ensembl:ENSCMMP00000007568} O…
ENSAPLG00000015131	ENSAPLG00000015131;AL:chr1:52903663:52904177-52904927:52904574:52904753-52904927:-	ENSAPLT00000033403	ENSAPLT00000015802,ENSAPLT00000033403	0.9875243208705472	0.9874898284932828	1.0	0.9762426785836394	0.9805629853397247	1.0	-0.0060694951	0.3456543457	TAB1	GO:0004722//protein serine/threonine phosphatase activity`molecular_function`Catalysis of the reaction: protein serine phosphate + H2O = protein serine + phosphate, and protein threonine phosphate + H2O = protein threonine + phosphate. [GOC:bf]	K04403//MAP3K7IP1, TAB1`TAK1-binding protein 1	ko04010//MAPK signaling pathway`Environmental Information Processing`Signal transduction;ko04064//NF-kappa B signaling pathway`Environmental Information Processing`Signal transduction;ko04380//Osteoclast differentiation`Organismal Systems`Development and regeneration;ko04620//Toll-like receptor signaling pathway`Organismal Systems`Immune system;ko04621//NOD-like receptor signaling pathway`Organis…	-	XP_005028359.2//TGF-beta-activated kinase 1 and MAP3K7-binding protein 1`[Anas platyrhynchos]	PF00481.24//PP2C`Protein phosphatase 2C	-	tr|A0A8B9SQC7|A0A8B9SQC7_ANAPL//TGF-beta activated kinase 1 (MAP3K7) binding protein 1 {ECO:0000313|Ensembl:ENSAPLP00020009730} OS=Anas platyrhynchos (Mallard) (Anas boschas) Name=TAB1 {ECO:0000313|Ensembl:ENSAPLP00020009730} PE=4;tr|U3J685|U3J685_ANAPP//TGF-beta activated kinase 1 (MAP3K7) binding protein 1 {ECO:0000313|Ensembl:ENSAPLP00000015012} OS=Anas platyrhynchos platyrhynchos (Northern ma…
ENSAPLG00000005305	ENSAPLG00000005305;AL:chr1:56038943:56039525-56044161:56041865:56042221-56044161:-	ENSAPLT00000005527	ENSAPLT00000037582,ENSAPLT00000005527	0.9798885533200052	0.9632937803241188	0.9487409252859708	0.9605329812279604	0.9581047882026984	1.0	0.008904836800000001	0.33666333670000004	POLR3B	GO:0005666//RNA polymerase III complex`cellular_component`RNA polymerase III, one of three nuclear DNA-directed RNA polymerases found in all eukaryotes, is a multisubunit complex; typically it produces 5S rRNA, tRNAs and some of the small nuclear RNAs. Two large subunits comprise the most conserved portion including the catalytic site and share similarity with other eukaryotic and bacterial multi…	K03021//RPC2, POLR3B`DNA-directed RNA polymerase III subunit RPC2 [EC:2.7.7.6]	ko03020//RNA polymerase`Genetic Information Processing`Transcription;ko04623//Cytosolic DNA-sensing pathway`Organismal Systems`Immune system	-	XP_027305544.1//DNA-directed RNA polymerase III subunit RPC2`[Anas platyrhynchos];XP_025912571.1//DNA-directed RNA polymerase III subunit RPC2 isoform X8`[Apteryx rowi]	PF04563.18//RNA_pol_Rpb2_1`RNA polymerase beta subunit;PF04561.17//RNA_pol_Rpb2_2`RNA polymerase Rpb2, domain 2;PF04565.19//RNA_pol_Rpb2_3`RNA polymerase Rpb2, domain 3;PF04566.16//RNA_pol_Rpb2_4`RNA polymerase Rpb2, domain 4;PF04567.20//RNA_pol_Rpb2_5`RNA polymerase Rpb2, domain 5;PF00562.31//RNA_pol_Rpb2_6`RNA polymerase Rpb2, domain 6;PF04560.23//RNA_pol_Rpb2_7`RNA polymerase Rpb2, domain 7	RFX//http://bioinfo.life.hust.edu.cn/AnimalTFDB#!/tf_detail?species=Sus_scrofa&family=RFX	tr|U3ICD2|U3ICD2_ANAPP//DNA-directed RNA polymerase subunit beta {ECO:0000256|RuleBase:RU363031} EC=2.7.7.6 {ECO:0000256|RuleBase:RU363031} OS=Anas platyrhynchos platyrhynchos (Northern mallard) Name=POLR3B {ECO:0000313|Ensembl:ENSAPLP00000004904} PE=3;tr|A0A493T0W7|A0A493T0W7_ANAPP//DNA-directed RNA polymerase subunit beta {ECO:0000256|RuleBase:RU363031} EC=2.7.7.6 {ECO:0000256|RuleBase:RU363031…
ENSAPLG00000014678	ENSAPLG00000014678;AL:chr1:56993290:56994382-56997136:56996013:56996268-56997136:-	ENSAPLT00000042395	ENSAPLT00000015327,ENSAPLT00000042395	0.04450653201804797	0.054711111804899404	0.044095964690217586	0.054320180040709036	0.08284810742244575	0.0585341932925114	0.0174629574	0.1463536464	HSP90B1	GO:0001666//response to hypoxia`biological_process`Any process that results in a change in state or activity of a cell or an organism (in terms of movement, secretion, enzyme production, gene expression, etc.) as a result of a stimulus indicating lowered oxygen tension. Hypoxia, defined as a decline in O2 levels below normoxic levels of 20.8 - 20.95%, results in metabolic adaptation at both the c…	K09487//HSP90B, TRA1`heat shock protein 90kDa beta	ko04141//Protein processing in endoplasmic reticulum`Genetic Information Processing`Folding, sorting and degradation;ko04151//PI3K-Akt signaling pathway`Environmental Information Processing`Signal transduction;ko04657//IL-17 signaling pathway`Organismal Systems`Immune system;ko04915//Estrogen signaling pathway`Organismal Systems`Endocrine system;ko04918//Thyroid hormone synthesis`Organismal Syste…	-	ATW64113.1//heat shock protein 90 kDa beta`[Anas platyrhynchos]	PF02518.29//HATPase_c`Histidine kinase-, DNA gyrase B-, and HSP90-like ATPase;PF13589.9//HATPase_c_3`Histidine kinase-, DNA gyrase B-, and HSP90-like ATPase;PF00183.21//HSP90`Hsp90 protein	-	tr|A0A493T0S4|A0A493T0S4_ANAPP//Heat shock protein 90 beta family member 1 {ECO:0000313|Ensembl:ENSAPLP00000019318} OS=Anas platyrhynchos platyrhynchos (Northern mallard) Name=HSP90B1 {ECO:0000313|Ensembl:ENSAPLP00000019318} PE=3;tr|A0A2H4PKD1|A0A2H4PKD1_ANAPL//Heat shock protein 90 kDa beta {ECO:0000313|EMBL:ATW64113.1} OS=Anas platyrhynchos (Mallard) (Anas boschas) Synonyms=HSP90B1 {ECO:0000313…
ENSAPLG00000016256	ENSAPLG00000016256;AL:chr1:59133154:59133582-59135292:59134695:59135258-59135292:-	ENSAPLT00000016961	ENSAPLT00000016961,ENSAPLT00000047163	1.0	1.0	0.9863892998355229	0.986484924026552	1.0	0.9866263078028912	-0.004426022700000001	0.3491508492	-	GO:0016567//protein ubiquitination`biological_process`The process in which one or more ubiquitin groups are added to a protein. [GOC:ai]	K15687//MKRN`E3 ubiquitin-protein ligase makorin [EC:2.3.2.27]	-	-	XP_027303426.1//E3 ubiquitin-protein ligase makorin-1 isoform X2`[Anas platyrhynchos]	PF18044.4//zf-CCCH_4`CCCH-type zinc finger;PF18345.4//zf_CCCH_4`Zinc finger domain;PF00097.28//zf-C3HC4`Zinc finger, C3HC4 type (RING finger);PF15815.8//MKRN1_C`E3 ubiquitin-protein ligase makorin, C-terminal	zf-CCCH//http://bioinfo.life.hust.edu.cn/AnimalTFDB#!/tf_detail?species=Lepisosteus_oculatus&family=zf-CCCH	tr|U3J9H0|U3J9H0_ANAPP//RING-type E3 ubiquitin transferase {ECO:0000256|ARBA:ARBA00012483} EC=2.3.2.27 {ECO:0000256|ARBA:ARBA00012483} OS=Anas platyrhynchos platyrhynchos (Northern mallard) PE=4;tr|A0A493T235|A0A493T235_ANAPP//RING-type E3 ubiquitin transferase {ECO:0000256|ARBA:ARBA00012483} EC=2.3.2.27 {ECO:0000256|ARBA:ARBA00012483} OS=Anas platyrhynchos platyrhynchos (Northern mallard) PE=4;t…
ENSAPLG00000005012	ENSAPLG00000005012;AL:chr1:61313336:61314229-61315256:61314614:61314708-61315256:-	ENSAPLG00000005012.t1,ENSAPLG00000005012.t2	ENSAPLT00000005244,ENSAPLG00000005012.t1,ENSAPLG00000005012.t2	0.9725980500116348	1.0	1.0	1.0	1.0	1.0	0.009133983299999999	0.3216783217	DNM1L	GO:0005794//Golgi apparatus`cellular_component`A membrane-bound cytoplasmic organelle of the endomembrane system that further processes the core oligosaccharides (e.g. N-glycans) added to proteins in the endoplasmic reticulum and packages them into membrane-bound vesicles. The Golgi apparatus operates at the intersection of the secretory, lysosomal, and endocytic pathways. [ISBN:0198506732];GO:00…	K17065//DNM1L`dynamin 1-like protein [EC:3.6.5.5]	ko04217//Necroptosis`Cellular Processes`Cell growth and death;ko04621//NOD-like receptor signaling pathway`Organismal Systems`Immune system;ko04668//TNF signaling pathway`Environmental Information Processing`Signal transduction	-	XP_027299094.1//dynamin-1-like protein isoform X6`[Anas platyrhynchos];XP_027298999.1//dynamin-1-like protein isoform X3`[Anas platyrhynchos];XP_038036354.1//dynamin-1-like protein isoform X2`[Anas platyrhynchos];XP_038036350.1//dynamin-1-like protein isoform X1`[Anas platyrhynchos];XP_027299063.1//dynamin-1-like protein isoform X5`[Anas platyrhynchos];XP_027299143.1//dynamin-1-like protein isofo…	PF00350.26//Dynamin_N`Dynamin family;PF01031.23//Dynamin_M`Dynamin central region;PF02212.21//GED`Dynamin GTPase effector domain	-	tr|A0A493TFE6|A0A493TFE6_ANAPP//Dynamin-1-like protein {ECO:0000256|ARBA:ARBA00018833} EC=3.6.5.5 {ECO:0000256|ARBA:ARBA00011980} OS=Anas platyrhynchos platyrhynchos (Northern mallard) Name=DNM1L {ECO:0000313|Ensembl:ENSAPLP00000024626} PE=3;tr|A0A8B9QVR3|A0A8B9QVR3_ANAPL//Dynamin 1 like {ECO:0000313|Ensembl:ENSAPLP00020002744} OS=Anas platyrhynchos (Mallard) (Anas boschas) Name=DNM1L {ECO:000031…
ENSAPLG00000002630	ENSAPLG00000002630;AL:chr1:72364952:72367310-72370022:72367793:72368100-72370022:-	ENSAPLG00000002630.t1	ENSAPLT00000002658,ENSAPLG00000002630.t1	0.8070395450361365	0.789869180679736	0.8299943690539716	0.9044611156327778	0.9511119834232099	0.9281872903355028	0.1189524315	0.0354645355	PNPLA3	GO:0006654//phosphatidic acid biosynthetic process`biological_process`The chemical reactions and pathways resulting in the formation of phosphatidic acid, any derivative of glycerol phosphate in which both the remaining hydroxyl groups of the glycerol moiety are esterified with fatty acids. [ISBN:0198506732];GO:0034389//lipid droplet organization`biological_process`A process that is carried out a…	K16816//PNPLA2, ATGL`patatin-like phospholipase domain-containing protein 2 [EC:3.1.1.3]	ko00561//Glycerolipid metabolism`Metabolism`Lipid metabolism;ko01100//Metabolic pathways`Metabolism`Global and overview maps;ko04714//Thermogenesis`Organismal Systems`Environmental adaptation;ko04923//Regulation of lipolysis in adipocytes`Organismal Systems`Endocrine system	-	XP_027305881.1//1-acylglycerol-3-phosphate O-acyltransferase Pnpla3 isoform X1`[Anas platyrhynchos];XP_032043258.1//1-acylglycerol-3-phosphate O-acyltransferase Pnpla3-like isoform X1`[Aythya fuligula]	PF01734.25//Patatin`Patatin-like phospholipase	-	tr|U3I4A2|U3I4A2_ANAPP//Patatin like phospholipase domain containing 3 {ECO:0000313|Ensembl:ENSAPLP00000002073} OS=Anas platyrhynchos platyrhynchos (Northern mallard) Name=PNPLA3 {ECO:0000313|Ensembl:ENSAPLP00000002073} PE=4;tr|A0A7K7LIJ6|A0A7K7LIJ6_9AVES//PLPL2 protein {ECO:0000313|EMBL:NWZ30840.1} Fragment OS=Asarcornis scutulata ORFNames=ASASCU_R10979 {ECO:0000313|EMBL:NWZ30840.1} PE=4
ENSAPLG00000009258	ENSAPLG00000009258;AL:chr1:83570210:83570374-83571299:83570911:83571065-83571299:-	ENSAPLT00000009635	ENSAPLT00000043433,ENSAPLT00000009635	0.9135278993628558	0.8861304743334892	0.9727934849402105	0.8699440103959598	1.0	0.9702347884950602	0.0225756468	0.21428571429999999	-	GO:0006486//protein glycosylation`biological_process`A protein modification process that results in the addition of a carbohydrate or carbohydrate derivative unit to a protein amino acid, e.g. the addition of glycan chains to proteins. [GOC:curators, GOC:pr]	K07968//B4GALT3`beta-1,4-galactosyltransferase 3 [EC:2.4.1.90 2.4.1.38 2.4.1.-]	ko00510//N-Glycan biosynthesis`Metabolism`Glycan biosynthesis and metabolism;ko00513//Various types of N-glycan biosynthesis`Metabolism`Glycan biosynthesis and metabolism;ko00514//Other types of O-glycan biosynthesis`Metabolism`Glycan biosynthesis and metabolism;ko00515//Mannose type O-glycan biosynthesis`Metabolism`Glycan biosynthesis and metabolism;ko00533//Glycosaminoglycan biosynthesis - kera…	-	XP_038037364.1//beta-1,4-galactosyltransferase 3`[Anas platyrhynchos]	PF13733.9//Glyco_transf_7N`N-terminal region of glycosyl transferase group 7;PF02709.17//Glyco_transf_7C`N-terminal domain of galactosyltransferase	-	tr|U3INX7|U3INX7_ANAPP//Uncharacterized protein {ECO:0000313|Ensembl:ENSAPLP00000008950} OS=Anas platyrhynchos platyrhynchos (Northern mallard) PE=3;tr|A0A493T9F4|A0A493T9F4_ANAPP//Uncharacterized protein {ECO:0000313|Ensembl:ENSAPLP00000022328} OS=Anas platyrhynchos platyrhynchos (Northern mallard) PE=3
ENSAPLG00000011691	ENSAPLG00000011691;AL:chr1:91541598:91541674-91546673:91542775:91542851-91546673:-	ENSAPLT00000012180	ENSAPLT00000012180,ENSAPLT00000033972	0.9628771266881928	0.9393940272448204	0.8928572510393059	0.975	0.9772727596412122	0.9411942898843828	0.0327795482	0.3591408591	ARL13B	GO:0003924//GTPase activity`molecular_function`Catalysis of the reaction: GTP + H2O = GDP + phosphate. [ISBN:0198547684, PMID:26832457, PMID:27218782];GO:0005525//GTP binding`molecular_function`Binding to GTP, guanosine triphosphate. [GOC:ai]	K07962//ARL13B, ARL2L1`ADP-ribosylation factor-like protein 13B	-	-	XP_032047728.1//ADP-ribosylation factor-like protein 13B isoform X1`[Aythya fuligula];XP_032047736.1//ADP-ribosylation factor-like protein 13B isoform X2`[Aythya fuligula]	PF00025.24//Arf`ADP-ribosylation factor family;PF09439.13//SRPRB`Signal recognition particle receptor beta subunit;PF08477.16//Roc`Ras of Complex, Roc, domain of DAPkinase;PF00071.25//Ras`Ras family	-	tr|A0A6J3D8G1|A0A6J3D8G1_AYTFU//ADP-ribosylation factor-like protein 13B isoform X2 {ECO:0000313|RefSeq:XP_032047736.1} OS=Aythya fuligula (Tufted duck) (Anas fuligula) Name=ARL13B {ECO:0000313|RefSeq:XP_032047736.1} PE=4;tr|A0A6J3DE45|A0A6J3DE45_AYTFU//ADP-ribosylation factor-like protein 13B isoform X1 {ECO:0000313|RefSeq:XP_032047728.1} OS=Aythya fuligula (Tufted duck) (Anas fuligula) Name=ARL…
ENSAPLG00000011691	ENSAPLG00000011691;AL:chr1:91541598:91541674-91546673:91544839:91544879-91546673:-	ENSAPLT00000012180	ENSAPLT00000018920,ENSAPLT00000012180	0.945301660046338	0.9677594577794868	1.0	0.9497018562870048	0.9765457140122654	1.0	0.0043954842	0.3591408591	ARL13B	GO:0003924//GTPase activity`molecular_function`Catalysis of the reaction: GTP + H2O = GDP + phosphate. [ISBN:0198547684, PMID:26832457, PMID:27218782];GO:0005525//GTP binding`molecular_function`Binding to GTP, guanosine triphosphate. [GOC:ai]	K07962//ARL13B, ARL2L1`ADP-ribosylation factor-like protein 13B	-	-	XP_032047728.1//ADP-ribosylation factor-like protein 13B isoform X1`[Aythya fuligula];XP_032047736.1//ADP-ribosylation factor-like protein 13B isoform X2`[Aythya fuligula]	PF00025.24//Arf`ADP-ribosylation factor family;PF09439.13//SRPRB`Signal recognition particle receptor beta subunit;PF08477.16//Roc`Ras of Complex, Roc, domain of DAPkinase;PF00071.25//Ras`Ras family	-	tr|A0A6J3D8G1|A0A6J3D8G1_AYTFU//ADP-ribosylation factor-like protein 13B isoform X2 {ECO:0000313|RefSeq:XP_032047736.1} OS=Aythya fuligula (Tufted duck) (Anas fuligula) Name=ARL13B {ECO:0000313|RefSeq:XP_032047736.1} PE=4;tr|A0A6J3DE45|A0A6J3DE45_AYTFU//ADP-ribosylation factor-like protein 13B isoform X1 {ECO:0000313|RefSeq:XP_032047728.1} OS=Aythya fuligula (Tufted duck) (Anas fuligula) Name=ARL…
ENSAPLG00000011951	ENSAPLG00000011951;AL:chr1:110363353:110363497-110365043:110364396:110364508-110365043:-	ENSAPLT00000039533	ENSAPLT00000012462,ENSAPLT00000039533	0.9681017579496186	0.9545858012465503	0.9597858959120112	1.0	1.0	1.0	0.039175515	0.1158841159	VPS26C	GO:0006886//intracellular protein transport`biological_process`The directed movement of proteins in a cell, including the movement of proteins between specific compartments or structures within a cell, such as organelles of a eukaryotic cell. [GOC:mah]	K25730//VPS26C`vacuolar protein sorting-associated protein 26C	-	-	XP_032062542.1//vacuolar protein sorting-associated protein 26C`[Aythya fuligula]	PF00339.32//Arrestin_N`Arrestin (or S-antigen), N-terminal domain;PF03643.18//Vps26`Vacuolar protein sorting-associated protein 26	-	tr|A0A6J3EKY6|A0A6J3EKY6_AYTFU//vacuolar protein sorting-associated protein 26C {ECO:0000313|RefSeq:XP_032062542.1} OS=Aythya fuligula (Tufted duck) (Anas fuligula) Name=VPS26C {ECO:0000313|RefSeq:XP_032062542.1} PE=3;tr|A0A8B9U0U6|A0A8B9U0U6_9AVES//VPS26 endosomal protein sorting factor C {ECO:0000313|Ensembl:ENSAZOP00000001218} OS=Anas zonorhyncha (Eastern spot-billed duck) PE=4
ENSAPLG00000012067	ENSAPLG00000012067;AL:chr1:122500743:122501820-122503230:122502547:122503027-122503230:-	ENSAPLT00000029864	ENSAPLT00000012550,ENSAPLT00000029864	1.0	1.0	1.0	1.0	1.0	0.9859943635017906	-0.0046685455	0.34115884119999995	FUNDC1	-	K17986//FUNDC1`FUN14 domain-containing protein 1	ko04137//Mitophagy - animal`Cellular Processes`Transport and catabolism	-	XP_027304770.1//FUN14 domain-containing protein 1`[Anas platyrhynchos]	PF04930.18//FUN14`FUN14 family	-	tr|A0A6J3DE58|A0A6J3DE58_AYTFU//FUN14 domain-containing protein 1 {ECO:0000313|RefSeq:XP_032048435.1} OS=Aythya fuligula (Tufted duck) (Anas fuligula) Name=FUNDC1 {ECO:0000313|RefSeq:XP_032048435.1} PE=3;tr|A0A8B9UBN7|A0A8B9UBN7_9AVES//FUN14 domain containing 1 {ECO:0000313|Ensembl:ENSAZOP00000005841} OS=Anas zonorhyncha (Eastern spot-billed duck) PE=4;tr|A0A8C3B319|A0A8C3B319_CAIMO//FUN14 domain…
ENSAPLG00000012067	ENSAPLG00000012067;AL:chr1:122501186:122501820-122503230:122502547:122503027-122503230:-	ENSAPLG00000012067.t1	ENSAPLT00000012550,ENSAPLG00000012067.t1	1.0	1.0	1.0	1.0	1.0	0.9590481081026958	-0.0136506306	0.34115884119999995	FUNDC1	-	K17986//FUNDC1`FUN14 domain-containing protein 1	ko04137//Mitophagy - animal`Cellular Processes`Transport and catabolism	-	XP_027304770.1//FUN14 domain-containing protein 1`[Anas platyrhynchos]	PF04930.18//FUN14`FUN14 family	-	tr|A0A6J3DE58|A0A6J3DE58_AYTFU//FUN14 domain-containing protein 1 {ECO:0000313|RefSeq:XP_032048435.1} OS=Aythya fuligula (Tufted duck) (Anas fuligula) Name=FUNDC1 {ECO:0000313|RefSeq:XP_032048435.1} PE=3;tr|A0A8B9UBN7|A0A8B9UBN7_9AVES//FUN14 domain containing 1 {ECO:0000313|Ensembl:ENSAZOP00000005841} OS=Anas zonorhyncha (Eastern spot-billed duck) PE=4;tr|A0A8C3B319|A0A8C3B319_CAIMO//FUN14 domain…
ENSAPLG00000009050	ENSAPLG00000009050;AL:chr1:128727281:128727419-128737201:128732332:128732580-128737201:-	ENSAPLT00000009440	ENSAPLT00000048261,ENSAPLT00000009440	0.9730922101877628	0.9741844766259756	0.9680252586627752	0.9887612009921614	0.9842854002218098	0.984765218727895	0.0141699582	0.2667332667	MSL3	GO:0072487//MSL complex`cellular_component`A histone acetyltransferase complex that catalyzes the acetylation of a histone H4 lysine residue at position 16. In human, it contains the catalytic subunit MOF, and MSL1, MSL2 and MSL3. [PMID:16227571, PMID:20018852];GO:0035064//methylated histone binding`molecular_function`Binding to a histone in which a residue has been modified by methylation. Histo…	K18403//MSL3`male-specific lethal 3	-	-	XP_027303468.1//male-specific lethal 3 homolog isoform X1`[Anas platyrhynchos]	PF11717.11//Tudor-knot`RNA binding activity-knot of a chromodomain;PF05712.16//MRG`MRG	-	tr|U3IND2|U3IND2_ANAPP//MSL complex subunit 3 {ECO:0000313|Ensembl:ENSAPLP00000008755} OS=Anas platyrhynchos platyrhynchos (Northern mallard) Name=MSL3 {ECO:0000313|Ensembl:ENSAPLP00000008755} PE=4;tr|A0A493TCH8|A0A493TCH8_ANAPP//MSL complex subunit 3 {ECO:0000313|Ensembl:ENSAPLP00000023621} OS=Anas platyrhynchos platyrhynchos (Northern mallard) Name=MSL3 {ECO:0000313|Ensembl:ENSAPLP00000023621} …
ENSAPLG00000009485	ENSAPLG00000009485;AL:chr1:134109528:134109738-134120733:134115258:134115488-134120733:-	ENSAPLT00000037512,ENSAPLT00000045121	ENSAPLT00000037512,ENSAPLT00000034544,ENSAPLT00000045121	0.9645954385427103	0.8895783923869303	0.930274373508829	0.9497275064552544	0.8224451421340319	0.9401336745681452	-0.024047293799999998	0.33166833170000004	PDGFD	GO:0048008//platelet-derived growth factor receptor signaling pathway`biological_process`The series of molecular signals generated as a consequence of a platelet-derived growth factor receptor binding to one of its physiological ligands. [GOC:ceb];GO:0016020//membrane`cellular_component`A lipid bilayer along with all the proteins and protein complexes embedded in it an attached to it. [GOC:dos, G…	K05450//PDGFC_D`platelet derived growth factor C/D	ko01521//EGFR tyrosine kinase inhibitor resistance`Human Diseases`Drug resistance: antineoplastic;ko04010//MAPK signaling pathway`Environmental Information Processing`Signal transduction;ko04014//Ras signaling pathway`Environmental Information Processing`Signal transduction;ko04015//Rap1 signaling pathway`Environmental Information Processing`Signal transduction;ko04020//Calcium signaling pathway`…	-	XP_038031832.1//platelet-derived growth factor D isoform X4`[Anas platyrhynchos];XP_038031828.1//platelet-derived growth factor D isoform X3`[Anas platyrhynchos];XP_027320870.2//platelet-derived growth factor D isoform X1`[Anas platyrhynchos];EOB07969.1//Platelet-derived growth factor D, partial`[Anas platyrhynchos];XP_038031819.1//platelet-derived growth factor D isoform X2`[Anas platyrhynchos];…	PF00431.23//CUB`CUB domain;PF00341.20//PDGF`PDGF/VEGF domain	-	tr|A0A493SZM2|A0A493SZM2_ANAPP//Platelet-derived growth factor D {ECO:0000256|ARBA:ARBA00018876} OS=Anas platyrhynchos platyrhynchos (Northern mallard) Name=PDGFD {ECO:0000313|Ensembl:ENSAPLP00000019052} PE=4;tr|A0A493T0X1|A0A493T0X1_ANAPP//Platelet-derived growth factor D {ECO:0000256|ARBA:ARBA00018876} OS=Anas platyrhynchos platyrhynchos (Northern mallard) Name=PDGFD {ECO:0000313|Ensembl:ENSAPL…
ENSAPLG00000009485	ENSAPLG00000009485;AL:chr1:134109528:134109738-134120733:134116091:134116577-134120733:-	ENSAPLT00000037512,ENSAPLT00000045121	ENSAPLT00000037512,ENSAPLT00000017509,ENSAPLT00000045121	0.9782731594593448	0.9272327375236208	1.0	0.9685001733743398	1.0	1.0	0.0209980921	0.33166833170000004	PDGFD	GO:0048008//platelet-derived growth factor receptor signaling pathway`biological_process`The series of molecular signals generated as a consequence of a platelet-derived growth factor receptor binding to one of its physiological ligands. [GOC:ceb];GO:0016020//membrane`cellular_component`A lipid bilayer along with all the proteins and protein complexes embedded in it an attached to it. [GOC:dos, G…	K05450//PDGFC_D`platelet derived growth factor C/D	ko01521//EGFR tyrosine kinase inhibitor resistance`Human Diseases`Drug resistance: antineoplastic;ko04010//MAPK signaling pathway`Environmental Information Processing`Signal transduction;ko04014//Ras signaling pathway`Environmental Information Processing`Signal transduction;ko04015//Rap1 signaling pathway`Environmental Information Processing`Signal transduction;ko04020//Calcium signaling pathway`…	-	XP_038031832.1//platelet-derived growth factor D isoform X4`[Anas platyrhynchos];XP_038031828.1//platelet-derived growth factor D isoform X3`[Anas platyrhynchos];XP_027320870.2//platelet-derived growth factor D isoform X1`[Anas platyrhynchos];EOB07969.1//Platelet-derived growth factor D, partial`[Anas platyrhynchos];XP_038031819.1//platelet-derived growth factor D isoform X2`[Anas platyrhynchos];…	PF00431.23//CUB`CUB domain;PF00341.20//PDGF`PDGF/VEGF domain	-	tr|A0A493SZM2|A0A493SZM2_ANAPP//Platelet-derived growth factor D {ECO:0000256|ARBA:ARBA00018876} OS=Anas platyrhynchos platyrhynchos (Northern mallard) Name=PDGFD {ECO:0000313|Ensembl:ENSAPLP00000019052} PE=4;tr|A0A493T0X1|A0A493T0X1_ANAPP//Platelet-derived growth factor D {ECO:0000256|ARBA:ARBA00018876} OS=Anas platyrhynchos platyrhynchos (Northern mallard) Name=PDGFD {ECO:0000313|Ensembl:ENSAPL…
ENSAPLG00000009485	ENSAPLG00000009485;AL:chr1:134109604:134109738-134120733:134115258:134115488-134120733:-	ENSAPLT00000028737,ENSAPLT00000035486,ENSAPLT00000046947,ENSAPLT00000027882	ENSAPLT00000028737,ENSAPLT00000046947,ENSAPLT00000027882,ENSAPLT00000035486,ENSAPLT00000034544	0.9785582208407988	0.9583157439350608	0.9703707291574885	0.9759639572071398	0.9422499804785402	0.9677589863311532	-0.00709059	0.33166833170000004	PDGFD	GO:0048008//platelet-derived growth factor receptor signaling pathway`biological_process`The series of molecular signals generated as a consequence of a platelet-derived growth factor receptor binding to one of its physiological ligands. [GOC:ceb];GO:0016020//membrane`cellular_component`A lipid bilayer along with all the proteins and protein complexes embedded in it an attached to it. [GOC:dos, G…	K05450//PDGFC_D`platelet derived growth factor C/D	ko01521//EGFR tyrosine kinase inhibitor resistance`Human Diseases`Drug resistance: antineoplastic;ko04010//MAPK signaling pathway`Environmental Information Processing`Signal transduction;ko04014//Ras signaling pathway`Environmental Information Processing`Signal transduction;ko04015//Rap1 signaling pathway`Environmental Information Processing`Signal transduction;ko04020//Calcium signaling pathway`…	-	XP_038031832.1//platelet-derived growth factor D isoform X4`[Anas platyrhynchos];XP_038031828.1//platelet-derived growth factor D isoform X3`[Anas platyrhynchos];XP_027320870.2//platelet-derived growth factor D isoform X1`[Anas platyrhynchos];EOB07969.1//Platelet-derived growth factor D, partial`[Anas platyrhynchos];XP_038031819.1//platelet-derived growth factor D isoform X2`[Anas platyrhynchos];…	PF00431.23//CUB`CUB domain;PF00341.20//PDGF`PDGF/VEGF domain	-	tr|A0A493SZM2|A0A493SZM2_ANAPP//Platelet-derived growth factor D {ECO:0000256|ARBA:ARBA00018876} OS=Anas platyrhynchos platyrhynchos (Northern mallard) Name=PDGFD {ECO:0000313|Ensembl:ENSAPLP00000019052} PE=4;tr|A0A493T0X1|A0A493T0X1_ANAPP//Platelet-derived growth factor D {ECO:0000256|ARBA:ARBA00018876} OS=Anas platyrhynchos platyrhynchos (Northern mallard) Name=PDGFD {ECO:0000313|Ensembl:ENSAPL…
ENSAPLG00000009485	ENSAPLG00000009485;AL:chr1:134109604:134109738-134120733:134116091:134116577-134120733:-	ENSAPLT00000028737,ENSAPLT00000035486,ENSAPLT00000046947,ENSAPLT00000027882	ENSAPLT00000028737,ENSAPLT00000046947,ENSAPLT00000017509,ENSAPLT00000027882,ENSAPLT00000035486	0.9869149228337852	0.9732355192271288	1.0	0.9850932292203436	1.0	1.0	0.0083142624	0.33166833170000004	PDGFD	GO:0048008//platelet-derived growth factor receptor signaling pathway`biological_process`The series of molecular signals generated as a consequence of a platelet-derived growth factor receptor binding to one of its physiological ligands. [GOC:ceb];GO:0016020//membrane`cellular_component`A lipid bilayer along with all the proteins and protein complexes embedded in it an attached to it. [GOC:dos, G…	K05450//PDGFC_D`platelet derived growth factor C/D	ko01521//EGFR tyrosine kinase inhibitor resistance`Human Diseases`Drug resistance: antineoplastic;ko04010//MAPK signaling pathway`Environmental Information Processing`Signal transduction;ko04014//Ras signaling pathway`Environmental Information Processing`Signal transduction;ko04015//Rap1 signaling pathway`Environmental Information Processing`Signal transduction;ko04020//Calcium signaling pathway`…	-	XP_038031832.1//platelet-derived growth factor D isoform X4`[Anas platyrhynchos];XP_038031828.1//platelet-derived growth factor D isoform X3`[Anas platyrhynchos];XP_027320870.2//platelet-derived growth factor D isoform X1`[Anas platyrhynchos];EOB07969.1//Platelet-derived growth factor D, partial`[Anas platyrhynchos];XP_038031819.1//platelet-derived growth factor D isoform X2`[Anas platyrhynchos];…	PF00431.23//CUB`CUB domain;PF00341.20//PDGF`PDGF/VEGF domain	-	tr|A0A493SZM2|A0A493SZM2_ANAPP//Platelet-derived growth factor D {ECO:0000256|ARBA:ARBA00018876} OS=Anas platyrhynchos platyrhynchos (Northern mallard) Name=PDGFD {ECO:0000313|Ensembl:ENSAPLP00000019052} PE=4;tr|A0A493T0X1|A0A493T0X1_ANAPP//Platelet-derived growth factor D {ECO:0000256|ARBA:ARBA00018876} OS=Anas platyrhynchos platyrhynchos (Northern mallard) Name=PDGFD {ECO:0000313|Ensembl:ENSAPL…
ENSAPLG00000002864	ENSAPLG00000002864;AL:chr1:136684060:136684072-136699412:136697159:136697748-136699412:-	ENSAPLT00000020220	ENSAPLT00000040628,ENSAPLT00000020220	0.0	0.0	0.0	0.0	0.01545878562248463	0.0	0.0051529285	0.38211788210000003	RDX	GO:0005737//cytoplasm`cellular_component`The contents of a cell excluding the plasma membrane and nucleus, but including other subcellular structures. [ISBN:0198547684];GO:0005856//cytoskeleton`cellular_component`Any of the various filamentous elements that form the internal framework of cells, and typically remain after treatment of the cells with mild detergent to remove membrane constituents a…	K05762//RDX`radixin	ko04530//Tight junction`Cellular Processes`Cellular community - eukaryotes;ko04810//Regulation of actin cytoskeleton`Cellular Processes`Cell motility;ko05205//Proteoglycans in cancer`Human Diseases`Cancer: overview;ko05206//MicroRNAs in cancer`Human Diseases`Cancer: overview	-	XP_013817663.1//PREDICTED: radixin isoform X2`[Apteryx mantelli mantelli];XP_013817662.1//PREDICTED: radixin isoform X1`[Apteryx mantelli mantelli];OPJ81171.1//radixin isoform B`[Patagioenas fasciata monilis]	PF09379.13//FERM_N`FERM N-terminal domain;PF00373.21//FERM_M`FERM central domain;PF09380.13//FERM_C`FERM C-terminal PH-like domain;PF20492.1//ERM_helical`Ezrin/radixin/moesin, alpha-helical domain;PF00769.22//ERM_C`Ezrin/radixin/moesin family C terminal	-	tr|A0A8B9URJ9|A0A8B9URJ9_9AVES//Radixin {ECO:0000313|Ensembl:ENSAZOP00000013469} OS=Anas zonorhyncha (Eastern spot-billed duck) PE=4;tr|A0A8B9QAH1|A0A8B9QAH1_APTOW//Radixin {ECO:0000313|Ensembl:ENSAOWP00000022989} OS=Apteryx owenii (Little spotted kiwi) PE=4;tr|U3I552|U3I552_ANAPP//Radixin {ECO:0000313|Ensembl:ENSAPLP00000002373} OS=Anas platyrhynchos platyrhynchos (Northern mallard) Name=RDX {EC…
ENSAPLG00000002864	ENSAPLG00000002864;AL:chr1:136687631:136688342-136699412:136697159:136697748-136699412:-	ENSAPLT00000048428	ENSAPLT00000040628,ENSAPLT00000048428	0.037113953464566134	0.0	0.018661648742602115	0.01260376751875217	0.02127081019423348	0.022596633528335068	0.00023186970000000002	0.38211788210000003	RDX	GO:0005737//cytoplasm`cellular_component`The contents of a cell excluding the plasma membrane and nucleus, but including other subcellular structures. [ISBN:0198547684];GO:0005856//cytoskeleton`cellular_component`Any of the various filamentous elements that form the internal framework of cells, and typically remain after treatment of the cells with mild detergent to remove membrane constituents a…	K05762//RDX`radixin	ko04530//Tight junction`Cellular Processes`Cellular community - eukaryotes;ko04810//Regulation of actin cytoskeleton`Cellular Processes`Cell motility;ko05205//Proteoglycans in cancer`Human Diseases`Cancer: overview;ko05206//MicroRNAs in cancer`Human Diseases`Cancer: overview	-	XP_013817663.1//PREDICTED: radixin isoform X2`[Apteryx mantelli mantelli];XP_013817662.1//PREDICTED: radixin isoform X1`[Apteryx mantelli mantelli];OPJ81171.1//radixin isoform B`[Patagioenas fasciata monilis]	PF09379.13//FERM_N`FERM N-terminal domain;PF00373.21//FERM_M`FERM central domain;PF09380.13//FERM_C`FERM C-terminal PH-like domain;PF20492.1//ERM_helical`Ezrin/radixin/moesin, alpha-helical domain;PF00769.22//ERM_C`Ezrin/radixin/moesin family C terminal	-	tr|A0A8B9URJ9|A0A8B9URJ9_9AVES//Radixin {ECO:0000313|Ensembl:ENSAZOP00000013469} OS=Anas zonorhyncha (Eastern spot-billed duck) PE=4;tr|A0A8B9QAH1|A0A8B9QAH1_APTOW//Radixin {ECO:0000313|Ensembl:ENSAOWP00000022989} OS=Apteryx owenii (Little spotted kiwi) PE=4;tr|U3I552|U3I552_ANAPP//Radixin {ECO:0000313|Ensembl:ENSAPLP00000002373} OS=Anas platyrhynchos platyrhynchos (Northern mallard) Name=RDX {EC…
ENSAPLG00000002864	ENSAPLG00000002864;AL:chr1:136692642:136692654-136699412:136697159:136697748-136699412:-	ENSAPLT00000002962	ENSAPLT00000040628,ENSAPLT00000002962	0.07453718834714802	0.0965254436214896	0.02777551274595632	0.0	0.04668854783237539	0.033566175974812686	-0.039527807000000005	0.38211788210000003	RDX	GO:0005737//cytoplasm`cellular_component`The contents of a cell excluding the plasma membrane and nucleus, but including other subcellular structures. [ISBN:0198547684];GO:0005856//cytoskeleton`cellular_component`Any of the various filamentous elements that form the internal framework of cells, and typically remain after treatment of the cells with mild detergent to remove membrane constituents a…	K05762//RDX`radixin	ko04530//Tight junction`Cellular Processes`Cellular community - eukaryotes;ko04810//Regulation of actin cytoskeleton`Cellular Processes`Cell motility;ko05205//Proteoglycans in cancer`Human Diseases`Cancer: overview;ko05206//MicroRNAs in cancer`Human Diseases`Cancer: overview	-	XP_013817663.1//PREDICTED: radixin isoform X2`[Apteryx mantelli mantelli];XP_013817662.1//PREDICTED: radixin isoform X1`[Apteryx mantelli mantelli];OPJ81171.1//radixin isoform B`[Patagioenas fasciata monilis]	PF09379.13//FERM_N`FERM N-terminal domain;PF00373.21//FERM_M`FERM central domain;PF09380.13//FERM_C`FERM C-terminal PH-like domain;PF20492.1//ERM_helical`Ezrin/radixin/moesin, alpha-helical domain;PF00769.22//ERM_C`Ezrin/radixin/moesin family C terminal	-	tr|A0A8B9URJ9|A0A8B9URJ9_9AVES//Radixin {ECO:0000313|Ensembl:ENSAZOP00000013469} OS=Anas zonorhyncha (Eastern spot-billed duck) PE=4;tr|A0A8B9QAH1|A0A8B9QAH1_APTOW//Radixin {ECO:0000313|Ensembl:ENSAOWP00000022989} OS=Apteryx owenii (Little spotted kiwi) PE=4;tr|U3I552|U3I552_ANAPP//Radixin {ECO:0000313|Ensembl:ENSAPLP00000002373} OS=Anas platyrhynchos platyrhynchos (Northern mallard) Name=RDX {EC…
ENSAPLG00000006246	ENSAPLG00000006246;AL:chr1:137168535:137168635-137194136:137190616:137190801-137194136:-	ENSAPLT00000006493	ENSAPLT00000045894,ENSAPLT00000006493	0.34498173557631745	0.30820706211978005	0.2773219682641244	0.10549305963518783	0.14944397025251066	0.19297028609106304	-0.1608678167	0.0154845155	PSPC1	GO:0005737//cytoplasm`cellular_component`The contents of a cell excluding the plasma membrane and nucleus, but including other subcellular structures. [ISBN:0198547684];GO:0016607//nuclear speck`cellular_component`A discrete extra-nucleolar subnuclear domain, 20-50 in number, in which splicing factors are seen to be localized by immunofluorescence microscopy. [http://www.cellnucleus.com/];GO:0005…	K24993//PSPC1`paraspeckle component 1	-	-	XP_029898434.1//paraspeckle component 1 isoform X1`[Aquila chrysaetos chrysaetos]	PF00076.25//RRM_1`RNA recognition motif. (a.k.a. RRM, RBD, or RNP domain);PF08075.14//NOPS`NOPS (NUC059) domain	TF_others//-	tr|U3IF36|U3IF36_ANAPP//Paraspeckle component 1 {ECO:0000256|ARBA:ARBA00020221} OS=Anas platyrhynchos platyrhynchos (Northern mallard) Name=PSPC1 {ECO:0000313|Ensembl:ENSAPLP00000005858} PE=3;tr|A0A493TR54|A0A493TR54_ANAPP//Paraspeckle component 1 {ECO:0000256|ARBA:ARBA00020221} OS=Anas platyrhynchos platyrhynchos (Northern mallard) Name=PSPC1 {ECO:0000313|Ensembl:ENSAPLP00000028299} PE=3
ENSAPLG00000003163	ENSAPLG00000003163;AL:chr1:137618753:137618880-137620417:137619671:137619782-137620417:-	ENSAPLT00000003217	ENSAPLT00000003217,ENSAPLT00000022318	1.0	0.9808029480004286	1.0	0.99025287931908	1.0	1.0	0.0031499771	0.3226773227	EEF1AKMT1	GO:0005737//cytoplasm`cellular_component`The contents of a cell excluding the plasma membrane and nucleus, but including other subcellular structures. [ISBN:0198547684];GO:0003676//nucleic acid binding`molecular_function`Binding to a nucleic acid. [GOC:jl];GO:0016279//protein-lysine N-methyltransferase activity`molecular_function`Catalysis of the transfer of a methyl group from S-adenosyl-L-methi…	K22855//EEF1AKMT1, EFM5`EEF1A lysine methyltransferase 1 [EC:2.1.1.-]	-	-	XP_021133952.2//EEF1A lysine methyltransferase 1`[Anas platyrhynchos];XP_032051994.1//EEF1A lysine methyltransferase 1`[Aythya fuligula]	PF10237.12//N6-adenineMlase`Probable N6-adenine methyltransferase	-	tr|U3I5V5|U3I5V5_ANAPP//EEF1A lysine methyltransferase 1 {ECO:0000256|HAMAP-Rule:MF_03187} EC=2.1.1.- {ECO:0000256|HAMAP-Rule:MF_03187} N(6)-adenine-specific DNA methyltransferase 2 {ECO:0000256|HAMAP-Rule:MF_03187} Protein-lysine N-methyltransferase N6AMT2 {ECO:0000256|HAMAP-Rule:MF_03187} OS=Anas platyrhynchos platyrhynchos (Northern mallard) Synonyms=N6AMT2 {ECO:0000256|HAMAP-Rule:MF_03187} PE…
ENSAPLG00000009849	ENSAPLG00000009849;AL:chr1:149161478:149161692-149167419:149166042:149166400-149167419:-	ENSAPLT00000043280	ENSAPLT00000043280,ENSAPLT00000010285,ENSAPLT00000028144	0.6089905547149869	0.5702782562996382	0.4869534434987406	0.256293947138195	0.3812371153254167	0.3366300877008304	-0.2306870348	0.004995005	ASMTL	GO:0047429//nucleoside-triphosphate diphosphatase activity`molecular_function`Catalysis of the reaction: H2O + a nucleoside triphosphate = diphosphate + a nucleotide. [MetaCyc:3.6.1.19-RXN];GO:0008171//O-methyltransferase activity`molecular_function`Catalysis of the transfer of a methyl group to the oxygen atom of an acceptor molecule. [GOC:ai];GO:0032259//methylation`biological_process`The proce…	K25435//ASMTL`putative bifunctional nucleoside triphosphate pyrophosphatase / methyltransferase [EC:3.6.1.- 2.1.1.-]	ko00240//Pyrimidine metabolism`Metabolism`Nucleotide metabolism;ko01100//Metabolic pathways`Metabolism`Global and overview maps;ko01232//Nucleotide metabolism`Metabolism`Global and overview maps	-	XP_027302966.2//probable bifunctional dTTP/UTP pyrophosphatase/methyltransferase protein isoform X1`[Anas platyrhynchos];XP_027302975.2//probable bifunctional dTTP/UTP pyrophosphatase/methyltransferase protein isoform X2`[Anas platyrhynchos]	PF02545.17//Maf`Maf-like protein;PF16864.8//Dimerisation2`Dimerisation domain;PF00891.21//Methyltransf_2`O-methyltransferase domain	-	tr|A0A493T3L0|A0A493T3L0_ANAPP//Acetylserotonin O-methyltransferase like {ECO:0000313|Ensembl:ENSAPLP00000020245} OS=Anas platyrhynchos platyrhynchos (Northern mallard) Name=ASMTL {ECO:0000313|Ensembl:ENSAPLP00000020245} PE=3;tr|U3IQR6|U3IQR6_ANAPP//Acetylserotonin O-methyltransferase like {ECO:0000313|Ensembl:ENSAPLP00000009589} OS=Anas platyrhynchos platyrhynchos (Northern mallard) Name=ASMTL {…
ENSAPLG00000009313	ENSAPLG00000009313;AL:chr1:159416776:159416890-159417721:159417278:159417469-159417721:-	ENSAPLT00000040506,ENSAPLT00000039024,ENSAPLT00000017473,ENSAPLT00000044909	ENSAPLT00000009730,ENSAPLT00000040506,ENSAPLT00000039024,ENSAPLT00000044909,ENSAPLT00000017473,ENSAPLT00000033263,ENSAPLT00000017232	0.9369270177725524	0.9428387331991466	0.9253409244548128	0.9505737850819396	0.9291961843619466	0.9421387482338589	0.0056006808	0.2807192807	-	GO:0046872//metal ion binding`molecular_function`Binding to a metal ion. [GOC:ai];GO:0110165//cellular anatomical entity`cellular_component`A part of a cellular organism that is either an immaterial entity or a material entity with granularity above the level of a protein complex but below that of an anatomical system. Or, a substance produced by a cellular organism with granularity above the lev…	K23354//LIMS1_2, PINCH1_2`LIM and senescent cell antigen-like-containing domain protein 1/2	-	-	XP_037753522.1//LIM and senescent cell antigen-like-containing domain protein 1 isoform X6`[Chelonia mydas];XP_027637271.1//LIM and senescent cell antigen-like-containing domain protein 1 isoform X6`[Falco peregrinus];XP_027300818.1//LIM and senescent cell antigen-like-containing domain protein 1 isoform X1`[Anas platyrhynchos];XP_030326956.1//LIM and senescent cell antigen-like-containing domain…	PF00412.25//LIM`LIM domain	-	tr|A0A493T391|A0A493T391_ANAPP//Uncharacterized protein {ECO:0000313|Ensembl:ENSAPLP00000020337} OS=Anas platyrhynchos platyrhynchos (Northern mallard) PE=4;tr|A0A493T743|A0A493T743_ANAPP//LIM domain-containing protein {ECO:0000256|PIRNR:PIRNR038003} OS=Anas platyrhynchos platyrhynchos (Northern mallard) PE=4;tr|A0A493TZS5|A0A493TZS5_ANAPP//LIM domain-containing protein {ECO:0000256|PIRNR:PIRNR03…
ENSAPLG00000011385	ENSAPLG00000011385;AL:chr1:177522286:177523737-177537160:177534165:177535306-177537160:-	ENSAPLT00000038668	ENSAPLT00000011876,ENSAPLT00000038668,ENSAPLT00000018745	0.03933329902440808	0.033588993057267966	0.054829051844737055	0.024144030655120455	0.00924615265422152	0.010803991263609621	-0.0278523898	0.1643356643	NDFIP2	GO:0005737//cytoplasm`cellular_component`The contents of a cell excluding the plasma membrane and nucleus, but including other subcellular structures. [ISBN:0198547684];GO:0016021//integral component of membrane`cellular_component`The component of a membrane consisting of the gene products and protein complexes having at least some part of their peptide sequence embedded in the hydrophobic region…	K25839//NDFIP`NEDD4 family-interacting protein	-	-	KFP46691.1//NEDD4 family-interacting protein 2, partial`[Cathartes aura];XP_027298757.1//NEDD4 family-interacting protein 2 isoform X1`[Anas platyrhynchos];XP_027298766.1//NEDD4 family-interacting protein 2 isoform X2`[Anas platyrhynchos]	-	-	tr|A0A493T2D0|A0A493T2D0_ANAPP//Nedd4 family interacting protein 2 {ECO:0000313|Ensembl:ENSAPLP00000019810} OS=Anas platyrhynchos platyrhynchos (Northern mallard) Name=NDFIP2 {ECO:0000313|Ensembl:ENSAPLP00000019810} PE=4;tr|U3IV80|U3IV80_ANAPP//Nedd4 family interacting protein 2 {ECO:0000313|Ensembl:ENSAPLP00000011153} OS=Anas platyrhynchos platyrhynchos (Northern mallard) Name=NDFIP2 {ECO:000031…
ENSAPLG00000012265	ENSAPLG00000012265;AL:chr1:196899901:196901282-196905837:196902197:196902299-196905837:-	ENSAPLG00000012265.t3,ENSAPLG00000012265.t4	ENSAPLT00000025001,ENSAPLG00000012265.t3,ENSAPLT00000023036,ENSAPLG00000012265.t4,ENSAPLT00000022814,ENSAPLT00000012854	0.8798976082196992	0.921067060291996	0.9586786228090656	0.9800655265739332	0.9773590618956888	0.965804159591725	0.054528485599999996	0.1293706294	PICALM	GO:0072583//clathrin-dependent endocytosis`biological_process`An endocytosis process that begins when material is taken up into clathrin-coated pits, which then pinch off to form clathrin-coated endocytic vesicles. [GOC:BHF, GOC:mah, PMID:18498251, PMID:8970738, PMID:9234965];GO:0007611//learning or memory`biological_process`The acquisition and processing of information and/or the storage and ret…	K20044//PICALM`phosphatidylinositol-binding clathrin assembly protein	-	-	XP_032040336.1//phosphatidylinositol-binding clathrin assembly protein isoform X3`[Aythya fuligula];XP_027322732.1//LOW QUALITY PROTEIN: phosphatidylinositol-binding clathrin assembly protein`[Anas platyrhynchos];XP_032040326.1//phosphatidylinositol-binding clathrin assembly protein isoform X2`[Aythya fuligula];XP_032040318.1//phosphatidylinositol-binding clathrin assembly protein isoform X1`[Ayt…	PF01417.23//ENTH`ENTH domain;PF07651.19//ANTH`ANTH domain	-	tr|A0A493TP05|A0A493TP05_ANAPP//Phosphatidylinositol binding clathrin assembly protein {ECO:0000313|Ensembl:ENSAPLP00000027330} OS=Anas platyrhynchos platyrhynchos (Northern mallard) Name=PICALM {ECO:0000313|Ensembl:ENSAPLP00000027330} PE=3;tr|A0A493TAQ8|A0A493TAQ8_ANAPP//Phosphatidylinositol binding clathrin assembly protein {ECO:0000313|Ensembl:ENSAPLP00000022974} OS=Anas platyrhynchos platyrhy…
ENSAPLG00000005618	ENSAPLG00000005618;AL:chr1:1801391-1806705:1806853:1801391-1809099:1809286:+	ENSAPLT00000017919	ENSAPLT00000042299,ENSAPLT00000017919	0.9969095398498996	0.994272108428218	0.9931319820370934	0.9931742234771522	0.9977420614856616	0.9974490254423338	0.00135056	0.36813186810000004	CHCHD3	-	K17563//CHCHD3`MICOS complex subunit MIC19	-	-	XP_027317052.1//MICOS complex subunit MIC19 isoform X4`[Anas platyrhynchos]	PF05300.14//MIC19_MIC25`MICOS complex subunit MIC19/MIC25	-	tr|A0A8B9THY3|A0A8B9THY3_ANAPL//Coiled-coil-helix-coiled-coil-helix domain containing 3 {ECO:0000313|Ensembl:ENSAPLP00020021733} OS=Anas platyrhynchos (Mallard) (Anas boschas) Name=CHCHD3 {ECO:0000313|Ensembl:ENSAPLP00020021733} PE=4;tr|A0A6J3E175|A0A6J3E175_AYTFU//MICOS complex subunit MIC19 isoform X2 {ECO:0000313|RefSeq:XP_032055915.1} OS=Aythya fuligula (Tufted duck) (Anas fuligula) Name=CHCH…
ENSAPLG00000007987	ENSAPLG00000007987;AL:chr1:3711224-3712074:3712111:3711224-3712628:3712631:+	ENSAPLT00000017814,ENSAPLT00000047679	ENSAPLT00000047679,ENSAPLT00000008325,ENSAPLT00000017814	0.8565081419737687	0.8806981955380064	0.8625063568861404	0.5358192194011175	0.41759863647064505	0.5574557000524327	-0.3629463795	0.0	ATP5F1C	GO:0045261//proton-transporting ATP synthase complex, catalytic core F(1)`cellular_component`The sector of a hydrogen-transporting ATP synthase complex in which the catalytic activity resides; it comprises the catalytic core and central stalk, and is peripherally associated with a membrane, such as the plasma membrane or the mitochondrial inner membrane, when the entire ATP synthase is assembled.…	K02136//ATPeF1G, ATP5C1, ATP3`F-type H+-transporting ATPase subunit gamma	ko00190//Oxidative phosphorylation`Metabolism`Energy metabolism;ko01100//Metabolic pathways`Metabolism`Global and overview maps;ko04714//Thermogenesis`Organismal Systems`Environmental adaptation;ko05010//Alzheimer disease`Human Diseases`Neurodegenerative disease;ko05012//Parkinson disease`Human Diseases`Neurodegenerative disease;ko05014//Amyotrophic lateral sclerosis`Human Diseases`Neurodegenerat…	-	XP_027316633.2//ATP synthase subunit gamma, mitochondrial isoform X1`[Anas platyrhynchos];XP_027316637.2//ATP synthase subunit gamma, mitochondrial isoform X2`[Anas platyrhynchos]	PF00231.22//ATP-synt`ATP synthase	-	tr|A0A493T258|A0A493T258_ANAPP//ATP synthase subunit gamma {ECO:0000256|RuleBase:RU004001} OS=Anas platyrhynchos platyrhynchos (Northern mallard) Name=ATP5F1C {ECO:0000313|Ensembl:ENSAPLP00000019735} PE=3;tr|A0A493TXN9|A0A493TXN9_ANAPP//ATP synthase subunit gamma {ECO:0000256|RuleBase:RU004001} OS=Anas platyrhynchos platyrhynchos (Northern mallard) Name=ATP5F1C {ECO:0000313|Ensembl:ENSAPLP0000003…
ENSAPLG00000030788	ENSAPLG00000030788;AL:chr1:10088436-10088534:10088821:10088436-10115330:10116068:+	ENSAPLT00000041848	ENSAPLT00000023843,ENSAPLT00000041848	1.0	0.9775265555210596	1.0	1.0	1.0	1.0	0.0074911482	0.39110889109999997	-	-	-	-	-	-	-	-	-
ENSAPLG00000016163	ENSAPLG00000016163;AL:chr1:43799589-43800574:43800702:43799589-43801028:43801391:+	ENSAPLT00000029191	ENSAPLT00000016922,ENSAPLT00000029191	0.06652959287082949	0.07890268570331763	0.08638895947478152	0.07239698640186686	0.03387727675674072	0.0638843835952136	-0.0205541971	0.2612387612	NUP205	GO:0034399//nuclear periphery`cellular_component`The portion of the nuclear lumen proximal to the inner nuclear membrane. [GOC:krc, GOC:mah];GO:0017056//structural constituent of nuclear pore`molecular_function`The action of a molecule that contributes to the structural integrity of the nuclear pore complex, a protein-lined channel in the nuclear envelope that allows the transfer of macromolecule…	K14310//NUP205, NUP192`nuclear pore complex protein Nup205	ko03013//Nucleocytoplasmic transport`Genetic Information Processing`Translation;ko05014//Amyotrophic lateral sclerosis`Human Diseases`Neurodegenerative disease	-	XP_027308509.2//nuclear pore complex protein Nup205`[Anas platyrhynchos]	PF11894.11//Nup192`Nuclear pore complex scaffold, nucleoporins 186/192/205	-	tr|U3J9D1|U3J9D1_ANAPP//Nucleoporin 205 {ECO:0000313|Ensembl:ENSAPLP00000016109} OS=Anas platyrhynchos platyrhynchos (Northern mallard) Name=NUP205 {ECO:0000313|Ensembl:ENSAPLP00000016109} PE=3;tr|A0A493T723|A0A493T723_ANAPP//Nucleoporin 205 {ECO:0000313|Ensembl:ENSAPLP00000021709} OS=Anas platyrhynchos platyrhynchos (Northern mallard) Name=NUP205 {ECO:0000313|Ensembl:ENSAPLP00000021709} PE=3
ENSAPLG00000007839	ENSAPLG00000007839;AL:chr1:51307064-51308029:51308293:51307064-51308959:51309220:+	ENSAPLT00000027413	ENSAPLT00000027413,ENSAPLT00000008131	0.02694329159937718	0.0	0.0	0.0	0.0	0.0	-0.0089810972	0.3021978022	CCDC59	-	-	-	-	XP_027307167.2//thyroid transcription factor 1-associated protein 26`[Anas platyrhynchos]	PF08524.14//rRNA_processing`rRNA processing	-	tr|A0A493TI98|A0A493TI98_ANAPP//Coiled-coil domain containing 59 {ECO:0000313|Ensembl:ENSAPLP00000025616} OS=Anas platyrhynchos platyrhynchos (Northern mallard) Name=CCDC59 {ECO:0000313|Ensembl:ENSAPLP00000025616} PE=4;tr|U3IJP7|U3IJP7_ANAPP//Coiled-coil domain containing 59 {ECO:0000313|Ensembl:ENSAPLP00000007469} OS=Anas platyrhynchos platyrhynchos (Northern mallard) Name=CCDC59 {ECO:0000313|En…
ENSAPLG00000016241	ENSAPLG00000016241;AL:chr1:53711802-53713869:53715007:53711802-53724071:53724113:+	ENSAPLT00000038149	ENSAPLT00000016940,ENSAPLT00000038149	1.0	1.0	1.0	0.9364262361732566	0.980907131154938	0.975126639954238	-0.035846664199999996	0.3341658342	C1QTNF6	GO:0005576//extracellular region`cellular_component`The space external to the outermost structure of a cell. For cells without external protective or external encapsulating structures this refers to space outside of the plasma membrane. This term covers the host cell environment outside an intracellular parasite. [GOC:go_curators];GO:0032991//protein-containing complex`cellular_component`A stable…	K19470//C1QTNF1_6_8`complement C1q tumor necrosis factor-related protein 1/6/8	-	-	XP_027306043.1//complement C1q tumor necrosis factor-related protein 6`[Anas platyrhynchos]	PF01391.21//Collagen`Collagen triple helix repeat (20 copies);PF00386.24//C1q`C1q domain	-	tr|U3J9E9|U3J9E9_ANAPP//C1q and TNF related 6 {ECO:0000313|Ensembl:ENSAPLP00000016127} OS=Anas platyrhynchos platyrhynchos (Northern mallard) Name=C1QTNF6 {ECO:0000313|Ensembl:ENSAPLP00000016127} PE=4;tr|A0A493TRK6|A0A493TRK6_ANAPP//C1q and TNF related 6 {ECO:0000313|Ensembl:ENSAPLP00000028492} OS=Anas platyrhynchos platyrhynchos (Northern mallard) Name=C1QTNF6 {ECO:0000313|Ensembl:ENSAPLP0000002…
ENSAPLG00000016241	ENSAPLG00000016241;AL:chr1:53711802-53713869:53715007:53711802-53724071:53725113:+	ENSAPLT00000038149	ENSAPLT00000038149,ENSAPLT00000035793	1.0	1.0	0.9741392820349452	1.0	1.0	1.0	0.0086202393	0.3341658342	C1QTNF6	GO:0005576//extracellular region`cellular_component`The space external to the outermost structure of a cell. For cells without external protective or external encapsulating structures this refers to space outside of the plasma membrane. This term covers the host cell environment outside an intracellular parasite. [GOC:go_curators];GO:0032991//protein-containing complex`cellular_component`A stable…	K19470//C1QTNF1_6_8`complement C1q tumor necrosis factor-related protein 1/6/8	-	-	XP_027306043.1//complement C1q tumor necrosis factor-related protein 6`[Anas platyrhynchos]	PF01391.21//Collagen`Collagen triple helix repeat (20 copies);PF00386.24//C1q`C1q domain	-	tr|U3J9E9|U3J9E9_ANAPP//C1q and TNF related 6 {ECO:0000313|Ensembl:ENSAPLP00000016127} OS=Anas platyrhynchos platyrhynchos (Northern mallard) Name=C1QTNF6 {ECO:0000313|Ensembl:ENSAPLP00000016127} PE=4;tr|A0A493TRK6|A0A493TRK6_ANAPP//C1q and TNF related 6 {ECO:0000313|Ensembl:ENSAPLP00000028492} OS=Anas platyrhynchos platyrhynchos (Northern mallard) Name=C1QTNF6 {ECO:0000313|Ensembl:ENSAPLP0000002…
ENSAPLG00000011004	ENSAPLG00000011004;AL:chr1:65602526-65604232:65604921:65602526-65607401:65607466:+	ENSAPLT00000011400	ENSAPLT00000011400,ENSAPLT00000035246	1.0	0.9743881579747458	0.9691882706532532	0.9284719874043704	0.9519969858143572	0.9780138767015596	-0.0283645262	0.21328671329999999	STRAP	GO:0016829//lyase activity`molecular_function`Catalysis of the cleavage of C-C, C-O, C-N and other bonds by other means than by hydrolysis or oxidation, or conversely adding a group to a double bond. They differ from other enzymes in that two substrates are involved in one reaction direction, but only one in the other direction. When acting on the single substrate, a molecule is eliminated and th…	K13137//STRAP, UNRIP`serine-threonine kinase receptor-associated protein	-	-	KAF4789328.1//hypothetical protein TURU_152184`[Turdus rufiventris];XP_027317503.1//serine-threonine kinase receptor-associated protein`[Anas platyrhynchos]	PF00400.35//WD40`WD domain, G-beta repeat;PF01791.12//DeoC`DeoC/LacD family aldolase	-	tr|A0A493TES9|A0A493TES9_ANAPP//2-deoxy-D-ribose 5-phosphate aldolase {ECO:0000256|ARBA:ARBA00022202} EC=4.1.2.4 {ECO:0000256|ARBA:ARBA00012515} Phosphodeoxyriboaldolase {ECO:0000256|ARBA:ARBA00019174} OS=Anas platyrhynchos platyrhynchos (Northern mallard) Name=STRAP {ECO:0000313|Ensembl:ENSAPLP00000024188} PE=4;tr|A0A493T4S5|A0A493T4S5_ANAPP//Serine/threonine kinase receptor associated protein {…
ENSAPLG00000008917	ENSAPLG00000008917;AL:chr1:72976042-72976829:72976933:72976042-72979204:72979227:+	ENSAPLT00000039165	ENSAPLT00000039165,ENSAPLT00000009265	1.0	1.0	1.0	1.0	0.9736039728736168	1.0	-0.0087986757	0.3371628372	MCAT	GO:0006633//fatty acid biosynthetic process`biological_process`The chemical reactions and pathways resulting in the formation of a fatty acid, any of the aliphatic monocarboxylic acids that can be liberated by hydrolysis from naturally occurring fats and oils. Fatty acids are predominantly straight-chain acids of 4 to 24 carbon atoms, which may be saturated or unsaturated; branched fatty acids an…	K00645//fabD, MCAT, MCT1`[acyl-carrier-protein] S-malonyltransferase [EC:2.3.1.39]	ko00061//Fatty acid biosynthesis`Metabolism`Lipid metabolism;ko01100//Metabolic pathways`Metabolism`Global and overview maps;ko01212//Fatty acid metabolism`Metabolism`Global and overview maps	-	XP_027305848.1//malonyl-CoA-acyl carrier protein transacylase, mitochondrial`[Anas platyrhynchos]	PF00698.24//Acyl_transf_1`Acyl transferase domain	-	tr|A0A493SU20|A0A493SU20_ANAPP//Malonyl-CoA-acyl carrier protein transacylase {ECO:0000313|Ensembl:ENSAPLP00000016990} OS=Anas platyrhynchos platyrhynchos (Northern mallard) Name=MCAT {ECO:0000313|Ensembl:ENSAPLP00000016990} PE=4;tr|U3IMW0|U3IMW0_ANAPP//Malonyl-CoA-acyl carrier protein transacylase {ECO:0000313|Ensembl:ENSAPLP00000008583} OS=Anas platyrhynchos platyrhynchos (Northern mallard) Nam…
ENSAPLG00000003404	ENSAPLG00000003404;AL:chr1:76273424-76274632:76274702:76273424-76276072:76276613:+	ENSAPLT00000003516	ENSAPLT00000034135,ENSAPLT00000003516,ENSAPLT00000023520	0.7990813611142565	0.7750445746986536	0.7087509606335252	0.8061072950754571	0.7177288968514604	0.8213525171476541	0.0207706042	0.2597402597	RECQL	GO:0006310//DNA recombination`biological_process`Any process in which a new genotype is formed by reassortment of genes resulting in gene combinations different from those that were present in the parents. In eukaryotes genetic recombination can occur by chromosome assortment, intrachromosomal recombination, or nonreciprocal interchromosomal recombination. Interchromosomal recombination occurs by…	K10899//RECQL`ATP-dependent DNA helicase Q1 [EC:5.6.2.4]	-	-	XP_012958369.1//ATP-dependent DNA helicase Q1`[Anas platyrhynchos]	PF00270.32//DEAD`DEAD/DEAH box helicase;PF00271.34//Helicase_C`Helicase conserved C-terminal domain;PF16124.8//RecQ_Zn_bind`RecQ zinc-binding	-	tr|U3I6Q1|U3I6Q1_ANAPP//ATP-dependent DNA helicase {ECO:0000256|RuleBase:RU364117} EC=3.6.4.12 {ECO:0000256|RuleBase:RU364117} OS=Anas platyrhynchos platyrhynchos (Northern mallard) Name=RECQL {ECO:0000313|Ensembl:ENSAPLP00000002922} PE=3;tr|A0A8B9UV22|A0A8B9UV22_9AVES//RecQ like helicase {ECO:0000313|Ensembl:ENSAZOP00000013341} OS=Anas zonorhyncha (Eastern spot-billed duck) PE=4
ENSAPLG00000025146	ENSAPLG00000025146;AL:chr1:108971837-108973169:108973400:108971837-108983362:108983542:+	ENSAPLT00000039214,ENSAPLT00000037253	ENSAPLT00000037253,ENSAPLT00000028293,ENSAPLT00000039214,ENSAPLT00000036208	0.040435407928815836	0.0653915964914811	0.05953514718895948	0.031734076624490085	0.008676710535747615	0.015307083821951737	-0.0365480935	0.0709290709	-	GO:0006412//translation`biological_process`The cellular metabolic process in which a protein is formed, using the sequence of a mature mRNA or circRNA molecule to specify the sequence of amino acids in a polypeptide chain. Translation is mediated by the ribosome, and begins with the formation of a ternary complex between aminoacylated initiator methionine tRNA, GTP, and initiation factor 2, which…	K02990//RP-S6, MRPS6, rpsF`small subunit ribosomal protein S6;K14383//SLC5A3, SMIT`solute carrier family 5 (sodium/myo-inositol cotransporter), member 3	ko03010//Ribosome`Genetic Information Processing`Translation	-	XP_038022076.1//28S ribosomal protein S6, mitochondrial`[Anas platyrhynchos];EOB05562.1//28S ribosomal protein S6, mitochondrial, partial`[Anas platyrhynchos];XP_012949600.1//sodium/myo-inositol cotransporter`[Anas platyrhynchos]	PF01250.20//Ribosomal_S6`Ribosomal protein S6;PF00474.20//SSF`Sodium:solute symporter family	-	tr|A0A493TRN4|A0A493TRN4_ANAPP//Uncharacterized protein {ECO:0000313|Ensembl:ENSAPLP00000028260} OS=Anas platyrhynchos platyrhynchos (Northern mallard) PE=3;tr|A0A493T6B4|A0A493T6B4_ANAPP//Uncharacterized protein {ECO:0000313|Ensembl:ENSAPLP00000021185} OS=Anas platyrhynchos platyrhynchos (Northern mallard) PE=3;tr|A0A493T8E2|A0A493T8E2_ANAPP//Uncharacterized protein {ECO:0000313|Ensembl:ENSAPLP0…
ENSAPLG00000011785	ENSAPLG00000011785;AL:chr1:126173737-126174379:126174449:126173737-126174539:126174913:+	ENSAPLT00000026320	ENSAPLT00000012335,ENSAPLT00000026320	0.023731249060665174	0.008269211424384694	0.007375852950994963	0.019631714175045625	0.0192142251614896	0.012599036234287032	0.0040228874	0.35814185810000004	RBBP7	-	K11659//RBBP7`histone-binding protein RBBP7	ko03082//ATP-dependent chromatin remodeling`Genetic Information Processing`Chromosome;ko03083//Polycomb repressive complex`Genetic Information Processing`Chromosome	-	XP_027303820.1//histone-binding protein RBBP7 isoform X2`[Anas platyrhynchos]	PF12265.11//CAF1C_H4-bd`Histone-binding protein RBBP4 or subunit C of CAF1 complex;PF00400.35//WD40`WD domain, G-beta repeat	-	tr|A0A8B9TQK1|A0A8B9TQK1_ANAPL//RB binding protein 7, chromatin remodeling factor {ECO:0000313|Ensembl:ENSAPLP00020023804} OS=Anas platyrhynchos (Mallard) (Anas boschas) Name=RBBP7 {ECO:0000313|Ensembl:ENSAPLP00020023804} PE=4;tr|A0A8B9TPB7|A0A8B9TPB7_ANAPL//RB binding protein 7, chromatin remodeling factor {ECO:0000313|Ensembl:ENSAPLP00020023803} OS=Anas platyrhynchos (Mallard) (Anas boschas) Na…
ENSAPLG00000013046	ENSAPLG00000013046;AL:chr1:127705566-127706284:127706364:127705566-127707924:127708073:+	ENSAPLT00000025475,ENSAPLT00000021012	ENSAPLT00000037038,ENSAPLT00000013589,ENSAPLT00000045722,ENSAPLT00000025475,ENSAPLT00000046435,ENSAPLT00000021012	0.9715270280674476	0.943740377253654	0.9370603552097244	1.0	1.0	0.9673638779246656	0.0383453725	0.1898101898	GPM6B	GO:0016021//integral component of membrane`cellular_component`The component of a membrane consisting of the gene products and protein complexes having at least some part of their peptide sequence embedded in the hydrophobic region of the membrane. [GOC:dos, GOC:go_curators];GO:0005886//plasma membrane`cellular_component`The membrane surrounding a cell that separates the cell from its external env…	K17271//PLP1`myelin proteolipid protein	-	-	POI24258.1//hypothetical protein CIB84_011992, partial`[Bambusicola thoracicus];XP_009869958.1//PREDICTED: neuronal membrane glycoprotein M6-b`[Apaloderma vittatum];XP_030332779.1//neuronal membrane glycoprotein M6-b isoform X2`[Strigops habroptila];XP_035398188.1//neuronal membrane glycoprotein M6-b isoform X4`[Cygnus atratus];XP_013055569.1//PREDICTED: neuronal membrane glycoprotein M6-b isofor…	PF01275.22//Myelin_PLP`Myelin proteolipid protein (PLP or lipophilin)	-	tr|U3J017|U3J017_ANAPP//Glycoprotein M6B {ECO:0000313|Ensembl:ENSAPLP00000012844} OS=Anas platyrhynchos platyrhynchos (Northern mallard) Name=GPM6B {ECO:0000313|Ensembl:ENSAPLP00000012844} PE=3;tr|A0A493TVW2|A0A493TVW2_ANAPP//Glycoprotein M6B {ECO:0000313|Ensembl:ENSAPLP00000029944} OS=Anas platyrhynchos platyrhynchos (Northern mallard) Name=GPM6B {ECO:0000313|Ensembl:ENSAPLP00000029944} PE=3;tr|…
ENSAPLG00000013046	ENSAPLG00000013046;AL:chr1:127705566-127706284:127706364:127705566-127707924:127710443:+	ENSAPLT00000025475,ENSAPLT00000021012	ENSAPLG00000013046.t1,ENSAPLT00000021012,ENSAPLT00000025475	0.2725655484573368	0.3176233466791525	0.22018306735600732	0.3584907483219937	0.4015709001309256	0.34974425235191736	0.0998113128	0.0699300699	GPM6B	GO:0016021//integral component of membrane`cellular_component`The component of a membrane consisting of the gene products and protein complexes having at least some part of their peptide sequence embedded in the hydrophobic region of the membrane. [GOC:dos, GOC:go_curators];GO:0005886//plasma membrane`cellular_component`The membrane surrounding a cell that separates the cell from its external env…	K17271//PLP1`myelin proteolipid protein	-	-	POI24258.1//hypothetical protein CIB84_011992, partial`[Bambusicola thoracicus];XP_009869958.1//PREDICTED: neuronal membrane glycoprotein M6-b`[Apaloderma vittatum];XP_030332779.1//neuronal membrane glycoprotein M6-b isoform X2`[Strigops habroptila];XP_035398188.1//neuronal membrane glycoprotein M6-b isoform X4`[Cygnus atratus];XP_013055569.1//PREDICTED: neuronal membrane glycoprotein M6-b isofor…	PF01275.22//Myelin_PLP`Myelin proteolipid protein (PLP or lipophilin)	-	tr|U3J017|U3J017_ANAPP//Glycoprotein M6B {ECO:0000313|Ensembl:ENSAPLP00000012844} OS=Anas platyrhynchos platyrhynchos (Northern mallard) Name=GPM6B {ECO:0000313|Ensembl:ENSAPLP00000012844} PE=3;tr|A0A493TVW2|A0A493TVW2_ANAPP//Glycoprotein M6B {ECO:0000313|Ensembl:ENSAPLP00000029944} OS=Anas platyrhynchos platyrhynchos (Northern mallard) Name=GPM6B {ECO:0000313|Ensembl:ENSAPLP00000029944} PE=3;tr|…
ENSAPLG00000013046	ENSAPLG00000013046;AL:chr1:127705566-127705939:127705976:127705566-127706284:127706364:+	ENSAPLT00000030705	ENSAPLT00000030705,ENSAPLT00000021012,ENSAPLT00000025475	0.0	0.0	0.0	0.0	0.0	0.01931692011376657	0.0064389734	0.3191808192	GPM6B	GO:0016021//integral component of membrane`cellular_component`The component of a membrane consisting of the gene products and protein complexes having at least some part of their peptide sequence embedded in the hydrophobic region of the membrane. [GOC:dos, GOC:go_curators];GO:0005886//plasma membrane`cellular_component`The membrane surrounding a cell that separates the cell from its external env…	K17271//PLP1`myelin proteolipid protein	-	-	POI24258.1//hypothetical protein CIB84_011992, partial`[Bambusicola thoracicus];XP_009869958.1//PREDICTED: neuronal membrane glycoprotein M6-b`[Apaloderma vittatum];XP_030332779.1//neuronal membrane glycoprotein M6-b isoform X2`[Strigops habroptila];XP_035398188.1//neuronal membrane glycoprotein M6-b isoform X4`[Cygnus atratus];XP_013055569.1//PREDICTED: neuronal membrane glycoprotein M6-b isofor…	PF01275.22//Myelin_PLP`Myelin proteolipid protein (PLP or lipophilin)	-	tr|U3J017|U3J017_ANAPP//Glycoprotein M6B {ECO:0000313|Ensembl:ENSAPLP00000012844} OS=Anas platyrhynchos platyrhynchos (Northern mallard) Name=GPM6B {ECO:0000313|Ensembl:ENSAPLP00000012844} PE=3;tr|A0A493TVW2|A0A493TVW2_ANAPP//Glycoprotein M6B {ECO:0000313|Ensembl:ENSAPLP00000029944} OS=Anas platyrhynchos platyrhynchos (Northern mallard) Name=GPM6B {ECO:0000313|Ensembl:ENSAPLP00000029944} PE=3;tr|…
ENSAPLG00000013046	ENSAPLG00000013046;AL:chr1:127705566-127705939:127705976:127705566-127707924:127710443:+	ENSAPLT00000030705	ENSAPLT00000030705,ENSAPLG00000013046.t1	0.0	0.0	0.0	0.0	0.0	0.010483316765578777	0.0034944389	0.3191808192	GPM6B	GO:0016021//integral component of membrane`cellular_component`The component of a membrane consisting of the gene products and protein complexes having at least some part of their peptide sequence embedded in the hydrophobic region of the membrane. [GOC:dos, GOC:go_curators];GO:0005886//plasma membrane`cellular_component`The membrane surrounding a cell that separates the cell from its external env…	K17271//PLP1`myelin proteolipid protein	-	-	POI24258.1//hypothetical protein CIB84_011992, partial`[Bambusicola thoracicus];XP_009869958.1//PREDICTED: neuronal membrane glycoprotein M6-b`[Apaloderma vittatum];XP_030332779.1//neuronal membrane glycoprotein M6-b isoform X2`[Strigops habroptila];XP_035398188.1//neuronal membrane glycoprotein M6-b isoform X4`[Cygnus atratus];XP_013055569.1//PREDICTED: neuronal membrane glycoprotein M6-b isofor…	PF01275.22//Myelin_PLP`Myelin proteolipid protein (PLP or lipophilin)	-	tr|U3J017|U3J017_ANAPP//Glycoprotein M6B {ECO:0000313|Ensembl:ENSAPLP00000012844} OS=Anas platyrhynchos platyrhynchos (Northern mallard) Name=GPM6B {ECO:0000313|Ensembl:ENSAPLP00000012844} PE=3;tr|A0A493TVW2|A0A493TVW2_ANAPP//Glycoprotein M6B {ECO:0000313|Ensembl:ENSAPLP00000029944} OS=Anas platyrhynchos platyrhynchos (Northern mallard) Name=GPM6B {ECO:0000313|Ensembl:ENSAPLP00000029944} PE=3;tr|…
ENSAPLG00000013046	ENSAPLG00000013046;AL:chr1:127705566-127706284:127706367:127705566-127707924:127710443:+	ENSAPLT00000020637	ENSAPLT00000020637,ENSAPLG00000013046.t1	0.07403770528781108	0.09464810936950407	0.06597415749665662	0.13074561997407189	0.11512961487189613	0.05785722407083314	0.0230241623	0.1898101898	GPM6B	GO:0016021//integral component of membrane`cellular_component`The component of a membrane consisting of the gene products and protein complexes having at least some part of their peptide sequence embedded in the hydrophobic region of the membrane. [GOC:dos, GOC:go_curators];GO:0005886//plasma membrane`cellular_component`The membrane surrounding a cell that separates the cell from its external env…	K17271//PLP1`myelin proteolipid protein	-	-	POI24258.1//hypothetical protein CIB84_011992, partial`[Bambusicola thoracicus];XP_009869958.1//PREDICTED: neuronal membrane glycoprotein M6-b`[Apaloderma vittatum];XP_030332779.1//neuronal membrane glycoprotein M6-b isoform X2`[Strigops habroptila];XP_035398188.1//neuronal membrane glycoprotein M6-b isoform X4`[Cygnus atratus];XP_013055569.1//PREDICTED: neuronal membrane glycoprotein M6-b isofor…	PF01275.22//Myelin_PLP`Myelin proteolipid protein (PLP or lipophilin)	-	tr|U3J017|U3J017_ANAPP//Glycoprotein M6B {ECO:0000313|Ensembl:ENSAPLP00000012844} OS=Anas platyrhynchos platyrhynchos (Northern mallard) Name=GPM6B {ECO:0000313|Ensembl:ENSAPLP00000012844} PE=3;tr|A0A493TVW2|A0A493TVW2_ANAPP//Glycoprotein M6B {ECO:0000313|Ensembl:ENSAPLP00000029944} OS=Anas platyrhynchos platyrhynchos (Northern mallard) Name=GPM6B {ECO:0000313|Ensembl:ENSAPLP00000029944} PE=3;tr|…
ENSAPLG00000005641	ENSAPLG00000005641;AL:chr1:140190029-140190819:140191938:140190029-140280108:140280747:+	ENSAPLT00000038307	ENSAPLT00000038307,ENSAPLT00000005851	0.9965725963204785	0.9946751441443006	0.9940726361438246	0.9975634934573656	0.9981268621531276	0.996753174444112	0.0023743845	0.3396603397	RPL21	GO:0003735//structural constituent of ribosome`molecular_function`The action of a molecule that contributes to the structural integrity of the ribosome. [GOC:mah];GO:0005829//cytosol`cellular_component`The part of the cytoplasm that does not contain organelles but which does contain other particulate matter, such as protein complexes. [GOC:hjd, GOC:jl];GO:0005840//ribosome`cellular_component`An i…	K02889//RP-L21e, RPL21`large subunit ribosomal protein L21e	ko03010//Ribosome`Genetic Information Processing`Translation;ko05171//Coronavirus disease - COVID-19`Human Diseases`Infectious disease: viral	-	XP_001233393.1//60S ribosomal protein L21 isoform X1`[Gallus gallus]	PF01157.21//Ribosomal_L21e`Ribosomal protein L21e	-	tr|A0A7K7L6N8|A0A7K7L6N8_9AVES//60S ribosomal protein L21 {ECO:0000256|ARBA:ARBA00021012} Fragment OS=Asarcornis scutulata ORFNames=ASASCU_R07054 {ECO:0000313|EMBL:NWZ26458.1} PE=3;tr|U3IDA0|U3IDA0_ANAPP//60S ribosomal protein L21 {ECO:0000256|ARBA:ARBA00021012} OS=Anas platyrhynchos platyrhynchos (Northern mallard) Name=RPL21 {ECO:0000313|Ensembl:ENSAPLP00000005222} PE=3
ENSAPLG00000006496	ENSAPLG00000006496;AL:chr1:140599395-140602525:140603122:140599395-140603613:140603660:+	ENSAPLT00000018760	ENSAPLT00000018760,ENSAPLT00000037790	0.981033486116182	0.9794941637955596	1.0	0.9910757983899251	0.9912612842794434	0.9916626345361128	0.0044906890999999996	0.3556443556	PAN3	GO:0000289//nuclear-transcribed mRNA poly(A) tail shortening`biological_process`Shortening of the poly(A) tail of a nuclear-transcribed mRNA from full length to an oligo(A) length. [GOC:krc];GO:0010606//positive regulation of cytoplasmic mRNA processing body assembly`biological_process`Any process that increases the rate, frequency, or extent of the aggregation, arrangement and bonding together o…	K12572//PAN3`PAB-dependent poly(A)-specific ribonuclease subunit 3	ko03018//RNA degradation`Genetic Information Processing`Folding, sorting and degradation	-	XP_038030834.1//PAN2-PAN3 deadenylation complex subunit PAN3 isoform X1`[Anas platyrhynchos];XP_038030841.1//PAN2-PAN3 deadenylation complex subunit PAN3 isoform X3`[Anas platyrhynchos];XP_038030842.1//PAN2-PAN3 deadenylation complex subunit PAN3 isoform X4`[Anas platyrhynchos];XP_038030835.1//PAN2-PAN3 deadenylation complex subunit PAN3 isoform X2`[Anas platyrhynchos];XP_013044823.1//PREDICTED: …	PF18101.4//Pan3_PK`Pan3 Pseudokinase domain	-	tr|A0A493T2B7|A0A493T2B7_ANAPP//PAN2-PAN3 deadenylation complex subunit PAN3 {ECO:0000256|HAMAP-Rule:MF_03181} PAB1P-dependent poly(A)-specific ribonuclease {ECO:0000256|HAMAP-Rule:MF_03181} Poly(A)-nuclease deadenylation complex subunit 3 {ECO:0000256|HAMAP-Rule:MF_03181} Short=PAN deadenylation complex subunit 3 {ECO:0000256|HAMAP-Rule:MF_03181} OS=Anas platyrhynchos platyrhynchos (Northern mal…
ENSAPLG00000006496	ENSAPLG00000006496;AL:chr1:140599395-140599776:140599939:140599395-140602525:140603122:+	ENSAPLT00000026849	ENSAPLT00000018760,ENSAPLT00000026849	0.006147652639215284	0.0	0.013908901596730212	0.0	0.0	0.0	-0.0066855181	0.3556443556	PAN3	GO:0000289//nuclear-transcribed mRNA poly(A) tail shortening`biological_process`Shortening of the poly(A) tail of a nuclear-transcribed mRNA from full length to an oligo(A) length. [GOC:krc];GO:0010606//positive regulation of cytoplasmic mRNA processing body assembly`biological_process`Any process that increases the rate, frequency, or extent of the aggregation, arrangement and bonding together o…	K12572//PAN3`PAB-dependent poly(A)-specific ribonuclease subunit 3	ko03018//RNA degradation`Genetic Information Processing`Folding, sorting and degradation	-	XP_038030834.1//PAN2-PAN3 deadenylation complex subunit PAN3 isoform X1`[Anas platyrhynchos];XP_038030841.1//PAN2-PAN3 deadenylation complex subunit PAN3 isoform X3`[Anas platyrhynchos];XP_038030842.1//PAN2-PAN3 deadenylation complex subunit PAN3 isoform X4`[Anas platyrhynchos];XP_038030835.1//PAN2-PAN3 deadenylation complex subunit PAN3 isoform X2`[Anas platyrhynchos];XP_013044823.1//PREDICTED: …	PF18101.4//Pan3_PK`Pan3 Pseudokinase domain	-	tr|A0A493T2B7|A0A493T2B7_ANAPP//PAN2-PAN3 deadenylation complex subunit PAN3 {ECO:0000256|HAMAP-Rule:MF_03181} PAB1P-dependent poly(A)-specific ribonuclease {ECO:0000256|HAMAP-Rule:MF_03181} Poly(A)-nuclease deadenylation complex subunit 3 {ECO:0000256|HAMAP-Rule:MF_03181} Short=PAN deadenylation complex subunit 3 {ECO:0000256|HAMAP-Rule:MF_03181} OS=Anas platyrhynchos platyrhynchos (Northern mal…
ENSAPLG00000021359	ENSAPLG00000021359;AL:chr1:173137567-173144460:173144743:173137567-173162279:173163382:+	ENSAPLT00000036254	ENSAPLT00000036254,ENSAPLG00000021359.t1	0.04376026166990324	0.11006746530181938	0.09162869047576362	0.0	0.05117459428816638	0.0	-0.0647606077	0.2112887113	-	-	-	-	-	-	-	-	-
ENSAPLG00000021359	ENSAPLG00000021359;AL:chr1:173137567-173145513:173146178:173137567-173162279:173163382:+	ENSAPLT00000022711	ENSAPLG00000021359.t1,ENSAPLT00000022711	0.0	0.022571144734293783	0.0	0.0	0.0	0.0	-0.0075237149	0.3871128871	-	-	-	-	-	-	-	-	-
ENSAPLG00000021359	ENSAPLG00000021359;AL:chr1:173137567-173149043:173149236:173137567-173162279:173163382:+	ENSAPLT00000017759	ENSAPLG00000021359.t1,ENSAPLT00000017759	0.0	0.05542196617179999	0.0	0.0559962299051091	0.0	0.0	0.00019142119999999998	0.3871128871	-	-	-	-	-	-	-	-	-
ENSAPLG00000006281	ENSAPLG00000006281;AL:chr1:176117942-176120974:176121351:176117942-176126873:176127027:+	ENSAPLT00000031504	ENSAPLT00000027279,ENSAPLT00000031504	1.0	0.9791742073277068	1.0	1.0	0.9865991008038268	0.9859153680054026	-0.0022199128	0.3971028971	FZD4	GO:0042813//Wnt-activated receptor activity`molecular_function`Combining with a Wnt protein and transmitting the signal across the plasma membrane to initiate a change in cell activity. [GOC:go_curators];GO:0016021//integral component of membrane`cellular_component`The component of a membrane consisting of the gene products and protein complexes having at least some part of their peptide sequence…	K02354//FZD4, fz4, CD344`frizzled 4	ko04150//mTOR signaling pathway`Environmental Information Processing`Signal transduction;ko04310//Wnt signaling pathway`Environmental Information Processing`Signal transduction;ko04390//Hippo signaling pathway`Environmental Information Processing`Signal transduction;ko04550//Signaling pathways regulating pluripotency of stem cells`Cellular Processes`Cellular community - eukaryotes;ko04916//Melano…	-	XP_005027824.5//frizzled-4`[Anas platyrhynchos]	PF01392.25//Fz`Fz domain;PF01534.20//Frizzled`Frizzled/Smoothened family membrane region	-	tr|A0A493TKT0|A0A493TKT0_ANAPP//Frizzled-4 {ECO:0000256|ARBA:ARBA00018149} OS=Anas platyrhynchos platyrhynchos (Northern mallard) Name=FZD4 {ECO:0000313|Ensembl:ENSAPLP00000026497} PE=3;tr|A0A8B9U292|A0A8B9U292_9AVES//Frizzled class receptor 4 {ECO:0000313|Ensembl:ENSAZOP00000001740} OS=Anas zonorhyncha (Eastern spot-billed duck) PE=4;tr|A0A493U137|A0A493U137_ANAPP//Frizzled-4 {ECO:0000256|ARBA:A…
ENSAPLG00000006281	ENSAPLG00000006281;AL:chr1:176117942-176120974:176121351:176117942-176152612:176153498:+	ENSAPLT00000031504	ENSAPLT00000031504,ENSAPLT00000031353	0.9887396980572872	0.9557197127823054	0.9955587086308348	1.0	1.0	1.0	0.0199939602	0.3971028971	FZD4	GO:0042813//Wnt-activated receptor activity`molecular_function`Combining with a Wnt protein and transmitting the signal across the plasma membrane to initiate a change in cell activity. [GOC:go_curators];GO:0016021//integral component of membrane`cellular_component`The component of a membrane consisting of the gene products and protein complexes having at least some part of their peptide sequence…	K02354//FZD4, fz4, CD344`frizzled 4	ko04150//mTOR signaling pathway`Environmental Information Processing`Signal transduction;ko04310//Wnt signaling pathway`Environmental Information Processing`Signal transduction;ko04390//Hippo signaling pathway`Environmental Information Processing`Signal transduction;ko04550//Signaling pathways regulating pluripotency of stem cells`Cellular Processes`Cellular community - eukaryotes;ko04916//Melano…	-	XP_005027824.5//frizzled-4`[Anas platyrhynchos]	PF01392.25//Fz`Fz domain;PF01534.20//Frizzled`Frizzled/Smoothened family membrane region	-	tr|A0A493TKT0|A0A493TKT0_ANAPP//Frizzled-4 {ECO:0000256|ARBA:ARBA00018149} OS=Anas platyrhynchos platyrhynchos (Northern mallard) Name=FZD4 {ECO:0000313|Ensembl:ENSAPLP00000026497} PE=3;tr|A0A8B9U292|A0A8B9U292_9AVES//Frizzled class receptor 4 {ECO:0000313|Ensembl:ENSAZOP00000001740} OS=Anas zonorhyncha (Eastern spot-billed duck) PE=4;tr|A0A493U137|A0A493U137_ANAPP//Frizzled-4 {ECO:0000256|ARBA:A…
ENSAPLG00000008303	ENSAPLG00000008303;AL:chr1:192920552-192921001:192921365:192920552-192921376:192921477:+	ENSAPLT00000021380,ENSAPLT00000042617,ENSAPLT00000043397,ENSAPLT00000008681	ENSAPLT00000043397,ENSAPLT00000034204,ENSAPLT00000042617,ENSAPLT00000008681,ENSAPLT00000021380	0.9156929060664656	1.0	0.9122910657305076	0.9488555013165518	0.9339316383337146	0.9436258976225768	-0.0005236448	0.3786213786	RCBTB1	GO:0005737//cytoplasm`cellular_component`The contents of a cell excluding the plasma membrane and nucleus, but including other subcellular structures. [ISBN:0198547684]	K11494//RCBTB`RCC1 and BTB domain-containing protein	-	-	XP_040398367.1//RCC1 and BTB domain-containing protein 1 isoform X3`[Cygnus olor];XP_021125021.2//RCC1 and BTB domain-containing protein 1 isoform X2`[Anas platyrhynchos]	PF00415.21//RCC1`Regulator of chromosome condensation (RCC1) repeat;PF13540.9//RCC1_2`Regulator of chromosome condensation (RCC1) repeat;PF00651.34//BTB`BTB/POZ domain	-	tr|A0A493U3Y4|A0A493U3Y4_ANAPP//RCC1 and BTB domain containing protein 1 {ECO:0000313|Ensembl:ENSAPLP00000032838} OS=Anas platyrhynchos platyrhynchos (Northern mallard) Name=RCBTB1 {ECO:0000313|Ensembl:ENSAPLP00000032838} PE=4;tr|A0A493TFT5|A0A493TFT5_ANAPP//RCC1 and BTB domain containing protein 1 {ECO:0000313|Ensembl:ENSAPLP00000024548} OS=Anas platyrhynchos platyrhynchos (Northern mallard) Nam…
ENSAPLG00000017614	ENSAPLG00000017614;AL:PEDO01010788.1:3711:3772-6636:5563:6572-6636:-	ENSAPLT00000019024	ENSAPLT00000017963,ENSAPLT00000019024	0.05559856987865607	0.2258134108812336	0.12612241500941354	0.03125606228872818	0.06893247889936616	0.08696319717210914	-0.0734608858	0.06293706290000001	-	-	-	-	-	-	-	-	-
ENSAPLG00000015733	ENSAPLG00000015733;AL:PEDO01003518.1:62682-63295:63339:62682-63460:63693:+	ENSAPLT00000016401	ENSAPLT00000032775,ENSAPLT00000016401	0.2229772444737084	0.14346269756372307	0.17923051050632988	0.24625165598385199	0.23805233623324334	0.07629868288539017	0.0049774075	0.35264735259999996	FKBP10	GO:0005783//endoplasmic reticulum`cellular_component`The irregular network of unit membranes, visible only by electron microscopy, that occurs in the cytoplasm of many eukaryotic cells. The membranes form a complex meshwork of tubular channels, which are often expanded into slitlike cavities called cisternae. The ER takes two forms, rough (or granular), with ribosomes adhering to the outer surfac…	K09575//FKBP9_10`FK506-binding protein 9/10 [EC:5.2.1.8]	-	-	XP_038024597.1//LOW QUALITY PROTEIN: peptidyl-prolyl cis-trans isomerase FKBP10`[Anas platyrhynchos]	PF00254.31//FKBP_C`FKBP-type peptidyl-prolyl cis-trans isomerase	-	tr|U3J7X3|U3J7X3_ANAPP//Peptidylprolyl isomerase {ECO:0000256|PROSITE-ProRule:PRU00277} EC=5.2.1.8 {ECO:0000256|PROSITE-ProRule:PRU00277} OS=Anas platyrhynchos platyrhynchos (Northern mallard) Name=FKBP10 {ECO:0000313|Ensembl:ENSAPLP00000015600} PE=4;tr|A0A493TWY6|A0A493TWY6_ANAPP//Peptidylprolyl isomerase {ECO:0000256|PROSITE-ProRule:PRU00277} EC=5.2.1.8 {ECO:0000256|PROSITE-ProRule:PRU00277} OS…
ENSAPLG00000018675	ENSAPLG00000018675;AL:PEDO01002545.1:331-431:477:331-709:1077:+	ENSAPLT00000029340	ENSAPLT00000029340,ENSAPLT00000029300	0.4158133947182194	0.35823691547799025	0.34130198837018266	0.4948421395465719	0.3602607280036626	0.3488907011492384	0.02954709	0.08541458539999999	-	-	-	-	-	-	-	-	-
ENSAPLG00000010729	ENSAPLG00000010729;AL:PEDO01011179.1:35812:36364-39492:37050:37119-39492:-	ENSAPLT00000028207,ENSAPLT00000025529	ENSAPLT00000025529,ENSAPLT00000028207,ENSAPLT00000011196	0.9668197631884958	0.9792876961026059	0.968395942130462	0.9678192618316784	0.995829575051876	0.9948423531296374	0.014662596200000001	0.19080919079999997	ACADM	GO:0050660//flavin adenine dinucleotide binding`molecular_function`Binding to FAD, flavin-adenine dinucleotide, the coenzyme or the prosthetic group of various flavoprotein oxidoreductase enzymes, in either the oxidized form, FAD, or the reduced form, FADH2. [GOC:ai, GOC:imk, ISBN:0198506732];GO:0033539//fatty acid beta-oxidation using acyl-CoA dehydrogenase`biological_process`A fatty acid beta-o…	K00249//ACADM, acd`acyl-CoA dehydrogenase [EC:1.3.8.7]	ko00071//Fatty acid degradation`Metabolism`Lipid metabolism;ko00280//Valine, leucine and isoleucine degradation`Metabolism`Amino acid metabolism;ko01100//Metabolic pathways`Metabolism`Global and overview maps;ko01212//Fatty acid metabolism`Metabolism`Global and overview maps;ko03320//PPAR signaling pathway`Organismal Systems`Endocrine system;ko04936//Alcoholic liver disease`Human Diseases`Endocri…	-	XP_013056777.1//PREDICTED: medium-chain specific acyl-CoA dehydrogenase, mitochondrial isoform X1`[Anser cygnoides domesticus];XP_035170398.1//medium-chain specific acyl-CoA dehydrogenase, mitochondrial isoform X1`[Oxyura jamaicensis];XP_038027498.1//medium-chain specific acyl-CoA dehydrogenase, mitochondrial`[Anas platyrhynchos]	PF02771.19//Acyl-CoA_dh_N`Acyl-CoA dehydrogenase, N-terminal domain;PF02770.22//Acyl-CoA_dh_M`Acyl-CoA dehydrogenase, middle domain;PF00441.27//Acyl-CoA_dh_1`Acyl-CoA dehydrogenase, C-terminal domain;PF08028.14//Acyl-CoA_dh_2`Acyl-CoA dehydrogenase, C-terminal domain	-	tr|A0A8B9W2L9|A0A8B9W2L9_9AVES//Acyl-CoA dehydrogenase medium chain {ECO:0000313|Ensembl:ENSAZOP00000030826} OS=Anas zonorhyncha (Eastern spot-billed duck) PE=4;tr|A0A493TVV2|A0A493TVV2_ANAPP//Medium-chain specific acyl-CoA dehydrogenase, mitochondrial {ECO:0000256|ARBA:ARBA00019125} EC=1.3.8.7 {ECO:0000256|ARBA:ARBA00012033} OS=Anas platyrhynchos platyrhynchos (Northern mallard) Name=ACADM {ECO:…
ENSAPLG00000007746	ENSAPLG00000007746;AL:PEDO01013281.1:27896-29286:31375:27896-140371:141609:+	ENSAPLG00000007746.t1	ENSAPLT00000025606,ENSAPLG00000007746.t1	0.7244500432090968	0.7513460343200925	0.6973616562946309	0.8402112718023723	0.8115000903041996	0.8272205920730195	0.1019247401	0.0154845155	-	GO:0007017//microtubule-based process`biological_process`Any cellular process that depends upon or alters the microtubule cytoskeleton, that part of the cytoskeleton comprising microtubules and their associated proteins. [GOC:mah];GO:0005737//cytoplasm`cellular_component`The contents of a cell excluding the plasma membrane and nucleus, but including other subcellular structures. [ISBN:0198547684]…	K07374//TUBA`tubulin alpha;K18732//SARNP, CIP29, THO1`SAP domain-containing ribonucleoprotein	ko04145//Phagosome`Cellular Processes`Transport and catabolism;ko04210//Apoptosis`Cellular Processes`Cell growth and death;ko04530//Tight junction`Cellular Processes`Cellular community - eukaryotes;ko04540//Gap junction`Cellular Processes`Cellular community - eukaryotes;ko04814//Motor proteins`Cellular Processes`Cell motility;ko05010//Alzheimer disease`Human Diseases`Neurodegenerative disease;ko0…	KOG1376//Alpha tubulin`Cytoskeleton`[Z]	XP_017306538.1//PREDICTED: tubulin alpha-1A chain-like`[Ictalurus punctatus];XP_034959794.1//tubulin alpha-1A chain-like`[Zootoca vivipara];XP_010000617.1//PREDICTED: tubulin alpha-8 chain-like, partial`[Chaetura pelagica];XP_038027611.1//SAP domain-containing ribonucleoprotein isoform X1`[Anas platyrhynchos]	PF00091.28//Tubulin`Tubulin/FtsZ family, GTPase domain;PF03953.20//Tubulin_C`Tubulin C-terminal domain;PF02037.30//SAP`SAP domain	-	tr|A0A493TML7|A0A493TML7_ANAPP//Tubulin alpha chain {ECO:0000256|RuleBase:RU000352} OS=Anas platyrhynchos platyrhynchos (Northern mallard) PE=3;tr|U3IJF6|U3IJF6_ANAPP//Tubulin alpha chain {ECO:0000256|RuleBase:RU000352} OS=Anas platyrhynchos platyrhynchos (Northern mallard) PE=3;sp|A5A6J1|TBA1A_PANTR//Tubulin alpha-1A chain Alpha-tubulin 3 Tubulin B-alpha-1 Tubulin alpha-3 chain Detyrosinated tub…
ENSAPLG00000023473	ENSAPLG00000023473;AL:PEDO01018225.1:21:346-1204:1015:1120-1204:-	ENSAPLT00000038216	ENSAPLT00000034928,ENSAPLT00000038216	0.03725302315763747	0.0	0.0	0.014385289590582957	0.012086374799473972	0.01166016169057388	0.0002929343	0.38211788210000003	MRPL35	GO:0003735//structural constituent of ribosome`molecular_function`The action of a molecule that contributes to the structural integrity of the ribosome. [GOC:mah];GO:0006412//translation`biological_process`The cellular metabolic process in which a protein is formed, using the sequence of a mature mRNA or circRNA molecule to specify the sequence of amino acids in a polypeptide chain. Translation i…	K02916//RP-L35, MRPL35, rpmI`large subunit ribosomal protein L35	ko03010//Ribosome`Genetic Information Processing`Translation	-	XP_027311551.2//39S ribosomal protein L35, mitochondrial`[Anas platyrhynchos]	PF01632.22//Ribosomal_L35p`Ribosomal protein L35	-	tr|A0A493SUX2|A0A493SUX2_ANAPP//39S ribosomal protein L35, mitochondrial {ECO:0000256|ARBA:ARBA00020873} OS=Anas platyrhynchos platyrhynchos (Northern mallard) Name=MRPL35 {ECO:0000313|Ensembl:ENSAPLP00000017298} PE=3;tr|A0A493SW98|A0A493SW98_ANAPP//39S ribosomal protein L35, mitochondrial {ECO:0000256|ARBA:ARBA00020873} OS=Anas platyrhynchos platyrhynchos (Northern mallard) Name=MRPL35 {ECO:0000…
ENSAPLG00000018279	ENSAPLG00000018279;AL:PEDO01014374.1:6338-6535:6987:6338-8233:8399:+	ENSAPLT00000031350	ENSAPLT00000041979,ENSAPLT00000031350	0.017826925119696226	0.03081651572584535	0.028356515998940044	0.03751399124977933	0.05950210590492164	0.07109765829259265	0.0303712662	0.08241758240000001	-	-	-	-	-	-	-	-	-
ENSAPLG00000029581	ENSAPLG00000029581;AL:PEDO01016952.1:10124:10407-15397:13853:14264-15397:-	ENSAPLT00000023702	ENSAPLT00000046942,ENSAPLT00000023702	0.02677367344958896	0.0	0.0	0.06662279213288963	0.0	0.0	0.0132830396	0.27972027969999996	-	-	-	-	-	-	-	-	-
ENSAPLG00000029581	ENSAPLG00000029581;AL:PEDO01016952.1:10669:10767-15397:13853:14264-15397:-	ENSAPLT00000025924	ENSAPLT00000025924,ENSAPLT00000046942	0.07643062215600846	0.03864308148696188	0.0	0.0	0.0	0.0	-0.0383579012	0.27972027969999996	-	-	-	-	-	-	-	-	-
ENSAPLG00000007834	ENSAPLG00000007834;AL:PEDO01009962.1:64486-65066:65120:64486-65181:65220:+	ENSAPLT00000017540	ENSAPLT00000017540,ENSAPLT00000008126	1.0	1.0	0.9791242910211368	1.0	1.0	1.0	0.006958569699999999	0.3811188811	-	GO:0016567//protein ubiquitination`biological_process`The process in which one or more ubiquitin groups are added to a protein. [GOC:ai]	K25229//APC16, ANAPC16`anaphase-promoting complex subunit 16;K08270//DDIT4, REDD1`DNA-damage-inducible transcript 4	ko04110//Cell cycle`Cellular Processes`Cell growth and death;ko04114//Oocyte meiosis`Cellular Processes`Cell growth and death;ko04120//Ubiquitin mediated proteolysis`Genetic Information Processing`Folding, sorting and degradation;ko04914//Progesterone-mediated oocyte maturation`Organismal Systems`Endocrine system;ko05166//Human T-cell leukemia virus 1 infection`Human Diseases`Infectious disease: …	-	XP_027316047.1//anaphase-promoting complex subunit 16`[Anas platyrhynchos];XP_027316046.1//DNA damage-inducible transcript 4 protein`[Anas platyrhynchos]	PF17256.5//ANAPC16`Anaphase-promoting complex, subunit 16;PF07809.14//RTP801_C`RTP801 C-terminal region	-	tr|A0A493T1L1|A0A493T1L1_ANAPP//Anaphase-promoting complex subunit 16 {ECO:0000256|ARBA:ARBA00013930} Cyclosome subunit 16 {ECO:0000256|ARBA:ARBA00018899} OS=Anas platyrhynchos platyrhynchos (Northern mallard) PE=3;tr|A0A493TX67|A0A493TX67_ANAPP//Anaphase-promoting complex subunit 16 {ECO:0000256|ARBA:ARBA00013930} Cyclosome subunit 16 {ECO:0000256|ARBA:ARBA00018899} OS=Anas platyrhynchos platyrh…
ENSAPLG00000007834	ENSAPLG00000007834;AL:PEDO01009962.1:64486-65066:65120:64486-65622:65700:+	ENSAPLT00000017540	ENSAPLT00000038411,ENSAPLT00000017540	0.9508377114143804	0.9419947566554804	0.9255897991634342	0.9447619082970551	0.9206963373333916	0.9482213892496169	-0.0015808775	0.3811188811	-	GO:0016567//protein ubiquitination`biological_process`The process in which one or more ubiquitin groups are added to a protein. [GOC:ai]	K25229//APC16, ANAPC16`anaphase-promoting complex subunit 16;K08270//DDIT4, REDD1`DNA-damage-inducible transcript 4	ko04110//Cell cycle`Cellular Processes`Cell growth and death;ko04114//Oocyte meiosis`Cellular Processes`Cell growth and death;ko04120//Ubiquitin mediated proteolysis`Genetic Information Processing`Folding, sorting and degradation;ko04914//Progesterone-mediated oocyte maturation`Organismal Systems`Endocrine system;ko05166//Human T-cell leukemia virus 1 infection`Human Diseases`Infectious disease: …	-	XP_027316047.1//anaphase-promoting complex subunit 16`[Anas platyrhynchos];XP_027316046.1//DNA damage-inducible transcript 4 protein`[Anas platyrhynchos]	PF17256.5//ANAPC16`Anaphase-promoting complex, subunit 16;PF07809.14//RTP801_C`RTP801 C-terminal region	-	tr|A0A493T1L1|A0A493T1L1_ANAPP//Anaphase-promoting complex subunit 16 {ECO:0000256|ARBA:ARBA00013930} Cyclosome subunit 16 {ECO:0000256|ARBA:ARBA00018899} OS=Anas platyrhynchos platyrhynchos (Northern mallard) PE=3;tr|A0A493TX67|A0A493TX67_ANAPP//Anaphase-promoting complex subunit 16 {ECO:0000256|ARBA:ARBA00013930} Cyclosome subunit 16 {ECO:0000256|ARBA:ARBA00018899} OS=Anas platyrhynchos platyrh…
ENSAPLG00000007834	ENSAPLG00000007834;AL:PEDO01009962.1:64486-65066:65120:64486-68849:69404:+	ENSAPLT00000017540	ENSAPLT00000042634,ENSAPLT00000017540	0.970265885214144	1.0	0.976920897343766	0.9748759212713934	0.9899768345256488	0.9894153907320404	0.0023604547	0.3811188811	-	GO:0016567//protein ubiquitination`biological_process`The process in which one or more ubiquitin groups are added to a protein. [GOC:ai]	K25229//APC16, ANAPC16`anaphase-promoting complex subunit 16;K08270//DDIT4, REDD1`DNA-damage-inducible transcript 4	ko04110//Cell cycle`Cellular Processes`Cell growth and death;ko04114//Oocyte meiosis`Cellular Processes`Cell growth and death;ko04120//Ubiquitin mediated proteolysis`Genetic Information Processing`Folding, sorting and degradation;ko04914//Progesterone-mediated oocyte maturation`Organismal Systems`Endocrine system;ko05166//Human T-cell leukemia virus 1 infection`Human Diseases`Infectious disease: …	-	XP_027316047.1//anaphase-promoting complex subunit 16`[Anas platyrhynchos];XP_027316046.1//DNA damage-inducible transcript 4 protein`[Anas platyrhynchos]	PF17256.5//ANAPC16`Anaphase-promoting complex, subunit 16;PF07809.14//RTP801_C`RTP801 C-terminal region	-	tr|A0A493T1L1|A0A493T1L1_ANAPP//Anaphase-promoting complex subunit 16 {ECO:0000256|ARBA:ARBA00013930} Cyclosome subunit 16 {ECO:0000256|ARBA:ARBA00018899} OS=Anas platyrhynchos platyrhynchos (Northern mallard) PE=3;tr|A0A493TX67|A0A493TX67_ANAPP//Anaphase-promoting complex subunit 16 {ECO:0000256|ARBA:ARBA00013930} Cyclosome subunit 16 {ECO:0000256|ARBA:ARBA00018899} OS=Anas platyrhynchos platyrh…
ENSAPLG00000003730	ENSAPLG00000003730;AL:PEDO01000232.1:44591:44758-82925:79083:81876-82925:-	ENSAPLT00000041688	ENSAPLG00000003730.t13,ENSAPLT00000041688	0.021588824782078204	0.0245776784609374	0.0	0.011907260396403977	0.0	0.0	-0.0114197476	0.31518481519999997	DLG2	GO:0005737//cytoplasm`cellular_component`The contents of a cell excluding the plasma membrane and nucleus, but including other subcellular structures. [ISBN:0198547684];GO:0019900//kinase binding`molecular_function`Binding to a kinase, any enzyme that catalyzes the transfer of a phosphate group. [GOC:jl]	K12075//DLG2`discs large protein 2	ko04390//Hippo signaling pathway`Environmental Information Processing`Signal transduction;ko04530//Tight junction`Cellular Processes`Cellular community - eukaryotes;ko05165//Human papillomavirus infection`Human Diseases`Infectious disease: viral	-	XP_030805863.1//disks large homolog 2 isoform X2`[Camarhynchus parvulus];XP_013042803.1//PREDICTED: disks large homolog 2 isoform X17`[Anser cygnoides domesticus];XP_035199230.1//disks large homolog 2 isoform X3`[Oxyura jamaicensis];XP_042695896.1//disks large homolog 2 isoform X1`[Centrocercus urophasianus];XP_014813767.1//PREDICTED: disks large homolog 2 isoform X5`[Calidris pugnax];PKU44635.1/…	PF00595.27//PDZ`PDZ domain;PF17820.4//PDZ_6`PDZ domain;PF10600.12//PDZ_assoc`PDZ-associated domain of NMDA receptors;PF07653.20//SH3_2`Variant SH3 domain;PF00018.31//SH3_1`SH3 domain;PF00625.24//Guanylate_kin`Guanylate kinase;PF10608.12//MAGUK_N_PEST`Polyubiquitination (PEST) N-terminal domain of MAGUK	-	tr|A0A493TZL0|A0A493TZL0_ANAPP//Uncharacterized protein {ECO:0000313|Ensembl:ENSAPLP00000031311} OS=Anas platyrhynchos platyrhynchos (Northern mallard) PE=4;tr|A0A493T629|A0A493T629_ANAPP//Uncharacterized protein {ECO:0000313|Ensembl:ENSAPLP00000021379} OS=Anas platyrhynchos platyrhynchos (Northern mallard) PE=4;tr|A0A493T4Z9|A0A493T4Z9_ANAPP//Uncharacterized protein {ECO:0000313|Ensembl:ENSAPLP0…
ENSAPLG00000013843	ENSAPLG00000013843;AL:chr2:13719467:13719611-13721675:13719868:13720012-13721675:-	ENSAPLT00000030917	ENSAPLT00000033393,ENSAPLT00000030917,ENSAPLT00000014449	0.05732016570080242	0.03428168729070909	0.043169172987361816	0.08342968841561871	0.10635701966497084	0.06245159283308721	0.0391557583	0.0649350649	CREM	GO:0003700//DNA-binding transcription factor activity`molecular_function`A transcription regulator activity that modulates transcription of gene sets via selective and non-covalent binding to a specific double-stranded genomic DNA sequence (sometimes referred to as a motif) within a cis-regulatory region. Regulatory regions include promoters (proximal and distal) and enhancers. Genes are transcri…	K09052//CREM`cAMP response element modulator	ko04261//Adrenergic signaling in cardiomyocytes`Organismal Systems`Circulatory system	-	XP_005011417.3//cAMP-responsive element modulator isoform X10`[Anas platyrhynchos];XP_027306294.1//cAMP-responsive element modulator isoform X6`[Anas platyrhynchos];XP_027306284.1//cAMP-responsive element modulator isoform X2`[Anas platyrhynchos]	PF02173.20//pKID`pKID domain;PF00170.24//bZIP_1`bZIP transcription factor;PF07716.18//bZIP_2`Basic region leucine zipper	TF_bZIP//http://bioinfo.life.hust.edu.cn/AnimalTFDB#!/tf_detail?species=Anas_platyrhynchos&family=TF_bZIP;TF_bZIP//http://bioinfo.life.hust.edu.cn/AnimalTFDB#!/tf_detail?species=Cavia_aperea&family=TF_bZIP	tr|A0A493TXZ8|A0A493TXZ8_ANAPP//cAMP responsive element modulator {ECO:0000313|Ensembl:ENSAPLP00000030659} OS=Anas platyrhynchos platyrhynchos (Northern mallard) Name=CREM {ECO:0000313|Ensembl:ENSAPLP00000030659} PE=4;tr|A0A6J3CI13|A0A6J3CI13_AYTFU//cAMP-responsive element modulator isoform X6 {ECO:0000313|RefSeq:XP_032038095.1} OS=Aythya fuligula (Tufted duck) (Anas fuligula) Name=CREM {ECO:0000…
ENSAPLG00000009363	ENSAPLG00000009363;AL:chr2:24207738:24207887-24216741:24214852:24214920-24216741:-	ENSAPLT00000034674	ENSAPLT00000034674,ENSAPLT00000009761	0.18956302316989	0.15995147704410034	0.1500219132645902	0.10782968934355452	0.057228424587955865	0.14373614123098094	-0.0635807194	0.058941058899999996	CDK6	GO:0009615//response to virus`biological_process`Any process that results in a change in state or activity of a cell or an organism (in terms of movement, secretion, enzyme production, gene expression, etc.) as a result of a stimulus from a virus. [GOC:hb];GO:0048146//positive regulation of fibroblast proliferation`biological_process`Any process that activates or increases the frequency, rate or …	K02091//CDK6`cyclin-dependent kinase 6 [EC:2.7.11.22]	ko04110//Cell cycle`Cellular Processes`Cell growth and death;ko04115//p53 signaling pathway`Cellular Processes`Cell growth and death;ko04151//PI3K-Akt signaling pathway`Environmental Information Processing`Signal transduction;ko04218//Cellular senescence`Cellular Processes`Cell growth and death;ko04934//Cushing syndrome`Human Diseases`Endocrine and metabolic disease;ko05160//Hepatitis C`Human Dis…	-	XP_005504988.1//cyclin-dependent kinase 6`[Columba livia]	PF00069.28//Pkinase`Protein kinase domain;PF07714.20//PK_Tyr_Ser-Thr`Protein tyrosine and serine/threonine kinase	bHLH//http://bioinfo.life.hust.edu.cn/AnimalTFDB#!/tf_detail?species=Mustela_putorius_furo&family=bHLH	tr|A0A493T652|A0A493T652_ANAPP//Cyclin dependent kinase 6 {ECO:0000313|Ensembl:ENSAPLP00000021367} OS=Anas platyrhynchos platyrhynchos (Northern mallard) Name=CDK6 {ECO:0000313|Ensembl:ENSAPLP00000021367} PE=3;tr|A0A8B9ZGA8|A0A8B9ZGA8_ANAPL//Cyclin dependent kinase 6 {ECO:0000313|Ensembl:ENSAPLP00020015519} OS=Anas platyrhynchos (Mallard) (Anas boschas) PE=4
ENSAPLG00000014945	ENSAPLG00000014945;AL:chr2:25464785:25465034-25467391:25466901:25467268-25467391:-	ENSAPLT00000027560,ENSAPLT00000048309,ENSAPLT00000026925	ENSAPLT00000026925,ENSAPLT00000048309,ENSAPLT00000020484,ENSAPLT00000027560	0.4225654852051315	0.538486315086009	0.5104675229567458	0.4770890544457535	0.5053442834046611	0.5927097476990013	0.0345412541	0.1888111888	-	GO:0046872//metal ion binding`molecular_function`Binding to a metal ion. [GOC:ai];GO:0004064//arylesterase activity`molecular_function`Catalysis of the reaction: a phenyl acetate + H2O = a phenol + acetate. [EC:3.1.1.2]	K01045//PON`arylesterase / paraoxonase [EC:3.1.1.2 3.1.8.1]	-	-	XP_027306618.2//LOW QUALITY PROTEIN: serum paraoxonase/arylesterase 2`[Anas platyrhynchos]	PF08450.15//SGL`SMP-30/Gluconolactonase/LRE-like region;PF01731.23//Arylesterase`Arylesterase	-	tr|A0A493TNQ8|A0A493TNQ8_ANAPP//Paraoxonase {ECO:0000256|RuleBase:RU368025} EC=3.1.1.2 {ECO:0000256|RuleBase:RU368025} OS=Anas platyrhynchos platyrhynchos (Northern mallard) PE=3;tr|A0A493STB0|A0A493STB0_ANAPP//Paraoxonase {ECO:0000256|RuleBase:RU368025} EC=3.1.1.2 {ECO:0000256|RuleBase:RU368025} OS=Anas platyrhynchos platyrhynchos (Northern mallard) PE=3;tr|A0A493T6B0|A0A493T6B0_ANAPP//Arylester…
ENSAPLG00000027160	ENSAPLG00000027160;AL:chr2:26483561:26483758-26484232:26483911:26484059-26484232:-	ENSAPLT00000021543	ENSAPLT00000046968,ENSAPLT00000021543	1.0	1.0	1.0	1.0	1.0	0.9948217489279776	-0.0017260837	0.35814185810000004	RPA3	GO:0042127//regulation of cell population proliferation`biological_process`Any process that modulates the frequency, rate or extent of cell proliferation. [GOC:jl];GO:0006284//base-excision repair`biological_process`In base excision repair, an altered base is removed by a DNA glycosylase enzyme, followed by excision of the resulting sugar phosphate. The small gap left in the DNA helix is filled i…	K10740//RPA3`replication factor A3	ko03030//DNA replication`Genetic Information Processing`Replication and repair;ko03420//Nucleotide excision repair`Genetic Information Processing`Replication and repair;ko03430//Mismatch repair`Genetic Information Processing`Replication and repair;ko03440//Homologous recombination`Genetic Information Processing`Replication and repair;ko03460//Fanconi anemia pathway`Genetic Information Processing`…	-	XP_027306650.1//replication protein A 14 kDa subunit`[Anas platyrhynchos]	PF08661.14//Rep_fac-A_3`Replication factor A protein 3	-	tr|A0A6J3CI89|A0A6J3CI89_AYTFU//replication protein A 14 kDa subunit {ECO:0000313|RefSeq:XP_032037794.1} OS=Aythya fuligula (Tufted duck) (Anas fuligula) Name=RPA3 {ECO:0000313|RefSeq:XP_032037794.1} PE=3;tr|A0A493TYB1|A0A493TYB1_ANAPP//Replication protein A3 {ECO:0000313|Ensembl:ENSAPLP00000030887} OS=Anas platyrhynchos platyrhynchos (Northern mallard) Name=RPA3 {ECO:0000313|Ensembl:ENSAPLP00000…
ENSAPLG00000012019	ENSAPLG00000012019;AL:chr2:34442526:34442873-34445166:34443718:34443848-34445166:-	ENSAPLG00000012019.t1	ENSAPLG00000012019.t1,ENSAPLT00000012547	0.944075188270572	0.8447191442856988	0.8599889769355149	0.9181159938853128	0.9584581859750652	0.9704100711831459	0.0660669805	0.1218781219	HNRNPA2B1	GO:0005634//nucleus`cellular_component`A membrane-bounded organelle of eukaryotic cells in which chromosomes are housed and replicated. In most cells, the nucleus contains all of the cell's chromosomes except the organellar chromosomes, and is the site of RNA synthesis and processing. In some species, or in specialized cell types, RNA metabolism or DNA replication may be absent. [GOC:go_curators]…	K13158//HNRNPA2B1`heterogeneous nuclear ribonucleoprotein A2/B1	ko05014//Amyotrophic lateral sclerosis`Human Diseases`Neurodegenerative disease	KOG0118//FOG: RRM domain`General function prediction only`[R]	XP_040405126.1//heterogeneous nuclear ribonucleoproteins A2/B1 isoform X12`[Cygnus olor];NP_001026156.1//heterogeneous nuclear ribonucleoproteins A2/B1`[Gallus gallus];XP_009674730.1//PREDICTED: heterogeneous nuclear ribonucleoproteins A2/B1 isoform X2`[Struthio camelus australis];XP_013027336.1//PREDICTED: heterogeneous nuclear ribonucleoproteins A2/B1 isoform X2`[Anser cygnoides domesticus];XP_…	PF00076.25//RRM_1`RNA recognition motif. (a.k.a. RRM, RBD, or RNP domain);PF11627.11//HnRNPA1`Nuclear factor hnRNPA1	-	tr|A0A493T6I5|A0A493T6I5_ANAPP//Heterogeneous nuclear ribonucleoprotein A2/B1 {ECO:0000313|Ensembl:ENSAPLP00000021466} OS=Anas platyrhynchos platyrhynchos (Northern mallard) Name=HNRNPA2B1 {ECO:0000313|Ensembl:ENSAPLP00000021466} PE=4;tr|A0A8C3GIW0|A0A8C3GIW0_CAIMO//Heterogeneous nuclear ribonucleoprotein A2/B1 {ECO:0000313|Ensembl:ENSCMMP00000012803} OS=Cairina moschata domestica (Muscovy Duck (…
ENSAPLG00000012019	ENSAPLG00000012019;AL:chr2:34442526:34442873-34445166:34444515:34445013-34445166:-	ENSAPLG00000012019.t1	ENSAPLG00000012019.t1,ENSAPLT00000032364	0.18466409961178668	0.1250214468514263	0.12700839825452373	0.22411189123133304	0.27612935681393225	0.2465188072595899	0.10335537019999999	0.047952048	HNRNPA2B1	GO:0005634//nucleus`cellular_component`A membrane-bounded organelle of eukaryotic cells in which chromosomes are housed and replicated. In most cells, the nucleus contains all of the cell's chromosomes except the organellar chromosomes, and is the site of RNA synthesis and processing. In some species, or in specialized cell types, RNA metabolism or DNA replication may be absent. [GOC:go_curators]…	K13158//HNRNPA2B1`heterogeneous nuclear ribonucleoprotein A2/B1	ko05014//Amyotrophic lateral sclerosis`Human Diseases`Neurodegenerative disease	KOG0118//FOG: RRM domain`General function prediction only`[R]	XP_040405126.1//heterogeneous nuclear ribonucleoproteins A2/B1 isoform X12`[Cygnus olor];NP_001026156.1//heterogeneous nuclear ribonucleoproteins A2/B1`[Gallus gallus];XP_009674730.1//PREDICTED: heterogeneous nuclear ribonucleoproteins A2/B1 isoform X2`[Struthio camelus australis];XP_013027336.1//PREDICTED: heterogeneous nuclear ribonucleoproteins A2/B1 isoform X2`[Anser cygnoides domesticus];XP_…	PF00076.25//RRM_1`RNA recognition motif. (a.k.a. RRM, RBD, or RNP domain);PF11627.11//HnRNPA1`Nuclear factor hnRNPA1	-	tr|A0A493T6I5|A0A493T6I5_ANAPP//Heterogeneous nuclear ribonucleoprotein A2/B1 {ECO:0000313|Ensembl:ENSAPLP00000021466} OS=Anas platyrhynchos platyrhynchos (Northern mallard) Name=HNRNPA2B1 {ECO:0000313|Ensembl:ENSAPLP00000021466} PE=4;tr|A0A8C3GIW0|A0A8C3GIW0_CAIMO//Heterogeneous nuclear ribonucleoprotein A2/B1 {ECO:0000313|Ensembl:ENSCMMP00000012803} OS=Cairina moschata domestica (Muscovy Duck (…
ENSAPLG00000012019	ENSAPLG00000012019;AL:chr2:34442526:34442873-34445166:34444529:34445013-34445166:-	ENSAPLG00000012019.t1	ENSAPLT00000027851,ENSAPLG00000012019.t1	0.2688606202340876	0.1910282329009495	0.2109508102174337	0.3891624421221767	0.3638770955340404	0.3434256731577972	0.1418751825	0.047952048	HNRNPA2B1	GO:0005634//nucleus`cellular_component`A membrane-bounded organelle of eukaryotic cells in which chromosomes are housed and replicated. In most cells, the nucleus contains all of the cell's chromosomes except the organellar chromosomes, and is the site of RNA synthesis and processing. In some species, or in specialized cell types, RNA metabolism or DNA replication may be absent. [GOC:go_curators]…	K13158//HNRNPA2B1`heterogeneous nuclear ribonucleoprotein A2/B1	ko05014//Amyotrophic lateral sclerosis`Human Diseases`Neurodegenerative disease	KOG0118//FOG: RRM domain`General function prediction only`[R]	XP_040405126.1//heterogeneous nuclear ribonucleoproteins A2/B1 isoform X12`[Cygnus olor];NP_001026156.1//heterogeneous nuclear ribonucleoproteins A2/B1`[Gallus gallus];XP_009674730.1//PREDICTED: heterogeneous nuclear ribonucleoproteins A2/B1 isoform X2`[Struthio camelus australis];XP_013027336.1//PREDICTED: heterogeneous nuclear ribonucleoproteins A2/B1 isoform X2`[Anser cygnoides domesticus];XP_…	PF00076.25//RRM_1`RNA recognition motif. (a.k.a. RRM, RBD, or RNP domain);PF11627.11//HnRNPA1`Nuclear factor hnRNPA1	-	tr|A0A493T6I5|A0A493T6I5_ANAPP//Heterogeneous nuclear ribonucleoprotein A2/B1 {ECO:0000313|Ensembl:ENSAPLP00000021466} OS=Anas platyrhynchos platyrhynchos (Northern mallard) Name=HNRNPA2B1 {ECO:0000313|Ensembl:ENSAPLP00000021466} PE=4;tr|A0A8C3GIW0|A0A8C3GIW0_CAIMO//Heterogeneous nuclear ribonucleoprotein A2/B1 {ECO:0000313|Ensembl:ENSCMMP00000012803} OS=Cairina moschata domestica (Muscovy Duck (…
ENSAPLG00000012019	ENSAPLG00000012019;AL:chr2:34442526:34442873-34445166:34444976:34445013-34445166:-	ENSAPLG00000012019.t1	ENSAPLT00000022568,ENSAPLT00000031160,ENSAPLT00000047500,ENSAPLG00000012019.t1	0.8930267743188354	0.7797584350481036	0.7936497521015485	0.8576510486487752	0.9143308759796844	0.8802176497383536	0.0619215376	0.1218781219	HNRNPA2B1	GO:0005634//nucleus`cellular_component`A membrane-bounded organelle of eukaryotic cells in which chromosomes are housed and replicated. In most cells, the nucleus contains all of the cell's chromosomes except the organellar chromosomes, and is the site of RNA synthesis and processing. In some species, or in specialized cell types, RNA metabolism or DNA replication may be absent. [GOC:go_curators]…	K13158//HNRNPA2B1`heterogeneous nuclear ribonucleoprotein A2/B1	ko05014//Amyotrophic lateral sclerosis`Human Diseases`Neurodegenerative disease	KOG0118//FOG: RRM domain`General function prediction only`[R]	XP_040405126.1//heterogeneous nuclear ribonucleoproteins A2/B1 isoform X12`[Cygnus olor];NP_001026156.1//heterogeneous nuclear ribonucleoproteins A2/B1`[Gallus gallus];XP_009674730.1//PREDICTED: heterogeneous nuclear ribonucleoproteins A2/B1 isoform X2`[Struthio camelus australis];XP_013027336.1//PREDICTED: heterogeneous nuclear ribonucleoproteins A2/B1 isoform X2`[Anser cygnoides domesticus];XP_…	PF00076.25//RRM_1`RNA recognition motif. (a.k.a. RRM, RBD, or RNP domain);PF11627.11//HnRNPA1`Nuclear factor hnRNPA1	-	tr|A0A493T6I5|A0A493T6I5_ANAPP//Heterogeneous nuclear ribonucleoprotein A2/B1 {ECO:0000313|Ensembl:ENSAPLP00000021466} OS=Anas platyrhynchos platyrhynchos (Northern mallard) Name=HNRNPA2B1 {ECO:0000313|Ensembl:ENSAPLP00000021466} PE=4;tr|A0A8C3GIW0|A0A8C3GIW0_CAIMO//Heterogeneous nuclear ribonucleoprotein A2/B1 {ECO:0000313|Ensembl:ENSCMMP00000012803} OS=Cairina moschata domestica (Muscovy Duck (…
ENSAPLG00000012019	ENSAPLG00000012019;AL:chr2:34442856:34442873-34445166:34444515:34445013-34445166:-	ENSAPLT00000018694	ENSAPLT00000032364,ENSAPLT00000018694	0.00523832583187283	0.0035554087352994775	0.005083718954846006	0.006619282795310622	0.008673275559282916	0.007220251388316719	0.0028784521	0.32667332670000004	HNRNPA2B1	GO:0005634//nucleus`cellular_component`A membrane-bounded organelle of eukaryotic cells in which chromosomes are housed and replicated. In most cells, the nucleus contains all of the cell's chromosomes except the organellar chromosomes, and is the site of RNA synthesis and processing. In some species, or in specialized cell types, RNA metabolism or DNA replication may be absent. [GOC:go_curators]…	K13158//HNRNPA2B1`heterogeneous nuclear ribonucleoprotein A2/B1	ko05014//Amyotrophic lateral sclerosis`Human Diseases`Neurodegenerative disease	KOG0118//FOG: RRM domain`General function prediction only`[R]	XP_040405126.1//heterogeneous nuclear ribonucleoproteins A2/B1 isoform X12`[Cygnus olor];NP_001026156.1//heterogeneous nuclear ribonucleoproteins A2/B1`[Gallus gallus];XP_009674730.1//PREDICTED: heterogeneous nuclear ribonucleoproteins A2/B1 isoform X2`[Struthio camelus australis];XP_013027336.1//PREDICTED: heterogeneous nuclear ribonucleoproteins A2/B1 isoform X2`[Anser cygnoides domesticus];XP_…	PF00076.25//RRM_1`RNA recognition motif. (a.k.a. RRM, RBD, or RNP domain);PF11627.11//HnRNPA1`Nuclear factor hnRNPA1	-	tr|A0A493T6I5|A0A493T6I5_ANAPP//Heterogeneous nuclear ribonucleoprotein A2/B1 {ECO:0000313|Ensembl:ENSAPLP00000021466} OS=Anas platyrhynchos platyrhynchos (Northern mallard) Name=HNRNPA2B1 {ECO:0000313|Ensembl:ENSAPLP00000021466} PE=4;tr|A0A8C3GIW0|A0A8C3GIW0_CAIMO//Heterogeneous nuclear ribonucleoprotein A2/B1 {ECO:0000313|Ensembl:ENSCMMP00000012803} OS=Cairina moschata domestica (Muscovy Duck (…
ENSAPLG00000012019	ENSAPLG00000012019;AL:chr2:34442856:34442873-34445166:34444529:34445013-34445166:-	ENSAPLT00000018694	ENSAPLT00000027851,ENSAPLT00000018694	0.008477293917781003	0.005862192185681263	0.009302311777989528	0.014484320691400872	0.012949934775330836	0.011493443971704029	0.0050953005	0.32667332670000004	HNRNPA2B1	GO:0005634//nucleus`cellular_component`A membrane-bounded organelle of eukaryotic cells in which chromosomes are housed and replicated. In most cells, the nucleus contains all of the cell's chromosomes except the organellar chromosomes, and is the site of RNA synthesis and processing. In some species, or in specialized cell types, RNA metabolism or DNA replication may be absent. [GOC:go_curators]…	K13158//HNRNPA2B1`heterogeneous nuclear ribonucleoprotein A2/B1	ko05014//Amyotrophic lateral sclerosis`Human Diseases`Neurodegenerative disease	KOG0118//FOG: RRM domain`General function prediction only`[R]	XP_040405126.1//heterogeneous nuclear ribonucleoproteins A2/B1 isoform X12`[Cygnus olor];NP_001026156.1//heterogeneous nuclear ribonucleoproteins A2/B1`[Gallus gallus];XP_009674730.1//PREDICTED: heterogeneous nuclear ribonucleoproteins A2/B1 isoform X2`[Struthio camelus australis];XP_013027336.1//PREDICTED: heterogeneous nuclear ribonucleoproteins A2/B1 isoform X2`[Anser cygnoides domesticus];XP_…	PF00076.25//RRM_1`RNA recognition motif. (a.k.a. RRM, RBD, or RNP domain);PF11627.11//HnRNPA1`Nuclear factor hnRNPA1	-	tr|A0A493T6I5|A0A493T6I5_ANAPP//Heterogeneous nuclear ribonucleoprotein A2/B1 {ECO:0000313|Ensembl:ENSAPLP00000021466} OS=Anas platyrhynchos platyrhynchos (Northern mallard) Name=HNRNPA2B1 {ECO:0000313|Ensembl:ENSAPLP00000021466} PE=4;tr|A0A8C3GIW0|A0A8C3GIW0_CAIMO//Heterogeneous nuclear ribonucleoprotein A2/B1 {ECO:0000313|Ensembl:ENSCMMP00000012803} OS=Cairina moschata domestica (Muscovy Duck (…
ENSAPLG00000012019	ENSAPLG00000012019;AL:chr2:34443718:34443848-34445166:34444515:34445013-34445166:-	ENSAPLT00000012547	ENSAPLT00000032364,ENSAPLT00000012547	0.013239019510311341	0.025593682746807	0.02313795403162516	0.0251142975139845	0.016264556391944924	0.009877683710224443	-0.0035713728999999996	0.32667332670000004	HNRNPA2B1	GO:0005634//nucleus`cellular_component`A membrane-bounded organelle of eukaryotic cells in which chromosomes are housed and replicated. In most cells, the nucleus contains all of the cell's chromosomes except the organellar chromosomes, and is the site of RNA synthesis and processing. In some species, or in specialized cell types, RNA metabolism or DNA replication may be absent. [GOC:go_curators]…	K13158//HNRNPA2B1`heterogeneous nuclear ribonucleoprotein A2/B1	ko05014//Amyotrophic lateral sclerosis`Human Diseases`Neurodegenerative disease	KOG0118//FOG: RRM domain`General function prediction only`[R]	XP_040405126.1//heterogeneous nuclear ribonucleoproteins A2/B1 isoform X12`[Cygnus olor];NP_001026156.1//heterogeneous nuclear ribonucleoproteins A2/B1`[Gallus gallus];XP_009674730.1//PREDICTED: heterogeneous nuclear ribonucleoproteins A2/B1 isoform X2`[Struthio camelus australis];XP_013027336.1//PREDICTED: heterogeneous nuclear ribonucleoproteins A2/B1 isoform X2`[Anser cygnoides domesticus];XP_…	PF00076.25//RRM_1`RNA recognition motif. (a.k.a. RRM, RBD, or RNP domain);PF11627.11//HnRNPA1`Nuclear factor hnRNPA1	-	tr|A0A493T6I5|A0A493T6I5_ANAPP//Heterogeneous nuclear ribonucleoprotein A2/B1 {ECO:0000313|Ensembl:ENSAPLP00000021466} OS=Anas platyrhynchos platyrhynchos (Northern mallard) Name=HNRNPA2B1 {ECO:0000313|Ensembl:ENSAPLP00000021466} PE=4;tr|A0A8C3GIW0|A0A8C3GIW0_CAIMO//Heterogeneous nuclear ribonucleoprotein A2/B1 {ECO:0000313|Ensembl:ENSCMMP00000012803} OS=Cairina moschata domestica (Muscovy Duck (…
ENSAPLG00000012019	ENSAPLG00000012019;AL:chr2:34443718:34443848-34445166:34444529:34445013-34445166:-	ENSAPLT00000012547	ENSAPLT00000027851,ENSAPLT00000012547	0.02131896610633729	0.04160213413056785	0.04171029729896538	0.053765711619646564	0.0241930095821456	0.015698765996368446	-0.0036579701	0.32667332670000004	HNRNPA2B1	GO:0005634//nucleus`cellular_component`A membrane-bounded organelle of eukaryotic cells in which chromosomes are housed and replicated. In most cells, the nucleus contains all of the cell's chromosomes except the organellar chromosomes, and is the site of RNA synthesis and processing. In some species, or in specialized cell types, RNA metabolism or DNA replication may be absent. [GOC:go_curators]…	K13158//HNRNPA2B1`heterogeneous nuclear ribonucleoprotein A2/B1	ko05014//Amyotrophic lateral sclerosis`Human Diseases`Neurodegenerative disease	KOG0118//FOG: RRM domain`General function prediction only`[R]	XP_040405126.1//heterogeneous nuclear ribonucleoproteins A2/B1 isoform X12`[Cygnus olor];NP_001026156.1//heterogeneous nuclear ribonucleoproteins A2/B1`[Gallus gallus];XP_009674730.1//PREDICTED: heterogeneous nuclear ribonucleoproteins A2/B1 isoform X2`[Struthio camelus australis];XP_013027336.1//PREDICTED: heterogeneous nuclear ribonucleoproteins A2/B1 isoform X2`[Anser cygnoides domesticus];XP_…	PF00076.25//RRM_1`RNA recognition motif. (a.k.a. RRM, RBD, or RNP domain);PF11627.11//HnRNPA1`Nuclear factor hnRNPA1	-	tr|A0A493T6I5|A0A493T6I5_ANAPP//Heterogeneous nuclear ribonucleoprotein A2/B1 {ECO:0000313|Ensembl:ENSAPLP00000021466} OS=Anas platyrhynchos platyrhynchos (Northern mallard) Name=HNRNPA2B1 {ECO:0000313|Ensembl:ENSAPLP00000021466} PE=4;tr|A0A8C3GIW0|A0A8C3GIW0_CAIMO//Heterogeneous nuclear ribonucleoprotein A2/B1 {ECO:0000313|Ensembl:ENSCMMP00000012803} OS=Cairina moschata domestica (Muscovy Duck (…
ENSAPLG00000006835	ENSAPLG00000006835;AL:chr2:40119718:40119753-40281307:40280502:40281070-40281307:-	ENSAPLT00000025844	ENSAPLT00000007261,ENSAPLT00000025844	0.01880976238848622	0.013764373840078552	0.046852696319124185	0.02207836417843174	0.02224063850390297	0.025027079112281355	-0.0033602503000000005	0.3756243756	TOP2B	GO:0005654//nucleoplasm`cellular_component`That part of the nuclear content other than the chromosomes or the nucleolus. [GOC:ma, ISBN:0124325653];GO:0006265//DNA topological change`biological_process`The process in which a transformation is induced in the topological structure of a double-stranded DNA helix, resulting in a change in linking number. [ISBN:071673706X, ISBN:0935702490];GO:0003677//…	K03164//TOP2`DNA topoisomerase II [EC:5.6.2.2]	ko01524//Platinum drug resistance`Human Diseases`Drug resistance: antineoplastic	-	XP_032036507.1//DNA topoisomerase 2-beta`[Aythya fuligula]	PF02518.29//HATPase_c`Histidine kinase-, DNA gyrase B-, and HSP90-like ATPase;PF00204.28//DNA_gyraseB`DNA gyrase B;PF01751.25//Toprim`Toprim domain;PF16898.8//TOPRIM_C`C-terminal associated domain of TOPRIM;PF00521.23//DNA_topoisoIV`DNA gyrase/topoisomerase IV, subunit A;PF08070.14//DTHCT`DTHCT (NUC029) region	-	tr|A0A493T5W0|A0A493T5W0_ANAPP//DNA topoisomerase 2 {ECO:0000256|RuleBase:RU362094} EC=5.6.2.2 {ECO:0000256|RuleBase:RU362094} OS=Anas platyrhynchos platyrhynchos (Northern mallard) Name=TOP2B {ECO:0000313|Ensembl:ENSAPLP00000021277} PE=3;tr|A0A493T119|A0A493T119_ANAPP//DNA topoisomerase 2 {ECO:0000256|RuleBase:RU362094} EC=5.6.2.2 {ECO:0000256|RuleBase:RU362094} OS=Anas platyrhynchos platyrhynch…
ENSAPLG00000006835	ENSAPLG00000006835;AL:chr2:40279169:40279261-40281307:40280502:40281070-40281307:-	ENSAPLT00000035082	ENSAPLT00000007261,ENSAPLT00000035082	0.025145745966216163	0.013661473810477649	0.016370247850321942	0.007490858068205299	0.02712650422658708	0.016667493877307052	-0.0012975372	0.3756243756	TOP2B	GO:0005654//nucleoplasm`cellular_component`That part of the nuclear content other than the chromosomes or the nucleolus. [GOC:ma, ISBN:0124325653];GO:0006265//DNA topological change`biological_process`The process in which a transformation is induced in the topological structure of a double-stranded DNA helix, resulting in a change in linking number. [ISBN:071673706X, ISBN:0935702490];GO:0003677//…	K03164//TOP2`DNA topoisomerase II [EC:5.6.2.2]	ko01524//Platinum drug resistance`Human Diseases`Drug resistance: antineoplastic	-	XP_032036507.1//DNA topoisomerase 2-beta`[Aythya fuligula]	PF02518.29//HATPase_c`Histidine kinase-, DNA gyrase B-, and HSP90-like ATPase;PF00204.28//DNA_gyraseB`DNA gyrase B;PF01751.25//Toprim`Toprim domain;PF16898.8//TOPRIM_C`C-terminal associated domain of TOPRIM;PF00521.23//DNA_topoisoIV`DNA gyrase/topoisomerase IV, subunit A;PF08070.14//DTHCT`DTHCT (NUC029) region	-	tr|A0A493T5W0|A0A493T5W0_ANAPP//DNA topoisomerase 2 {ECO:0000256|RuleBase:RU362094} EC=5.6.2.2 {ECO:0000256|RuleBase:RU362094} OS=Anas platyrhynchos platyrhynchos (Northern mallard) Name=TOP2B {ECO:0000313|Ensembl:ENSAPLP00000021277} PE=3;tr|A0A493T119|A0A493T119_ANAPP//DNA topoisomerase 2 {ECO:0000256|RuleBase:RU362094} EC=5.6.2.2 {ECO:0000256|RuleBase:RU362094} OS=Anas platyrhynchos platyrhynch…
ENSAPLG00000006835	ENSAPLG00000006835;AL:chr2:40279990:40280500-40281307:40280502:40281070-40281307:-	ENSAPLT00000039859	ENSAPLT00000007261,ENSAPLT00000039859	0.03376699544546472	0.012557995161663824	0.02245702457976541	0.0	0.020098815069857823	0.015309566194220447	-0.0111245446	0.3756243756	TOP2B	GO:0005654//nucleoplasm`cellular_component`That part of the nuclear content other than the chromosomes or the nucleolus. [GOC:ma, ISBN:0124325653];GO:0006265//DNA topological change`biological_process`The process in which a transformation is induced in the topological structure of a double-stranded DNA helix, resulting in a change in linking number. [ISBN:071673706X, ISBN:0935702490];GO:0003677//…	K03164//TOP2`DNA topoisomerase II [EC:5.6.2.2]	ko01524//Platinum drug resistance`Human Diseases`Drug resistance: antineoplastic	-	XP_032036507.1//DNA topoisomerase 2-beta`[Aythya fuligula]	PF02518.29//HATPase_c`Histidine kinase-, DNA gyrase B-, and HSP90-like ATPase;PF00204.28//DNA_gyraseB`DNA gyrase B;PF01751.25//Toprim`Toprim domain;PF16898.8//TOPRIM_C`C-terminal associated domain of TOPRIM;PF00521.23//DNA_topoisoIV`DNA gyrase/topoisomerase IV, subunit A;PF08070.14//DTHCT`DTHCT (NUC029) region	-	tr|A0A493T5W0|A0A493T5W0_ANAPP//DNA topoisomerase 2 {ECO:0000256|RuleBase:RU362094} EC=5.6.2.2 {ECO:0000256|RuleBase:RU362094} OS=Anas platyrhynchos platyrhynchos (Northern mallard) Name=TOP2B {ECO:0000313|Ensembl:ENSAPLP00000021277} PE=3;tr|A0A493T119|A0A493T119_ANAPP//DNA topoisomerase 2 {ECO:0000256|RuleBase:RU362094} EC=5.6.2.2 {ECO:0000256|RuleBase:RU362094} OS=Anas platyrhynchos platyrhynch…
ENSAPLG00000012218	ENSAPLG00000012218;AL:chr2:45664648:45664752-45667711:45666837:45667049-45667711:-	ENSAPLT00000012717	ENSAPLT00000012717,ENSAPLT00000030201	0.9547619958550692	0.9485066225900232	0.9437463548993869	0.9682803936365646	0.9523852034706664	0.9494202553722904	0.007690293000000001	0.2462537463	EXOSC7	-	K12589//RRP42, EXOSC7`exosome complex component RRP42	ko03018//RNA degradation`Genetic Information Processing`Folding, sorting and degradation	-	XP_027306956.1//exosome complex component RRP42 isoform X1`[Anas platyrhynchos];XP_027306957.2//exosome complex component RRP42 isoform X2`[Anas platyrhynchos]	PF01138.24//RNase_PH`3' exoribonuclease family, domain 1;PF03725.18//RNase_PH_C`3' exoribonuclease family, domain 2	-	tr|A0A6J3CN07|A0A6J3CN07_AYTFU//exosome complex component RRP42 {ECO:0000313|RefSeq:XP_032038753.1} OS=Aythya fuligula (Tufted duck) (Anas fuligula) Name=EXOSC7 {ECO:0000313|RefSeq:XP_032038753.1} PE=4;tr|A0A493SWP5|A0A493SWP5_ANAPP//Exosome component 7 {ECO:0000313|Ensembl:ENSAPLP00000018002} OS=Anas platyrhynchos platyrhynchos (Northern mallard) Name=EXOSC7 {ECO:0000313|Ensembl:ENSAPLP000000180…
ENSAPLG00000005820	ENSAPLG00000005820;AL:chr2:49690810:49691532-49715580:49713986:49714090-49715580:-	ENSAPLG00000005820.t1	ENSAPLG00000005820.t1,ENSAPLT00000029326	0.9534579920530588	0.9678163673836984	0.957895049839708	0.9935533387950802	0.9826435174840776	0.960925529082156	0.0193176587	0.18581418579999998	CDKAL1	GO:0005791//rough endoplasmic reticulum`cellular_component`The rough (or granular) endoplasmic reticulum (ER) has ribosomes adhering to the outer surface; the ribosomes are the site of translation of the mRNA for those proteins which are either to be retained within the cisternae (ER-resident proteins), the proteins of the lysosomes, or the proteins destined for export from the cell. Glycoprotein…	K15865//CDKAL1`threonylcarbamoyladenosine tRNA methylthiotransferase CDKAL1 [EC:2.8.4.5]	-	-	XP_027307015.1//threonylcarbamoyladenosine tRNA methylthiotransferase isoform X3`[Anas platyrhynchos];EOB04920.1//CDK5 regulatory subunit-associated protein 1-like 1, partial`[Anas platyrhynchos];XP_027307016.1//threonylcarbamoyladenosine tRNA methylthiotransferase isoform X4`[Anas platyrhynchos];XP_027307013.1//threonylcarbamoyladenosine tRNA methylthiotransferase isoform X1`[Anas platyrhynchos]	PF00919.23//UPF0004`Uncharacterized protein family UPF0004;PF04055.24//Radical_SAM`Radical SAM superfamily	-	tr|U3IDT2|U3IDT2_ANAPP//tRNA-t(6)A37 methylthiotransferase {ECO:0000256|RuleBase:RU368081} EC=2.8.4.5 {ECO:0000256|RuleBase:RU368081} OS=Anas platyrhynchos platyrhynchos (Northern mallard) Name=CDKAL1 {ECO:0000313|Ensembl:ENSAPLP00000005404} PE=3;tr|A0A493SZ11|A0A493SZ11_ANAPP//CDK5 regulatory subunit-associated protein 1-like 1 {ECO:0000256|ARBA:ARBA00016405} EC=2.8.4.5 {ECO:0000256|ARBA:ARBA000…
ENSAPLG00000013450	ENSAPLG00000013450;AL:chr2:51857878:51858024-51858978:51858284:51858574-51858978:-	ENSAPLT00000014053	ENSAPLT00000014053,ENSAPLT00000038453,ENSAPLT00000023984	0.275053108638972	0.3915496846110099	0.3755028764670681	0.3843787756138597	0.4619598622469254	0.30001451994418044	0.0347491627	0.1283716284	DTNBP1	GO:0007596//blood coagulation`biological_process`The sequential process in which the multiple coagulation factors of the blood interact, ultimately resulting in the formation of an insoluble fibrin clot; it may be divided into three stages: stage 1, the formation of intrinsic and extrinsic prothrombin converting principle; stage 2, the formation of thrombin; stage 3, the formation of stable fibri…	K20189//DTNBP1, BLOC1S8`dysbindin	-	-	XP_027307062.1//dysbindin`[Anas platyrhynchos]	PF04440.19//Dysbindin`Dysbindin (Dystrobrevin binding protein 1)	-	tr|U3J1C7|U3J1C7_ANAPP//Dystrobrevin binding protein 1 {ECO:0000313|Ensembl:ENSAPLP00000013304} OS=Anas platyrhynchos platyrhynchos (Northern mallard) Name=DTNBP1 {ECO:0000313|Ensembl:ENSAPLP00000013304} PE=3;tr|A0A493TTU3|A0A493TTU3_ANAPP//Dystrobrevin binding protein 1 {ECO:0000313|Ensembl:ENSAPLP00000028975} OS=Anas platyrhynchos platyrhynchos (Northern mallard) Name=DTNBP1 {ECO:0000313|Ensemb…
ENSAPLG00000004196	ENSAPLG00000004196;AL:chr2:68532301:68534187-68535214:68534523:68534642-68535214:-	ENSAPLT00000042087	ENSAPLT00000004356,ENSAPLT00000042087	0.9519807705701772	0.9131824787896884	0.9066154385253149	0.9192552526751544	0.9273184292577692	1.0	0.0249316647	0.23326673329999997	RIOK1	GO:0016787//hydrolase activity`molecular_function`Catalysis of the hydrolysis of various bonds, e.g. C-O, C-N, C-C, phosphoric anhydride bonds, etc. Hydrolase is the systematic name for any enzyme of EC class 3. [ISBN:0198506732];GO:2000234//positive regulation of rRNA processing`biological_process`Any process that activates or increases the frequency, rate or extent of rRNA processing. [GOC:mah]…	K07178//RIOK1`RIO kinase 1 [EC:2.7.11.1]	ko03008//Ribosome biogenesis in eukaryotes`Genetic Information Processing`Translation	-	EOB07808.1//Serine/threonine-protein kinase RIO1, partial`[Anas platyrhynchos]	PF01163.25//RIO1`RIO1 family	-	tr|R0M595|R0M595_ANAPL//Serine/threonine-protein kinase RIO1 {ECO:0000256|ARBA:ARBA00016038} EC=2.7.11.1 {ECO:0000256|ARBA:ARBA00012513} Fragment OS=Anas platyrhynchos (Mallard) (Anas boschas) ORFNames=Anapl_03789 {ECO:0000313|EMBL:EOB07808.1} PE=3;tr|U3I929|U3I929_ANAPP//Serine/threonine-protein kinase RIO1 {ECO:0000256|ARBA:ARBA00016038} EC=2.7.11.1 {ECO:0000256|ARBA:ARBA00012513} OS=Anas platy…
ENSAPLG00000004273	ENSAPLG00000004273;AL:chr2:75538097:75539151-75563559:75561737:75562201-75563559:-	ENSAPLT00000037084	ENSAPLT00000037084,ENSAPLT00000004391	0.01738605291375837	0.0	0.0	0.0	0.0	0.01904969546478271	0.0005545475	0.3786213786	C5orf22	-	-	-	-	XP_027307461.2//UPF0489 protein C5orf22 homolog isoform X1`[Anas platyrhynchos]	PF12640.10//UPF0489`UPF0489 domain	-	tr|A0A493TYF1|A0A493TYF1_ANAPP//Chromosome 5 open reading frame 22 {ECO:0000313|Ensembl:ENSAPLP00000030595} OS=Anas platyrhynchos platyrhynchos (Northern mallard) Name=C5orf22 {ECO:0000313|Ensembl:ENSAPLP00000030595} PE=3;tr|U3I963|U3I963_ANAPP//Chromosome 5 open reading frame 22 {ECO:0000313|Ensembl:ENSAPLP00000003784} OS=Anas platyrhynchos platyrhynchos (Northern mallard) Name=C5orf22 {ECO:0000…
ENSAPLG00000012960	ENSAPLG00000012960;AL:chr2:82947683:82948820-83010297:83010156:83010226-83010297:-	ENSAPLT00000039146	ENSAPLT00000013511,ENSAPLT00000039146	0.098858235852221	0.1008651529366502	0.11484445654454975	0.09513111427847576	0.09768379520625248	0.08521113152725868	-0.0121806014	0.1943056943	CCT5	GO:0031681//G-protein beta-subunit binding`molecular_function`Binding to a G-protein beta subunit. [GOC:mah];GO:0032212//positive regulation of telomere maintenance via telomerase`biological_process`Any process that activates or increases the frequency, rate or extent of the addition of telomeric repeats by telomerase. [GOC:mah];GO:0005813//centrosome`cellular_component`A structure comprised of a…	K09497//CCT5`T-complex protein 1 subunit epsilon	-	-	XP_027307543.1//T-complex protein 1 subunit epsilon`[Anas platyrhynchos]	PF00118.27//Cpn60_TCP1`TCP-1/cpn60 chaperonin family	NCU-G1//http://bioinfo.life.hust.edu.cn/AnimalTFDB#!/tf_detail?species=Takifugu_rubripes&family=NCU-G1	tr|A0A493TF25|A0A493TF25_ANAPP//CCT-epsilon {ECO:0000256|ARBA:ARBA00024109} T-complex protein 1 subunit epsilon {ECO:0000256|ARBA:ARBA00024086} OS=Anas platyrhynchos platyrhynchos (Northern mallard) Name=CCT5 {ECO:0000313|Ensembl:ENSAPLP00000024290} PE=3;tr|A0A8B9QVF5|A0A8B9QVF5_ANAPL//Chaperonin containing TCP1 subunit 5 {ECO:0000313|Ensembl:ENSAPLP00020002085} OS=Anas platyrhynchos (Mallard) (A…
ENSAPLG00000006991	ENSAPLG00000006991;AL:chr2:103051456:103051643-103052376:103052032:103052276-103052376:-	ENSAPLT00000007274	ENSAPLT00000007274,ENSAPLT00000021022	0.9352000238506842	0.9594329646175632	0.9429120400646896	0.9658912018453826	0.8851667784668248	0.8988393657638736	-0.0292158942	0.2112887113	RMC1	GO:0010506//regulation of autophagy`biological_process`Any process that modulates the frequency, rate or extent of autophagy. Autophagy is the process in which cells digest parts of their own cytoplasm. [GOC:dph, GOC:tb];GO:0035658//Mon1-Ccz1 complex`cellular_component`A protein complex that functions as a guanine nucleotide exchange factor (GEF) and converts Rab-GDP to Rab-GTP. In S. cerevisiae,…	K24763//RMC1`regulator of MON1-CCZ1 complex	-	-	XP_027307741.2//regulator of MON1-CCZ1 complex isoform X3`[Anas platyrhynchos]	PF07035.15//Mic1`Colon cancer-associated protein Mic1-like	-	tr|U3IHA5|U3IHA5_ANAPP//Regulator of MON1-CCZ1 {ECO:0000313|Ensembl:ENSAPLP00000006627} OS=Anas platyrhynchos platyrhynchos (Northern mallard) Name=RMC1 {ECO:0000313|Ensembl:ENSAPLP00000006627} PE=4;tr|A0A493U361|A0A493U361_ANAPP//Regulator of MON1-CCZ1 {ECO:0000313|Ensembl:ENSAPLP00000032552} OS=Anas platyrhynchos platyrhynchos (Northern mallard) Name=RMC1 {ECO:0000313|Ensembl:ENSAPLP00000032552…
ENSAPLG00000005158	ENSAPLG00000005158;AL:chr2:103551132:103551272-103556478:103553897:103554194-103556478:-	ENSAPLT00000005397	ENSAPLT00000005397,ENSAPLT00000030258	0.986069568670632	0.9700373795901954	0.8928737754905879	0.9836680245141656	1.0	0.985863599899216	0.0401836336	0.1703296703	MIB1	GO:0005737//cytoplasm`cellular_component`The contents of a cell excluding the plasma membrane and nucleus, but including other subcellular structures. [ISBN:0198547684];GO:0007219//Notch signaling pathway`biological_process`A series of molecular signals initiated by the binding of an extracellular ligand to the receptor Notch on the surface of a target cell, and ending with regulation of a downst…	K10645//MIB`E3 ubiquitin-protein ligase mind-bomb [EC:2.3.2.27]	ko05417//Lipid and atherosclerosis`Human Diseases`Cardiovascular disease	-	XP_013798515.1//PREDICTED: E3 ubiquitin-protein ligase MIB1 isoform X2`[Apteryx mantelli mantelli];XP_015710903.1//E3 ubiquitin-protein ligase MIB1 isoform X1`[Coturnix japonica]	PF06701.16//MIB_HERC2`Mib_herc2;PF00569.20//ZZ`Zinc finger, ZZ type;PF18346.4//SH3_15`Mind bomb SH3 repeat domain;PF12796.10//Ank_2`Ankyrin repeats (3 copies);PF13857.9//Ank_5`Ankyrin repeats (many copies);PF13637.9//Ank_4`Ankyrin repeats (many copies);PF00023.33//Ank`Ankyrin repeat;PF13920.9//zf-C3HC4_3`Zinc finger, C3HC4 type (RING finger);PF13923.9//zf-C3HC4_2`Zinc finger, C3HC4 type (RING fin…	-	tr|A0A6J3CK44|A0A6J3CK44_AYTFU//RING-type E3 ubiquitin transferase {ECO:0000256|ARBA:ARBA00012483} EC=2.3.2.27 {ECO:0000256|ARBA:ARBA00012483} OS=Aythya fuligula (Tufted duck) (Anas fuligula) Name=MIB1 {ECO:0000313|RefSeq:XP_032039346.1} PE=4;tr|A0A8C3GQ96|A0A8C3GQ96_CAIMO//Mindbomb E3 ubiquitin protein ligase 1 {ECO:0000313|Ensembl:ENSCMMP00000026497} OS=Cairina moschata domestica (Muscovy Duck …
ENSAPLG00000003861	ENSAPLG00000003861;AL:chr2:116622429:116622788-116632160:116631278:116631460-116632160:-	ENSAPLT00000045993	ENSAPLT00000004004,ENSAPLT00000045993	0.9714899114460188	0.969900665417258	1.0	1.0	1.0	0.9877068562246708	0.0154387598	0.2467532468	ATP6V1H	GO:0000221//vacuolar proton-transporting V-type ATPase, V1 domain`cellular_component`The V1 domain of a proton-transporting V-type ATPase found in the vacuolar membrane. [GOC:mah, PMID:16449553];GO:0046961//proton-transporting ATPase activity, rotational mechanism`molecular_function`Enables the transfer of protons from one side of a membrane to the other according to the reaction: ATP + H2O + H+(…	K02144//ATPeV1H`V-type H+-transporting ATPase subunit H	ko00190//Oxidative phosphorylation`Metabolism`Energy metabolism;ko01100//Metabolic pathways`Metabolism`Global and overview maps;ko04142//Lysosome`Cellular Processes`Transport and catabolism;ko04145//Phagosome`Cellular Processes`Transport and catabolism;ko04150//mTOR signaling pathway`Environmental Information Processing`Signal transduction;ko04721//Synaptic vesicle cycle`Organismal Systems`Nervou…	-	XP_014792504.1//PREDICTED: V-type proton ATPase subunit H`[Calidris pugnax];XP_027308022.1//V-type proton ATPase subunit H isoform X2`[Anas platyrhynchos]	PF03224.17//V-ATPase_H_N`V-ATPase subunit H;PF11698.11//V-ATPase_H_C`V-ATPase subunit H	-	tr|A0A493TWM1|A0A493TWM1_ANAPP//ATPase H+ transporting V1 subunit H {ECO:0000313|Ensembl:ENSAPLP00000030298} OS=Anas platyrhynchos platyrhynchos (Northern mallard) Name=ATP6V1H {ECO:0000313|Ensembl:ENSAPLP00000030298} PE=3;tr|A0A493SYQ5|A0A493SYQ5_ANAPP//V-type proton ATPase subunit H {ECO:0000256|PIRNR:PIRNR032184} OS=Anas platyrhynchos platyrhynchos (Northern mallard) Name=ATP6V1H {ECO:0000313|…
ENSAPLG00000010846	ENSAPLG00000010846;AL:chr2:120320234:120323125-120333861:120329639:120331853-120333861:-	ENSAPLT00000028664	ENSAPLT00000033878,ENSAPLT00000028664	0.010514602672245986	0.01243157992392615	0.009864795003785943	0.0046808016129610405	0.0	0.0	-0.0093767253	0.3246753247	GGH	GO:0034722//gamma-glutamyl-peptidase activity`molecular_function`Catalysis of the cleavage of a gamma-linked glutamate bond. [EC:3.4.19.9, MEROPS_fam:C26];GO:0005615//extracellular space`cellular_component`That part of a multicellular organism outside the cells proper, usually taken to be outside the plasma membranes, and occupied by fluid. [ISBN:0198547684]	K01307//GGH`gamma-glutamyl hydrolase [EC:3.4.19.9]	ko00790//Folate biosynthesis`Metabolism`Metabolism of cofactors and vitamins;ko01240//Biosynthesis of cofactors`Metabolism`Global and overview maps;ko01523//Antifolate resistance`Human Diseases`Drug resistance: antineoplastic	-	XP_021125530.2//gamma-glutamyl hydrolase`[Anas platyrhynchos]	PF07722.16//Peptidase_C26`Peptidase C26;PF00117.31//GATase`Glutamine amidotransferase class-I	-	tr|A0A493T3G7|A0A493T3G7_ANAPP//Folate gamma-glutamyl hydrolase {ECO:0000256|ARBA:ARBA00012886, ECO:0000256|PROSITE-ProRule:PRU00607} EC=3.4.19.9 {ECO:0000256|ARBA:ARBA00012886, ECO:0000256|PROSITE-ProRule:PRU00607} OS=Anas platyrhynchos platyrhynchos (Northern mallard) Name=GGH {ECO:0000313|Ensembl:ENSAPLP00000020469} PE=3;tr|A0A493U238|A0A493U238_ANAPP//Folate gamma-glutamyl hydrolase {ECO:0000…
ENSAPLG00000013027	ENSAPLG00000013027;AL:chr2:121300911:121301156-121339716:121338926:121339208-121339716:-	ENSAPLT00000013576,ENSAPLG00000013027.t1	ENSAPLG00000013027.t1,ENSAPLT00000017953,ENSAPLT00000013576	0.06188121244791098	0.035240103055518376	0.04998864434339165	0.07891000714290113	0.05271302627411115	0.05009182045104564	0.011534964699999999	0.24025974030000002	ARMC1	GO:0048312//intracellular distribution of mitochondria`biological_process`Any process that establishes the spatial arrangement of mitochondria within the cell. [GOC:jid];GO:0046872//metal ion binding`molecular_function`Binding to a metal ion. [GOC:ai];GO:0005829//cytosol`cellular_component`The part of the cytoplasm that does not contain organelles but which does contain other particulate matter, …	K17306//ARMC1`armadillo repeat-containing protein 1	-	-	XP_027308093.1//armadillo repeat-containing protein 1 isoform X1`[Anas platyrhynchos];XP_005028507.2//armadillo repeat-containing protein 1 isoform X3`[Anas platyrhynchos]	-	-	tr|U3J004|U3J004_ANAPP//Armadillo repeat-containing protein 1 {ECO:0000256|ARBA:ARBA00013732, ECO:0000256|PIRNR:PIRNR013899} OS=Anas platyrhynchos platyrhynchos (Northern mallard) Name=ARMC1 {ECO:0000313|Ensembl:ENSAPLP00000012831} PE=4;tr|A0A8B9U246|A0A8B9U246_9AVES//Armadillo repeat containing 1 {ECO:0000313|Ensembl:ENSAZOP00000001437} OS=Anas zonorhyncha (Eastern spot-billed duck) PE=4;tr|A0A8…
ENSAPLG00000016013	ENSAPLG00000016013;AL:chr2:121889996:121890715-121898019:121894732:121895089-121898019:-	ENSAPLT00000020007	ENSAPLT00000020007,ENSAPLT00000016717	0.0	0.011542527150011065	0.009336503377449935	0.005783477990515304	0.007756099170771333	0.0	-0.0024464845000000002	0.3661338661	COPS5	GO:0008021//synaptic vesicle`cellular_component`A secretory organelle, typically 50 nm in diameter, of presynaptic nerve terminals; accumulates in high concentrations of neurotransmitters and secretes these into the synaptic cleft by fusion with the 'active zone' of the presynaptic plasma membrane. [PMID:10099709, PMID:12563290];GO:0051091//positive regulation of DNA-binding transcription factor …	K09613//COPS5, CSN5`COP9 signalosome complex subunit 5 [EC:3.4.-.-]	-	-	XP_009866049.1//PREDICTED: COP9 signalosome complex subunit 5, partial`[Apaloderma vittatum];XP_042642219.1//COP9 signalosome complex subunit 5`[Tyto alba]	PF01398.24//JAB`JAB1/Mov34/MPN/PAD-1 ubiquitin protease;PF18323.4//CSN5_C`Cop9 signalosome subunit 5 C-terminal domain	-	tr|A0A493TV01|A0A493TV01_ANAPP//COP9 signalosome subunit 5 {ECO:0000313|Ensembl:ENSAPLP00000029624} OS=Anas platyrhynchos platyrhynchos (Northern mallard) Name=COPS5 {ECO:0000313|Ensembl:ENSAPLP00000029624} PE=3;tr|A0A8B9ZMF2|A0A8B9ZMF2_9AVES//COP9 signalosome subunit 5 {ECO:0000313|Ensembl:ENSAZOP00000002079} OS=Anas zonorhyncha (Eastern spot-billed duck) PE=4;tr|A0A493T2I0|A0A493T2I0_ANAPP//COP…
ENSAPLG00000003354	ENSAPLG00000003354;AL:chr2:137437432:137437441-137439133:137438232:137438288-137439133:-	ENSAPLT00000024743	ENSAPLT00000003472,ENSAPLT00000024743	0.9845514872548096	0.9509064887052529	0.9735746521478572	0.9834596246614868	0.9941744598762136	0.9946184764835844	0.021073311	0.16783216780000002	ATP6V1C1	GO:0033180//proton-transporting V-type ATPase, V1 domain`cellular_component`A protein complex that forms part of a proton-transporting V-type ATPase and catalyzes ATP hydrolysis. The V1 complex consists of: (1) a globular headpiece with three alternating copies of subunits A and B that form a ring, (2) a central rotational stalk composed of single copies of subunits D and F, and (3) a peripheral …	K02148//ATPeV1C, ATP6C`V-type H+-transporting ATPase subunit C	ko00190//Oxidative phosphorylation`Metabolism`Energy metabolism;ko01100//Metabolic pathways`Metabolism`Global and overview maps;ko04145//Phagosome`Cellular Processes`Transport and catabolism;ko04150//mTOR signaling pathway`Environmental Information Processing`Signal transduction;ko04721//Synaptic vesicle cycle`Organismal Systems`Nervous system;ko04966//Collecting duct acid secretion`Organismal Sy…	-	XP_010302959.1//PREDICTED: V-type proton ATPase subunit C 1`[Balearica regulorum gibbericeps]	PF03223.18//V-ATPase_C`V-ATPase subunit C	-	tr|A0A493TQA6|A0A493TQA6_ANAPP//V-type proton ATPase subunit C {ECO:0000256|RuleBase:RU364010} OS=Anas platyrhynchos platyrhynchos (Northern mallard) Name=ATP6V1C1 {ECO:0000313|Ensembl:ENSAPLP00000028047} PE=3;tr|A0A8B9VQV9|A0A8B9VQV9_9AVES//ATPase H+ transporting V1 subunit C1 {ECO:0000313|Ensembl:ENSAZOP00000027554} OS=Anas zonorhyncha (Eastern spot-billed duck) PE=4;tr|A0A6J3CGL4|A0A6J3CGL4_AY…
ENSAPLG00000019065	ENSAPLG00000019065;AL:chr2:143953151:143953854-143969953:143967475:143967839-143969953:-	ENSAPLT00000038808	ENSAPLT00000046068,ENSAPLT00000038808	0.991383421903342	0.9913465536010606	0.9889799705533246	0.9861703388046836	0.9856742124851732	1.0	4.48684e-05	0.4045954046	MRPL13	GO:0003735//structural constituent of ribosome`molecular_function`The action of a molecule that contributes to the structural integrity of the ribosome. [GOC:mah];GO:0005840//ribosome`cellular_component`An intracellular organelle, about 200 A in diameter, consisting of RNA and protein. It is the site of protein biosynthesis resulting from translation of messenger RNA (mRNA). It consists of two su…	K02871//RP-L13, MRPL13, rplM`large subunit ribosomal protein L13	ko03010//Ribosome`Genetic Information Processing`Translation	-	XP_027308450.1//39S ribosomal protein L13, mitochondrial isoform X1`[Anas platyrhynchos];XP_027308451.1//39S ribosomal protein L13, mitochondrial isoform X2`[Anas platyrhynchos]	PF00572.21//Ribosomal_L13`Ribosomal protein L13	-	tr|A0A493SYA0|A0A493SYA0_ANAPP//Mitochondrial ribosomal protein L13 {ECO:0000313|Ensembl:ENSAPLP00000018566} OS=Anas platyrhynchos platyrhynchos (Northern mallard) Name=MRPL13 {ECO:0000313|Ensembl:ENSAPLP00000018566} PE=3;tr|A0A493T6K5|A0A493T6K5_ANAPP//Mitochondrial ribosomal protein L13 {ECO:0000313|Ensembl:ENSAPLP00000021544} OS=Anas platyrhynchos platyrhynchos (Northern mallard) Name=MRPL13 {…
ENSAPLG00000009293	ENSAPLG00000009293;AL:chr2:14809030-14809855:14809935:14809030-14815858:14816129:+	ENSAPLT00000009794	ENSAPLT00000017287,ENSAPLT00000009794,ENSAPLT00000046467	0.21550737850187324	0.0976228720895767	0.17270460683558947	0.08330143144878162	0.0	0.05762234439693205	-0.11497036050000001	0.0474525475	ITGB1	GO:0042470//melanosome`cellular_component`A tissue-specific, membrane-bounded cytoplasmic organelle within which melanin pigments are synthesized and stored. Melanosomes are synthesized in melanocyte cells. [GOC:jl, PMID:11584301];GO:0038023//signaling receptor activity`molecular_function`Receiving a signal and transmitting it in the cell to initiate a change in cell activity. A signal is a physi…	K05719//ITGB1, CD29`integrin beta 1	ko04015//Rap1 signaling pathway`Environmental Information Processing`Signal transduction;ko04145//Phagosome`Cellular Processes`Transport and catabolism;ko04151//PI3K-Akt signaling pathway`Environmental Information Processing`Signal transduction;ko04360//Axon guidance`Organismal Systems`Development and regeneration;ko04510//Focal adhesion`Cellular Processes`Cellular community - eukaryotes;ko04512/…	-	XP_021133400.2//integrin beta-1 isoform X1`[Anas platyrhynchos];XP_027306336.1//integrin beta-1 isoform X2`[Anas platyrhynchos]	PF17205.6//PSI_integrin`Integrin plexin domain;PF00362.21//Integrin_beta`Integrin beta chain VWA domain;PF18372.4//I-EGF_1`Integrin beta epidermal growth factor like domain 1;PF07974.16//EGF_2`EGF-like domain;PF07965.15//Integrin_B_tail`Integrin beta tail domain;PF08725.14//Integrin_b_cyt`Integrin beta cytoplasmic domain	-	tr|A0A493TE60|A0A493TE60_ANAPP//Integrin beta {ECO:0000256|RuleBase:RU000633} OS=Anas platyrhynchos platyrhynchos (Northern mallard) Name=ITGB1 {ECO:0000313|Ensembl:ENSAPLP00000024182} PE=3;tr|U3IPD4|U3IPD4_ANAPP//Integrin beta {ECO:0000256|RuleBase:RU000633} OS=Anas platyrhynchos platyrhynchos (Northern mallard) Name=ITGB1 {ECO:0000313|Ensembl:ENSAPLP00000009107} PE=3;tr|A0A493SX76|A0A493SX76_AN…
ENSAPLG00000013818	ENSAPLG00000013818;AL:chr2:21880904-21881118:21881381:21880904-21885029:21885237:+	ENSAPLT00000019680	ENSAPLT00000014452,ENSAPLT00000019680	0.3217051606311036	0.5013225582871796	0.4916707983214508	0.3923788139813377	0.5066868505152001	0.4317753218299761	0.005380823000000001	0.3471528472	NMT2	GO:0004379//glycylpeptide N-tetradecanoyltransferase activity`molecular_function`Catalysis of the reaction: tetradecanoyl-CoA + glycyl-peptide = CoA + N-tetradecanoylglycyl-peptide. [EC:2.3.1.97];GO:0006499//N-terminal protein myristoylation`biological_process`The covalent attachment of a myristoyl group to the N-terminal amino acid residue of a protein. [GOC:mah]	K00671//NMT`glycylpeptide N-tetradecanoyltransferase [EC:2.3.1.97]	-	-	XP_032037443.1//glycylpeptide N-tetradecanoyltransferase 2`[Aythya fuligula];XP_038029657.1//glycylpeptide N-tetradecanoyltransferase 2 isoform X1`[Anas platyrhynchos]	PF01233.22//NMT`Myristoyl-CoA:protein N-myristoyltransferase, N-terminal domain;PF02799.18//NMT_C`Myristoyl-CoA:protein N-myristoyltransferase, C-terminal domain	-	tr|A0A1V4KBQ4|A0A1V4KBQ4_PATFA//Glycylpeptide N-tetradecanoyltransferase {ECO:0000256|ARBA:ARBA00012923, ECO:0000256|RuleBase:RU000586} EC=2.3.1.97 {ECO:0000256|ARBA:ARBA00012923, ECO:0000256|RuleBase:RU000586} OS=Patagioenas fasciata monilis ORFNames=AV530_014333 {ECO:0000313|EMBL:OPJ81781.1} PE=3;tr|A0A8B9TMW3|A0A8B9TMW3_ANAPL//N-myristoyltransferase 2 {ECO:0000313|Ensembl:ENSAPLP00020022723} O…
ENSAPLG00000014281	ENSAPLG00000014281;AL:chr2:21932343-21933407:21934085:21932343-21967335:21967393:+	ENSAPLT00000014940	ENSAPLT00000027414,ENSAPLT00000014940	1.0	1.0	1.0	1.0	0.9871726917875258	1.0	-0.0042757694	0.3546453546	CROT	GO:0016746//acyltransferase activity`molecular_function`Catalysis of the transfer of an acyl group from one compound (donor) to another (acceptor). [GOC:jl, ISBN:0198506732];GO:0006635//fatty acid beta-oxidation`biological_process`A fatty acid oxidation process that results in the complete oxidation of a long-chain fatty acid. Fatty acid beta-oxidation begins with the addition of coenzyme A to a …	K05940//CROT`carnitine O-octanoyltransferase [EC:2.3.1.137]	ko04146//Peroxisome`Cellular Processes`Transport and catabolism	-	XP_027306518.2//peroxisomal carnitine O-octanoyltransferase`[Anas platyrhynchos]	PF00755.23//Carn_acyltransf`Choline/Carnitine o-acyltransferase	-	tr|A0A493T5X8|A0A493T5X8_ANAPP//Carnitine O-octanoyltransferase {ECO:0000313|Ensembl:ENSAPLP00000021108} OS=Anas platyrhynchos platyrhynchos (Northern mallard) Name=CROT {ECO:0000313|Ensembl:ENSAPLP00000021108} PE=3;tr|U3J3T9|U3J3T9_ANAPP//Carnitine O-octanoyltransferase {ECO:0000313|Ensembl:ENSAPLP00000014166} OS=Anas platyrhynchos platyrhynchos (Northern mallard) Name=CROT {ECO:0000313|Ensembl:…
ENSAPLG00000016105	ENSAPLG00000016105;AL:chr2:28048000-28048951:28049022:28048000-28104610:28104684:+	ENSAPLT00000016848	ENSAPLT00000019007,ENSAPLT00000016848,ENSAPLT00000024740	0.9539384220109588	0.9782868085484616	0.9803506209265864	0.9518509205491078	0.9726672084428016	0.969524779827982	-0.0061776476	0.3506493506	PHF14	GO:0046872//metal ion binding`molecular_function`Binding to a metal ion. [GOC:ai]	K11380//NTO1`NuA3 HAT complex component NTO1	-	-	XP_027306656.1//PHD finger protein 14 isoform X2`[Anas platyrhynchos];XP_027306654.1//PHD finger protein 14 isoform X1`[Anas platyrhynchos];XP_027306657.1//PHD finger protein 14 isoform X3`[Anas platyrhynchos];XP_026697988.1//LOW QUALITY PROTEIN: PHD finger protein 14`[Athene cunicularia]	PF00628.32//PHD`PHD-finger;PF13831.9//PHD_2`PHD-finger;PF13832.9//zf-HC5HC2H_2`PHD-zinc-finger like domain;PF13771.9//zf-HC5HC2H`PHD-like zinc-binding domain	-	tr|A0A8B9R010|A0A8B9R010_ANAPL//PHD finger protein 14 {ECO:0000313|Ensembl:ENSAPLP00020000322} OS=Anas platyrhynchos (Mallard) (Anas boschas) Name=PHF14 {ECO:0000313|Ensembl:ENSAPLP00020000322} PE=4;tr|A0A8B9QPA7|A0A8B9QPA7_ANAPL//PHD finger protein 14 {ECO:0000313|Ensembl:ENSAPLP00020000340} OS=Anas platyrhynchos (Mallard) (Anas boschas) Name=PHF14 {ECO:0000313|Ensembl:ENSAPLP00020000340} PE=4;t…
ENSAPLG00000016105	ENSAPLG00000016105;AL:chr2:28069167-28070683:28070765:28069167-28104610:28104684:+	ENSAPLT00000020410	ENSAPLT00000036715,ENSAPLT00000020410	0.6727862748471097	0.8600921925828715	0.7604119070883448	0.7084501579283193	0.6764395844154253	0.6063426272917234	-0.1006860016	0.1158841159	PHF14	GO:0046872//metal ion binding`molecular_function`Binding to a metal ion. [GOC:ai]	K11380//NTO1`NuA3 HAT complex component NTO1	-	-	XP_027306656.1//PHD finger protein 14 isoform X2`[Anas platyrhynchos];XP_027306654.1//PHD finger protein 14 isoform X1`[Anas platyrhynchos];XP_027306657.1//PHD finger protein 14 isoform X3`[Anas platyrhynchos];XP_026697988.1//LOW QUALITY PROTEIN: PHD finger protein 14`[Athene cunicularia]	PF00628.32//PHD`PHD-finger;PF13831.9//PHD_2`PHD-finger;PF13832.9//zf-HC5HC2H_2`PHD-zinc-finger like domain;PF13771.9//zf-HC5HC2H`PHD-like zinc-binding domain	-	tr|A0A8B9R010|A0A8B9R010_ANAPL//PHD finger protein 14 {ECO:0000313|Ensembl:ENSAPLP00020000322} OS=Anas platyrhynchos (Mallard) (Anas boschas) Name=PHF14 {ECO:0000313|Ensembl:ENSAPLP00020000322} PE=4;tr|A0A8B9QPA7|A0A8B9QPA7_ANAPL//PHD finger protein 14 {ECO:0000313|Ensembl:ENSAPLP00020000340} OS=Anas platyrhynchos (Mallard) (Anas boschas) Name=PHF14 {ECO:0000313|Ensembl:ENSAPLP00020000340} PE=4;t…
ENSAPLG00000005567	ENSAPLG00000005567;AL:chr2:39481185-39505017:39505777:39481185-39609560:39609657:+	ENSAPLT00000005752	ENSAPLT00000005752,ENSAPLT00000005760	0.6960946555664103	0.6560506005422243	0.6375876551210158	0.6094072106116222	0.6890772551737493	0.5865939925023053	-0.0348848176	0.0724275724	UBE2E2	GO:0016740//transferase activity`molecular_function`Catalysis of the transfer of a group, e.g. a methyl group, glycosyl group, acyl group, phosphorus-containing, or other groups, from one compound (generally regarded as the donor) to another compound (generally regarded as the acceptor). Transferase is the systematic name for any enzyme of EC class 2. [ISBN:0198506732];GO:0005524//ATP binding`mol…	K20217//UBE2E`ubiquitin-conjugating enzyme E2 E [EC:2.3.2.23]	ko04120//Ubiquitin mediated proteolysis`Genetic Information Processing`Folding, sorting and degradation	-	XP_005297120.1//ubiquitin-conjugating enzyme E2 E2`[Chrysemys picta bellii]	PF00179.29//UQ_con`Ubiquitin-conjugating enzyme	-	tr|A0A6P5IXB4|A0A6P5IXB4_PHACI//ubiquitin-conjugating enzyme E2 E2 isoform X2 {ECO:0000313|RefSeq:XP_020826735.1} OS=Phascolarctos cinereus (Koala) Name=UBE2E2 {ECO:0000313|RefSeq:XP_020826735.1} PE=3
ENSAPLG00000013951	ENSAPLG00000013951;AL:chr2:46397195-46398514:46398602:46397195-46401741:46404728:+	ENSAPLT00000047177	ENSAPLG00000013951.t1,ENSAPLT00000047177	0.04371331223873344	0.020488269195872183	0.01981236562948146	0.01608160042540506	0.014288503677347969	0.0	-0.017881281000000002	0.2777222777	TRAK1	GO:0005769//early endosome`cellular_component`A membrane-bounded organelle that receives incoming material from primary endocytic vesicles that have been generated by clathrin-dependent and clathrin-independent endocytosis; vesicles fuse with the early endosome to deliver cargo for sorting into recycling or degradation pathways. [GOC:mah, NIF_Subcellular:nlx_subcell_20090701, PMID:19696797];GO:00…	K15369//TRAK1`trafficking kinesin-binding protein 1	-	-	XP_032036839.1//trafficking kinesin-binding protein 1 isoform X2`[Aythya fuligula];XP_035172283.1//trafficking kinesin-binding protein 1 isoform X8`[Oxyura jamaicensis];XP_035172277.1//trafficking kinesin-binding protein 1 isoform X3`[Oxyura jamaicensis];XP_013040232.1//PREDICTED: trafficking kinesin-binding protein 1 isoform X3`[Anser cygnoides domesticus];XP_035405794.1//trafficking kinesin-bin…	PF04849.16//HAP1_N`HAP1 N-terminal conserved region;PF12448.11//Milton`Kinesin associated protein	-	tr|A0A493SV84|A0A493SV84_ANAPP//Trafficking kinesin protein 1 {ECO:0000313|Ensembl:ENSAPLP00000017501} OS=Anas platyrhynchos platyrhynchos (Northern mallard) Name=TRAK1 {ECO:0000313|Ensembl:ENSAPLP00000017501} PE=3;tr|A0A493SX47|A0A493SX47_ANAPP//Trafficking kinesin protein 1 {ECO:0000313|Ensembl:ENSAPLP00000018171} OS=Anas platyrhynchos platyrhynchos (Northern mallard) Name=TRAK1 {ECO:0000313|En…
ENSAPLG00000002812	ENSAPLG00000002812;AL:chr2:68060960-68061895:68062045:68060960-68081823:68081904:+	ENSAPLT00000044087,ENSAPLT00000045923	ENSAPLT00000044087,ENSAPLT00000002859,ENSAPLT00000045923	0.8456609800603279	0.7435567622995584	0.8746320501403779	0.9358374737549954	0.7464903937473671	0.9259258699588726	0.0481346483	0.14085914089999998	SLC35B3	GO:0016021//integral component of membrane`cellular_component`The component of a membrane consisting of the gene products and protein complexes having at least some part of their peptide sequence embedded in the hydrophobic region of the membrane. [GOC:dos, GOC:go_curators];GO:0055085//transmembrane transport`biological_process`The process in which a solute is transported across a lipid bilayer, …	K15277//SLC35B3, PAPST2`solute carrier family 35 (adenosine 3'-phospho 5'-phosphosulfate transporter), member B3	-	-	EOB07786.1//Adenosine 3'-phospho 5'-phosphosulfate transporter 2, partial`[Anas platyrhynchos];XP_027307399.1//adenosine 3'-phospho 5'-phosphosulfate transporter 2 isoform X3`[Anas platyrhynchos]	PF08449.14//UAA`UAA transporter family	-	tr|U3I4V1|U3I4V1_ANAPP//Solute carrier family 35 member B3 {ECO:0000313|Ensembl:ENSAPLP00000002272} OS=Anas platyrhynchos platyrhynchos (Northern mallard) Name=SLC35B3 {ECO:0000313|Ensembl:ENSAPLP00000002272} PE=3;tr|A0A493U382|A0A493U382_ANAPP//Solute carrier family 35 member B3 {ECO:0000313|Ensembl:ENSAPLP00000032573} OS=Anas platyrhynchos platyrhynchos (Northern mallard) Name=SLC35B3 {ECO:0000…
ENSAPLG00000004473	ENSAPLG00000004473;AL:chr2:68573075-68578068:68578113:68573075-68583036:68583161:+	ENSAPLT00000004617	ENSAPLT00000004617,ENSAPLT00000039489	0.9952340007549436	0.9955854305550871	0.9943578583547956	0.9970469020399394	0.9936311885676944	0.9989657923343004	0.0014888644	0.3641358641	SSR1	GO:0016021//integral component of membrane`cellular_component`The component of a membrane consisting of the gene products and protein complexes having at least some part of their peptide sequence embedded in the hydrophobic region of the membrane. [GOC:dos, GOC:go_curators];GO:0005789//endoplasmic reticulum membrane`cellular_component`The lipid bilayer surrounding the endoplasmic reticulum. [GOC:…	K13249//SSR1`translocon-associated protein subunit alpha	ko04141//Protein processing in endoplasmic reticulum`Genetic Information Processing`Folding, sorting and degradation	-	XP_035175313.1//translocon-associated protein subunit alpha isoform X3`[Oxyura jamaicensis];XP_010706687.1//translocon-associated protein subunit alpha isoform X5`[Meleagris gallopavo];XP_010706686.1//translocon-associated protein subunit alpha isoform X4`[Meleagris gallopavo];NP_001006375.2//translocon-associated protein subunit alpha precursor`[Gallus gallus]	PF03896.19//TRAP_alpha`Translocon-associated protein (TRAP), alpha subunit	-	tr|A0A493T618|A0A493T618_ANAPP//Translocon-associated protein subunit alpha {ECO:0000256|RuleBase:RU368074} Short=TRAP-alpha {ECO:0000256|RuleBase:RU368074} Signal sequence receptor subunit alpha {ECO:0000256|RuleBase:RU368074} OS=Anas platyrhynchos platyrhynchos (Northern mallard) Name=SSR1 {ECO:0000313|Ensembl:ENSAPLP00000021085} PE=3;tr|A0A493TEI5|A0A493TEI5_ANAPP//Signal sequence receptor sub…
ENSAPLG00000004473	ENSAPLG00000004473;AL:chr2:68573075-68578068:68578113:68573075-68583036:68583325:+	ENSAPLT00000004617	ENSAPLT00000026695,ENSAPLT00000004617	0.9523898785611252	0.9647317809631741	0.960459761183178	0.9027577620322584	0.8789400502918373	0.8879597153776175	-0.0693079643	0.0959040959	SSR1	GO:0016021//integral component of membrane`cellular_component`The component of a membrane consisting of the gene products and protein complexes having at least some part of their peptide sequence embedded in the hydrophobic region of the membrane. [GOC:dos, GOC:go_curators];GO:0005789//endoplasmic reticulum membrane`cellular_component`The lipid bilayer surrounding the endoplasmic reticulum. [GOC:…	K13249//SSR1`translocon-associated protein subunit alpha	ko04141//Protein processing in endoplasmic reticulum`Genetic Information Processing`Folding, sorting and degradation	-	XP_035175313.1//translocon-associated protein subunit alpha isoform X3`[Oxyura jamaicensis];XP_010706687.1//translocon-associated protein subunit alpha isoform X5`[Meleagris gallopavo];XP_010706686.1//translocon-associated protein subunit alpha isoform X4`[Meleagris gallopavo];NP_001006375.2//translocon-associated protein subunit alpha precursor`[Gallus gallus]	PF03896.19//TRAP_alpha`Translocon-associated protein (TRAP), alpha subunit	-	tr|A0A493T618|A0A493T618_ANAPP//Translocon-associated protein subunit alpha {ECO:0000256|RuleBase:RU368074} Short=TRAP-alpha {ECO:0000256|RuleBase:RU368074} Signal sequence receptor subunit alpha {ECO:0000256|RuleBase:RU368074} OS=Anas platyrhynchos platyrhynchos (Northern mallard) Name=SSR1 {ECO:0000313|Ensembl:ENSAPLP00000021085} PE=3;tr|A0A493TEI5|A0A493TEI5_ANAPP//Signal sequence receptor sub…
ENSAPLG00000004473	ENSAPLG00000004473;AL:chr2:68573075-68578068:68578113:68573075-68583036:68583060:+	ENSAPLT00000004617	ENSAPLT00000004617,ENSAPLT00000026899	0.9889256122958532	0.9892003298483052	0.99553986759488	0.9980632565785312	0.9957908988207737	0.9939067174959372	0.0046983544	0.3641358641	SSR1	GO:0016021//integral component of membrane`cellular_component`The component of a membrane consisting of the gene products and protein complexes having at least some part of their peptide sequence embedded in the hydrophobic region of the membrane. [GOC:dos, GOC:go_curators];GO:0005789//endoplasmic reticulum membrane`cellular_component`The lipid bilayer surrounding the endoplasmic reticulum. [GOC:…	K13249//SSR1`translocon-associated protein subunit alpha	ko04141//Protein processing in endoplasmic reticulum`Genetic Information Processing`Folding, sorting and degradation	-	XP_035175313.1//translocon-associated protein subunit alpha isoform X3`[Oxyura jamaicensis];XP_010706687.1//translocon-associated protein subunit alpha isoform X5`[Meleagris gallopavo];XP_010706686.1//translocon-associated protein subunit alpha isoform X4`[Meleagris gallopavo];NP_001006375.2//translocon-associated protein subunit alpha precursor`[Gallus gallus]	PF03896.19//TRAP_alpha`Translocon-associated protein (TRAP), alpha subunit	-	tr|A0A493T618|A0A493T618_ANAPP//Translocon-associated protein subunit alpha {ECO:0000256|RuleBase:RU368074} Short=TRAP-alpha {ECO:0000256|RuleBase:RU368074} Signal sequence receptor subunit alpha {ECO:0000256|RuleBase:RU368074} OS=Anas platyrhynchos platyrhynchos (Northern mallard) Name=SSR1 {ECO:0000313|Ensembl:ENSAPLP00000021085} PE=3;tr|A0A493TEI5|A0A493TEI5_ANAPP//Signal sequence receptor sub…
ENSAPLG00000006646	ENSAPLG00000006646;AL:chr2:88521617-88521859:88521891:88521617-88545623:88546772:+	ENSAPLT00000023992	ENSAPLT00000018666,ENSAPLT00000006916,ENSAPLT00000023992	0.03828237038747232	0.02465607424351812	0.029901567343480262	0.02754118482492121	0.0	0.01881085310336917	-0.0154959913	0.2867132867	RPRD1A	GO:0016591//RNA polymerase II, holoenzyme`cellular_component`A nuclear DNA-directed RNA polymerase complex containing an RNA polymerase II core enzyme as well as additional proteins and transcription factor complexes, that are capable of promoter recognition and transcription initiation from an RNA polymerase II promoter in vivo. These additional components may include general transcription facto…	K15559//RTT103`regulator of Ty1 transposition protein 103	-	-	XP_013054326.1//PREDICTED: regulation of nuclear pre-mRNA domain-containing protein 1A isoform X3`[Anser cygnoides domesticus];XP_002186945.1//regulation of nuclear pre-mRNA domain-containing protein 1A`[Taeniopygia guttata];XP_013054325.1//PREDICTED: regulation of nuclear pre-mRNA domain-containing protein 1A isoform X2`[Anser cygnoides domesticus];XP_013054324.1//PREDICTED: regulation of nuclea…	PF04818.16//CID`CID domain;PF16566.8//CREPT`Cell-cycle alteration and expression-elevated protein in tumour	-	tr|A0A493TCN6|A0A493TCN6_ANAPP//Regulation of nuclear pre-mRNA domain containing 1A {ECO:0000313|Ensembl:ENSAPLP00000023681} OS=Anas platyrhynchos platyrhynchos (Northern mallard) Name=RPRD1A {ECO:0000313|Ensembl:ENSAPLP00000023681} PE=4;tr|A0A493T051|A0A493T051_ANAPP//Regulation of nuclear pre-mRNA domain containing 1A {ECO:0000313|Ensembl:ENSAPLP00000019080} OS=Anas platyrhynchos platyrhynchos …
ENSAPLG00000006646	ENSAPLG00000006646;AL:chr2:88521617-88522818:88523210:88521617-88545623:88546772:+	ENSAPLT00000024107	ENSAPLT00000018666,ENSAPLT00000006916,ENSAPLT00000024107	0.5107311677419631	0.4321859677172277	0.3901141790790569	0.3474065911770585	0.3775698460066048	0.2608994373277517	-0.11571848	0.0914085914	RPRD1A	GO:0016591//RNA polymerase II, holoenzyme`cellular_component`A nuclear DNA-directed RNA polymerase complex containing an RNA polymerase II core enzyme as well as additional proteins and transcription factor complexes, that are capable of promoter recognition and transcription initiation from an RNA polymerase II promoter in vivo. These additional components may include general transcription facto…	K15559//RTT103`regulator of Ty1 transposition protein 103	-	-	XP_013054326.1//PREDICTED: regulation of nuclear pre-mRNA domain-containing protein 1A isoform X3`[Anser cygnoides domesticus];XP_002186945.1//regulation of nuclear pre-mRNA domain-containing protein 1A`[Taeniopygia guttata];XP_013054325.1//PREDICTED: regulation of nuclear pre-mRNA domain-containing protein 1A isoform X2`[Anser cygnoides domesticus];XP_013054324.1//PREDICTED: regulation of nuclea…	PF04818.16//CID`CID domain;PF16566.8//CREPT`Cell-cycle alteration and expression-elevated protein in tumour	-	tr|A0A493TCN6|A0A493TCN6_ANAPP//Regulation of nuclear pre-mRNA domain containing 1A {ECO:0000313|Ensembl:ENSAPLP00000023681} OS=Anas platyrhynchos platyrhynchos (Northern mallard) Name=RPRD1A {ECO:0000313|Ensembl:ENSAPLP00000023681} PE=4;tr|A0A493T051|A0A493T051_ANAPP//Regulation of nuclear pre-mRNA domain containing 1A {ECO:0000313|Ensembl:ENSAPLP00000019080} OS=Anas platyrhynchos platyrhynchos …
ENSAPLG00000006646	ENSAPLG00000006646;AL:chr2:88521617-88523378:88523434:88521617-88545623:88546772:+	ENSAPLT00000036384	ENSAPLT00000018666,ENSAPLT00000006916,ENSAPLT00000036384	0.18642681898969807	0.10865947611710323	0.10387223351051207	0.03700597927489471	0.0797478480803539	0.06138657075872257	-0.0736060435	0.1386113886	RPRD1A	GO:0016591//RNA polymerase II, holoenzyme`cellular_component`A nuclear DNA-directed RNA polymerase complex containing an RNA polymerase II core enzyme as well as additional proteins and transcription factor complexes, that are capable of promoter recognition and transcription initiation from an RNA polymerase II promoter in vivo. These additional components may include general transcription facto…	K15559//RTT103`regulator of Ty1 transposition protein 103	-	-	XP_013054326.1//PREDICTED: regulation of nuclear pre-mRNA domain-containing protein 1A isoform X3`[Anser cygnoides domesticus];XP_002186945.1//regulation of nuclear pre-mRNA domain-containing protein 1A`[Taeniopygia guttata];XP_013054325.1//PREDICTED: regulation of nuclear pre-mRNA domain-containing protein 1A isoform X2`[Anser cygnoides domesticus];XP_013054324.1//PREDICTED: regulation of nuclea…	PF04818.16//CID`CID domain;PF16566.8//CREPT`Cell-cycle alteration and expression-elevated protein in tumour	-	tr|A0A493TCN6|A0A493TCN6_ANAPP//Regulation of nuclear pre-mRNA domain containing 1A {ECO:0000313|Ensembl:ENSAPLP00000023681} OS=Anas platyrhynchos platyrhynchos (Northern mallard) Name=RPRD1A {ECO:0000313|Ensembl:ENSAPLP00000023681} PE=4;tr|A0A493T051|A0A493T051_ANAPP//Regulation of nuclear pre-mRNA domain containing 1A {ECO:0000313|Ensembl:ENSAPLP00000019080} OS=Anas platyrhynchos platyrhynchos …
ENSAPLG00000026743	ENSAPLG00000026743;AL:chr2:97635521-97643113:97643692:97635521-97683952:97685788:+	ENSAPLT00000033607	ENSAPLT00000033607,ENSAPLT00000045455	1.0	0.9914480979580896	1.0	1.0	1.0	1.0	0.0028506340000000003	0.3896103896	-	-	-	-	-	-	-	-	-
ENSAPLG00000003628	ENSAPLG00000003628;AL:chr2:115614273-115616384:115618059:115614273-115701209:115701478:+	ENSAPLG00000003628.t1,ENSAPLG00000003628.t2	ENSAPLT00000003726,ENSAPLG00000003628.t1,ENSAPLT00000042237,ENSAPLG00000003628.t2	0.9935671522346936	1.0	1.0	0.9907181156744312	0.9947076316615764	0.9928311715549988	-0.0051034111	0.29920079920000003	SS18	GO:0003713//transcription coactivator activity`molecular_function`A transcription coregulator activity that activates or increases the transcription of specific gene sets via binding to a DNA-bound DNA-binding transcription factor, either on its own or as part of a complex. Coactivators often act by altering chromatin structure and modifications. For example, one class of transcription coactivato…	K15623//SS18, SSXT, SYT, CREST`protein SSXT	ko03082//ATP-dependent chromatin remodeling`Genetic Information Processing`Chromosome;ko05202//Transcriptional misregulation in cancer`Human Diseases`Cancer: overview	-	XP_035419883.1//protein SSXT isoform X1`[Cygnus atratus];XP_027308010.1//protein SSXT isoform X1`[Anas platyrhynchos];XP_035419884.1//protein SSXT isoform X2`[Cygnus atratus];XP_027308012.1//protein SSXT isoform X3`[Anas platyrhynchos];XP_027308011.1//protein SSXT isoform X2`[Anas platyrhynchos]	PF05030.15//SSXT`SSXT protein (N-terminal region)	-	tr|A0A6J3CJG0|A0A6J3CJG0_AYTFU//protein SSXT isoform X1 {ECO:0000313|RefSeq:XP_032037553.1} OS=Aythya fuligula (Tufted duck) (Anas fuligula) Name=SS18 {ECO:0000313|RefSeq:XP_032037553.1} PE=3;tr|U3I7A9|U3I7A9_ANAPP//SS18 subunit of BAF chromatin remodeling complex {ECO:0000313|Ensembl:ENSAPLP00000003130} OS=Anas platyrhynchos platyrhynchos (Northern mallard) Name=SS18 {ECO:0000313|Ensembl:ENSAPLP…
ENSAPLG00000006073	ENSAPLG00000006073;AL:chr2:117521048-117523299:117524029:117521048-117532074:117532361:+	ENSAPLT00000022140	ENSAPLT00000022140,ENSAPLT00000006307	0.08702056224067235	0.10537943421643466	0.0971051034713649	0.0	0.039751041484770634	0.05826754840141502	-0.0638288367	0.11438561439999999	TGS1	GO:0071164//RNA trimethylguanosine synthase activity`molecular_function`Catalysis of two successive methyl transfer reactions from AdoMet to the N-2 atom of guanosine, thereby converting 7-methylguanosine in an RNA cap to 2,2,7 trimethylguanosine. [GOC:BHF, PMID:11983179, PMID:18775984];GO:0005829//cytosol`cellular_component`The part of the cytoplasm that does not contain organelles but which doe…	K14292//TGS1`trimethylguanosine synthase [EC:2.1.1.-]	-	-	XP_035174182.1//trimethylguanosine synthase`[Oxyura jamaicensis]	PF01170.21//UPF0020`Putative RNA methylase family UPF0020;PF02475.19//Met_10`Met-10+ like-protein;PF09445.13//Methyltransf_15`RNA cap guanine-N2 methyltransferase;PF13847.9//Methyltransf_31`Methyltransferase domain;PF13649.9//Methyltransf_25`Methyltransferase domain	-	tr|A0A493STM2|A0A493STM2_ANAPP//Trimethylguanosine synthase {ECO:0000256|ARBA:ARBA00018517} OS=Anas platyrhynchos platyrhynchos (Northern mallard) Name=TGS1 {ECO:0000313|Ensembl:ENSAPLP00000016931} PE=3;tr|U3IEK4|U3IEK4_ANAPP//Trimethylguanosine synthase {ECO:0000256|ARBA:ARBA00018517} OS=Anas platyrhynchos platyrhynchos (Northern mallard) Name=TGS1 {ECO:0000313|Ensembl:ENSAPLP00000005676} PE=3
ENSAPLG00000011329	ENSAPLG00000011329;AL:chr2:120393344-120397189:120397377:120393344-120404492:120405454:+	ENSAPLT00000026165	ENSAPLT00000011785,ENSAPLT00000026165	0.1267348222288042	0.024550109577613444	0.06611954558584067	0.0	0.0466157426712496	0.06940639369126095	-0.0337941137	0.1693306693	YTHDF3	GO:0003723//RNA binding`molecular_function`Binding to an RNA molecule or a portion thereof. [GOC:jl, GOC:mah]	K20102//YTHDF`YTH domain-containing family protein	-	-	XP_027308084.1//YTH domain-containing family protein 3 isoform X1`[Anas platyrhynchos]	PF04146.18//YTH`YT521-B-like domain	-	tr|A0A6J3CH96|A0A6J3CH96_AYTFU//YTH domain-containing family protein 3 {ECO:0000313|RefSeq:XP_032037454.1} OS=Aythya fuligula (Tufted duck) (Anas fuligula) Name=YTHDF3 {ECO:0000313|RefSeq:XP_032037454.1} PE=4;tr|A0A493U280|A0A493U280_ANAPP//YTH N6-methyladenosine RNA binding protein 3 {ECO:0000313|Ensembl:ENSAPLP00000032232} OS=Anas platyrhynchos platyrhynchos (Northern mallard) Name=YTHDF3 {ECO:…
ENSAPLG00000006597	ENSAPLG00000006597;AL:chr2:128108172-128108313:128109213:128108172-128140694:128140959:+	ENSAPLT00000006872	ENSAPLT00000030966,ENSAPLT00000006872	1.0	1.0	1.0	0.9143587080173408	1.0	1.0	-0.0285470973	0.38161838159999995	FABP5	GO:0008289//lipid binding`molecular_function`Binding to a lipid. [GOC:ai];GO:0005737//cytoplasm`cellular_component`The contents of a cell excluding the plasma membrane and nucleus, but including other subcellular structures. [ISBN:0198547684];GO:0099178//regulation of retrograde trans-synaptic signaling by endocanabinoid`biological_process`Any process that modulates the frequency, rate or extent …	K08754//FABP5`fatty acid-binding protein 5, epidermal	ko03320//PPAR signaling pathway`Organismal Systems`Endocrine system	-	XP_027308204.1//fatty acid-binding protein 5`[Anas platyrhynchos]	PF00061.26//Lipocalin`Lipocalin / cytosolic fatty-acid binding protein family	-	tr|A0A493TET6|A0A493TET6_ANAPP//Fatty acid binding protein 5 {ECO:0000313|Ensembl:ENSAPLP00000024200} OS=Anas platyrhynchos platyrhynchos (Northern mallard) Name=FABP5 {ECO:0000313|Ensembl:ENSAPLP00000024200} PE=3;tr|A0A493T238|A0A493T238_ANAPP//Fatty acid binding protein 5 {ECO:0000313|Ensembl:ENSAPLP00000019901} OS=Anas platyrhynchos platyrhynchos (Northern mallard) Name=FABP5 {ECO:0000313|Ense…
ENSAPLG00000006597	ENSAPLG00000006597;AL:chr2:128108172-128108313:128109213:128108172-128145250:128145922:+	ENSAPLT00000006872	ENSAPLT00000046778,ENSAPLT00000006872	0.9586676061057688	1.0	1.0	1.0	1.0	1.0	0.013777464599999999	0.38161838159999995	FABP5	GO:0008289//lipid binding`molecular_function`Binding to a lipid. [GOC:ai];GO:0005737//cytoplasm`cellular_component`The contents of a cell excluding the plasma membrane and nucleus, but including other subcellular structures. [ISBN:0198547684];GO:0099178//regulation of retrograde trans-synaptic signaling by endocanabinoid`biological_process`Any process that modulates the frequency, rate or extent …	K08754//FABP5`fatty acid-binding protein 5, epidermal	ko03320//PPAR signaling pathway`Organismal Systems`Endocrine system	-	XP_027308204.1//fatty acid-binding protein 5`[Anas platyrhynchos]	PF00061.26//Lipocalin`Lipocalin / cytosolic fatty-acid binding protein family	-	tr|A0A493TET6|A0A493TET6_ANAPP//Fatty acid binding protein 5 {ECO:0000313|Ensembl:ENSAPLP00000024200} OS=Anas platyrhynchos platyrhynchos (Northern mallard) Name=FABP5 {ECO:0000313|Ensembl:ENSAPLP00000024200} PE=3;tr|A0A493T238|A0A493T238_ANAPP//Fatty acid binding protein 5 {ECO:0000313|Ensembl:ENSAPLP00000019901} OS=Anas platyrhynchos platyrhynchos (Northern mallard) Name=FABP5 {ECO:0000313|Ense…
ENSAPLG00000009493	ENSAPLG00000009493;AL:chr2:131298873-131300067:131300154:131298873-131301256:131301353:+	ENSAPLT00000009931	ENSAPLT00000009931,ENSAPLT00000028446	0.0017995254124238535	0.0	0.0	0.0023517737376485253	0.0013465718622109025	0.0	0.0006329401000000001	0.3871128871	EIF3H	GO:0005852//eukaryotic translation initiation factor 3 complex`cellular_component`A complex of several polypeptides that plays at least two important roles in protein synthesis: First, eIF3 binds to the 40S ribosome and facilitates loading of the Met-tRNA/eIF2.GTP ternary complex to form the 43S preinitiation complex. Subsequently, eIF3 apparently assists eIF4 in recruiting mRNAs to the 43S compl…	K03247//EIF3H`translation initiation factor 3 subunit H	ko05162//Measles`Human Diseases`Infectious disease: viral	-	XP_027308429.1//eukaryotic translation initiation factor 3 subunit H`[Anas platyrhynchos]	PF01398.24//JAB`JAB1/Mov34/MPN/PAD-1 ubiquitin protease;PF19445.2//eIF3h_C`C-terminal region of eIF3h	-	tr|A0A8B9UB82|A0A8B9UB82_9AVES//Eukaryotic translation initiation factor 3 subunit H {ECO:0000313|Ensembl:ENSAZOP00000005509} OS=Anas zonorhyncha (Eastern spot-billed duck) PE=4;tr|A0A493TRK0|A0A493TRK0_ANAPP//Eukaryotic translation initiation factor 3 subunit H {ECO:0000256|HAMAP-Rule:MF_03007} Short=eIF3h {ECO:0000256|HAMAP-Rule:MF_03007} Eukaryotic translation initiation factor 3 subunit 3 {EC…
ENSAPLG00000002635	ENSAPLG00000002635;AL:chr2:138020099-138021679:138021798:138020099-138023291:138024339:+	ENSAPLT00000039630	ENSAPLT00000039630,ENSAPLT00000002676	0.005156020597852448	0.0	0.005860254511731121	0.0	0.0	0.00194961591270323	-0.0030222197	0.3226773227	YWHAZ	GO:0030324//lung development`biological_process`The process whose specific outcome is the progression of the lung over time, from its formation to the mature structure. In all air-breathing vertebrates the lungs are developed from the ventral wall of the oesophagus as a pouch which divides into two sacs. In amphibians and many reptiles the lungs retain very nearly this primitive sac-like characte…	K16197//YWHAB_Q_Z`14-3-3 protein beta/theta/zeta	ko04110//Cell cycle`Cellular Processes`Cell growth and death;ko04114//Oocyte meiosis`Cellular Processes`Cell growth and death;ko04151//PI3K-Akt signaling pathway`Environmental Information Processing`Signal transduction;ko04390//Hippo signaling pathway`Environmental Information Processing`Signal transduction;ko05160//Hepatitis C`Human Diseases`Infectious disease: viral;ko05161//Hepatitis B`Human D…	-	TRZ15394.1//hypothetical protein HGM15179_011708`[Zosterops borbonicus]	PF00244.23//14-3-3`14-3-3 protein	-	tr|A0A493U2H5|A0A493U2H5_ANAPP//Tyrosine 3-monooxygenase/tryptophan 5-monooxygenase activation protein zeta {ECO:0000313|Ensembl:ENSAPLP00000032321} OS=Anas platyrhynchos platyrhynchos (Northern mallard) Name=YWHAZ {ECO:0000313|Ensembl:ENSAPLP00000032321} PE=3;tr|U3I4C0|U3I4C0_ANAPP//Tyrosine 3-monooxygenase/tryptophan 5-monooxygenase activation protein zeta {ECO:0000313|Ensembl:ENSAPLP0000000209…
ENSAPLG00000008162	ENSAPLG00000008162;AL:chr2:143786888-143787077:143787621:143786888-143804984:143805112:+	ENSAPLT00000042322	ENSAPLT00000008488,ENSAPLT00000042322	0.09138363768528887	0.06847387995729019	0.0	0.02514240587888036	0.0	0.044861532694121034	-0.029951192999999997	0.2067932068	DEPTOR	GO:0032007//negative regulation of TOR signaling`biological_process`Any process that stops, prevents, or reduces the frequency, rate or extent of TOR signaling. [GOC:mah];GO:0035556//intracellular signal transduction`biological_process`The process in which a signal is passed on to downstream components within the cell, which become activated themselves to further propagate the signal and finally …	K20402//DEPTOR`DEP domain-containing mTOR-interacting protein	ko04140//Autophagy - animal`Cellular Processes`Transport and catabolism;ko04150//mTOR signaling pathway`Environmental Information Processing`Signal transduction	-	XP_013040484.1//PREDICTED: DEP domain-containing mTOR-interacting protein`[Anser cygnoides domesticus];XP_035412133.1//DEP domain-containing mTOR-interacting protein isoform X2`[Cygnus atratus]	PF00610.24//DEP`Domain found in Dishevelled, Egl-10, and Pleckstrin (DEP)	-	tr|A0A493TGH9|A0A493TGH9_ANAPP//DEP domain containing MTOR interacting protein {ECO:0000313|Ensembl:ENSAPLP00000025001} OS=Anas platyrhynchos platyrhynchos (Northern mallard) Name=DEPTOR {ECO:0000313|Ensembl:ENSAPLP00000025001} PE=4;tr|A0A6J3CMA5|A0A6J3CMA5_AYTFU//DEP domain-containing mTOR-interacting protein {ECO:0000313|RefSeq:XP_032039189.1, ECO:0000313|RefSeq:XP_032039190.1} OS=Aythya fuligu…
ENSAPLG00000010622	ENSAPLG00000010622;AL:chr3:18356048-18356165:18356366:18356048-18358152:18358558:+	ENSAPLT00000024284	ENSAPLT00000011094,ENSAPLT00000024284	0.034351616708401214	0.045206884891552064	0.07687274455315618	0.0	0.016665823733355074	0.00774500695367821	-0.0440068052	0.13636363640000002	SMYD2	GO:0006325//chromatin organization`biological_process`Any process that results in the specification, formation or maintenance of the physical structure of eukaryotic chromatin. [GOC:mah, GOC:vw, PMID:20404130];GO:0018024//histone-lysine N-methyltransferase activity`molecular_function`Catalysis of the reaction: S-adenosyl-L-methionine + histone L-lysine = S-adenosyl-L-homocysteine + histone N6-met…	K11426//SMYD`[histone H3]-lysine4/36 N-trimethyltransferase SMYD [EC:2.1.1.354 2.1.1.357]	ko00310//Lysine degradation`Metabolism`Amino acid metabolism;ko01100//Metabolic pathways`Metabolism`Global and overview maps	-	XP_027309522.1//N-lysine methyltransferase SMYD2 isoform X1`[Anas platyrhynchos]	PF00856.31//SET`SET domain;PF01753.21//zf-MYND`MYND finger	-	tr|U3IT08|U3IT08_ANAPP//[Histone H3]-lysine(4) N-trimethyltransferase {ECO:0000256|ARBA:ARBA00012182} EC=2.1.1.354 {ECO:0000256|ARBA:ARBA00012182} OS=Anas platyrhynchos platyrhynchos (Northern mallard) Name=SMYD2 {ECO:0000313|Ensembl:ENSAPLP00000010381} PE=4;tr|A0A493TTZ8|A0A493TTZ8_ANAPP//[Histone H3]-lysine(4) N-trimethyltransferase {ECO:0000256|ARBA:ARBA00012182} EC=2.1.1.354 {ECO:0000256|ARBA…
ENSAPLG00000005787	ENSAPLG00000005787;AL:chr3:20202291-20208153:20208235:20202291-20217038:20217190:+	ENSAPLT00000005988	ENSAPLT00000005988,ENSAPLT00000018280,ENSAPLT00000036870	0.02589307706343141	0.017550548069259018	0.0	0.010240892327981626	0.013036321809417674	0.004544837724462117	-0.0052071910999999995	0.2862137862	RRP15	GO:0006364//rRNA processing`biological_process`Any process involved in the conversion of a primary ribosomal RNA (rRNA) transcript into one or more mature rRNA molecules. [GOC:curators]	-	-	-	XP_038032170.1//RRP15-like protein`[Anas platyrhynchos];EOB08707.1//RRP15-like protein, partial`[Anas platyrhynchos]	PF07890.15//Rrp15p`Rrp15p	-	tr|A0A8B9U9R2|A0A8B9U9R2_9AVES//Ribosomal RNA processing 15 homolog {ECO:0000313|Ensembl:ENSAZOP00000004316} OS=Anas zonorhyncha (Eastern spot-billed duck) PE=4;tr|U3IDN6|U3IDN6_ANAPP//RRP15-like protein {ECO:0000256|ARBA:ARBA00017475} OS=Anas platyrhynchos platyrhynchos (Northern mallard) Name=RRP15 {ECO:0000313|Ensembl:ENSAPLP00000005358} PE=3;tr|A0A493SU37|A0A493SU37_ANAPP//RRP15-like protein …
ENSAPLG00000015557	ENSAPLG00000015557;AL:chr3:22630924-22631171:22631257:22630924-22632505:22633738:+	ENSAPLT00000046972	ENSAPLT00000046972,ENSAPLT00000016230	0.0	0.0	0.074931873010249	0.0	0.0	0.04258846676370403	-0.0107811354	0.3241758242	PACC1	GO:0061797//pH-gated chloride channel activity`molecular_function`A gated channel activity that enables the transmembrane transfer of a chloride ion by a channel that opens in response to a change in pH. [GOC:dph, PMID:27358471];GO:0006821//chloride transport`biological_process`The directed movement of chloride into, out of or within a cell, or between cells, by means of some agent such as a tran…	K25860//PACC1`proton-activated chloride channel	-	-	XP_027308837.1//proton-activated chloride channel isoform X1`[Anas platyrhynchos]	PF15122.9//TMEM206`TMEM206 protein family	-	tr|U3J7F6|U3J7F6_ANAPP//Proton-activated chloride channel {ECO:0000256|ARBA:ARBA00013993} Transmembrane protein 206 {ECO:0000256|ARBA:ARBA00015036} OS=Anas platyrhynchos platyrhynchos (Northern mallard) Name=PACC1 {ECO:0000313|Ensembl:ENSAPLP00000015433} PE=3;tr|A0A493TY75|A0A493TY75_ANAPP//Proton-activated chloride channel {ECO:0000256|ARBA:ARBA00013993} Transmembrane protein 206 {ECO:0000256|AR…
ENSAPLG00000008470	ENSAPLG00000008470;AL:chr3:25720066-25723624:25723772:25720066-25724278:25724472:+	ENSAPLT00000008808	ENSAPLT00000025020,ENSAPLT00000008808	0.0	0.0	0.031729146552393714	0.0	0.0	0.0	-0.0105763822	0.21828171829999998	NTPCR	GO:0017111//nucleoside-triphosphatase activity`molecular_function`Catalysis of the reaction: a nucleoside triphosphate + H2O = nucleoside diphosphate + phosphate. [RHEA:23680];GO:0005524//ATP binding`molecular_function`Binding to ATP, adenosine 5'-triphosphate, a universally important coenzyme and enzyme regulator. [ISBN:0198506732]	K06928//NTPCR`nucleoside-triphosphatase [EC:3.6.1.15]	ko00230//Purine metabolism`Metabolism`Nucleotide metabolism;ko00730//Thiamine metabolism`Metabolism`Metabolism of cofactors and vitamins;ko01100//Metabolic pathways`Metabolism`Global and overview maps;ko01232//Nucleotide metabolism`Metabolism`Global and overview maps	-	XP_027309956.1//cancer-related nucleoside-triphosphatase`[Anas platyrhynchos]	PF03266.18//NTPase_1`NTPase	-	tr|A0A493SSL4|A0A493SSL4_ANAPP//Nucleoside-triphosphatase, cancer-related {ECO:0000313|Ensembl:ENSAPLP00000016490} OS=Anas platyrhynchos platyrhynchos (Northern mallard) Name=NTPCR {ECO:0000313|Ensembl:ENSAPLP00000016490} PE=4;tr|U3ILL4|U3ILL4_ANAPP//Nucleoside-triphosphatase, cancer-related {ECO:0000313|Ensembl:ENSAPLP00000008136} OS=Anas platyrhynchos platyrhynchos (Northern mallard) Name=NTPCR…
ENSAPLG00000011820	ENSAPLG00000011820;AL:chr3:38531076-38531817:38532445:38531076-38533958:38534028:+	ENSAPLT00000030661	ENSAPLT00000012361,ENSAPLT00000030661	0.9616266282503148	0.946020186580737	0.9810481571248322	0.9659982557633976	1.0	0.982610760458348	0.0199713481	0.2532467532	ADSS2	GO:0004019//adenylosuccinate synthase activity`molecular_function`Catalysis of the reaction: L-aspartate + GTP + IMP = N(6)-(1,2-dicarboxyethyl)-AMP + GDP + 3 H(+) + phosphate. [EC:6.3.4.4, RHEA:15753];GO:0000287//magnesium ion binding`molecular_function`Binding to a magnesium (Mg) ion. [GOC:ai];GO:0044208//'de novo' AMP biosynthetic process`biological_process`The chemical reactions and pathways …	K01939//purA, ADSS`adenylosuccinate synthase [EC:6.3.4.4]	ko00230//Purine metabolism`Metabolism`Nucleotide metabolism;ko00250//Alanine, aspartate and glutamate metabolism`Metabolism`Amino acid metabolism;ko01100//Metabolic pathways`Metabolism`Global and overview maps;ko01232//Nucleotide metabolism`Metabolism`Global and overview maps;ko01240//Biosynthesis of cofactors`Metabolism`Global and overview maps	-	XP_027309651.2//adenylosuccinate synthetase isozyme 2 isoform X1`[Anas platyrhynchos]	PF00709.24//Adenylsucc_synt`Adenylosuccinate synthetase	-	tr|U3IWK6|U3IWK6_ANAPP//Adenylosuccinate synthetase isozyme 2 {ECO:0000256|HAMAP-Rule:MF_03127} Short=AMPSase 2 {ECO:0000256|HAMAP-Rule:MF_03127} Short=AdSS 2 {ECO:0000256|HAMAP-Rule:MF_03127} EC=6.3.4.4 {ECO:0000256|HAMAP-Rule:MF_03127} Adenylosuccinate synthetase, acidic isozyme {ECO:0000256|HAMAP-Rule:MF_03127} Adenylosuccinate synthetase, liver isozyme {ECO:0000256|HAMAP-Rule:MF_03127} Short=…
ENSAPLG00000023504	ENSAPLG00000023504;AL:chr3:54471633-54471743:54472957:54471633-54495427:54496662:+	ENSAPLG00000023504.t1	ENSAPLG00000023504.t1,ENSAPLT00000026850	1.0	1.0	0.9938923933202568	1.0	0.996825525442967	0.9945733951562964	-0.0008311576	0.3836163836	-	GO:0002100//tRNA wobble adenosine to inosine editing`biological_process`The process in which an adenosine in position 34 of a tRNA is post-transcriptionally converted to inosine. [GOC:hjd, ISBN:155581073X];GO:0008270//zinc ion binding`molecular_function`Binding to a zinc ion (Zn). [GOC:ai];GO:0008251//tRNA-specific adenosine deaminase activity`molecular_function`Catalysis of the reaction: adenosi…	K15441//TAD2, ADAT2`tRNA-specific adenosine deaminase 2 [EC:3.5.4.-]	-	-	XP_032039549.1//tRNA-specific adenosine deaminase 2`[Aythya fuligula]	PF00383.26//dCMP_cyt_deam_1`Cytidine and deoxycytidylate deaminase zinc-binding region;PF14437.9//MafB19-deam`MafB19-like deaminase	-	tr|A0A493TK11|A0A493TK11_ANAPP//Deaminase domain-containing protein 1 {ECO:0000256|ARBA:ARBA00017533} EC=3.5.4.33 {ECO:0000256|ARBA:ARBA00012740} tRNA-specific adenosine deaminase 2 {ECO:0000256|ARBA:ARBA00019216} tRNA-specific adenosine-34 deaminase subunit ADAT2 {ECO:0000256|ARBA:ARBA00019390} OS=Anas platyrhynchos platyrhynchos (Northern mallard) PE=3;tr|A0A6J3CNB6|A0A6J3CNB6_AYTFU//Deaminase …
ENSAPLG00000017968	ENSAPLG00000017968;AL:chr3:71130328-71142204:71142353:71130328-71155564:71156577:+	ENSAPLT00000014444,ENSAPLT00000038895	ENSAPLT00000038895,ENSAPLG00000017968.t1,ENSAPLT00000014444	0.011051101116625307	0.01514430882438825	0.0	0.0	0.0	0.0	-0.0087318033	0.3216783217	ATG5	GO:0034045//phagophore assembly site membrane`cellular_component`A cellular membrane associated with the phagophore assembly site. [GOC:mah, GOC:rph, PMID:16874040, PMID:17382324];GO:0016236//macroautophagy`biological_process`The major inducible pathway for the general turnover of cytoplasmic constituents in eukaryotic cells, it is also responsible for the degradation of active cytoplasmic enzyme…	K08339//ATG5`autophagy-related protein 5	ko04136//Autophagy - other`Cellular Processes`Transport and catabolism;ko04137//Mitophagy - animal`Cellular Processes`Transport and catabolism;ko04140//Autophagy - animal`Cellular Processes`Transport and catabolism;ko04211//Longevity regulating pathway`Organismal Systems`Aging;ko04213//Longevity regulating pathway - multiple species`Organismal Systems`Aging;ko04216//Ferroptosis`Cellular Processes…	-	XP_035177092.1//autophagy protein 5 isoform X2`[Oxyura jamaicensis];XP_013031112.1//PREDICTED: autophagy protein 5 isoform X2`[Anser cygnoides domesticus];XP_013031111.1//PREDICTED: autophagy protein 5 isoform X1`[Anser cygnoides domesticus]	PF04106.15//APG5`Autophagy protein Apg5	-	tr|U3J2F5|U3J2F5_ANAPP//Autophagy protein 5 {ECO:0000256|RuleBase:RU361202} OS=Anas platyrhynchos platyrhynchos (Northern mallard) Name=ATG5 {ECO:0000313|Ensembl:ENSAPLP00000013682} PE=3;tr|A0A493SUU9|A0A493SUU9_ANAPP//Autophagy protein 5 {ECO:0000256|RuleBase:RU361202} OS=Anas platyrhynchos platyrhynchos (Northern mallard) Name=ATG5 {ECO:0000313|Ensembl:ENSAPLP00000017342} PE=3;tr|A0A493SXN5|A0A…
ENSAPLG00000017968	ENSAPLG00000017968;AL:chr3:71130328-71155564:71156577:71130328-71184995:71185185:+	ENSAPLG00000017968.t1	ENSAPLT00000023210,ENSAPLG00000017968.t1	0.9582774803963704	0.9859605566291304	1.0	0.987299700202284	1.0	1.0	0.0143538877	0.3216783217	ATG5	GO:0034045//phagophore assembly site membrane`cellular_component`A cellular membrane associated with the phagophore assembly site. [GOC:mah, GOC:rph, PMID:16874040, PMID:17382324];GO:0016236//macroautophagy`biological_process`The major inducible pathway for the general turnover of cytoplasmic constituents in eukaryotic cells, it is also responsible for the degradation of active cytoplasmic enzyme…	K08339//ATG5`autophagy-related protein 5	ko04136//Autophagy - other`Cellular Processes`Transport and catabolism;ko04137//Mitophagy - animal`Cellular Processes`Transport and catabolism;ko04140//Autophagy - animal`Cellular Processes`Transport and catabolism;ko04211//Longevity regulating pathway`Organismal Systems`Aging;ko04213//Longevity regulating pathway - multiple species`Organismal Systems`Aging;ko04216//Ferroptosis`Cellular Processes…	-	XP_035177092.1//autophagy protein 5 isoform X2`[Oxyura jamaicensis];XP_013031112.1//PREDICTED: autophagy protein 5 isoform X2`[Anser cygnoides domesticus];XP_013031111.1//PREDICTED: autophagy protein 5 isoform X1`[Anser cygnoides domesticus]	PF04106.15//APG5`Autophagy protein Apg5	-	tr|U3J2F5|U3J2F5_ANAPP//Autophagy protein 5 {ECO:0000256|RuleBase:RU361202} OS=Anas platyrhynchos platyrhynchos (Northern mallard) Name=ATG5 {ECO:0000313|Ensembl:ENSAPLP00000013682} PE=3;tr|A0A493SUU9|A0A493SUU9_ANAPP//Autophagy protein 5 {ECO:0000256|RuleBase:RU361202} OS=Anas platyrhynchos platyrhynchos (Northern mallard) Name=ATG5 {ECO:0000313|Ensembl:ENSAPLP00000017342} PE=3;tr|A0A493SXN5|A0A…
ENSAPLG00000011393	ENSAPLG00000011393;AL:chr3:76074614-76078630:76078739:76074614-76079966:76081166:+	ENSAPLT00000023715	ENSAPLT00000043916,ENSAPLT00000023715	0.41827959874141796	0.5471042312310388	0.4944126288947666	0.6721207731382189	0.6211155089767214	0.5303248264756752	0.1212548832	0.0414585415	ROCK2	GO:0018107//peptidyl-threonine phosphorylation`biological_process`The phosphorylation of peptidyl-threonine to form peptidyl-O-phospho-L-threonine. [RESID:AA0038];GO:0018105//peptidyl-serine phosphorylation`biological_process`The phosphorylation of peptidyl-serine to form peptidyl-O-phospho-L-serine. [RESID:AA0037];GO:0150033//negative regulation of protein localization to lysosome`biological_pro…	K17388//ROCK2`Rho-associated protein kinase 2 [EC:2.7.11.1]	ko04022//cGMP-PKG signaling pathway`Environmental Information Processing`Signal transduction;ko04024//cAMP signaling pathway`Environmental Information Processing`Signal transduction;ko04062//Chemokine signaling pathway`Organismal Systems`Immune system;ko04071//Sphingolipid signaling pathway`Environmental Information Processing`Signal transduction;ko04270//Vascular smooth muscle contraction`Organi…	-	XP_038033701.1//rho-associated protein kinase 2 isoform X1`[Anas platyrhynchos];XP_038033703.1//rho-associated protein kinase 2 isoform X3`[Anas platyrhynchos]	PF00069.28//Pkinase`Protein kinase domain;PF07714.20//PK_Tyr_Ser-Thr`Protein tyrosine and serine/threonine kinase;PF08912.14//Rho_Binding`Rho Binding	bHLH//http://bioinfo.life.hust.edu.cn/AnimalTFDB#!/tf_detail?species=Mustela_putorius_furo&family=bHLH	tr|U3IVP2|U3IVP2_ANAPP//Rho-associated protein kinase 2 {ECO:0000256|ARBA:ARBA00014021} EC=2.7.11.1 {ECO:0000256|ARBA:ARBA00012513} Rho-associated, coiled-coil-containing protein kinase 2 {ECO:0000256|ARBA:ARBA00020596} Rho-associated, coiled-coil-containing protein kinase II {ECO:0000256|ARBA:ARBA00021066} p164 ROCK-2 {ECO:0000256|ARBA:ARBA00016665} OS=Anas platyrhynchos platyrhynchos (Northern …
ENSAPLG00000010864	ENSAPLG00000010864;AL:chr3:76349525-76350246:76351333:76349525-76361278:76361379:+	ENSAPLG00000010864.t1	ENSAPLT00000011347,ENSAPLG00000010864.t1	0.9803350577029166	0.9935853367640582	0.9787421068929172	0.9797877881608612	0.9945146825344424	0.9882697196200309	0.0033032296999999998	0.3471528472	PDIA6	GO:0042470//melanosome`cellular_component`A tissue-specific, membrane-bounded cytoplasmic organelle within which melanin pigments are synthesized and stored. Melanosomes are synthesized in melanocyte cells. [GOC:jl, PMID:11584301];GO:0005615//extracellular space`cellular_component`That part of a multicellular organism outside the cells proper, usually taken to be outside the plasma membranes, and…	K09584//PDIA6, TXNDC7`protein disulfide-isomerase A6 [EC:5.3.4.1]	ko04141//Protein processing in endoplasmic reticulum`Genetic Information Processing`Folding, sorting and degradation	-	XP_027311034.1//protein disulfide-isomerase A6`[Anas platyrhynchos];XP_032040934.1//protein disulfide-isomerase A6`[Aythya fuligula]	PF00085.23//Thioredoxin`Thioredoxin	-	tr|A0A493T3Z5|A0A493T3Z5_ANAPP//Protein disulfide-isomerase A6 {ECO:0000256|ARBA:ARBA00024139} EC=5.3.4.1 {ECO:0000256|ARBA:ARBA00012723} OS=Anas platyrhynchos platyrhynchos (Northern mallard) Name=PDIA6 {ECO:0000313|Ensembl:ENSAPLP00000020433} PE=3;tr|U3ITQ7|U3ITQ7_ANAPP//Protein disulfide-isomerase A6 {ECO:0000256|ARBA:ARBA00024139} EC=5.3.4.1 {ECO:0000256|ARBA:ARBA00012723} OS=Anas platyrhynch…
ENSAPLG00000010864	ENSAPLG00000010864;AL:chr3:76348656-76349429:76349765:76348656-76350246:76351333:+	ENSAPLT00000031342	ENSAPLT00000031342,ENSAPLG00000010864.t2	0.04160404059461297	0.0	0.05015614781403268	0.05176831655669308	0.03917590462965158	0.01813615554870345	0.0057733961	0.3471528472	PDIA6	GO:0042470//melanosome`cellular_component`A tissue-specific, membrane-bounded cytoplasmic organelle within which melanin pigments are synthesized and stored. Melanosomes are synthesized in melanocyte cells. [GOC:jl, PMID:11584301];GO:0005615//extracellular space`cellular_component`That part of a multicellular organism outside the cells proper, usually taken to be outside the plasma membranes, and…	K09584//PDIA6, TXNDC7`protein disulfide-isomerase A6 [EC:5.3.4.1]	ko04141//Protein processing in endoplasmic reticulum`Genetic Information Processing`Folding, sorting and degradation	-	XP_027311034.1//protein disulfide-isomerase A6`[Anas platyrhynchos];XP_032040934.1//protein disulfide-isomerase A6`[Aythya fuligula]	PF00085.23//Thioredoxin`Thioredoxin	-	tr|A0A493T3Z5|A0A493T3Z5_ANAPP//Protein disulfide-isomerase A6 {ECO:0000256|ARBA:ARBA00024139} EC=5.3.4.1 {ECO:0000256|ARBA:ARBA00012723} OS=Anas platyrhynchos platyrhynchos (Northern mallard) Name=PDIA6 {ECO:0000313|Ensembl:ENSAPLP00000020433} PE=3;tr|U3ITQ7|U3ITQ7_ANAPP//Protein disulfide-isomerase A6 {ECO:0000256|ARBA:ARBA00024139} EC=5.3.4.1 {ECO:0000256|ARBA:ARBA00012723} OS=Anas platyrhynch…
ENSAPLG00000010864	ENSAPLG00000010864;AL:chr3:76349525-76350246:76350734:76349525-76361278:76361379:+	ENSAPLT00000019611	ENSAPLT00000011347,ENSAPLT00000019611	0.9754557974978656	0.9913740892649286	0.975603761137981	0.9717491038921032	0.9928527878224912	0.985295944455422	0.0024880628	0.3471528472	PDIA6	GO:0042470//melanosome`cellular_component`A tissue-specific, membrane-bounded cytoplasmic organelle within which melanin pigments are synthesized and stored. Melanosomes are synthesized in melanocyte cells. [GOC:jl, PMID:11584301];GO:0005615//extracellular space`cellular_component`That part of a multicellular organism outside the cells proper, usually taken to be outside the plasma membranes, and…	K09584//PDIA6, TXNDC7`protein disulfide-isomerase A6 [EC:5.3.4.1]	ko04141//Protein processing in endoplasmic reticulum`Genetic Information Processing`Folding, sorting and degradation	-	XP_027311034.1//protein disulfide-isomerase A6`[Anas platyrhynchos];XP_032040934.1//protein disulfide-isomerase A6`[Aythya fuligula]	PF00085.23//Thioredoxin`Thioredoxin	-	tr|A0A493T3Z5|A0A493T3Z5_ANAPP//Protein disulfide-isomerase A6 {ECO:0000256|ARBA:ARBA00024139} EC=5.3.4.1 {ECO:0000256|ARBA:ARBA00012723} OS=Anas platyrhynchos platyrhynchos (Northern mallard) Name=PDIA6 {ECO:0000313|Ensembl:ENSAPLP00000020433} PE=3;tr|U3ITQ7|U3ITQ7_ANAPP//Protein disulfide-isomerase A6 {ECO:0000256|ARBA:ARBA00024139} EC=5.3.4.1 {ECO:0000256|ARBA:ARBA00012723} OS=Anas platyrhynch…
ENSAPLG00000023405	ENSAPLG00000023405;AL:chr3:77669839-77676787:77676982:77669839-77712583:77713088:+	ENSAPLT00000029350	ENSAPLT00000029350,ENSAPLT00000018100	0.0	0.10606171413124506	0.13300573577662955	0.0	0.0	0.0	-0.07968915	0.1508491508	-	-	-	-	-	-	-	-	-
ENSAPLG00000023405	ENSAPLG00000023405;AL:chr3:77669839-77712583:77713088:77669839-77716887:77717658:+	ENSAPLT00000018100	ENSAPLT00000018100,ENSAPLT00000023636	0.9860294174648966	0.984344580632956	1.0	1.0	1.0	1.0	0.009875334	0.32667332670000004	-	-	-	-	-	-	-	-	-
ENSAPLG00000014280	ENSAPLG00000014280;AL:chr3:115397899-115399210:115399319:115397899-115415195:115415415:+	ENSAPLT00000017944	ENSAPLT00000034136,ENSAPLT00000017944	0.09153676754877993	0.015859954764940794	0.0121299231046979	0.0	0.007702120995680089	0.0	-0.037274841499999996	0.3696303696	ELP3	GO:0000049//tRNA binding`molecular_function`Binding to a transfer RNA. [GOC:ai];GO:0008033//tRNA processing`biological_process`The process in which a pre-tRNA molecule is converted to a mature tRNA, ready for addition of an aminoacyl group. [GOC:jl, PMID:12533506];GO:0051539//4 iron, 4 sulfur cluster binding`molecular_function`Binding to a 4 iron, 4 sulfur (4Fe-4S) cluster; this cluster consists …	K07739//ELP3, KAT9`elongator complex protein 3 (tRNA carboxymethyluridine synthase) [EC:2.3.1.311]	-	-	XP_013039920.1//PREDICTED: elongator complex protein 3`[Anser cygnoides domesticus];XP_031459717.1//elongator complex protein 3 isoform X2`[Phasianus colchicus]	PF04055.24//Radical_SAM`Radical SAM superfamily;PF16199.8//Radical_SAM_C`Radical_SAM C-terminal domain;PF00583.28//Acetyltransf_1`Acetyltransferase (GNAT) family	-	tr|A0A493T2A7|A0A493T2A7_ANAPP//Elongator complex protein 3 {ECO:0000256|ARBA:ARBA00020266, ECO:0000256|PIRNR:PIRNR005669} EC=2.3.1.- {ECO:0000256|PIRNR:PIRNR005669} OS=Anas platyrhynchos platyrhynchos (Northern mallard) Name=ELP3 {ECO:0000313|Ensembl:ENSAPLP00000020002} PE=3;tr|A0A493U470|A0A493U470_ANAPP//Elongator complex protein 3 {ECO:0000256|ARBA:ARBA00020266, ECO:0000256|PIRNR:PIRNR005669}…
ENSAPLG00000014280	ENSAPLG00000014280;AL:chr3:115397899-115403430:115404506:115397899-115415195:115415415:+	ENSAPLT00000040255	ENSAPLT00000034136,ENSAPLT00000040255	0.02917014809384068	0.02125070074934569	0.03202665278817187	0.017258771110522732	0.01544386180551257	0.0196936403299258	-0.0100170761	0.3696303696	ELP3	GO:0000049//tRNA binding`molecular_function`Binding to a transfer RNA. [GOC:ai];GO:0008033//tRNA processing`biological_process`The process in which a pre-tRNA molecule is converted to a mature tRNA, ready for addition of an aminoacyl group. [GOC:jl, PMID:12533506];GO:0051539//4 iron, 4 sulfur cluster binding`molecular_function`Binding to a 4 iron, 4 sulfur (4Fe-4S) cluster; this cluster consists …	K07739//ELP3, KAT9`elongator complex protein 3 (tRNA carboxymethyluridine synthase) [EC:2.3.1.311]	-	-	XP_013039920.1//PREDICTED: elongator complex protein 3`[Anser cygnoides domesticus];XP_031459717.1//elongator complex protein 3 isoform X2`[Phasianus colchicus]	PF04055.24//Radical_SAM`Radical SAM superfamily;PF16199.8//Radical_SAM_C`Radical_SAM C-terminal domain;PF00583.28//Acetyltransf_1`Acetyltransferase (GNAT) family	-	tr|A0A493T2A7|A0A493T2A7_ANAPP//Elongator complex protein 3 {ECO:0000256|ARBA:ARBA00020266, ECO:0000256|PIRNR:PIRNR005669} EC=2.3.1.- {ECO:0000256|PIRNR:PIRNR005669} OS=Anas platyrhynchos platyrhynchos (Northern mallard) Name=ELP3 {ECO:0000313|Ensembl:ENSAPLP00000020002} PE=3;tr|A0A493U470|A0A493U470_ANAPP//Elongator complex protein 3 {ECO:0000256|ARBA:ARBA00020266, ECO:0000256|PIRNR:PIRNR005669}…
ENSAPLG00000014280	ENSAPLG00000014280;AL:chr3:115397899-115407461:115407621:115397899-115415195:115415415:+	ENSAPLT00000039482	ENSAPLT00000039482,ENSAPLT00000034136	0.0	0.0	0.01183135471881336	0.0	0.0	0.00578217833589537	-0.0020163921	0.3696303696	ELP3	GO:0000049//tRNA binding`molecular_function`Binding to a transfer RNA. [GOC:ai];GO:0008033//tRNA processing`biological_process`The process in which a pre-tRNA molecule is converted to a mature tRNA, ready for addition of an aminoacyl group. [GOC:jl, PMID:12533506];GO:0051539//4 iron, 4 sulfur cluster binding`molecular_function`Binding to a 4 iron, 4 sulfur (4Fe-4S) cluster; this cluster consists …	K07739//ELP3, KAT9`elongator complex protein 3 (tRNA carboxymethyluridine synthase) [EC:2.3.1.311]	-	-	XP_013039920.1//PREDICTED: elongator complex protein 3`[Anser cygnoides domesticus];XP_031459717.1//elongator complex protein 3 isoform X2`[Phasianus colchicus]	PF04055.24//Radical_SAM`Radical SAM superfamily;PF16199.8//Radical_SAM_C`Radical_SAM C-terminal domain;PF00583.28//Acetyltransf_1`Acetyltransferase (GNAT) family	-	tr|A0A493T2A7|A0A493T2A7_ANAPP//Elongator complex protein 3 {ECO:0000256|ARBA:ARBA00020266, ECO:0000256|PIRNR:PIRNR005669} EC=2.3.1.- {ECO:0000256|PIRNR:PIRNR005669} OS=Anas platyrhynchos platyrhynchos (Northern mallard) Name=ELP3 {ECO:0000313|Ensembl:ENSAPLP00000020002} PE=3;tr|A0A493U470|A0A493U470_ANAPP//Elongator complex protein 3 {ECO:0000256|ARBA:ARBA00020266, ECO:0000256|PIRNR:PIRNR005669}…
ENSAPLG00000014280	ENSAPLG00000014280;AL:chr3:115397899-115411533:115412684:115397899-115415195:115415415:+	ENSAPLT00000028214	ENSAPLT00000034136,ENSAPLT00000028214	0.0305213823696839	0.035709161715140485	0.008245986182738155	0.004410915021685231	0.0	0.003960524187024753	-0.0220350304	0.3696303696	ELP3	GO:0000049//tRNA binding`molecular_function`Binding to a transfer RNA. [GOC:ai];GO:0008033//tRNA processing`biological_process`The process in which a pre-tRNA molecule is converted to a mature tRNA, ready for addition of an aminoacyl group. [GOC:jl, PMID:12533506];GO:0051539//4 iron, 4 sulfur cluster binding`molecular_function`Binding to a 4 iron, 4 sulfur (4Fe-4S) cluster; this cluster consists …	K07739//ELP3, KAT9`elongator complex protein 3 (tRNA carboxymethyluridine synthase) [EC:2.3.1.311]	-	-	XP_013039920.1//PREDICTED: elongator complex protein 3`[Anser cygnoides domesticus];XP_031459717.1//elongator complex protein 3 isoform X2`[Phasianus colchicus]	PF04055.24//Radical_SAM`Radical SAM superfamily;PF16199.8//Radical_SAM_C`Radical_SAM C-terminal domain;PF00583.28//Acetyltransf_1`Acetyltransferase (GNAT) family	-	tr|A0A493T2A7|A0A493T2A7_ANAPP//Elongator complex protein 3 {ECO:0000256|ARBA:ARBA00020266, ECO:0000256|PIRNR:PIRNR005669} EC=2.3.1.- {ECO:0000256|PIRNR:PIRNR005669} OS=Anas platyrhynchos platyrhynchos (Northern mallard) Name=ELP3 {ECO:0000313|Ensembl:ENSAPLP00000020002} PE=3;tr|A0A493U470|A0A493U470_ANAPP//Elongator complex protein 3 {ECO:0000256|ARBA:ARBA00020266, ECO:0000256|PIRNR:PIRNR005669}…
ENSAPLG00000014280	ENSAPLG00000014280;AL:chr3:115397899-115401315:115401394:115397899-115415195:115415415:+	ENSAPLT00000014919	ENSAPLT00000034136,ENSAPLT00000014919	0.0	0.0	0.0	0.045074634508898016	0.0	0.0	0.015024878200000001	0.3696303696	ELP3	GO:0000049//tRNA binding`molecular_function`Binding to a transfer RNA. [GOC:ai];GO:0008033//tRNA processing`biological_process`The process in which a pre-tRNA molecule is converted to a mature tRNA, ready for addition of an aminoacyl group. [GOC:jl, PMID:12533506];GO:0051539//4 iron, 4 sulfur cluster binding`molecular_function`Binding to a 4 iron, 4 sulfur (4Fe-4S) cluster; this cluster consists …	K07739//ELP3, KAT9`elongator complex protein 3 (tRNA carboxymethyluridine synthase) [EC:2.3.1.311]	-	-	XP_013039920.1//PREDICTED: elongator complex protein 3`[Anser cygnoides domesticus];XP_031459717.1//elongator complex protein 3 isoform X2`[Phasianus colchicus]	PF04055.24//Radical_SAM`Radical SAM superfamily;PF16199.8//Radical_SAM_C`Radical_SAM C-terminal domain;PF00583.28//Acetyltransf_1`Acetyltransferase (GNAT) family	-	tr|A0A493T2A7|A0A493T2A7_ANAPP//Elongator complex protein 3 {ECO:0000256|ARBA:ARBA00020266, ECO:0000256|PIRNR:PIRNR005669} EC=2.3.1.- {ECO:0000256|PIRNR:PIRNR005669} OS=Anas platyrhynchos platyrhynchos (Northern mallard) Name=ELP3 {ECO:0000313|Ensembl:ENSAPLP00000020002} PE=3;tr|A0A493U470|A0A493U470_ANAPP//Elongator complex protein 3 {ECO:0000256|ARBA:ARBA00020266, ECO:0000256|PIRNR:PIRNR005669}…
ENSAPLG00000006974	ENSAPLG00000006974;AL:chr3:11343450:11343557-11395569:11393016:11393039-11395569:-	ENSAPLT00000021390,ENSAPLT00000007228,ENSAPLT00000021183,ENSAPLT00000033853	ENSAPLT00000022982,ENSAPLT00000021183,ENSAPLT00000007228,ENSAPLT00000033853,ENSAPLT00000021390	1.0	1.0	0.9881611729749048	0.9929984557266268	0.9857616174856022	0.9930974863861268	-0.0054345378	0.2822177822	COMMD1	GO:0055070//copper ion homeostasis`biological_process`Any process involved in the maintenance of an internal steady state of copper ions within an organism or cell. [GOC:ai, GOC:jid, GOC:mah]	K22557//COMMD1, MURR1`COMM domain containing 1	-	-	XP_027309249.1//COMM domain-containing protein 1 isoform X2`[Anas platyrhynchos];XP_005019167.2//COMM domain-containing protein 1 isoform X1`[Anas platyrhynchos]	PF17221.6//COMMD1_N`COMMD1 N-terminal domain;PF07258.17//COMM_domain`COMM domain	-	tr|A0A8C0A0V1|A0A8C0A0V1_9AVES//Copper metabolism domain containing 1 {ECO:0000313|Ensembl:ENSAZOP00000028977} OS=Anas zonorhyncha (Eastern spot-billed duck) PE=4;tr|A0A493SZ91|A0A493SZ91_ANAPP//COMM domain-containing protein 1 {ECO:0000256|ARBA:ARBA00016551} OS=Anas platyrhynchos platyrhynchos (Northern mallard) Name=COMMD1 {ECO:0000313|Ensembl:ENSAPLP00000018954} PE=4;tr|U3IH60|U3IH60_ANAPP//CO…
ENSAPLG00000014082	ENSAPLG00000014082;AL:chr3:17193960:17194662-17202898:17201332:17202331-17202898:-	ENSAPLT00000014712	ENSAPLT00000014712,ENSAPLT00000041399	0.6714510021395402	0.5439025414417796	0.5525220783129043	0.5049313779862915	0.454134344572509	0.5414335778757533	-0.08912544050000001	0.0619380619	PSEN2	GO:0016485//protein processing`biological_process`Any protein maturation process achieved by the cleavage of a peptide bond or bonds within a protein. Protein maturation is the process leading to the attainment of the full functional capacity of a protein. [GOC:curators, GOC:jl, GOC:jsg]	K04522//PSEN2, PS2`presenilin 2 [EC:3.4.23.-]	ko04330//Notch signaling pathway`Environmental Information Processing`Signal transduction;ko04722//Neurotrophin signaling pathway`Organismal Systems`Nervous system;ko05010//Alzheimer disease`Human Diseases`Neurodegenerative disease;ko05022//Pathways of neurodegeneration - multiple diseases`Human Diseases`Neurodegenerative disease	-	XP_027309472.1//presenilin-2 isoform X1`[Anas platyrhynchos]	PF01080.20//Presenilin`Presenilin	-	tr|U3J368|U3J368_ANAPP//Presenilin {ECO:0000256|RuleBase:RU361148} EC=3.4.23.- {ECO:0000256|RuleBase:RU361148} OS=Anas platyrhynchos platyrhynchos (Northern mallard) PE=3
ENSAPLG00000013563	ENSAPLG00000013563;AL:chr3:22359295:22359322-22369412:22367098:22367542-22369412:-	ENSAPLT00000014183	ENSAPLT00000020121,ENSAPLT00000014183	0.0029256305047804967	0.0	0.0	0.0	0.021227122352519324	0.0	0.0061004972999999995	0.38611388609999997	LBR	GO:0050613//delta14-sterol reductase activity`molecular_function`Catalysis of the reaction: NADP+ + 4,4-dimethyl-5-alpha-cholesta-8,24-dien-3-beta-ol = NADPH + H+ + 4,4-dimethyl-5-alpha-cholesta-8,14,24-trien-3-beta-ol. [EC:1.3.1.70, MetaCyc:1.3.1.70-RXN];GO:0005637//nuclear inner membrane`cellular_component`The inner, i.e. lumen-facing, lipid bilayer of the nuclear envelope. [GOC:ma];GO:0016021/…	K19532//LBR`Delta14-sterol reductase (lamin-B receptor) [EC:1.3.1.70]	ko00100//Steroid biosynthesis`Metabolism`Lipid metabolism;ko01100//Metabolic pathways`Metabolism`Global and overview maps	-	XP_038032876.1//delta(14)-sterol reductase LBR`[Anas platyrhynchos]	PF09465.13//LBR_tudor`Lamin-B receptor of TUDOR domain;PF01222.20//ERG4_ERG24`Ergosterol biosynthesis ERG4/ERG24 family	-	tr|U3J1Q4|U3J1Q4_ANAPP//3-beta-hydroxysterol Delta (14)-reductase {ECO:0000256|ARBA:ARBA00015983} EC=1.3.1.70 {ECO:0000256|ARBA:ARBA00012413} C-14 sterol reductase {ECO:0000256|ARBA:ARBA00018872} Delta(14)-sterol reductase LBR {ECO:0000256|ARBA:ARBA00017801} Integral nuclear envelope inner membrane protein {ECO:0000256|ARBA:ARBA00020992} Lamin-B receptor {ECO:0000256|ARBA:ARBA00019420} Sterol C14…
ENSAPLG00000013563	ENSAPLG00000013563;AL:chr3:22362245:22362257-22369412:22367098:22367542-22369412:-	ENSAPLT00000022029	ENSAPLT00000022029,ENSAPLT00000020121	0.0027268232753079225	0.007423808164101747	0.003731612515407394	0.0	0.0	0.009751271130721915	-0.0013769909	0.38611388609999997	LBR	GO:0050613//delta14-sterol reductase activity`molecular_function`Catalysis of the reaction: NADP+ + 4,4-dimethyl-5-alpha-cholesta-8,24-dien-3-beta-ol = NADPH + H+ + 4,4-dimethyl-5-alpha-cholesta-8,14,24-trien-3-beta-ol. [EC:1.3.1.70, MetaCyc:1.3.1.70-RXN];GO:0005637//nuclear inner membrane`cellular_component`The inner, i.e. lumen-facing, lipid bilayer of the nuclear envelope. [GOC:ma];GO:0016021/…	K19532//LBR`Delta14-sterol reductase (lamin-B receptor) [EC:1.3.1.70]	ko00100//Steroid biosynthesis`Metabolism`Lipid metabolism;ko01100//Metabolic pathways`Metabolism`Global and overview maps	-	XP_038032876.1//delta(14)-sterol reductase LBR`[Anas platyrhynchos]	PF09465.13//LBR_tudor`Lamin-B receptor of TUDOR domain;PF01222.20//ERG4_ERG24`Ergosterol biosynthesis ERG4/ERG24 family	-	tr|U3J1Q4|U3J1Q4_ANAPP//3-beta-hydroxysterol Delta (14)-reductase {ECO:0000256|ARBA:ARBA00015983} EC=1.3.1.70 {ECO:0000256|ARBA:ARBA00012413} C-14 sterol reductase {ECO:0000256|ARBA:ARBA00018872} Delta(14)-sterol reductase LBR {ECO:0000256|ARBA:ARBA00017801} Integral nuclear envelope inner membrane protein {ECO:0000256|ARBA:ARBA00020992} Lamin-B receptor {ECO:0000256|ARBA:ARBA00019420} Sterol C14…
ENSAPLG00000013563	ENSAPLG00000013563;AL:chr3:22367098:22367542-22369412:22367543:22367555-22369412:-	ENSAPLT00000020121	ENSAPLT00000030205,ENSAPLT00000020121	0.9971294389832246	1.0	0.9963328401652785	0.9887146989413416	1.0	1.0	-0.0015825267000000001	0.38611388609999997	LBR	GO:0050613//delta14-sterol reductase activity`molecular_function`Catalysis of the reaction: NADP+ + 4,4-dimethyl-5-alpha-cholesta-8,24-dien-3-beta-ol = NADPH + H+ + 4,4-dimethyl-5-alpha-cholesta-8,14,24-trien-3-beta-ol. [EC:1.3.1.70, MetaCyc:1.3.1.70-RXN];GO:0005637//nuclear inner membrane`cellular_component`The inner, i.e. lumen-facing, lipid bilayer of the nuclear envelope. [GOC:ma];GO:0016021/…	K19532//LBR`Delta14-sterol reductase (lamin-B receptor) [EC:1.3.1.70]	ko00100//Steroid biosynthesis`Metabolism`Lipid metabolism;ko01100//Metabolic pathways`Metabolism`Global and overview maps	-	XP_038032876.1//delta(14)-sterol reductase LBR`[Anas platyrhynchos]	PF09465.13//LBR_tudor`Lamin-B receptor of TUDOR domain;PF01222.20//ERG4_ERG24`Ergosterol biosynthesis ERG4/ERG24 family	-	tr|U3J1Q4|U3J1Q4_ANAPP//3-beta-hydroxysterol Delta (14)-reductase {ECO:0000256|ARBA:ARBA00015983} EC=1.3.1.70 {ECO:0000256|ARBA:ARBA00012413} C-14 sterol reductase {ECO:0000256|ARBA:ARBA00018872} Delta(14)-sterol reductase LBR {ECO:0000256|ARBA:ARBA00017801} Integral nuclear envelope inner membrane protein {ECO:0000256|ARBA:ARBA00020992} Lamin-B receptor {ECO:0000256|ARBA:ARBA00019420} Sterol C14…
ENSAPLG00000015734	ENSAPLG00000015734;AL:chr3:22629636:22629772-22636128:22635163:22635388-22636128:-	ENSAPLT00000016430	ENSAPLT00000016430,ENSAPLT00000041184	0.026174002015260017	0.0213901557616524	0.06312309337254235	0.019345022343273455	0.04203715825502932	0.00918298340061237	-0.013374029099999999	0.2742257742	PPP2R5A	GO:0019888//protein phosphatase regulator activity`molecular_function`Binds to and modulates the activity of a protein phosphatase, an enzyme which catalyzes of the removal of a phosphate group from a protein substrate molecule. [GOC:ai];GO:0000159//protein phosphatase type 2A complex`cellular_component`A protein complex that has protein serine/threonine phosphatase activity that is polycation-st…	K11584//PPP2R5`serine/threonine-protein phosphatase 2A regulatory subunit B'	ko03015//mRNA surveillance pathway`Genetic Information Processing`Translation;ko04071//Sphingolipid signaling pathway`Environmental Information Processing`Signal transduction;ko04110//Cell cycle`Cellular Processes`Cell growth and death;ko04114//Oocyte meiosis`Cellular Processes`Cell growth and death;ko04151//PI3K-Akt signaling pathway`Environmental Information Processing`Signal transduction;ko041…	-	XP_013029385.1//PREDICTED: serine/threonine-protein phosphatase 2A 56 kDa regulatory subunit alpha isoform isoform X3`[Anser cygnoides domesticus];XP_012951211.2//serine/threonine-protein phosphatase 2A 56 kDa regulatory subunit alpha isoform`[Anas platyrhynchos]	PF01603.23//B56`Protein phosphatase 2A regulatory B subunit (B56 family)	-	tr|U3J801|U3J801_ANAPP//Serine/threonine protein phosphatase 2A regulatory subunit {ECO:0000256|PIRNR:PIRNR028043} OS=Anas platyrhynchos platyrhynchos (Northern mallard) Name=PPP2R5A {ECO:0000313|Ensembl:ENSAPLP00000015629} PE=3;tr|R0LRK2|R0LRK2_ANAPL//Protein phosphatase 2 regulatory subunit B'alpha {ECO:0000313|Ensembl:ENSAPLP00020026052} Serine/threonine-protein phosphatase 2A 56 kDa regulator…
ENSAPLG00000004030	ENSAPLG00000004030;AL:chr3:24267706:24267807-24302580:24301036:24301472-24302580:-	ENSAPLT00000018290	ENSAPLT00000018290,ENSAPLT00000004148	0.0	0.014861076667712771	0.0	0.07833755296062829	0.03251793197957941	0.0376853871957642	0.044559931799999994	0.3336663337	TOMM20	GO:0005742//mitochondrial outer membrane translocase complex`cellular_component`A large complex of the mitochondrial outer membrane that mediates transport of proteins into all mitochondrial compartments. [PMID:12581629];GO:0016021//integral component of membrane`cellular_component`The component of a membrane consisting of the gene products and protein complexes having at least some part of their…	K17770//TOM20`mitochondrial import receptor subunit TOM20	-	-	XP_038032092.1//mitochondrial import receptor subunit TOM20 homolog isoform X1`[Anas platyrhynchos];XP_027309561.1//mitochondrial import receptor subunit TOM20 homolog isoform X2`[Anas platyrhynchos]	PF02064.18//MAS20`MAS20 protein import receptor	-	tr|A0A493TM86|A0A493TM86_ANAPP//Translocase of outer mitochondrial membrane 20 {ECO:0000313|Ensembl:ENSAPLP00000026954} OS=Anas platyrhynchos platyrhynchos (Northern mallard) Name=TOMM20 {ECO:0000313|Ensembl:ENSAPLP00000026954} PE=3;tr|A0A493SZR0|A0A493SZR0_ANAPP//Translocase of outer mitochondrial membrane 20 {ECO:0000313|Ensembl:ENSAPLP00000019087} OS=Anas platyrhynchos platyrhynchos (Northern …
ENSAPLG00000004030	ENSAPLG00000004030;AL:chr3:24267706:24267807-24302580:24301428:24301472-24302580:-	ENSAPLT00000018290	ENSAPLT00000018290,ENSAPLT00000025238	0.0	0.006207406154605122	0.0	0.023709362895268118	0.017808905299633342	0.0102227382993532	0.0151778668	0.3336663337	TOMM20	GO:0005742//mitochondrial outer membrane translocase complex`cellular_component`A large complex of the mitochondrial outer membrane that mediates transport of proteins into all mitochondrial compartments. [PMID:12581629];GO:0016021//integral component of membrane`cellular_component`The component of a membrane consisting of the gene products and protein complexes having at least some part of their…	K17770//TOM20`mitochondrial import receptor subunit TOM20	-	-	XP_038032092.1//mitochondrial import receptor subunit TOM20 homolog isoform X1`[Anas platyrhynchos];XP_027309561.1//mitochondrial import receptor subunit TOM20 homolog isoform X2`[Anas platyrhynchos]	PF02064.18//MAS20`MAS20 protein import receptor	-	tr|A0A493TM86|A0A493TM86_ANAPP//Translocase of outer mitochondrial membrane 20 {ECO:0000313|Ensembl:ENSAPLP00000026954} OS=Anas platyrhynchos platyrhynchos (Northern mallard) Name=TOMM20 {ECO:0000313|Ensembl:ENSAPLP00000026954} PE=3;tr|A0A493SZR0|A0A493SZR0_ANAPP//Translocase of outer mitochondrial membrane 20 {ECO:0000313|Ensembl:ENSAPLP00000019087} OS=Anas platyrhynchos platyrhynchos (Northern …
ENSAPLG00000004030	ENSAPLG00000004030;AL:chr3:24294417:24295115-24302580:24301036:24301472-24302580:-	ENSAPLT00000020877	ENSAPLT00000020877,ENSAPLT00000004148	0.014832259796027912	0.00990727040464659	0.00821648310486143	0.0	0.010998766333222935	0.0	-0.0073190823	0.3336663337	TOMM20	GO:0005742//mitochondrial outer membrane translocase complex`cellular_component`A large complex of the mitochondrial outer membrane that mediates transport of proteins into all mitochondrial compartments. [PMID:12581629];GO:0016021//integral component of membrane`cellular_component`The component of a membrane consisting of the gene products and protein complexes having at least some part of their…	K17770//TOM20`mitochondrial import receptor subunit TOM20	-	-	XP_038032092.1//mitochondrial import receptor subunit TOM20 homolog isoform X1`[Anas platyrhynchos];XP_027309561.1//mitochondrial import receptor subunit TOM20 homolog isoform X2`[Anas platyrhynchos]	PF02064.18//MAS20`MAS20 protein import receptor	-	tr|A0A493TM86|A0A493TM86_ANAPP//Translocase of outer mitochondrial membrane 20 {ECO:0000313|Ensembl:ENSAPLP00000026954} OS=Anas platyrhynchos platyrhynchos (Northern mallard) Name=TOMM20 {ECO:0000313|Ensembl:ENSAPLP00000026954} PE=3;tr|A0A493SZR0|A0A493SZR0_ANAPP//Translocase of outer mitochondrial membrane 20 {ECO:0000313|Ensembl:ENSAPLP00000019087} OS=Anas platyrhynchos platyrhynchos (Northern …
ENSAPLG00000004030	ENSAPLG00000004030;AL:chr3:24294417:24295115-24302580:24301428:24301472-24302580:-	ENSAPLT00000020877	ENSAPLT00000020877,ENSAPLT00000025238	0.014323434871329975	0.0041261412224098135	0.007081045134375861	0.0	0.005963629516617223	0.0	-0.006522330600000001	0.3336663337	TOMM20	GO:0005742//mitochondrial outer membrane translocase complex`cellular_component`A large complex of the mitochondrial outer membrane that mediates transport of proteins into all mitochondrial compartments. [PMID:12581629];GO:0016021//integral component of membrane`cellular_component`The component of a membrane consisting of the gene products and protein complexes having at least some part of their…	K17770//TOM20`mitochondrial import receptor subunit TOM20	-	-	XP_038032092.1//mitochondrial import receptor subunit TOM20 homolog isoform X1`[Anas platyrhynchos];XP_027309561.1//mitochondrial import receptor subunit TOM20 homolog isoform X2`[Anas platyrhynchos]	PF02064.18//MAS20`MAS20 protein import receptor	-	tr|A0A493TM86|A0A493TM86_ANAPP//Translocase of outer mitochondrial membrane 20 {ECO:0000313|Ensembl:ENSAPLP00000026954} OS=Anas platyrhynchos platyrhynchos (Northern mallard) Name=TOMM20 {ECO:0000313|Ensembl:ENSAPLP00000026954} PE=3;tr|A0A493SZR0|A0A493SZR0_ANAPP//Translocase of outer mitochondrial membrane 20 {ECO:0000313|Ensembl:ENSAPLP00000019087} OS=Anas platyrhynchos platyrhynchos (Northern …
ENSAPLG00000007535	ENSAPLG00000007535;AL:chr3:30078327:30078707-30082378:30080562:30081397-30082378:-	ENSAPLT00000007819	ENSAPLT00000007819,ENSAPLT00000029134	0.8222901800883452	0.8383993340371301	0.9300889127575612	0.8931913260190781	0.8579983253818484	0.8908166318583755	0.0170759521	0.2547452547	PIGF	GO:0016021//integral component of membrane`cellular_component`The component of a membrane consisting of the gene products and protein complexes having at least some part of their peptide sequence embedded in the hydrophobic region of the membrane. [GOC:dos, GOC:go_curators];GO:0006506//GPI anchor biosynthetic process`biological_process`The chemical reactions and pathways resulting in the formatio…	K05287//PIGF`GPI ethanolamine phosphate transferase 2/3 subunit F	ko00563//Glycosylphosphatidylinositol (GPI)-anchor biosynthesis`Metabolism`Glycan biosynthesis and metabolism;ko01100//Metabolic pathways`Metabolism`Global and overview maps	-	XP_038033089.1//phosphatidylinositol-glycan biosynthesis class F protein isoform X1`[Anas platyrhynchos]	PF06699.14//PIG-F`GPI biosynthesis protein family Pig-F	-	tr|U3IIU2|U3IIU2_ANAPP//Phosphatidylinositol glycan anchor biosynthesis class F {ECO:0000313|Ensembl:ENSAPLP00000007164} OS=Anas platyrhynchos platyrhynchos (Northern mallard) Name=PIGF {ECO:0000313|Ensembl:ENSAPLP00000007164} PE=3
ENSAPLG00000010080	ENSAPLG00000010080;AL:chr3:45612386:45612396-45626289:45620049:45621658-45626289:-	ENSAPLT00000010519	ENSAPLT00000010519,ENSAPLT00000029131	0.022131917240507597	0.0373125720931332	0.0	0.015808367544502874	0.0	0.009495898139744044	-0.0113800745	0.2342657343	QKI	GO:0005737//cytoplasm`cellular_component`The contents of a cell excluding the plasma membrane and nucleus, but including other subcellular structures. [ISBN:0198547684];GO:0030154//cell differentiation`biological_process`The process in which relatively unspecialized cells, e.g. embryonic or regenerative cells, acquire specialized structural and/or functional features that characterize the cells, …	K14945//QKI`protein quaking	-	-	XP_005230930.1//protein quaking isoform X5`[Falco peregrinus];XP_044277378.1//protein quaking isoform X5`[Varanus komodoensis];XP_030125452.1//protein quaking isoform X6`[Taeniopygia guttata];XP_035394774.1//protein quaking isoform X12`[Cygnus atratus];XP_005230932.1//protein quaking isoform X8`[Falco peregrinus]	PF16544.8//STAR_dimer`Homodimerisation region of STAR domain protein;PF00013.32//KH_1`KH domain;PF16551.8//Quaking_NLS`Putative nuclear localisation signal of quaking	-	tr|A0A8C3B377|A0A8C3B377_CAIMO//QKI, KH domain containing RNA binding {ECO:0000313|Ensembl:ENSCMMP00000000255} OS=Cairina moschata domestica (Muscovy Duck (domestic type)) PE=4;tr|A0A8C4V8Y6|A0A8C4V8Y6_FALTI//QKI, KH domain containing RNA binding {ECO:0000313|Ensembl:ENSFTIP00000024334} OS=Falco tinnunculus (Common kestrel) PE=4;tr|A0A8B9TUI5|A0A8B9TUI5_ANAPL//QKI, KH domain containing RNA bindin…
ENSAPLG00000008521	ENSAPLG00000008521;AL:chr3:54440296:54440745-54443001:54441763:54442571-54443001:-	ENSAPLT00000035146	ENSAPLT00000023413,ENSAPLT00000035146	0.029392653355427963	0.055503137777580216	0.07283844812710735	0.007109185573888152	0.08071403144333845	0.007097899705821989	-0.0209377075	0.2267732268	-	GO:0007031//peroxisome organization`biological_process`A process that is carried out at the cellular level which results in the assembly, arrangement of constituent parts, or disassembly of a peroxisome. A peroxisome is a small, membrane-bounded organelle that uses dioxygen (O2) to oxidize organic molecules. [GOC:mah]	K13336//PEX3`peroxin-3	ko04146//Peroxisome`Cellular Processes`Transport and catabolism	-	XP_027310224.1//peroxisomal biogenesis factor 3`[Anas platyrhynchos]	PF04882.15//Peroxin-3`Peroxin-3	-	tr|U3ILT2|U3ILT2_ANAPP//Peroxisomal assembly protein PEX3 {ECO:0000256|ARBA:ARBA00015266} OS=Anas platyrhynchos platyrhynchos (Northern mallard) PE=4;tr|A0A8B9U5R5|A0A8B9U5R5_9AVES//Uncharacterized protein {ECO:0000313|Ensembl:ENSAZOP00000002659} OS=Anas zonorhyncha (Eastern spot-billed duck) PE=4;tr|A0A8B9U584|A0A8B9U584_9AVES//Uncharacterized protein {ECO:0000313|Ensembl:ENSAZOP00000002673} OS=…
ENSAPLG00000003198	ENSAPLG00000003198;AL:chr3:60325634:60325943-60343626:60342280:60342419-60343626:-	ENSAPLT00000037695	ENSAPLT00000037695,ENSAPLG00000003198.t1	0.004356974826110767	0.0	0.0	0.0	0.0	0.0	-0.0014523249	0.4060939061	HDDC2	GO:0002953//5'-deoxynucleotidase activity`molecular_function`Catalysis of the reaction:a 2'-deoxyribonucleoside 5'-monophosphate + H20=a 2'-deoxyribonucleoside + phosphate. [EC:3.1.3.89]	K07023//YGK1, HDDC2`5'-deoxynucleotidase [EC:3.1.3.89]	ko00230//Purine metabolism`Metabolism`Nucleotide metabolism;ko00240//Pyrimidine metabolism`Metabolism`Nucleotide metabolism;ko01100//Metabolic pathways`Metabolism`Global and overview maps;ko01232//Nucleotide metabolism`Metabolism`Global and overview maps	-	XP_027310395.1//5'-deoxynucleotidase HDDC2`[Anas platyrhynchos];XP_013030800.1//PREDICTED: HD domain-containing protein 2, partial`[Anser cygnoides domesticus]	PF12917.10//YfbR-like`5'-deoxynucleotidase YfbR-like;PF13023.9//HD_3`HD domain	-	tr|A0A493T5S8|A0A493T5S8_ANAPP//5'-deoxynucleotidase HDDC2 {ECO:0000256|ARBA:ARBA00015933} EC=3.1.3.89 {ECO:0000256|ARBA:ARBA00012964} HD domain-containing protein 2 {ECO:0000256|ARBA:ARBA00016520} OS=Anas platyrhynchos platyrhynchos (Northern mallard) Name=HDDC2 {ECO:0000313|Ensembl:ENSAPLP00000021247} PE=3;tr|A0A493U199|A0A493U199_ANAPP//5'-deoxynucleotidase HDDC2 {ECO:0000256|ARBA:ARBA00015933…
ENSAPLG00000003198	ENSAPLG00000003198;AL:chr3:60325634:60325943-60343626:60342325:60342419-60343626:-	ENSAPLT00000037695	ENSAPLT00000037464,ENSAPLT00000037695	0.0590619577992948	0.0	0.0	0.0	0.0	0.0	-0.0196873193	0.4060939061	HDDC2	GO:0002953//5'-deoxynucleotidase activity`molecular_function`Catalysis of the reaction:a 2'-deoxyribonucleoside 5'-monophosphate + H20=a 2'-deoxyribonucleoside + phosphate. [EC:3.1.3.89]	K07023//YGK1, HDDC2`5'-deoxynucleotidase [EC:3.1.3.89]	ko00230//Purine metabolism`Metabolism`Nucleotide metabolism;ko00240//Pyrimidine metabolism`Metabolism`Nucleotide metabolism;ko01100//Metabolic pathways`Metabolism`Global and overview maps;ko01232//Nucleotide metabolism`Metabolism`Global and overview maps	-	XP_027310395.1//5'-deoxynucleotidase HDDC2`[Anas platyrhynchos];XP_013030800.1//PREDICTED: HD domain-containing protein 2, partial`[Anser cygnoides domesticus]	PF12917.10//YfbR-like`5'-deoxynucleotidase YfbR-like;PF13023.9//HD_3`HD domain	-	tr|A0A493T5S8|A0A493T5S8_ANAPP//5'-deoxynucleotidase HDDC2 {ECO:0000256|ARBA:ARBA00015933} EC=3.1.3.89 {ECO:0000256|ARBA:ARBA00012964} HD domain-containing protein 2 {ECO:0000256|ARBA:ARBA00016520} OS=Anas platyrhynchos platyrhynchos (Northern mallard) Name=HDDC2 {ECO:0000313|Ensembl:ENSAPLP00000021247} PE=3;tr|A0A493U199|A0A493U199_ANAPP//5'-deoxynucleotidase HDDC2 {ECO:0000256|ARBA:ARBA00015933…
ENSAPLG00000027398	ENSAPLG00000027398;AL:chr3:66200901:66200941-66201914:66201060:66201103-66201914:-	ENSAPLT00000043125	ENSAPLT00000018616,ENSAPLT00000043125	0.2698930792360291	0.4046906867727808	0.3919188205726675	0.47959856164748793	0.3741541635104576	0.4356445557728094	0.0742982314	0.0474525475	VGLL2	GO:0005737//cytoplasm`cellular_component`The contents of a cell excluding the plasma membrane and nucleus, but including other subcellular structures. [ISBN:0198547684];GO:0008022//protein C-terminus binding`molecular_function`Binding to a protein C-terminus, the end of a peptide chain at which the 1-carboxyl function of a constituent amino acid is not attached in peptide linkage to another amino…	-	-	-	XP_038033055.1//transcription cofactor vestigial-like protein 2 isoform X1`[Anas platyrhynchos];XP_038033056.1//transcription cofactor vestigial-like protein 2 isoform X2`[Anas platyrhynchos]	PF07545.17//Vg_Tdu`Vestigial/Tondu family	-	tr|A0A493T394|A0A493T394_ANAPP//Vestigial like family member 2 {ECO:0000313|Ensembl:ENSAPLP00000020439} OS=Anas platyrhynchos platyrhynchos (Northern mallard) Name=VGLL2 {ECO:0000313|Ensembl:ENSAPLP00000020439} PE=3;tr|A0A493T1F5|A0A493T1F5_ANAPP//Vestigial like family member 2 {ECO:0000313|Ensembl:ENSAPLP00000019500} OS=Anas platyrhynchos platyrhynchos (Northern mallard) Name=VGLL2 {ECO:0000313|…
ENSAPLG00000003395	ENSAPLG00000003395;AL:chr3:66390132:66390319-66392138:66390418:66390548-66392138:-	ENSAPLT00000041817	ENSAPLT00000041817,ENSAPLT00000003511	0.9617229564493912	0.938642113734444	0.9702748852262292	1.0	0.954321851601048	0.9892015395760332	0.0242944786	0.1843156843	KPNA5	GO:0061608//nuclear import signal receptor activity`molecular_function`Combining with a nuclear import signal (NIS) on a cargo to be transported, to mediate transport of the cargo through the nuclear pore, from the cytoplasm to the nuclear lumen. The cargo can be either a RNA or a protein. [GOC:dph, GOC:pg, GOC:vw, PMID:28713609, Wikipedia:Nuclear_transport];GO:0005829//cytosol`cellular_component…	K23940//KPNA1`importin subunit alpha-5;K15042//KPNA5_6`importin subunit alpha-6/7	ko03013//Nucleocytoplasmic transport`Genetic Information Processing`Translation;ko05132//Salmonella infection`Human Diseases`Infectious disease: bacterial;ko05164//Influenza A`Human Diseases`Infectious disease: viral;ko05207//Chemical carcinogenesis - receptor activation`Human Diseases`Cancer: overview	-	XP_027310463.2//importin subunit alpha-6`[Anas platyrhynchos]	PF01749.23//IBB`Importin beta binding domain;PF00514.26//Arm`Armadillo/beta-catenin-like repeat;PF13646.9//HEAT_2`HEAT repeats;PF13513.9//HEAT_EZ`HEAT-like repeat;PF16186.8//Arm_3`Atypical Arm repeat	-	tr|A0A493SV18|A0A493SV18_ANAPP//Karyopherin subunit alpha 5 {ECO:0000313|Ensembl:ENSAPLP00000017330} OS=Anas platyrhynchos platyrhynchos (Northern mallard) Name=KPNA5 {ECO:0000313|Ensembl:ENSAPLP00000017330} PE=3;tr|U3I6P6|U3I6P6_ANAPP//Importin subunit alpha {ECO:0000256|PIRNR:PIRNR005673} OS=Anas platyrhynchos platyrhynchos (Northern mallard) Name=KPNA5 {ECO:0000313|Ensembl:ENSAPLP00000002917} …
ENSAPLG00000005277	ENSAPLG00000005277;AL:chr3:85588747:85588872-85590970:85590504:85590612-85590970:-	ENSAPLT00000046321,ENSAPLT00000005463	ENSAPLT00000041922,ENSAPLT00000046321,ENSAPLT00000005463	1.0	1.0	1.0	0.9960424908502326	1.0	1.0	-0.0013191697	0.3686313686	-	GO:0006749//glutathione metabolic process`biological_process`The chemical reactions and pathways involving glutathione, the tripeptide glutamylcysteinylglycine, which acts as a coenzyme for some enzymes and as an antioxidant in the protection of sulfhydryl groups in enzymes and other proteins; it has a specific role in the reduction of hydrogen peroxide (H2O2) and oxidized ascorbate, and it parti…	K04097//HPGDS`prostaglandin-H2 D-isomerase / glutathione transferase [EC:5.3.99.2 2.5.1.18]	ko00480//Glutathione metabolism`Metabolism`Metabolism of other amino acids;ko00590//Arachidonic acid metabolism`Metabolism`Lipid metabolism;ko00980//Metabolism of xenobiotics by cytochrome P450`Metabolism`Xenobiotics biodegradation and metabolism;ko00982//Drug metabolism - cytochrome P450`Metabolism`Xenobiotics biodegradation and metabolism;ko01100//Metabolic pathways`Metabolism`Global and overvi…	-	XP_005009257.3//glutathione S-transferase`[Anas platyrhynchos]	PF02798.23//GST_N`Glutathione S-transferase, N-terminal domain;PF00043.28//GST_C`Glutathione S-transferase, C-terminal domain;PF14497.9//GST_C_3`Glutathione S-transferase, C-terminal domain	-	tr|A0A493TH64|A0A493TH64_ANAPP//Glutathione transferase {ECO:0000256|ARBA:ARBA00012452} EC=2.5.1.18 {ECO:0000256|ARBA:ARBA00012452} OS=Anas platyrhynchos platyrhynchos (Northern mallard) PE=3;tr|R0KET6|R0KET6_ANAPL//Glutathione transferase {ECO:0000256|ARBA:ARBA00012452} EC=2.5.1.18 {ECO:0000256|ARBA:ARBA00012452} Fragment OS=Anas platyrhynchos (Mallard) (Anas boschas) ORFNames=Anapl_07407 {ECO:0…
ENSAPLG00000008910	ENSAPLG00000008910;AL:chr3:105980642:105980765-105983115:105981766:105981883-105983115:-	ENSAPLT00000027081	ENSAPLT00000027081,ENSAPLT00000009309	0.07341239483652877	0.08828790524548898	0.06783360526475493	0.1320179104751124	0.06042253902034528	0.08848519367839107	0.0171305793	0.2717282717	SMC6	GO:0035061//interchromatin granule`cellular_component`A class of nuclear body measuring 20-25 nm in diameter and distributed throughout the interchromatin space, linked together by thin fibrils. They are believed to be storage centers for various snRNAs, snRNPs, serine/arginine-rich proteins and RNA polymerase II. A typical mammalian cell contains 25-50 clusters of interchromatin granules. Interc…	K22804//SMC6`structural maintenance of chromosomes protein 6	-	-	XP_005015105.1//structural maintenance of chromosomes protein 6 isoform X1`[Anas platyrhynchos];XP_021124893.1//structural maintenance of chromosomes protein 6 isoform X2`[Anas platyrhynchos]	PF13175.9//AAA_15`AAA ATPase domain;PF02463.22//SMC_N`RecF/RecN/SMC N terminal domain;PF13476.9//AAA_23`AAA domain	-	tr|A0A493U2Z6|A0A493U2Z6_ANAPP//Structural maintenance of chromosomes 6 {ECO:0000313|Ensembl:ENSAPLP00000032491} OS=Anas platyrhynchos platyrhynchos (Northern mallard) Name=SMC6 {ECO:0000313|Ensembl:ENSAPLP00000032491} PE=4;tr|A0A8B9QX51|A0A8B9QX51_ANAPL//Structural maintenance of chromosomes 6 {ECO:0000313|Ensembl:ENSAPLP00020001912} OS=Anas platyrhynchos (Mallard) (Anas boschas) Name=SMC6 {ECO:…
ENSAPLG00000003840	ENSAPLG00000003840;AL:chr3:116538673:116539357-116556933:116540370:116540886-116556933:-	ENSAPLT00000044945	ENSAPLT00000044945,ENSAPLT00000024614	1.0	1.0	0.9852176209879252	1.0	1.0	1.0	0.004927459699999999	0.3551448551	ZNF512	-	K22534//PRDM5`PR domain zinc finger protein 5 [EC:2.1.1.-]	-	-	XP_027311341.1//zinc finger protein 512 isoform X6`[Anas platyrhynchos];XP_038033663.1//zinc finger protein 512 isoform X5`[Anas platyrhynchos]	-	zf-C2H2//http://bioinfo.life.hust.edu.cn/AnimalTFDB#!/tf_detail?species=Anas_platyrhynchos&family=zf-C2H2	tr|A0A493T4B0|A0A493T4B0_ANAPP//Zinc finger protein 512 {ECO:0000313|Ensembl:ENSAPLP00000020732} OS=Anas platyrhynchos platyrhynchos (Northern mallard) Name=ZNF512 {ECO:0000313|Ensembl:ENSAPLP00000020732} PE=4;tr|A0A493T5B3|A0A493T5B3_ANAPP//Zinc finger protein 512 {ECO:0000313|Ensembl:ENSAPLP00000020845} OS=Anas platyrhynchos platyrhynchos (Northern mallard) Name=ZNF512 {ECO:0000313|Ensembl:ENSA…
ENSAPLG00000003840	ENSAPLG00000003840;AL:chr3:116538673:116539357-116556933:116554888:116555114-116556933:-	ENSAPLT00000044945	ENSAPLT00000003964,ENSAPLT00000044945	0.5378926172816911	0.5836847864962591	0.6422159826851019	0.5384116597050733	0.4907518626826059	0.6070757315768593	-0.0425180442	0.3551448551	ZNF512	-	K22534//PRDM5`PR domain zinc finger protein 5 [EC:2.1.1.-]	-	-	XP_027311341.1//zinc finger protein 512 isoform X6`[Anas platyrhynchos];XP_038033663.1//zinc finger protein 512 isoform X5`[Anas platyrhynchos]	-	zf-C2H2//http://bioinfo.life.hust.edu.cn/AnimalTFDB#!/tf_detail?species=Anas_platyrhynchos&family=zf-C2H2	tr|A0A493T4B0|A0A493T4B0_ANAPP//Zinc finger protein 512 {ECO:0000313|Ensembl:ENSAPLP00000020732} OS=Anas platyrhynchos platyrhynchos (Northern mallard) Name=ZNF512 {ECO:0000313|Ensembl:ENSAPLP00000020732} PE=4;tr|A0A493T5B3|A0A493T5B3_ANAPP//Zinc finger protein 512 {ECO:0000313|Ensembl:ENSAPLP00000020845} OS=Anas platyrhynchos platyrhynchos (Northern mallard) Name=ZNF512 {ECO:0000313|Ensembl:ENSA…
ENSAPLG00000003840	ENSAPLG00000003840;AL:chr3:116540370:116540886-116556933:116554888:116555114-116556933:-	ENSAPLT00000024614	ENSAPLT00000003964,ENSAPLT00000024614	0.0	0.0	0.026225909061318692	0.0	0.0	0.0	-0.0087419697	0.3551448551	ZNF512	-	K22534//PRDM5`PR domain zinc finger protein 5 [EC:2.1.1.-]	-	-	XP_027311341.1//zinc finger protein 512 isoform X6`[Anas platyrhynchos];XP_038033663.1//zinc finger protein 512 isoform X5`[Anas platyrhynchos]	-	zf-C2H2//http://bioinfo.life.hust.edu.cn/AnimalTFDB#!/tf_detail?species=Anas_platyrhynchos&family=zf-C2H2	tr|A0A493T4B0|A0A493T4B0_ANAPP//Zinc finger protein 512 {ECO:0000313|Ensembl:ENSAPLP00000020732} OS=Anas platyrhynchos platyrhynchos (Northern mallard) Name=ZNF512 {ECO:0000313|Ensembl:ENSAPLP00000020732} PE=4;tr|A0A493T5B3|A0A493T5B3_ANAPP//Zinc finger protein 512 {ECO:0000313|Ensembl:ENSAPLP00000020845} OS=Anas platyrhynchos platyrhynchos (Northern mallard) Name=ZNF512 {ECO:0000313|Ensembl:ENSA…
ENSAPLG00000009561	ENSAPLG00000009561;AL:chr4:15821474-15821613:15821683:15821474-15823539:15823577:+	ENSAPLT00000010020	ENSAPLT00000010020,ENSAPLT00000024405	0.0	0.017558574776610252	0.02824918920918085	0.0	0.02942713551797697	0.0078352862418174	-0.0028484473999999997	0.3646353646	SCARB2	GO:0005764//lysosome`cellular_component`A small lytic vacuole that has cell cycle-independent morphology found in most animal cells and that contains a variety of hydrolases, most of which have their maximal activities in the pH range 5-6. The contained enzymes display latency if properly isolated. About 40 different lysosomal hydrolases are known and lysosomes have a great variety of morphologie…	K12384//SCARB2, LIMP2, CD36L2`lysosome membrane protein 2	ko04142//Lysosome`Cellular Processes`Transport and catabolism	-	XP_027311868.1//lysosome membrane protein 2`[Anas platyrhynchos];XP_032042798.1//lysosome membrane protein 2 isoform X2`[Aythya fuligula]	PF01130.24//CD36`CD36 family	-	tr|A0A6J3D0S6|A0A6J3D0S6_AYTFU//lysosome membrane protein 2 isoform X1 {ECO:0000313|RefSeq:XP_032042797.1} OS=Aythya fuligula (Tufted duck) (Anas fuligula) Name=SCARB2 {ECO:0000313|RefSeq:XP_032042797.1} PE=3;tr|A0A6J3CZP3|A0A6J3CZP3_AYTFU//lysosome membrane protein 2 isoform X2 {ECO:0000313|RefSeq:XP_032042798.1} OS=Aythya fuligula (Tufted duck) (Anas fuligula) Name=SCARB2 {ECO:0000313|RefSeq:XP…
ENSAPLG00000016198	ENSAPLG00000016198;AL:chr4:24516651-24517947:24518138:24516651-24541798:24541857:+	ENSAPLG00000016198.t1,ENSAPLT00000020289	ENSAPLT00000020289,ENSAPLT00000023462,ENSAPLG00000016198.t1	0.9217030489873208	0.9097024275117352	0.9224442948009958	0.8517443488799605	0.9586385138904899	0.8536114052094689	-0.0299518344	0.3636363636	TACC3	GO:0072686//mitotic spindle`cellular_component`A spindle that forms as part of mitosis. Mitotic and meiotic spindles contain distinctive complements of proteins associated with microtubules. [GOC:mah, GOC:vw, PMID:11408572, PMID:18367542, PMID:8027178];GO:0043231//intracellular membrane-bounded organelle`cellular_component`Organized structure of distinctive morphology and function, bounded by a s…	K14283//TACC3, maskin`transforming acidic coiled-coil-containing protein 3	-	-	XP_027311497.2//transforming acidic coiled-coil-containing protein 3 isoform X1`[Anas platyrhynchos]	PF05010.17//TACC_C`Transforming acidic coiled-coil-containing protein (TACC), C-terminal	-	tr|A0A493T9J4|A0A493T9J4_ANAPP//Transforming acidic coiled-coil containing protein 3 {ECO:0000313|Ensembl:ENSAPLP00000022537} OS=Anas platyrhynchos platyrhynchos (Northern mallard) Name=TACC3 {ECO:0000313|Ensembl:ENSAPLP00000022537} PE=3;tr|U3J9E5|U3J9E5_ANAPP//Transforming acidic coiled-coil containing protein 3 {ECO:0000313|Ensembl:ENSAPLP00000016123} OS=Anas platyrhynchos platyrhynchos (Northe…
ENSAPLG00000016198	ENSAPLG00000016198;AL:chr4:24516651-24517947:24518138:24516651-24550747:24550803:+	ENSAPLG00000016198.t1,ENSAPLT00000020289	ENSAPLT00000020289,ENSAPLT00000016936,ENSAPLG00000016198.t1	0.9930364463305018	0.9916535858586388	0.9916128008238868	1.0	0.9858046754963292	1.0	0.0031672808	0.3636363636	TACC3	GO:0072686//mitotic spindle`cellular_component`A spindle that forms as part of mitosis. Mitotic and meiotic spindles contain distinctive complements of proteins associated with microtubules. [GOC:mah, GOC:vw, PMID:11408572, PMID:18367542, PMID:8027178];GO:0043231//intracellular membrane-bounded organelle`cellular_component`Organized structure of distinctive morphology and function, bounded by a s…	K14283//TACC3, maskin`transforming acidic coiled-coil-containing protein 3	-	-	XP_027311497.2//transforming acidic coiled-coil-containing protein 3 isoform X1`[Anas platyrhynchos]	PF05010.17//TACC_C`Transforming acidic coiled-coil-containing protein (TACC), C-terminal	-	tr|A0A493T9J4|A0A493T9J4_ANAPP//Transforming acidic coiled-coil containing protein 3 {ECO:0000313|Ensembl:ENSAPLP00000022537} OS=Anas platyrhynchos platyrhynchos (Northern mallard) Name=TACC3 {ECO:0000313|Ensembl:ENSAPLP00000022537} PE=3;tr|U3J9E5|U3J9E5_ANAPP//Transforming acidic coiled-coil containing protein 3 {ECO:0000313|Ensembl:ENSAPLP00000016123} OS=Anas platyrhynchos platyrhynchos (Northe…
ENSAPLG00000012327	ENSAPLG00000012327;AL:chr4:28031170-28032925:28033041:28031170-28035693:28039037:+	ENSAPLT00000042735	ENSAPLT00000042735,ENSAPLG00000012327.t1	0.07239088488516666	0.02361812553157237	0.03922542197230686	0.016673209002134384	0.0393001225042171	0.026177571664719124	-0.0176945097	0.3651348651	AFAP1	GO:0009966//regulation of signal transduction`biological_process`Any process that modulates the frequency, rate or extent of signal transduction. [GOC:sm];GO:0005829//cytosol`cellular_component`The part of the cytoplasm that does not contain organelles but which does contain other particulate matter, such as protein complexes. [GOC:hjd, GOC:jl];GO:0005925//focal adhesion`cellular_component`A cell…	K18616//AFAP1`actin filament associated protein 1	-	-	XP_027313251.1//actin filament-associated protein 1 isoform X3`[Anas platyrhynchos];XP_032042582.1//actin filament-associated protein 1 isoform X4`[Aythya fuligula];XP_027313252.1//actin filament-associated protein 1 isoform X6`[Anas platyrhynchos];XP_038034725.1//actin filament-associated protein 1 isoform X2`[Anas platyrhynchos];XP_046771340.1//actin filament-associated protein 1 isoform X3`[Ga…	PF00169.32//PH`PH domain	-	tr|A0A8B9ZQH1|A0A8B9ZQH1_9AVES//Actin filament associated protein 1 {ECO:0000313|Ensembl:ENSAZOP00000008536} OS=Anas zonorhyncha (Eastern spot-billed duck) PE=4;tr|A0A493T568|A0A493T568_ANAPP//Actin filament associated protein 1 {ECO:0000313|Ensembl:ENSAPLP00000021059} OS=Anas platyrhynchos platyrhynchos (Northern mallard) Name=AFAP1 {ECO:0000313|Ensembl:ENSAPLP00000021059} PE=4;tr|A0A493U1L3|A0A…
ENSAPLG00000012327	ENSAPLG00000012327;AL:chr4:28031170-28033081:28033131:28031170-28035693:28039037:+	ENSAPLT00000020888	ENSAPLG00000012327.t1,ENSAPLT00000020888	0.0	0.006994733520300026	0.0	0.0	0.0	0.0	-0.0023315778	0.3651348651	AFAP1	GO:0009966//regulation of signal transduction`biological_process`Any process that modulates the frequency, rate or extent of signal transduction. [GOC:sm];GO:0005829//cytosol`cellular_component`The part of the cytoplasm that does not contain organelles but which does contain other particulate matter, such as protein complexes. [GOC:hjd, GOC:jl];GO:0005925//focal adhesion`cellular_component`A cell…	K18616//AFAP1`actin filament associated protein 1	-	-	XP_027313251.1//actin filament-associated protein 1 isoform X3`[Anas platyrhynchos];XP_032042582.1//actin filament-associated protein 1 isoform X4`[Aythya fuligula];XP_027313252.1//actin filament-associated protein 1 isoform X6`[Anas platyrhynchos];XP_038034725.1//actin filament-associated protein 1 isoform X2`[Anas platyrhynchos];XP_046771340.1//actin filament-associated protein 1 isoform X3`[Ga…	PF00169.32//PH`PH domain	-	tr|A0A8B9ZQH1|A0A8B9ZQH1_9AVES//Actin filament associated protein 1 {ECO:0000313|Ensembl:ENSAZOP00000008536} OS=Anas zonorhyncha (Eastern spot-billed duck) PE=4;tr|A0A493T568|A0A493T568_ANAPP//Actin filament associated protein 1 {ECO:0000313|Ensembl:ENSAPLP00000021059} OS=Anas platyrhynchos platyrhynchos (Northern mallard) Name=AFAP1 {ECO:0000313|Ensembl:ENSAPLP00000021059} PE=4;tr|A0A493U1L3|A0A…
ENSAPLG00000007860	ENSAPLG00000007860;AL:chr4:41613220-41613615:41613709:41613220-41614891:41615020:+	ENSAPLT00000026373	ENSAPLT00000008161,ENSAPLT00000026373	0.0	0.02087929543134501	0.04404379138937646	0.0062197230452957775	0.020270095751157683	0.0052638515978331475	-0.011056472099999999	0.2057942058	TMEM33	GO:0042470//melanosome`cellular_component`A tissue-specific, membrane-bounded cytoplasmic organelle within which melanin pigments are synthesized and stored. Melanosomes are synthesized in melanocyte cells. [GOC:jl, PMID:11584301];GO:0034976//response to endoplasmic reticulum stress`biological_process`Any process that results in a change in state or activity of a cell (in terms of movement, secre…	K20724//TMEM33`transmembrane protein 33	ko03013//Nucleocytoplasmic transport`Genetic Information Processing`Translation	KOG4002//Uncharacterized integral membrane protein`Function unknown`[S]	XP_021249576.1//transmembrane protein 33`[Numida meleagris]	PF03661.16//TMEM33_Pom33`Transmembrane protein 33/Nucleoporin POM33	-	tr|E1BW27|E1BW27_CHICK//Uncharacterized protein {ECO:0000313|Ensembl:ENSGALP00000023000} OS=Gallus gallus (Chicken) Name=TMEM33 {ECO:0000313|Ensembl:ENSGALP00000023000} PE=3;tr|A0A8B9TKR9|A0A8B9TKR9_ANAPL//Transmembrane protein 33 {ECO:0000313|Ensembl:ENSAPLP00020022304} OS=Anas platyrhynchos (Mallard) (Anas boschas) Name=TMEM33 {ECO:0000313|Ensembl:ENSAPLP00020022304} PE=4
ENSAPLG00000006750	ENSAPLG00000006750;AL:chr4:67029214-67029319:67029369:67029214-67030209:67030854:+	ENSAPLT00000022756	ENSAPLT00000032022,ENSAPLT00000022756,ENSAPLT00000036365	0.2704181208409354	0.11813975466478095	0.2480923999543878	0.04576769301981857	0.12501969269574967	0.07916334415205513	-0.1288998485	0.0344655345	PALLD	GO:0001725//stress fiber`cellular_component`A contractile actin filament bundle that consists of short actin filaments with alternating polarity, cross-linked by alpha-actinin and possibly other actin bundling proteins, and with myosin present in a periodic distribution along the fiber. [PMID:16651381];GO:0016477//cell migration`biological_process`The controlled self-propelled movement of a cell …	K22029//PALLD`palladin	-	-	XP_012954052.3//palladin isoform X1`[Anas platyrhynchos];XP_040413018.1//palladin-like isoform X2`[Cygnus olor];XP_021127456.3//palladin isoform X4`[Anas platyrhynchos];XP_021127455.3//palladin isoform X2`[Anas platyrhynchos];XP_012954053.4//palladin isoform X3`[Anas platyrhynchos]	PF13927.9//Ig_3`Immunoglobulin domain;PF07679.19//I-set`Immunoglobulin I-set domain;PF00047.28//ig`Immunoglobulin domain;PF13895.9//Ig_2`Immunoglobulin domain	-	tr|A0A493TDF1|A0A493TDF1_ANAPP//Palladin, cytoskeletal associated protein {ECO:0000313|Ensembl:ENSAPLP00000023703} OS=Anas platyrhynchos platyrhynchos (Northern mallard) Name=PALLD {ECO:0000313|Ensembl:ENSAPLP00000023703} PE=4;tr|A0A493TUQ1|A0A493TUQ1_ANAPP//Palladin, cytoskeletal associated protein {ECO:0000313|Ensembl:ENSAPLP00000029628} OS=Anas platyrhynchos platyrhynchos (Northern mallard) Na…
ENSAPLG00000003274	ENSAPLG00000003274;AL:chr4:68475174-68477220:68477351:68475174-68491157:68491483:+	ENSAPLT00000003336	ENSAPLT00000003336,ENSAPLT00000018369	0.9369025299110812	1.0	1.0	1.0	1.0	1.0	0.02103249	0.21828171829999998	SAP30	GO:0005634//nucleus`cellular_component`A membrane-bounded organelle of eukaryotic cells in which chromosomes are housed and replicated. In most cells, the nucleus contains all of the cell's chromosomes except the organellar chromosomes, and is the site of RNA synthesis and processing. In some species, or in specialized cell types, RNA metabolism or DNA replication may be absent. [GOC:go_curators]…	K19202//SAP30`histone deacetylase complex subunit SAP30	ko05169//Epstein-Barr virus infection`Human Diseases`Infectious disease: viral	-	XP_030922512.1//histone deacetylase complex subunit SAP30`[Geospiza fortis]	PF13866.9//zf-SAP30`SAP30 zinc-finger;PF13867.9//SAP30_Sin3_bdg`Sin3 binding region of histone deacetylase complex subunit SAP30	-	tr|U3I672|U3I672_ANAPP//Sin3A associated protein 30 {ECO:0000313|Ensembl:ENSAPLP00000002743} OS=Anas platyrhynchos platyrhynchos (Northern mallard) Name=SAP30 {ECO:0000313|Ensembl:ENSAPLP00000002743} PE=3;tr|A0A493U449|A0A493U449_ANAPP//Sin3A associated protein 30 {ECO:0000313|Ensembl:ENSAPLP00000032896} OS=Anas platyrhynchos platyrhynchos (Northern mallard) Name=SAP30 {ECO:0000313|Ensembl:ENSAPL…
ENSAPLG00000004536	ENSAPLG00000004536;AL:chr4:7156072:7156240-7163968:7163307:7163613-7163968:-	ENSAPLT00000004679	ENSAPLT00000045890,ENSAPLT00000004679	0.9012486219816954	0.9151521944605115	1.0	0.9186446799170525	0.9459909099868736	0.9545835452895745	0.0009394396	0.37662337659999995	HPGDS	GO:0006749//glutathione metabolic process`biological_process`The chemical reactions and pathways involving glutathione, the tripeptide glutamylcysteinylglycine, which acts as a coenzyme for some enzymes and as an antioxidant in the protection of sulfhydryl groups in enzymes and other proteins; it has a specific role in the reduction of hydrogen peroxide (H2O2) and oxidized ascorbate, and it parti…	K04097//HPGDS`prostaglandin-H2 D-isomerase / glutathione transferase [EC:5.3.99.2 2.5.1.18]	ko00480//Glutathione metabolism`Metabolism`Metabolism of other amino acids;ko00590//Arachidonic acid metabolism`Metabolism`Lipid metabolism;ko00980//Metabolism of xenobiotics by cytochrome P450`Metabolism`Xenobiotics biodegradation and metabolism;ko00982//Drug metabolism - cytochrome P450`Metabolism`Xenobiotics biodegradation and metabolism;ko01100//Metabolic pathways`Metabolism`Global and overvi…	-	XP_005024474.1//hematopoietic prostaglandin D synthase`[Anas platyrhynchos]	PF02798.23//GST_N`Glutathione S-transferase, N-terminal domain;PF14497.9//GST_C_3`Glutathione S-transferase, C-terminal domain;PF00043.28//GST_C`Glutathione S-transferase, C-terminal domain	-	tr|U3IA01|U3IA01_ANAPP//Hematopoietic prostaglandin D synthase {ECO:0000313|Ensembl:ENSAPLP00000004072} OS=Anas platyrhynchos platyrhynchos (Northern mallard) Name=HPGDS {ECO:0000313|Ensembl:ENSAPLP00000004072} PE=4;tr|A0A493U0R6|A0A493U0R6_ANAPP//Hematopoietic prostaglandin D synthase {ECO:0000313|Ensembl:ENSAPLP00000031716} OS=Anas platyrhynchos platyrhynchos (Northern mallard) Name=HPGDS {ECO:…
ENSAPLG00000016142	ENSAPLG00000016142;AL:chr4:8935275:8935498-8938587:8936595:8938018-8938587:-	ENSAPLT00000016858	ENSAPLT00000018585,ENSAPLT00000016858	0.04022153402198087	0.04707387296969708	0.0569323309655901	0.17491665548435667	0.0	0.11567535851937252	0.048788092000000005	0.10939060939999999	TSPAN5	GO:0051604//protein maturation`biological_process`Any process leading to the attainment of the full functional capacity of a protein. [GOC:ai];GO:0016021//integral component of membrane`cellular_component`The component of a membrane consisting of the gene products and protein complexes having at least some part of their peptide sequence embedded in the hydrophobic region of the membrane. [GOC:dos…	K17345//TSPAN5`tetraspanin-5	-	KOG3882//Tetraspanin family integral membrane protein`General function prediction only`[R]	NP_001069587.1//tetraspanin-5`[Bos taurus];XP_021252043.1//tetraspanin-5 isoform X2`[Numida meleagris]	PF00335.23//Tetraspanin`Tetraspanin family	-	tr|A0A493SY11|A0A493SY11_ANAPP//Tetraspanin {ECO:0000256|RuleBase:RU361218} OS=Anas platyrhynchos platyrhynchos (Northern mallard) Name=TSPAN5 {ECO:0000313|Ensembl:ENSAPLP00000018467} PE=3;tr|U3J968|U3J968_ANAPP//Tetraspanin {ECO:0000256|RuleBase:RU361218} OS=Anas platyrhynchos platyrhynchos (Northern mallard) Name=TSPAN5 {ECO:0000313|Ensembl:ENSAPLP00000016046} PE=3;sp|Q17QJ5|TSN5_BOVIN//Tetrasp…
ENSAPLG00000010395	ENSAPLG00000010395;AL:chr4:15524272:15526097-15533648:15532425:15533455-15533648:-	ENSAPLT00000010871	ENSAPLT00000010871,ENSAPLT00000025307	0.9887045006275776	0.9947902818734786	0.988803166080076	0.9818230566316666	0.9890343278047052	0.9972131514877824	-0.0014091376000000002	0.3656343656	SEPTIN11	GO:0001725//stress fiber`cellular_component`A contractile actin filament bundle that consists of short actin filaments with alternating polarity, cross-linked by alpha-actinin and possibly other actin bundling proteins, and with myosin present in a periodic distribution along the fiber. [PMID:16651381];GO:0031105//septin complex`cellular_component`A protein complex containing septins. Typically, …	K16939//SEPT6_8_11`septin 6/8/11	ko05100//Bacterial invasion of epithelial cells`Human Diseases`Infectious disease: bacterial;ko05131//Shigellosis`Human Diseases`Infectious disease: bacterial	-	XP_016153242.1//PREDICTED: septin-11 isoform X2`[Ficedula albicollis];XP_016153241.1//PREDICTED: septin-11 isoform X1`[Ficedula albicollis]	PF00735.21//Septin`Septin	-	tr|U3ISE0|U3ISE0_ANAPP//Septin 11 {ECO:0000313|Ensembl:ENSAPLP00000010163} OS=Anas platyrhynchos platyrhynchos (Northern mallard) Name=SEPTIN11 {ECO:0000313|Ensembl:ENSAPLP00000010163} PE=4;tr|A0A493T6K9|A0A493T6K9_ANAPP//Septin 11 {ECO:0000313|Ensembl:ENSAPLP00000021343} OS=Anas platyrhynchos platyrhynchos (Northern mallard) Name=SEPTIN11 {ECO:0000313|Ensembl:ENSAPLP00000021343} PE=4
ENSAPLG00000009921	ENSAPLG00000009921;AL:chr4:16374110:16374129-16394392:16394268:16394293-16394392:-	ENSAPLT00000010362	ENSAPLT00000039475,ENSAPLT00000027908,ENSAPLT00000010362,ENSAPLT00000025312,ENSAPLT00000041490	0.4252014047167314	0.410469778587915	0.2687727660065282	0.4002546370276579	0.3019425258700168	0.30993827418808906	-0.0307695041	0.1698301698	YTHDC1	GO:0003723//RNA binding`molecular_function`Binding to an RNA molecule or a portion thereof. [GOC:jl, GOC:mah]	K20100//YTHDC1`YTH domain-containing protein 1	-	-	XP_035401926.1//YTH domain-containing protein 1 isoform X1`[Cygnus atratus];XP_027311822.1//YTH domain-containing protein 1 isoform X1`[Anas platyrhynchos];XP_027311823.1//YTH domain-containing protein 1 isoform X2`[Anas platyrhynchos];XP_027311824.1//YTH domain-containing protein 1 isoform X3`[Anas platyrhynchos];XP_027311827.1//YTH domain-containing protein 1 isoform X5`[Anas platyrhynchos]	PF04146.18//YTH`YT521-B-like domain	-	tr|A0A8B9TEE7|A0A8B9TEE7_ANAPL//YTH domain containing 1 {ECO:0000313|Ensembl:ENSAPLP00020020245} OS=Anas platyrhynchos (Mallard) (Anas boschas) PE=4;tr|A0A493TQG7|A0A493TQG7_ANAPP//YTH domain containing 1 {ECO:0000313|Ensembl:ENSAPLP00000028101} OS=Anas platyrhynchos platyrhynchos (Northern mallard) Name=YTHDC1 {ECO:0000313|Ensembl:ENSAPLP00000028101} PE=4;tr|A0A493TDJ1|A0A493TDJ1_ANAPP//YTH doma…
ENSAPLG00000002484	ENSAPLG00000002484;AL:chr4:17299244:17300236-17301231:17300672:17301065-17301231:-	ENSAPLG00000002484.t1	ENSAPLT00000002511,ENSAPLG00000002484.t1	0.7851458307310453	0.7351935632256615	0.7878151006415711	0.8507674687723759	0.8626885596144749	0.87385815590848	0.0930532299	0.0214785215	RWDD4	-	K13026//DHX57`ATP-dependent RNA helicase DHX57 [EC:3.6.4.13]	-	-	XP_040981764.1//RWD domain-containing protein 4 isoform X2`[Aquila chrysaetos chrysaetos];XP_038033961.1//RWD domain-containing protein 4 isoform X2`[Anas platyrhynchos]	PF05773.25//RWD`RWD domain	-	tr|U3I3W1|U3I3W1_ANAPP//RWD domain containing 4 {ECO:0000313|Ensembl:ENSAPLP00000001932} OS=Anas platyrhynchos platyrhynchos (Northern mallard) Name=RWDD4 {ECO:0000313|Ensembl:ENSAPLP00000001932} PE=4;tr|A0A6J3CW97|A0A6J3CW97_AYTFU//RWD domain-containing protein 4 isoform X1 {ECO:0000313|RefSeq:XP_032043306.1} OS=Aythya fuligula (Tufted duck) (Anas fuligula) Name=RWDD4 {ECO:0000313|RefSeq:XP_0320…
ENSAPLG00000003508	ENSAPLG00000003508;AL:chr4:25084296:25084590-25086086:25085901:25085991-25086086:-	ENSAPLT00000031446	ENSAPLT00000027735,ENSAPLT00000031446	0.9592751823302385	1.0	0.9770858928853844	0.9777506372447976	1.0	1.0	0.0137965207	0.38161838159999995	LETM1	GO:0043022//ribosome binding`molecular_function`Binding to a ribosome. [GOC:go_curators]	K17800//LETM1, MDM38`LETM1 and EF-hand domain-containing protein 1, mitochondrial	-	-	XP_027311487.1//mitochondrial proton/calcium exchanger protein`[Anas platyrhynchos];XP_013033923.1//PREDICTED: LETM1 and EF-hand domain-containing protein 1, mitochondrial`[Anser cygnoides domesticus]	PF07766.16//LETM1_RBD`LETM1-like, RBD	-	tr|A0A8B9T275|A0A8B9T275_ANAPL//Leucine zipper and EF-hand containing transmembrane protein 1 {ECO:0000313|Ensembl:ENSAPLP00020014804} OS=Anas platyrhynchos (Mallard) (Anas boschas) PE=4;tr|A0A8B9U8U4|A0A8B9U8U4_9AVES//Leucine zipper and EF-hand containing transmembrane protein 1 {ECO:0000313|Ensembl:ENSAZOP00000005738} OS=Anas zonorhyncha (Eastern spot-billed duck) PE=4;tr|A0A8B9UBV0|A0A8B9UBV0_…
ENSAPLG00000016176	ENSAPLG00000016176;AL:chr4:30469191:30469311-30471870:30470901:30471558-30471870:-	ENSAPLT00000016892	ENSAPLT00000029506,ENSAPLT00000016892	0.0	0.0054328023679324575	0.002712786831489625	0.0	0.0018111328819452792	0.003987309891391758	-0.0007823821	0.3836163836	WDR1	-	K24736//WDR1, AIP1`WD repeat-containing protein 1 (actin-interacting protein 1)	-	-	XP_005019490.1//WD repeat-containing protein 1`[Anas platyrhynchos]	PF00400.35//WD40`WD domain, G-beta repeat;PF12894.10//ANAPC4_WD40`Anaphase-promoting complex subunit 4 WD40 domain	-	tr|A0A493TRH7|A0A493TRH7_ANAPP//WD repeat domain 1 {ECO:0000313|Ensembl:ENSAPLP00000028467} OS=Anas platyrhynchos platyrhynchos (Northern mallard) Name=WDR1 {ECO:0000313|Ensembl:ENSAPLP00000028467} PE=4;tr|A0A8B9VCS2|A0A8B9VCS2_9AVES//WD repeat domain 1 {ECO:0000313|Ensembl:ENSAZOP00000022551} OS=Anas zonorhyncha (Eastern spot-billed duck) PE=4;tr|U3J9A1|U3J9A1_ANAPP//WD repeat domain 1 {ECO:0000…
ENSAPLG00000005791	ENSAPLG00000005791;AL:chr4:32344985:32345238-32370207:32361806:32362457-32370207:-	ENSAPLT00000038894	ENSAPLT00000006031,ENSAPLT00000038894,ENSAPLT00000021644	0.07990164814392617	0.09457506709765524	0.06259477195082642	0.0	0.08505374567397686	0.06288884260588756	-0.029709633	0.26173826170000003	FBXL5	GO:1903364//positive regulation of cellular protein catabolic process`biological_process`Any process that activates or increases the frequency, rate or extent of cellular protein catabolic process. [GO_REF:0000058, GOC:kmv, GOC:obol, GOC:TermGenie, PMID:24785082];GO:0031146//SCF-dependent proteasomal ubiquitin-dependent protein catabolic process`biological_process`The chemical reactions and pathw…	K10271//FBXL5`F-box and leucine-rich repeat protein 5	-	-	XP_038033762.1//F-box/LRR-repeat protein 5 isoform X3`[Anas platyrhynchos];XP_027313161.1//F-box/LRR-repeat protein 5 isoform X1`[Anas platyrhynchos];XP_040413146.1//F-box/LRR-repeat protein 5 isoform X2`[Cygnus olor]	PF00646.36//F-box`F-box domain;PF12937.10//F-box-like`F-box-like	-	tr|A0A493SWV6|A0A493SWV6_ANAPP//F-box and leucine rich repeat protein 5 {ECO:0000313|Ensembl:ENSAPLP00000017983} OS=Anas platyrhynchos platyrhynchos (Northern mallard) Name=FBXL5 {ECO:0000313|Ensembl:ENSAPLP00000017983} PE=4;tr|U3IDS9|U3IDS9_ANAPP//F-box and leucine rich repeat protein 5 {ECO:0000313|Ensembl:ENSAPLP00000005401} OS=Anas platyrhynchos platyrhynchos (Northern mallard) Name=FBXL5 {EC…
ENSAPLG00000005791	ENSAPLG00000005791;AL:chr4:32361806:32362457-32370207:32367751:32367891-32370207:-	ENSAPLT00000006031,ENSAPLT00000021644	ENSAPLT00000006031,ENSAPLT00000025263,ENSAPLT00000021644	0.9829983181151792	0.9646415608762632	0.9514386668908772	1.0	0.9757514094018052	0.9820077832772888	0.0195602156	0.26173826170000003	FBXL5	GO:1903364//positive regulation of cellular protein catabolic process`biological_process`Any process that activates or increases the frequency, rate or extent of cellular protein catabolic process. [GO_REF:0000058, GOC:kmv, GOC:obol, GOC:TermGenie, PMID:24785082];GO:0031146//SCF-dependent proteasomal ubiquitin-dependent protein catabolic process`biological_process`The chemical reactions and pathw…	K10271//FBXL5`F-box and leucine-rich repeat protein 5	-	-	XP_038033762.1//F-box/LRR-repeat protein 5 isoform X3`[Anas platyrhynchos];XP_027313161.1//F-box/LRR-repeat protein 5 isoform X1`[Anas platyrhynchos];XP_040413146.1//F-box/LRR-repeat protein 5 isoform X2`[Cygnus olor]	PF00646.36//F-box`F-box domain;PF12937.10//F-box-like`F-box-like	-	tr|A0A493SWV6|A0A493SWV6_ANAPP//F-box and leucine rich repeat protein 5 {ECO:0000313|Ensembl:ENSAPLP00000017983} OS=Anas platyrhynchos platyrhynchos (Northern mallard) Name=FBXL5 {ECO:0000313|Ensembl:ENSAPLP00000017983} PE=4;tr|U3IDS9|U3IDS9_ANAPP//F-box and leucine rich repeat protein 5 {ECO:0000313|Ensembl:ENSAPLP00000005401} OS=Anas platyrhynchos platyrhynchos (Northern mallard) Name=FBXL5 {EC…
ENSAPLG00000007721	ENSAPLG00000007721;AL:chr4:33073425:33073804-33093221:33090282:33091160-33093221:-	ENSAPLT00000028567	ENSAPLT00000028567,ENSAPLG00000007721.t1	0.015372500521826494	0.0	0.0	0.0	0.0	0.0	-0.0051241668	0.3356643357	QDPR	GO:0005737//cytoplasm`cellular_component`The contents of a cell excluding the plasma membrane and nucleus, but including other subcellular structures. [ISBN:0198547684];GO:0016491//oxidoreductase activity`molecular_function`Catalysis of an oxidation-reduction (redox) reaction, a reversible chemical reaction in which the oxidation state of an atom or atoms within a molecule is altered. One substra…	K00357//QDPR`dihydropteridine reductase [EC:1.5.1.34]	ko00790//Folate biosynthesis`Metabolism`Metabolism of cofactors and vitamins;ko01100//Metabolic pathways`Metabolism`Global and overview maps	-	XP_027313143.2//dihydropteridine reductase`[Anas platyrhynchos]	PF13561.9//adh_short_C2`Enoyl-(Acyl carrier protein) reductase;PF00106.28//adh_short`short chain dehydrogenase	-	tr|A0A493TH73|A0A493TH73_ANAPP//Quinoid dihydropteridine reductase {ECO:0000313|Ensembl:ENSAPLP00000025043} OS=Anas platyrhynchos platyrhynchos (Northern mallard) Name=QDPR {ECO:0000313|Ensembl:ENSAPLP00000025043} PE=4;tr|U3IJE1|U3IJE1_ANAPP//Quinoid dihydropteridine reductase {ECO:0000313|Ensembl:ENSAPLP00000007363} OS=Anas platyrhynchos platyrhynchos (Northern mallard) Name=QDPR {ECO:0000313|En…
ENSAPLG00000009862	ENSAPLG00000009862;AL:chr4:42449473:42449489-42462213:42457984:42458656-42462213:-	ENSAPLT00000010272	ENSAPLT00000042857,ENSAPLT00000010272	0.0	0.025910161893434168	0.0	0.011152663226078828	0.011877142341346484	0.02677747375621564	0.0079657058	0.32717282719999996	GNPDA2	GO:0005737//cytoplasm`cellular_component`The contents of a cell excluding the plasma membrane and nucleus, but including other subcellular structures. [ISBN:0198547684];GO:0006044//N-acetylglucosamine metabolic process`biological_process`The chemical reactions and pathways involving N-acetylglucosamine. The D isomer is a common structural unit of glycoproteins in plants, bacteria and animals; it …	K02564//nagB, GNPDA`glucosamine-6-phosphate deaminase [EC:3.5.99.6]	ko00520//Amino sugar and nucleotide sugar metabolism`Metabolism`Carbohydrate metabolism;ko01100//Metabolic pathways`Metabolism`Global and overview maps	-	TRZ22899.1//hypothetical protein HGM15179_004208, partial`[Zosterops borbonicus];XP_031444394.1//glucosamine-6-phosphate isomerase 2 isoform X1`[Phasianus colchicus];XP_005015466.1//glucosamine-6-phosphate isomerase 2 isoform X1`[Anas platyrhynchos]	PF01182.23//Glucosamine_iso`Glucosamine-6-phosphate isomerases/6-phosphogluconolactonase	-	tr|U3IQQ3|U3IQQ3_ANAPP//Glucosamine-6-phosphate isomerase {ECO:0000256|RuleBase:RU361197} EC=3.5.99.6 {ECO:0000256|RuleBase:RU361197} Glucosamine-6-phosphate deaminase {ECO:0000256|RuleBase:RU361197} OS=Anas platyrhynchos platyrhynchos (Northern mallard) Name=GNPDA2 {ECO:0000313|Ensembl:ENSAPLP00000009576} PE=3;tr|A0A8B9ZT25|A0A8B9ZT25_9AVES//Glucosamine-6-phosphate deaminase 2 {ECO:0000313|Ensem…
ENSAPLG00000009862	ENSAPLG00000009862;AL:chr4:42452699:42453210-42462213:42457984:42458656-42462213:-	ENSAPLT00000030933	ENSAPLT00000042857,ENSAPLT00000030933	0.028928338454933783	0.0	0.0	0.0	0.040799628972513935	0.0060372053392777495	0.0059694985999999995	0.32717282719999996	GNPDA2	GO:0005737//cytoplasm`cellular_component`The contents of a cell excluding the plasma membrane and nucleus, but including other subcellular structures. [ISBN:0198547684];GO:0006044//N-acetylglucosamine metabolic process`biological_process`The chemical reactions and pathways involving N-acetylglucosamine. The D isomer is a common structural unit of glycoproteins in plants, bacteria and animals; it …	K02564//nagB, GNPDA`glucosamine-6-phosphate deaminase [EC:3.5.99.6]	ko00520//Amino sugar and nucleotide sugar metabolism`Metabolism`Carbohydrate metabolism;ko01100//Metabolic pathways`Metabolism`Global and overview maps	-	TRZ22899.1//hypothetical protein HGM15179_004208, partial`[Zosterops borbonicus];XP_031444394.1//glucosamine-6-phosphate isomerase 2 isoform X1`[Phasianus colchicus];XP_005015466.1//glucosamine-6-phosphate isomerase 2 isoform X1`[Anas platyrhynchos]	PF01182.23//Glucosamine_iso`Glucosamine-6-phosphate isomerases/6-phosphogluconolactonase	-	tr|U3IQQ3|U3IQQ3_ANAPP//Glucosamine-6-phosphate isomerase {ECO:0000256|RuleBase:RU361197} EC=3.5.99.6 {ECO:0000256|RuleBase:RU361197} Glucosamine-6-phosphate deaminase {ECO:0000256|RuleBase:RU361197} OS=Anas platyrhynchos platyrhynchos (Northern mallard) Name=GNPDA2 {ECO:0000313|Ensembl:ENSAPLP00000009576} PE=3;tr|A0A8B9ZT25|A0A8B9ZT25_9AVES//Glucosamine-6-phosphate deaminase 2 {ECO:0000313|Ensem…
ENSAPLG00000009862	ENSAPLG00000009862;AL:chr4:42457984:42458656-42462213:42459078:42459150-42462213:-	ENSAPLT00000042857	ENSAPLT00000042857,ENSAPLT00000041526	0.8651081975362341	0.834585159668183	0.9215663366267034	0.9550010665897464	0.9151766292699628	0.9491865720299634	0.066034858	0.16483516480000002	GNPDA2	GO:0005737//cytoplasm`cellular_component`The contents of a cell excluding the plasma membrane and nucleus, but including other subcellular structures. [ISBN:0198547684];GO:0006044//N-acetylglucosamine metabolic process`biological_process`The chemical reactions and pathways involving N-acetylglucosamine. The D isomer is a common structural unit of glycoproteins in plants, bacteria and animals; it …	K02564//nagB, GNPDA`glucosamine-6-phosphate deaminase [EC:3.5.99.6]	ko00520//Amino sugar and nucleotide sugar metabolism`Metabolism`Carbohydrate metabolism;ko01100//Metabolic pathways`Metabolism`Global and overview maps	-	TRZ22899.1//hypothetical protein HGM15179_004208, partial`[Zosterops borbonicus];XP_031444394.1//glucosamine-6-phosphate isomerase 2 isoform X1`[Phasianus colchicus];XP_005015466.1//glucosamine-6-phosphate isomerase 2 isoform X1`[Anas platyrhynchos]	PF01182.23//Glucosamine_iso`Glucosamine-6-phosphate isomerases/6-phosphogluconolactonase	-	tr|U3IQQ3|U3IQQ3_ANAPP//Glucosamine-6-phosphate isomerase {ECO:0000256|RuleBase:RU361197} EC=3.5.99.6 {ECO:0000256|RuleBase:RU361197} Glucosamine-6-phosphate deaminase {ECO:0000256|RuleBase:RU361197} OS=Anas platyrhynchos platyrhynchos (Northern mallard) Name=GNPDA2 {ECO:0000313|Ensembl:ENSAPLP00000009576} PE=3;tr|A0A8B9ZT25|A0A8B9ZT25_9AVES//Glucosamine-6-phosphate deaminase 2 {ECO:0000313|Ensem…
ENSAPLG00000004333	ENSAPLG00000004333;AL:chr5:7300246:7300487-7309486:7308216:7308736-7309486:-	ENSAPLT00000004450	ENSAPLT00000004450,ENSAPLG00000004333.t1	0.1103674017057756	0.11676070985272904	0.05837726071138796	0.0583127936079909	0.050911775522755706	0.02530951484695341	-0.050323762800000005	0.08691308689999999	ARL14EP	GO:0005654//nucleoplasm`cellular_component`That part of the nuclear content other than the chromosomes or the nucleolus. [GOC:ma, ISBN:0124325653];GO:0005829//cytosol`cellular_component`The part of the cytoplasm that does not contain organelles but which does contain other particulate matter, such as protein complexes. [GOC:hjd, GOC:jl];GO:0005925//focal adhesion`cellular_component`A cell-substra…	K24640//ZBED4`zinc finger BED domain-containing protein 4	-	-	XP_012957414.2//ARL14 effector protein isoform X1`[Anas platyrhynchos];XP_027313701.1//ARL14 effector protein isoform X3`[Anas platyrhynchos];XP_035184022.1//ARL14 effector protein isoform X3`[Oxyura jamaicensis]	PF14949.9//ARF7EP_C`ARF7 effector protein C-terminus	THAP//http://bioinfo.life.hust.edu.cn/AnimalTFDB#!/tf_detail?species=Astyanax_mexicanus&family=THAP	tr|A0A493TGU0|A0A493TGU0_ANAPP//ADP ribosylation factor like GTPase 14 effector protein {ECO:0000313|Ensembl:ENSAPLP00000024900} OS=Anas platyrhynchos platyrhynchos (Northern mallard) Name=ARL14EP {ECO:0000313|Ensembl:ENSAPLP00000024900} PE=4;tr|U3I9C2|U3I9C2_ANAPP//ADP ribosylation factor like GTPase 14 effector protein {ECO:0000313|Ensembl:ENSAPLP00000003843} OS=Anas platyrhynchos platyrhynchos…
ENSAPLG00000006907	ENSAPLG00000006907;AL:chr5:10065244:10065353-10074741:10071938:10074300-10074741:-	ENSAPLT00000007208,ENSAPLT00000041075	ENSAPLT00000041075,ENSAPLT00000036850,ENSAPLT00000007208	0.9969993007582828	1.0	0.996779167365499	1.0	1.0	1.0	0.002073844	0.3646353646	PRMT3	GO:0016274//protein-arginine N-methyltransferase activity`molecular_function`Catalysis of the reaction: S-adenosyl-L-methionine + (protein)-arginine = S-adenosyl-L-homocysteine + (protein)-N-methyl-arginine. [GOC:mah, PMID:12351636, PMID:31284549];GO:0005737//cytoplasm`cellular_component`The contents of a cell excluding the plasma membrane and nucleus, but including other subcellular structures. …	K11436//PRMT3`type I protein arginine methyltransferase [EC:2.1.1.319]	-	-	XP_032044445.1//protein arginine N-methyltransferase 3`[Aythya fuligula];EOA98793.1//Protein arginine N-methyltransferase 3, partial`[Anas platyrhynchos]	PF05175.17//MTS`Methyltransferase small domain;PF13847.9//Methyltransf_31`Methyltransferase domain;PF13649.9//Methyltransf_25`Methyltransferase domain;PF08241.15//Methyltransf_11`Methyltransferase domain;PF08003.14//Methyltransf_9`Protein of unknown function (DUF1698)	-	tr|A0A493T7F2|A0A493T7F2_ANAPP//Protein arginine methyltransferase 3 {ECO:0000313|Ensembl:ENSAPLP00000021776} OS=Anas platyrhynchos platyrhynchos (Northern mallard) Name=PRMT3 {ECO:0000313|Ensembl:ENSAPLP00000021776} PE=4;tr|U3IH40|U3IH40_ANAPP//Protein arginine methyltransferase 3 {ECO:0000313|Ensembl:ENSAPLP00000006562} OS=Anas platyrhynchos platyrhynchos (Northern mallard) Name=PRMT3 {ECO:0000…
ENSAPLG00000004713	ENSAPLG00000004713;AL:chr5:25770737:25770769-25772300:25771612:25771875-25772300:-	ENSAPLT00000004885,ENSAPLT00000030505,ENSAPLT00000030213	ENSAPLT00000030505,ENSAPLT00000020370,ENSAPLT00000030213,ENSAPLT00000042898,ENSAPLT00000004885	0.8381768417820453	0.9254153788755624	0.957556092144973	1.0	0.9160848899219018	0.9596178458293728	0.051518140999999996	0.1333666334	KATNBL1	GO:0005737//cytoplasm`cellular_component`The contents of a cell excluding the plasma membrane and nucleus, but including other subcellular structures. [ISBN:0198547684];GO:0005730//nucleolus`cellular_component`A small, dense body one or more of which are present in the nucleus of eukaryotic cells. It is rich in RNA and protein, is not bounded by a limiting membrane, and is not seen during mitosis…	K18643//KATNB1`katanin p80 WD40 repeat-containing subunit B1	-	-	XP_012954294.1//KATNB1-like protein 1 isoform X2`[Anas platyrhynchos];XP_005009824.1//KATNB1-like protein 1 isoform X1`[Anas platyrhynchos];EOB08481.1//Uncharacterized protein C15orf29, partial`[Anas platyrhynchos]	PF13925.9//Katanin_con80`con80 domain of Katanin	-	tr|A0A8C3CSS2|A0A8C3CSS2_CAIMO//Katanin regulatory subunit B1 like 1 {ECO:0000313|Ensembl:ENSCMMP00000025126} OS=Cairina moschata domestica (Muscovy Duck (domestic type)) PE=4;tr|U3IAK0|U3IAK0_ANAPP//Katanin regulatory subunit B1 like 1 {ECO:0000313|Ensembl:ENSAPLP00000004272} OS=Anas platyrhynchos platyrhynchos (Northern mallard) Name=KATNBL1 {ECO:0000313|Ensembl:ENSAPLP00000004272} PE=4;tr|A0A4…
ENSAPLG00000003351	ENSAPLG00000003351;AL:chr5:61577380:61578115-61581330:61579745:61580260-61581330:-	ENSAPLG00000003351.t1	ENSAPLT00000035632,ENSAPLG00000003351.t1	0.9658961134037816	1.0	1.0	1.0	1.0	0.9767359265958898	0.0036132711	0.3596403596	ATL1	GO:0016021//integral component of membrane`cellular_component`The component of a membrane consisting of the gene products and protein complexes having at least some part of their peptide sequence embedded in the hydrophobic region of the membrane. [GOC:dos, GOC:go_curators];GO:0003924//GTPase activity`molecular_function`Catalysis of the reaction: GTP + H2O = GDP + phosphate. [ISBN:0198547684, PMI…	K17339//ATL`atlastin [EC:3.6.5.-]	-	-	XP_032044057.1//atlastin-1 isoform X1`[Aythya fuligula];XP_032044058.1//atlastin-1 isoform X2`[Aythya fuligula];XP_038035780.1//LOW QUALITY PROTEIN: atlastin-1`[Anas platyrhynchos]	PF02263.22//GBP`Guanylate-binding protein, N-terminal domain	-	tr|A0A493T6H2|A0A493T6H2_ANAPP//Atlastin GTPase 1 {ECO:0000313|Ensembl:ENSAPLP00000021451} OS=Anas platyrhynchos platyrhynchos (Northern mallard) Name=ATL1 {ECO:0000313|Ensembl:ENSAPLP00000021451} PE=3;tr|U3I6I6|U3I6I6_ANAPP//Atlastin GTPase 1 {ECO:0000313|Ensembl:ENSAPLP00000002857} OS=Anas platyrhynchos platyrhynchos (Northern mallard) Name=ATL1 {ECO:0000313|Ensembl:ENSAPLP00000002857} PE=3;tr|…
ENSAPLG00000017766	ENSAPLG00000017766;AL:chr5:9198367-9199171:9200676:9198367-9205866:9206212:+	ENSAPLT00000025283	ENSAPLT00000025283,ENSAPLT00000043641	0.9459227428288226	0.9835170098234192	0.9835588229578356	0.9884917673678302	0.982594073605116	0.9923778869453524	0.0168217174	0.1888111888	-	-	K14014//SVIP`small VCP/p97-interacting protein	ko04141//Protein processing in endoplasmic reticulum`Genetic Information Processing`Folding, sorting and degradation	-	XP_027313400.1//small VCP/p97-interacting protein isoform X2`[Anas platyrhynchos];XP_029895666.1//small VCP/p97-interacting protein`[Aquila chrysaetos chrysaetos]	PF15811.8//SVIP`Small VCP/p97-interacting protein	-	tr|A0A493TWM7|A0A493TWM7_ANAPP//Uncharacterized protein {ECO:0000313|Ensembl:ENSAPLP00000030297} OS=Anas platyrhynchos platyrhynchos (Northern mallard) PE=4;tr|A0A493TX16|A0A493TX16_ANAPP//Uncharacterized protein {ECO:0000313|Ensembl:ENSAPLP00000030396} OS=Anas platyrhynchos platyrhynchos (Northern mallard) PE=4
ENSAPLG00000004024	ENSAPLG00000004024;AL:chr5:17176568-17176871:17176939:17176568-17179707:17180219:+	ENSAPLT00000004136	ENSAPLT00000004136,ENSAPLG00000004024.t1	0.62040066563628	0.5546945579967748	0.5940514154851677	0.6249950611077991	0.6580114012736443	0.587086116043595	0.0336486464	0.0739260739	LTO1	-	-	-	-	XP_027314938.1//protein LTO1 homolog isoform X2`[Anas platyrhynchos];XP_027314940.1//protein LTO1 homolog isoform X4`[Anas platyrhynchos]	PF09811.12//Yae1_N`Essential protein Yae1, N terminal	-	tr|A0A8B9ZWM1|A0A8B9ZWM1_9AVES//LTO1 maturation factor of ABCE1 {ECO:0000313|Ensembl:ENSAZOP00000020238} OS=Anas zonorhyncha (Eastern spot-billed duck) PE=4
ENSAPLG00000002285	ENSAPLG00000002285;AL:chr5:27407668-27531028:27531051:27407668-27573186:27573311:+	ENSAPLT00000040960,ENSAPLT00000021414,ENSAPLT00000032799	ENSAPLT00000021414,ENSAPLT00000032799,ENSAPLT00000030286,ENSAPLT00000040960	0.5428095106271723	0.34969375877545344	0.6402159457827127	0.5822566116758959	0.2781348339460373	0.6703611999895381	-0.0006555232	0.3776223776	RAD51B	GO:0033063//Rad51B-Rad51C-Rad51D-XRCC2 complex`cellular_component`A DNA recombinase mediator complex that contains the Rad51 paralogs RAD51B, RAD51C, RAD51D, and XRCC2, or orthologs thereof. [GOC:mah, PMID:16093548, PMID:17114795];GO:0003677//DNA binding`molecular_function`Any molecular function by which a gene product interacts selectively and non-covalently with DNA (deoxyribonucleic acid). [GO…	K10869//RAD51L1, RAD51B`RAD51-like protein 1	ko03440//Homologous recombination`Genetic Information Processing`Replication and repair	-	XP_027313767.2//DNA repair protein RAD51 homolog 2 isoform X3`[Anas platyrhynchos];XP_035183858.1//DNA repair protein RAD51 homolog 2 isoform X1`[Oxyura jamaicensis];XP_027313766.2//DNA repair protein RAD51 homolog 2 isoform X1`[Anas platyrhynchos];XP_035395963.1//DNA repair protein RAD51 homolog 2 isoform X2`[Cygnus atratus]	PF08423.14//Rad51`Rad51;PF13481.9//AAA_25`AAA domain;PF06745.16//ATPase`KaiC;PF03796.18//DnaB_C`DnaB-like helicase C terminal domain	-	tr|A0A493SWH3|A0A493SWH3_ANAPP//RAD51 paralog B {ECO:0000313|Ensembl:ENSAPLP00000017941} OS=Anas platyrhynchos platyrhynchos (Northern mallard) Name=RAD51B {ECO:0000313|Ensembl:ENSAPLP00000017941} PE=4;tr|A0A493TL62|A0A493TL62_ANAPP//RAD51 paralog B {ECO:0000313|Ensembl:ENSAPLP00000026616} OS=Anas platyrhynchos platyrhynchos (Northern mallard) Name=RAD51B {ECO:0000313|Ensembl:ENSAPLP00000026616} …
ENSAPLG00000014701	ENSAPLG00000014701;AL:chr5:35519357-35520502:35520539:35519357-35526097:35527381:+	ENSAPLT00000015349	ENSAPLG00000014701.t2,ENSAPLT00000015349	0.2972135469196686	0.1363063101594895	0.24211314394325625	0.12585383189376162	0.30783010438157543	0.11821877030691175	-0.0412434315	0.16633366630000002	NAP1L4	GO:0005634//nucleus`cellular_component`A membrane-bounded organelle of eukaryotic cells in which chromosomes are housed and replicated. In most cells, the nucleus contains all of the cell's chromosomes except the organellar chromosomes, and is the site of RNA synthesis and processing. In some species, or in specialized cell types, RNA metabolism or DNA replication may be absent. [GOC:go_curators]…	K11282//NAP1L4, NAP2`nucleosome assembly protein 1-like 4	-	-	XP_013047081.1//PREDICTED: nucleosome assembly protein 1-like 4 isoform X2`[Anser cygnoides domesticus];XP_035395043.1//nucleosome assembly protein 1-like 4 isoform X2`[Cygnus atratus]	PF00956.21//NAP`Nucleosome assembly protein (NAP)	-	tr|A0A8C3GDL4|A0A8C3GDL4_CAIMO//Nucleosome assembly protein 1 like 4 {ECO:0000313|Ensembl:ENSCMMP00000002040} OS=Cairina moschata domestica (Muscovy Duck (domestic type)) PE=4;tr|U3J4Z3|U3J4Z3_ANAPP//Nucleosome assembly protein 1 like 4 {ECO:0000313|Ensembl:ENSAPLP00000014570} OS=Anas platyrhynchos platyrhynchos (Northern mallard) Name=NAP1L4 {ECO:0000313|Ensembl:ENSAPLP00000014570} PE=3;tr|A0A2I…
ENSAPLG00000023672	ENSAPLG00000023672;AL:chr5:60652562-60655012:60656946:60652562-60663112:60663234:+	ENSAPLT00000032469	ENSAPLT00000032469,ENSAPLT00000005189	1.0	1.0	0.9733366881474236	1.0	0.9093021597417064	1.0	-0.0213448428	0.1353646354	GMFB	GO:0003779//actin binding`molecular_function`Binding to monomeric or multimeric forms of actin, including actin filaments. [GOC:clt];GO:0071933//Arp2/3 complex binding`molecular_function`Binding to an Arp2/3 complex, a protein complex that contains two actin-related proteins, Arp2 and Arp3, and five novel proteins (ARPC1-5). [GOC:mah];GO:0034316//negative regulation of Arp2/3 complex-mediated act…	K08870//TWF`twinfilin	-	-	NP_001026385.1//glia maturation factor beta`[Gallus gallus];XP_027313550.2//glia maturation factor beta isoform X1`[Anas platyrhynchos]	PF00241.23//Cofilin_ADF`Cofilin/tropomyosin-type actin-binding protein	-	tr|A0A672TTE6|A0A672TTE6_STRHB//Glia maturation factor {ECO:0000256|PIRNR:PIRNR001788} OS=Strigops habroptila (Kakapo) Name=GMFB {ECO:0000313|Ensembl:ENSSHBP00005005275} PE=3;tr|U3IBF1|U3IBF1_ANAPP//Glia maturation factor beta {ECO:0000313|Ensembl:ENSAPLP00000004573} OS=Anas platyrhynchos platyrhynchos (Northern mallard) Name=GMFB {ECO:0000313|Ensembl:ENSAPLP00000004573} PE=3
ENSAPLG00000018465	ENSAPLG00000018465;AL:chr6:18650374-18660293:18660584:18650374-18671123:18671638:+	ENSAPLT00000038198	ENSAPLT00000018712,ENSAPLT00000038198	1.0	0.0	0.0	0.5532524892355071	0.8431415492296586	0.8290019291298608	0.4084653225	0.000999001	-	-	-	-	-	-	-	-	-
ENSAPLG00000004758	ENSAPLG00000004758;AL:chr6:20755773-20756938:20757310:20755773-20776462:20776497:+	ENSAPLT00000033321	ENSAPLT00000042444,ENSAPLT00000033321	0.975098022335788	0.9670794810424704	0.979133453219282	0.9799577202667932	1.0	1.0	0.0195489212	0.3586413586	IDE	GO:0009897//external side of plasma membrane`cellular_component`The leaflet of the plasma membrane that faces away from the cytoplasm and any proteins embedded or anchored in it or attached to its surface. [GOC:dos, GOC:tb];GO:0008270//zinc ion binding`molecular_function`Binding to a zinc ion (Zn). [GOC:ai];GO:0050435//amyloid-beta metabolic process`biological_process`The chemical reactions and p…	K01408//IDE, ide`insulysin [EC:3.4.24.56];K03883//ND5`NADH-ubiquinone oxidoreductase chain 5 [EC:7.1.1.2]	ko03266//Virion - Herpesvirus`Genetic Information Processing`Information processing in viruses;ko05010//Alzheimer disease`Human Diseases`Neurodegenerative disease;ko00190//Oxidative phosphorylation`Metabolism`Energy metabolism;ko01100//Metabolic pathways`Metabolism`Global and overview maps;ko04714//Thermogenesis`Organismal Systems`Environmental adaptation;ko04723//Retrograde endocannabinoid signa…	-	XP_027316488.1//insulin-degrading enzyme isoform X2`[Anas platyrhynchos];XP_027316487.1//insulin-degrading enzyme isoform X1`[Anas platyrhynchos];YP_008592564.1//NADH dehydrogenase subunit 5`[Anas crecca]	PF00675.23//Peptidase_M16`Insulinase (Peptidase family M16);PF05193.24//Peptidase_M16_C`Peptidase M16 inactive domain;PF16187.8//Peptidase_M16_M`Middle or third domain of peptidase_M16;PF06455.14//NADH5_C`NADH dehydrogenase subunit 5 C-terminus	-	tr|A0A493SS55|A0A493SS55_ANAPP//Insulin degrading enzyme {ECO:0000313|Ensembl:ENSAPLP00000016416} OS=Anas platyrhynchos platyrhynchos (Northern mallard) Name=IDE {ECO:0000313|Ensembl:ENSAPLP00000016416} PE=3;tr|A0A493TMJ9|A0A493TMJ9_ANAPP//Insulin degrading enzyme {ECO:0000313|Ensembl:ENSAPLP00000027038} OS=Anas platyrhynchos platyrhynchos (Northern mallard) Name=IDE {ECO:0000313|Ensembl:ENSAPLP0…
ENSAPLG00000004758	ENSAPLG00000004758;AL:chr6:20755773-20756938:20757310:20755773-20793439:20793528:+	ENSAPLT00000033321	ENSAPLT00000025747,ENSAPLT00000033321	0.9301084820868692	0.9089556608640079	0.940992952372402	0.9432374981309092	0.9254392615752184	0.9722071032491236	0.0202755892	0.3586413586	IDE	GO:0009897//external side of plasma membrane`cellular_component`The leaflet of the plasma membrane that faces away from the cytoplasm and any proteins embedded or anchored in it or attached to its surface. [GOC:dos, GOC:tb];GO:0008270//zinc ion binding`molecular_function`Binding to a zinc ion (Zn). [GOC:ai];GO:0050435//amyloid-beta metabolic process`biological_process`The chemical reactions and p…	K01408//IDE, ide`insulysin [EC:3.4.24.56];K03883//ND5`NADH-ubiquinone oxidoreductase chain 5 [EC:7.1.1.2]	ko03266//Virion - Herpesvirus`Genetic Information Processing`Information processing in viruses;ko05010//Alzheimer disease`Human Diseases`Neurodegenerative disease;ko00190//Oxidative phosphorylation`Metabolism`Energy metabolism;ko01100//Metabolic pathways`Metabolism`Global and overview maps;ko04714//Thermogenesis`Organismal Systems`Environmental adaptation;ko04723//Retrograde endocannabinoid signa…	-	XP_027316488.1//insulin-degrading enzyme isoform X2`[Anas platyrhynchos];XP_027316487.1//insulin-degrading enzyme isoform X1`[Anas platyrhynchos];YP_008592564.1//NADH dehydrogenase subunit 5`[Anas crecca]	PF00675.23//Peptidase_M16`Insulinase (Peptidase family M16);PF05193.24//Peptidase_M16_C`Peptidase M16 inactive domain;PF16187.8//Peptidase_M16_M`Middle or third domain of peptidase_M16;PF06455.14//NADH5_C`NADH dehydrogenase subunit 5 C-terminus	-	tr|A0A493SS55|A0A493SS55_ANAPP//Insulin degrading enzyme {ECO:0000313|Ensembl:ENSAPLP00000016416} OS=Anas platyrhynchos platyrhynchos (Northern mallard) Name=IDE {ECO:0000313|Ensembl:ENSAPLP00000016416} PE=3;tr|A0A493TMJ9|A0A493TMJ9_ANAPP//Insulin degrading enzyme {ECO:0000313|Ensembl:ENSAPLP00000027038} OS=Anas platyrhynchos platyrhynchos (Northern mallard) Name=IDE {ECO:0000313|Ensembl:ENSAPLP0…
ENSAPLG00000004758	ENSAPLG00000004758;AL:chr6:20755773-20756938:20757310:20755773-20802634:20802810:+	ENSAPLT00000033321	ENSAPLT00000035426,ENSAPLT00000021894,ENSAPLT00000033321	0.9307942916010814	0.9530798177857	0.9610199243562134	0.9443195700710733	0.9142656363821414	1.0	0.0045637242	0.3586413586	IDE	GO:0009897//external side of plasma membrane`cellular_component`The leaflet of the plasma membrane that faces away from the cytoplasm and any proteins embedded or anchored in it or attached to its surface. [GOC:dos, GOC:tb];GO:0008270//zinc ion binding`molecular_function`Binding to a zinc ion (Zn). [GOC:ai];GO:0050435//amyloid-beta metabolic process`biological_process`The chemical reactions and p…	K01408//IDE, ide`insulysin [EC:3.4.24.56];K03883//ND5`NADH-ubiquinone oxidoreductase chain 5 [EC:7.1.1.2]	ko03266//Virion - Herpesvirus`Genetic Information Processing`Information processing in viruses;ko05010//Alzheimer disease`Human Diseases`Neurodegenerative disease;ko00190//Oxidative phosphorylation`Metabolism`Energy metabolism;ko01100//Metabolic pathways`Metabolism`Global and overview maps;ko04714//Thermogenesis`Organismal Systems`Environmental adaptation;ko04723//Retrograde endocannabinoid signa…	-	XP_027316488.1//insulin-degrading enzyme isoform X2`[Anas platyrhynchos];XP_027316487.1//insulin-degrading enzyme isoform X1`[Anas platyrhynchos];YP_008592564.1//NADH dehydrogenase subunit 5`[Anas crecca]	PF00675.23//Peptidase_M16`Insulinase (Peptidase family M16);PF05193.24//Peptidase_M16_C`Peptidase M16 inactive domain;PF16187.8//Peptidase_M16_M`Middle or third domain of peptidase_M16;PF06455.14//NADH5_C`NADH dehydrogenase subunit 5 C-terminus	-	tr|A0A493SS55|A0A493SS55_ANAPP//Insulin degrading enzyme {ECO:0000313|Ensembl:ENSAPLP00000016416} OS=Anas platyrhynchos platyrhynchos (Northern mallard) Name=IDE {ECO:0000313|Ensembl:ENSAPLP00000016416} PE=3;tr|A0A493TMJ9|A0A493TMJ9_ANAPP//Insulin degrading enzyme {ECO:0000313|Ensembl:ENSAPLP00000027038} OS=Anas platyrhynchos platyrhynchos (Northern mallard) Name=IDE {ECO:0000313|Ensembl:ENSAPLP0…
ENSAPLG00000002432	ENSAPLG00000002432;AL:chr6:8777177:8778290-8788812:8785355:8785994-8788812:-	ENSAPLT00000048181	ENSAPLT00000002438,ENSAPLT00000048181	0.8339740474646328	0.8218959027757141	0.7556549214367014	0.90505250224234	0.9208316221467928	0.894396581330769	0.1029186113	0.0334665335	ZCCHC24	GO:0008270//zinc ion binding`molecular_function`Binding to a zinc ion (Zn). [GOC:ai];GO:0003676//nucleic acid binding`molecular_function`Binding to a nucleic acid. [GOC:jl]	K15541//MPE1`protein MPE1	ko03015//mRNA surveillance pathway`Genetic Information Processing`Translation	-	XP_027315942.1//zinc finger CCHC domain-containing protein 24 isoform X1`[Anas platyrhynchos];XP_027315943.1//zinc finger CCHC domain-containing protein 24 isoform X2`[Anas platyrhynchos]	PF13696.9//zf-CCHC_2`Zinc knuckle;PF17180.7//zf-3CxxC_2`Zinc-binding domain	-	tr|A0A7K7KUX2|A0A7K7KUX2_9AVES//ZCH24 protein {ECO:0000313|EMBL:NWZ22357.1} Fragment OS=Asarcornis scutulata ORFNames=ASASCU_R14042 {ECO:0000313|EMBL:NWZ22357.1} PE=4;tr|A0A8B9ULH9|A0A8B9ULH9_9AVES//Zinc finger CCHC-type containing 24 {ECO:0000313|Ensembl:ENSAZOP00000009853} OS=Anas zonorhyncha (Eastern spot-billed duck) PE=4
ENSAPLG00000005651	ENSAPLG00000005651;AL:chr6:9722318:9722354-9726781:9725457:9726206-9726781:-	ENSAPLT00000005875	ENSAPLT00000005875,ENSAPLT00000025063	0.08707426176438941	0.08604434306954219	0.08880941089634174	0.013943464634324864	0.02174953407216117	0.012370331851667598	-0.0712882284	0.028971029	MAT1A	GO:0006556//S-adenosylmethionine biosynthetic process`biological_process`The chemical reactions and pathways resulting in the formation of S-adenosylmethionine, S-(5'-adenosyl)-L-methionine, an important intermediate in one-carbon metabolism. [GOC:go_curators, ISBN:0198506732];GO:0006730//one-carbon metabolic process`biological_process`The chemical reactions and pathways involving the transfer of…	K00789//metK, MAT`S-adenosylmethionine synthetase [EC:2.5.1.6]	ko00270//Cysteine and methionine metabolism`Metabolism`Amino acid metabolism;ko01100//Metabolic pathways`Metabolism`Global and overview maps;ko01230//Biosynthesis of amino acids`Metabolism`Global and overview maps;ko01240//Biosynthesis of cofactors`Metabolism`Global and overview maps	-	XP_005015825.1//S-adenosylmethionine synthase`[Anas platyrhynchos]	PF00438.23//S-AdoMet_synt_N`S-adenosylmethionine synthetase, N-terminal domain;PF02772.19//S-AdoMet_synt_M`S-adenosylmethionine synthetase, central domain;PF02773.19//S-AdoMet_synt_C`S-adenosylmethionine synthetase, C-terminal domain	-	tr|U3IDC3|U3IDC3_ANAPP//S-adenosylmethionine synthase {ECO:0000256|RuleBase:RU000541} EC=2.5.1.6 {ECO:0000256|RuleBase:RU000541} OS=Anas platyrhynchos platyrhynchos (Northern mallard) Name=MAT1A {ECO:0000313|Ensembl:ENSAPLP00000005245} PE=3;tr|R0LR17|R0LR17_ANAPL//S-adenosylmethionine synthase {ECO:0000256|RuleBase:RU000541} EC=2.5.1.6 {ECO:0000256|RuleBase:RU000541} Fragment OS=Anas platyrhyncho…
ENSAPLG00000002292	ENSAPLG00000002292;AL:chr6:17874013:17875007-17889833:17884964:17885181-17889833:-	ENSAPLT00000038840	ENSAPLT00000038840,ENSAPLT00000002466	1.0	0.9666256334227926	1.0	0.9328619291722214	1.0	0.922679856747838	-0.0370279492	0.18131868129999998	ANTXRL	GO:0016021//integral component of membrane`cellular_component`The component of a membrane consisting of the gene products and protein complexes having at least some part of their peptide sequence embedded in the hydrophobic region of the membrane. [GOC:dos, GOC:go_curators];GO:0046872//metal ion binding`molecular_function`Binding to a metal ion. [GOC:ai];GO:0038023//signaling receptor activity`mo…	K20909//ANTXR`anthrax toxin receptor	ko04621//NOD-like receptor signaling pathway`Organismal Systems`Immune system	-	XP_038037062.1//anthrax toxin receptor-like isoform X2`[Anas platyrhynchos];XP_012957598.1//anthrax toxin receptor-like isoform X1`[Anas platyrhynchos];XP_009676173.1//PREDICTED: anthrax toxin receptor-like isoform X1`[Struthio camelus australis]	PF00092.31//VWA`von Willebrand factor type A domain;PF13519.9//VWA_2`von Willebrand factor type A domain;PF05587.16//Anth_Ig`Anthrax receptor extracellular domain;PF05586.14//Ant_C`Anthrax receptor C-terminus region	-	tr|A0A6J3DC27|A0A6J3DC27_AYTFU//anthrax toxin receptor-like isoform X1 {ECO:0000313|RefSeq:XP_032046887.1} OS=Aythya fuligula (Tufted duck) (Anas fuligula) Name=ANTXRL {ECO:0000313|RefSeq:XP_032046887.1} PE=3;tr|A0A8B9VVK5|A0A8B9VVK5_9AVES//ANTXR like {ECO:0000313|Ensembl:ENSAZOP00000029984} OS=Anas zonorhyncha (Eastern spot-billed duck) PE=4;tr|A0A493T690|A0A493T690_ANAPP//ANTXR like {ECO:000031…
ENSAPLG00000016017	ENSAPLG00000016017;AL:chr6:23494351:23494537-23502709:23496111:23497134-23502709:-	ENSAPLT00000016714	ENSAPLT00000016714,ENSAPLT00000023518	0.9872094084841762	0.9861731969957471	0.9836870611124644	0.9868249816052131	0.9825867583578504	0.9855412904855694	-0.0007055453999999999	0.38511488509999997	ARL3	GO:0005525//GTP binding`molecular_function`Binding to GTP, guanosine triphosphate. [GOC:ai];GO:0003924//GTPase activity`molecular_function`Catalysis of the reaction: GTP + H2O = GDP + phosphate. [ISBN:0198547684, PMID:26832457, PMID:27218782];GO:0031116//positive regulation of microtubule polymerization`biological_process`Any process that activates or increases the frequency, rate or extent of mi…	K07944//ARL3`ADP-ribosylation factor-like protein 3	-	-	XP_027315736.1//ADP-ribosylation factor-like protein 3 isoform X3`[Anas platyrhynchos];XP_038036962.1//ADP-ribosylation factor-like protein 3 isoform X2`[Anas platyrhynchos]	PF00025.24//Arf`ADP-ribosylation factor family;PF09439.13//SRPRB`Signal recognition particle receptor beta subunit;PF08477.16//Roc`Ras of Complex, Roc, domain of DAPkinase;PF04670.15//Gtr1_RagA`Gtr1/RagA G protein conserved region;PF00071.25//Ras`Ras family;PF01926.26//MMR_HSR1`50S ribosome-binding GTPase	-	tr|U3J8S9|U3J8S9_ANAPP//ADP ribosylation factor like GTPase 3 {ECO:0000313|Ensembl:ENSAPLP00000015907} OS=Anas platyrhynchos platyrhynchos (Northern mallard) Name=ARL3 {ECO:0000313|Ensembl:ENSAPLP00000015907} PE=3;tr|A0A493TJX9|A0A493TJX9_ANAPP//ADP ribosylation factor like GTPase 3 {ECO:0000313|Ensembl:ENSAPLP00000026033} OS=Anas platyrhynchos platyrhynchos (Northern mallard) Name=ARL3 {ECO:0000…
ENSAPLG00000016017	ENSAPLG00000016017;AL:chr6:23494351:23494537-23502709:23501543:23502632-23502709:-	ENSAPLT00000016714	ENSAPLT00000016714,ENSAPLT00000035124	0.9687179765770958	0.9850655098102508	0.9934581094628352	0.9961728420317828	0.9879567616966001	0.9957656843982378	0.010884564099999999	0.38511488509999997	ARL3	GO:0005525//GTP binding`molecular_function`Binding to GTP, guanosine triphosphate. [GOC:ai];GO:0003924//GTPase activity`molecular_function`Catalysis of the reaction: GTP + H2O = GDP + phosphate. [ISBN:0198547684, PMID:26832457, PMID:27218782];GO:0031116//positive regulation of microtubule polymerization`biological_process`Any process that activates or increases the frequency, rate or extent of mi…	K07944//ARL3`ADP-ribosylation factor-like protein 3	-	-	XP_027315736.1//ADP-ribosylation factor-like protein 3 isoform X3`[Anas platyrhynchos];XP_038036962.1//ADP-ribosylation factor-like protein 3 isoform X2`[Anas platyrhynchos]	PF00025.24//Arf`ADP-ribosylation factor family;PF09439.13//SRPRB`Signal recognition particle receptor beta subunit;PF08477.16//Roc`Ras of Complex, Roc, domain of DAPkinase;PF04670.15//Gtr1_RagA`Gtr1/RagA G protein conserved region;PF00071.25//Ras`Ras family;PF01926.26//MMR_HSR1`50S ribosome-binding GTPase	-	tr|U3J8S9|U3J8S9_ANAPP//ADP ribosylation factor like GTPase 3 {ECO:0000313|Ensembl:ENSAPLP00000015907} OS=Anas platyrhynchos platyrhynchos (Northern mallard) Name=ARL3 {ECO:0000313|Ensembl:ENSAPLP00000015907} PE=3;tr|A0A493TJX9|A0A493TJX9_ANAPP//ADP ribosylation factor like GTPase 3 {ECO:0000313|Ensembl:ENSAPLP00000026033} OS=Anas platyrhynchos platyrhynchos (Northern mallard) Name=ARL3 {ECO:0000…
ENSAPLG00000014549	ENSAPLG00000014549;AL:chr6:27093423:27093472-27149190:27147381:27147484-27149190:-	ENSAPLT00000015206	ENSAPLT00000015206,ENSAPLT00000034021	0.029007937610203836	0.0	0.0	0.0	0.0	0.0	-0.0096693125	0.3191808192	ZDHHC6	GO:0019706//protein-cysteine S-palmitoyltransferase activity`molecular_function`Catalysis of the transfer of a palmitoyl (systematic name, hexadecanoyl) group to a sulfur atom on the cysteine of a protein molecule, in the reaction hexadecanoyl-CoA + L-cysteinyl-[protein] = CoA + S-hexadecanoyl-L-cysteinyl-[protein]. [GOC:ai, GOC:pr, RHEA:36683];GO:0016021//integral component of membrane`cellular_…	K20031//ZDHHC6`palmitoyltransferase ZDHHC6 [EC:2.3.1.225]	-	-	XP_038037385.1//palmitoyltransferase ZDHHC6`[Anas platyrhynchos]	PF01529.23//DHHC`DHHC palmitoyltransferase;PF07653.20//SH3_2`Variant SH3 domain	-	tr|U3J4K3|U3J4K3_ANAPP//Palmitoyltransferase {ECO:0000256|RuleBase:RU079119} EC=2.3.1.225 {ECO:0000256|RuleBase:RU079119} OS=Anas platyrhynchos platyrhynchos (Northern mallard) Name=ZDHHC6 {ECO:0000313|Ensembl:ENSAPLP00000014430} PE=3;tr|A0A493TMD3|A0A493TMD3_ANAPP//Palmitoyltransferase {ECO:0000256|RuleBase:RU079119} EC=2.3.1.225 {ECO:0000256|RuleBase:RU079119} OS=Anas platyrhynchos platyrhyncho…
ENSAPLG00000011060	ENSAPLG00000011060;AL:chr7:4030989:4031196-4032403:4031948:4031993-4032403:-	ENSAPLT00000011531	ENSAPLT00000011521,ENSAPLT00000011531	0.8966892317392399	0.9346015899881644	0.9074149809920691	0.969886972029932	0.9592065866155152	0.9289113268274766	0.0397663609	0.1283716284	WDR75	GO:2000234//positive regulation of rRNA processing`biological_process`Any process that activates or increases the frequency, rate or extent of rRNA processing. [GOC:mah];GO:0045943//positive regulation of transcription by RNA polymerase I`biological_process`Any process that activates or increases the frequency, rate or extent of transcription mediated by RNA polymerase I. [GOC:go_curators, GOC:tx…	K14552//NAN1, UTP17, WDR75`NET1-associated nuclear protein 1 (U3 small nucleolar RNA-associated protein 17)	ko03008//Ribosome biogenesis in eukaryotes`Genetic Information Processing`Translation	-	XP_038038251.1//WD repeat-containing protein 75`[Anas platyrhynchos]	-	-	tr|U3IU90|U3IU90_ANAPP//WD repeat domain 75 {ECO:0000313|Ensembl:ENSAPLP00000010813} OS=Anas platyrhynchos platyrhynchos (Northern mallard) Name=WDR75 {ECO:0000313|Ensembl:ENSAPLP00000010813} PE=4;tr|U3IU80|U3IU80_ANAPP//WD repeat domain 75 {ECO:0000313|Ensembl:ENSAPLP00000010803} OS=Anas platyrhynchos platyrhynchos (Northern mallard) Name=WDR75 {ECO:0000313|Ensembl:ENSAPLP00000010803} PE=4
ENSAPLG00000004096	ENSAPLG00000004096;AL:chr7:10832237:10832467-10845036:10838774:10839449-10845036:-	ENSAPLT00000022073	ENSAPLT00000022073,ENSAPLT00000036382	0.9953269074819558	0.9981060666977144	0.9981846048915028	1.0	1.0	0.9982227140265084	0.0022017117	0.4060939061	NDUFA10	GO:0005759//mitochondrial matrix`cellular_component`The gel-like material, with considerable fine structure, that lies in the matrix space, or lumen, of a mitochondrion. It contains the enzymes of the tricarboxylic acid cycle and, in some organisms, the enzymes concerned with fatty acid oxidation. [GOC:as, ISBN:0198506732];GO:0008137//NADH dehydrogenase (ubiquinone) activity`molecular_function`Ca…	K03954//NDUFA10`NADH dehydrogenase (ubiquinone) 1 alpha subcomplex subunit 10	ko00190//Oxidative phosphorylation`Metabolism`Energy metabolism;ko01100//Metabolic pathways`Metabolism`Global and overview maps;ko04714//Thermogenesis`Organismal Systems`Environmental adaptation;ko04723//Retrograde endocannabinoid signaling`Organismal Systems`Nervous system;ko04932//Non-alcoholic fatty liver disease`Human Diseases`Endocrine and metabolic disease;ko05010//Alzheimer disease`Human D…	-	XP_038038151.1//NADH dehydrogenase [ubiquinone] 1 alpha subcomplex subunit 10, mitochondrial`[Anas platyrhynchos]	PF01712.22//dNK`Deoxynucleoside kinase	-	tr|A0A8B9TV46|A0A8B9TV46_ANAPL//NADH:ubiquinone oxidoreductase subunit A10 {ECO:0000313|Ensembl:ENSAPLP00020026881} OS=Anas platyrhynchos (Mallard) (Anas boschas) PE=4;tr|U3I8R9|U3I8R9_ANAPP//NADH dehydrogenase [ubiquinone] 1 alpha subcomplex subunit 10, mitochondrial {ECO:0000256|PIRNR:PIRNR000543} OS=Anas platyrhynchos platyrhynchos (Northern mallard) Name=NDUFA10 {ECO:0000313|Ensembl:ENSAPLP00…
ENSAPLG00000007282	ENSAPLG00000007282;AL:chr7:20731184:20733730-20736557:20735166:20735558-20736557:-	ENSAPLG00000007282.t6	ENSAPLT00000030278,ENSAPLG00000007282.t6,ENSAPLT00000007615	0.947849272837139	0.935400470832562	0.9303839980695762	0.9481348305778624	0.9584000298501894	0.9458678200831744	0.0129229796	0.2362637363	RBMS1	GO:1990904//ribonucleoprotein complex`cellular_component`A macromolecular complex that contains both RNA and protein molecules. [GOC:krc, GOC:vesicles];GO:0003723//RNA binding`molecular_function`Binding to an RNA molecule or a portion thereof. [GOC:jl, GOC:mah]	K24990//RBMS`RNA-binding motif, single-stranded-interacting protein	-	-	XP_027317640.1//RNA-binding motif, single-stranded-interacting protein 1 isoform X3`[Anas platyrhynchos];XP_027317645.1//RNA-binding motif, single-stranded-interacting protein 1 isoform X1`[Anas platyrhynchos]	PF00076.25//RRM_1`RNA recognition motif. (a.k.a. RRM, RBD, or RNP domain)	-	tr|A0A6J3D535|A0A6J3D535_AYTFU//RNA-binding motif, single-stranded-interacting protein 1 isoform X1 {ECO:0000313|RefSeq:XP_032045579.1} OS=Aythya fuligula (Tufted duck) (Anas fuligula) Name=RBMS1 {ECO:0000313|RefSeq:XP_032045579.1} PE=4;tr|A0A6J3D8I5|A0A6J3D8I5_AYTFU//RNA-binding motif, single-stranded-interacting protein 1 isoform X3 {ECO:0000313|RefSeq:XP_032045582.1} OS=Aythya fuligula (Tufted…
ENSAPLG00000021400	ENSAPLG00000021400;AL:chr7:26453343:26453343-26456474:26455904:26456376-26456474:-	ENSAPLT00000021416	ENSAPLT00000021416,ENSAPLT00000022000	0.9873566844566076	1.0	1.0	0.9782648994014402	0.9822427697420192	1.0	-0.008949671800000001	0.2877122877	-	GO:0071786//endoplasmic reticulum tubular network organization`biological_process`A process that is carried out at the cellular level which results in the assembly, arrangement of constituent parts, or disassembly of the endoplasmic reticulum (ER) tubular network. The ER tubular network is the ER part that that has membranes with high curvature in cross-section. [GOC:vw, PMID:16469703, PMID:20434…	K23292//LNPK`endoplasmic reticulum junction formation protein lunapark	-	-	XP_032045609.1//LOW QUALITY PROTEIN: endoplasmic reticulum junction formation protein lunapark`[Aythya fuligula]	-	-	tr|A0A493TTQ6|A0A493TTQ6_ANAPP//Uncharacterized protein {ECO:0000313|Ensembl:ENSAPLP00000029267} OS=Anas platyrhynchos platyrhynchos (Northern mallard) PE=4
ENSAPLG00000005817	ENSAPLG00000005817;AL:chr7:28251670:28252091-28252728:28252432:28252568-28252728:-	ENSAPLT00000020698	ENSAPLT00000020698,ENSAPLT00000006038	0.9931113539072126	0.9856365764399212	0.9839931473031996	0.9926278658067951	0.9975012894799941	0.9839256732819582	0.0037712503000000004	0.31218781219999997	CNOT9	GO:0033147//negative regulation of intracellular estrogen receptor signaling pathway`biological_process`Any process that stops, prevents, or reduces the frequency, rate or extent of the activity of an intracellular estrogen receptor signaling pathway. [GOC:mah];GO:0033138//positive regulation of peptidyl-serine phosphorylation`biological_process`Any process that activates or increases the frequen…	K12606//RCD1, CNOT9, CAF40`CCR4-NOT transcription complex subunit 9	ko03018//RNA degradation`Genetic Information Processing`Folding, sorting and degradation	KOG3036//Protein involved in cell differentiation/sexual development`General function prediction only`[R]	NP_001006521.2//CCR4-NOT transcription complex subunit 9`[Gallus gallus];XP_032713104.1//CCR4-NOT transcription complex subunit 9 isoform X2`[Lontra canadensis]	PF04078.16//Rcd1`Cell differentiation family, Rcd1-like	-	sp|A7MB47|CNOT9_BOVIN//CCR4-NOT transcription complex subunit 9 {ECO:0000250|UniProtKB:Q92600} Cell differentiation protein RQCD1 homolog Short=Rcd-1 OS=Bos taurus (Bovine) Name=CNOT9 {ECO:0000250|UniProtKB:Q92600} Synonyms=RCD1, RQCD1 PE=2;tr|U3IDT6|U3IDT6_ANAPP//CCR4-NOT transcription complex subunit 9 {ECO:0000256|ARBA:ARBA00014171} Cell differentiation protein RQCD1 homolog {ECO:0000256|ARBA:…
ENSAPLG00000009836	ENSAPLG00000009836;AL:chr7:29060660:29061991-29063093:29062630:29062642-29063093:-	ENSAPLG00000009836.t1	ENSAPLT00000010237,ENSAPLG00000009836.t1	0.9617931841338748	0.9373383769583464	0.9579826795836756	0.9541814501112632	0.9825978251747012	0.9684828968560856	0.0160493105	0.1518481518	-	GO:0003735//structural constituent of ribosome`molecular_function`The action of a molecule that contributes to the structural integrity of the ribosome. [GOC:mah];GO:0005840//ribosome`cellular_component`An intracellular organelle, about 200 A in diameter, consisting of RNA and protein. It is the site of protein biosynthesis resulting from translation of messenger RNA (mRNA). It consists of two su…	K02921//RP-L37Ae, RPL37A`large subunit ribosomal protein L37Ae	ko03010//Ribosome`Genetic Information Processing`Translation;ko05171//Coronavirus disease - COVID-19`Human Diseases`Infectious disease: viral	-	OXB81640.1//hypothetical protein H355_008802`[Colinus virginianus];XP_039349477.1//60S ribosomal protein L37a isoform X1`[Mauremys reevesii]	PF01780.22//Ribosomal_L37ae`Ribosomal L37ae protein family	-	tr|U3IQL8|U3IQL8_ANAPP//Ribosomal protein L37a {ECO:0000313|Ensembl:ENSAPLP00000009541} OS=Anas platyrhynchos platyrhynchos (Northern mallard) Name=RPL37A {ECO:0000313|Ensembl:ENSAPLP00000009541} PE=3;tr|A0A8C3BBN0|A0A8C3BBN0_CAIMO//Ribosomal protein L37a {ECO:0000313|Ensembl:ENSCMMP00000003560} OS=Cairina moschata domestica (Muscovy Duck (domestic type)) PE=4
ENSAPLG00000009755	ENSAPLG00000009755;AL:chr7:33913389:33913393-33916947:33915845:33916455-33916947:-	ENSAPLT00000010175	ENSAPLT00000010175,ENSAPLT00000039298	0.09763692771981324	0.019228226137730536	0.04886481858713812	0.0	0.04213040766204544	0.08707922770062725	-0.0121734457	0.29620379620000004	STAM2	GO:0035091//phosphatidylinositol binding`molecular_function`Binding to an inositol-containing glycerophospholipid, i.e. phosphatidylinositol (PtdIns) and its phosphorylated derivatives. [GOC:bf, ISBN:0198506732, PMID:11395417];GO:0005829//cytosol`cellular_component`The part of the cytoplasm that does not contain organelles but which does contain other particulate matter, such as protein complexes…	K04705//STAM`signal transducing adaptor molecule	ko04144//Endocytosis`Cellular Processes`Transport and catabolism;ko04630//JAK-STAT signaling pathway`Environmental Information Processing`Signal transduction	-	XP_027313407.1//signal transducing adapter molecule 2 isoform X2`[Anas platyrhynchos]	PF00790.22//VHS`VHS domain;PF07653.20//SH3_2`Variant SH3 domain;PF00018.31//SH3_1`SH3 domain;PF14604.9//SH3_9`Variant SH3 domain	-	tr|A0A493TP85|A0A493TP85_ANAPP//Signal transducing adaptor molecule 2 {ECO:0000313|Ensembl:ENSAPLP00000027686} OS=Anas platyrhynchos platyrhynchos (Northern mallard) Name=STAM2 {ECO:0000313|Ensembl:ENSAPLP00000027686} PE=3;tr|U3IQG2|U3IQG2_ANAPP//Signal transducing adaptor molecule 2 {ECO:0000313|Ensembl:ENSAPLP00000009485} OS=Anas platyrhynchos platyrhynchos (Northern mallard) Name=STAM2 {ECO:00…
ENSAPLG00000010805	ENSAPLG00000010805;AL:chr7:36932903:36932956-36934916:36933931:36934161-36934916:-	ENSAPLT00000011340	ENSAPLT00000011340,ENSAPLT00000023548	0.9397068310436464	0.9618533087870864	0.9226370909307527	0.9588412329136364	0.943977640192444	0.9822998113917945	0.0203071512	0.2227772228	CCDC93	GO:0005769//early endosome`cellular_component`A membrane-bounded organelle that receives incoming material from primary endocytic vesicles that have been generated by clathrin-dependent and clathrin-independent endocytosis; vesicles fuse with the early endosome to deliver cargo for sorting into recycling or degradation pathways. [GOC:mah, NIF_Subcellular:nlx_subcell_20090701, PMID:19696797]	K03529//smc`chromosome segregation protein;K23368//TRIP11`thyroid receptor-interacting protein 11	-	-	XP_027316995.2//coiled-coil domain-containing protein 93`[Anas platyrhynchos]	PF09762.12//CCDC93_CC`CCDC93, coiled-coil domain	-	tr|A0A8B9V605|A0A8B9V605_9AVES//Coiled-coil domain containing 93 {ECO:0000313|Ensembl:ENSAZOP00000016940} OS=Anas zonorhyncha (Eastern spot-billed duck) PE=4;tr|A0A8B9V7E3|A0A8B9V7E3_9AVES//Coiled-coil domain containing 93 {ECO:0000313|Ensembl:ENSAZOP00000017542} OS=Anas zonorhyncha (Eastern spot-billed duck) PE=4;tr|A0A493SXJ8|A0A493SXJ8_ANAPP//Coiled-coil domain-containing protein 93 {ECO:00002…
ENSAPLG00000009620	ENSAPLG00000009620;AL:chr7:27048995-27049082:27049457:27048995-27052086:27052160:+	ENSAPLT00000021820,ENSAPLT00000026584,ENSAPLT00000031163,ENSAPLT00000042521	ENSAPLT00000010053,ENSAPLT00000026584,ENSAPLT00000031163,ENSAPLT00000042521,ENSAPLT00000021820	0.6170607668242518	0.7442002633974929	0.7254731780263601	0.6206587352290595	0.4742945127449866	0.5624295779583988	-0.14311712740000002	0.0074925075	HNRNPA3	GO:0005654//nucleoplasm`cellular_component`That part of the nuclear content other than the chromosomes or the nucleolus. [GOC:ma, ISBN:0124325653];GO:0071013//catalytic step 2 spliceosome`cellular_component`A spliceosomal complex that contains three snRNPs, including U5, bound to a splicing intermediate in which the first catalytic cleavage of the 5' splice site has occurred. The precise subunit …	K13158//HNRNPA2B1`heterogeneous nuclear ribonucleoprotein A2/B1;K12741//HNRNPA1_3`heterogeneous nuclear ribonucleoprotein A1/A3	ko05014//Amyotrophic lateral sclerosis`Human Diseases`Neurodegenerative disease;ko03040//Spliceosome`Genetic Information Processing`Transcription	-	XP_005484155.1//heterogeneous nuclear ribonucleoprotein A3 isoform X3`[Zonotrichia albicollis];XP_005152638.1//heterogeneous nuclear ribonucleoprotein A3 isoform X5`[Melopsittacus undulatus];XP_021254855.1//heterogeneous nuclear ribonucleoprotein A3 isoform X8`[Numida meleagris];XP_027317359.1//heterogeneous nuclear ribonucleoprotein A3 isoform X5`[Anas platyrhynchos];OPJ80101.1//heterogeneous nu…	PF00076.25//RRM_1`RNA recognition motif. (a.k.a. RRM, RBD, or RNP domain);PF16367.8//RRM_7`RNA recognition motif;PF11627.11//HnRNPA1`Nuclear factor hnRNPA1	-	tr|A0A493U412|A0A493U412_ANAPP//Heterogeneous nuclear ribonucleoprotein A3 {ECO:0000313|Ensembl:ENSAPLP00000032575} OS=Anas platyrhynchos platyrhynchos (Northern mallard) Name=HNRNPA3 {ECO:0000313|Ensembl:ENSAPLP00000032575} PE=4;tr|A0A8B9SJ97|A0A8B9SJ97_ANAPL//Heterogeneous nuclear ribonucleoprotein A3 {ECO:0000313|Ensembl:ENSAPLP00020007090} OS=Anas platyrhynchos (Mallard) (Anas boschas) PE=4;t…
ENSAPLG00000012736	ENSAPLG00000012736;AL:chr8:2757167-2759686:2760924:2757167-2763335:2763415:+	ENSAPLT00000046166	ENSAPLT00000046166,ENSAPLT00000013273	0.12859551740048378	0.31552438617617296	0.3134528508462855	0.07212425574323886	0.15121505108505034	0.12153078552588872	-0.137567554	0.016983017	SNX7	GO:0035091//phosphatidylinositol binding`molecular_function`Binding to an inositol-containing glycerophospholipid, i.e. phosphatidylinositol (PtdIns) and its phosphorylated derivatives. [GOC:bf, ISBN:0198506732, PMID:11395417];GO:0015031//protein transport`biological_process`The directed movement of proteins into, out of or within a cell, or between cells, by means of some agent such as a transpo…	K17921//SNX7_30`sorting nexin-7/30	-	-	XP_040420743.1//sorting nexin-7 isoform X2`[Cygnus olor];EOB01893.1//Sorting nexin-7, partial`[Anas platyrhynchos]	PF00787.27//PX`PX domain	-	tr|U3IZ55|U3IZ55_ANAPP//Sorting nexin 7 {ECO:0000313|Ensembl:ENSAPLP00000012531} OS=Anas platyrhynchos platyrhynchos (Northern mallard) Name=SNX7 {ECO:0000313|Ensembl:ENSAPLP00000012531} PE=3;tr|A0A493U2K4|A0A493U2K4_ANAPP//Sorting nexin 7 {ECO:0000313|Ensembl:ENSAPLP00000032351} OS=Anas platyrhynchos platyrhynchos (Northern mallard) Name=SNX7 {ECO:0000313|Ensembl:ENSAPLP00000032351} PE=3
ENSAPLG00000010717	ENSAPLG00000010717;AL:chr8:21503093-21503628:21503672:21503093-21503976:21505032:+	ENSAPLT00000011182	ENSAPLT00000025331,ENSAPLT00000011182	0.4434689903671172	0.2284050533738125	0.34796259162060555	0.4021392979129847	0.56920781846776	0.2362024399427429	0.0625709737	0.1148851149	DMAP1	GO:1905168//positive regulation of double-strand break repair via homologous recombination`biological_process`Any process that activates or increases the frequency, rate or extent of double-strand break repair via homologous recombination. [GO_REF:0000058, GOC:TermGenie, PMID:12023299];GO:0000122//negative regulation of transcription by RNA polymerase II`biological_process`Any process that stops,…	K11324//DMAP1, SWC4, EAF2`DNA methyltransferase 1-associated protein 1	ko03082//ATP-dependent chromatin remodeling`Genetic Information Processing`Chromosome	-	XP_032048658.1//DNA methyltransferase 1-associated protein 1`[Aythya fuligula];XP_009329457.1//PREDICTED: DNA methyltransferase 1-associated protein 1 isoform X2`[Pygoscelis adeliae]	PF16282.8//SANT_DAMP1_like`SANT/Myb-like domain of DAMP1;PF05499.15//DMAP1`DNA methyltransferase 1-associated protein 1 (DMAP1)	-	tr|A0A493TWA5|A0A493TWA5_ANAPP//DNA methyltransferase 1 associated protein 1 {ECO:0000313|Ensembl:ENSAPLP00000030074} OS=Anas platyrhynchos platyrhynchos (Northern mallard) Name=DMAP1 {ECO:0000313|Ensembl:ENSAPLP00000030074} PE=4;tr|U3IT95|U3IT95_ANAPP//DNA methyltransferase 1 associated protein 1 {ECO:0000313|Ensembl:ENSAPLP00000010468} OS=Anas platyrhynchos platyrhynchos (Northern mallard) Name…
ENSAPLG00000013952	ENSAPLG00000013952;AL:chr8:32124360-32126527:32126580:32124360-32128178:32128895:+	ENSAPLT00000014551	ENSAPLT00000046929,ENSAPLT00000014551	0.00996926492286546	0.031057511405158226	0.009091598277379787	0.008501632203385163	0.02306913562915413	0.0036832550774733405	-0.0049547839	0.2902097902	RABGGTB	GO:0005968//Rab-protein geranylgeranyltransferase complex`cellular_component`An protein-containing complex which catalyzes of the transfer of a geranyl-geranyl group from geranylgeranyl pyrophosphate to a Rab protein. In mammals it is composed of an alpha and a beta subunit, and associates with an accessory protein Rep (Rab escort protein). [GOC:jl, PMID:11886217];GO:0046872//metal ion binding`mo…	K05956//RABGGTB`geranylgeranyl transferase type-2 subunit beta [EC:2.5.1.60]	-	-	XP_027318172.1//geranylgeranyl transferase type-2 subunit beta isoform X2`[Anas platyrhynchos];XP_027318171.1//geranylgeranyl transferase type-2 subunit beta isoform X1`[Anas platyrhynchos]	PF00432.24//Prenyltrans`Prenyltransferase and squalene oxidase repeat	-	tr|A0A493T4C2|A0A493T4C2_ANAPP//Geranylgeranyl transferase type-2 subunit beta {ECO:0000256|RuleBase:RU365076} EC=2.5.1.60 {ECO:0000256|RuleBase:RU365076} OS=Anas platyrhynchos platyrhynchos (Northern mallard) Name=RABGGTB {ECO:0000313|Ensembl:ENSAPLP00000020747} PE=3;tr|U3J2Q9|U3J2Q9_ANAPP//Geranylgeranyl transferase type-2 subunit beta {ECO:0000256|RuleBase:RU365076} EC=2.5.1.60 {ECO:0000256|Ru…
ENSAPLG00000014968	ENSAPLG00000014968;AL:chr8:8705294:8705739-8723811:8720980:8721279-8723811:-	ENSAPLT00000037648	ENSAPLT00000037648,ENSAPLT00000015601	1.0	0.9442367975579884	0.9176281284426344	0.9758506856986864	0.9020488111979328	1.0	0.005344857	0.35264735259999996	TEDC1	GO:0045880//positive regulation of smoothened signaling pathway`biological_process`Any process that activates or increases the frequency, rate or extent of smoothened signaling. [GOC:go_curators];GO:0005814//centriole`cellular_component`A cellular organelle, found close to the nucleus in many eukaryotic cells, consisting of a small cylinder with microtubular walls, 300-500 nm long and 150-250 nm …	-	-	-	XP_027318977.2//tubulin epsilon and delta complex protein 1`[Anas platyrhynchos]	PF14970.9//TEDC1`Tubulin epsilon and delta complex protein 1	-	tr|A0A493THJ6|A0A493THJ6_ANAPP//Tubulin epsilon and delta complex 1 {ECO:0000313|Ensembl:ENSAPLP00000025371} OS=Anas platyrhynchos platyrhynchos (Northern mallard) Name=TEDC1 {ECO:0000313|Ensembl:ENSAPLP00000025371} PE=4;tr|U3J5P0|U3J5P0_ANAPP//Tubulin epsilon and delta complex 1 {ECO:0000313|Ensembl:ENSAPLP00000014817} OS=Anas platyrhynchos platyrhynchos (Northern mallard) Name=TEDC1 {ECO:000031…
ENSAPLG00000026479	ENSAPLG00000026479;AL:chr8:17351071:17352003-17353584:17352859:17353298-17353584:-	ENSAPLT00000045684	ENSAPLT00000021639,ENSAPLT00000045684	0.00833763071328172	0.02318071283739201	0.043001379290152165	0.0130622075438158	0.023024806951837902	0.0	-0.012810902800000001	0.2632367632	DNASE2B	GO:0005737//cytoplasm`cellular_component`The contents of a cell excluding the plasma membrane and nucleus, but including other subcellular structures. [ISBN:0198547684];GO:0005576//extracellular region`cellular_component`The space external to the outermost structure of a cell. For cells without external protective or external encapsulating structures this refers to space outside of the plasma mem…	K01158//DNASE2`deoxyribonuclease II [EC:3.1.22.1]	ko04142//Lysosome`Cellular Processes`Transport and catabolism;ko04623//Cytosolic DNA-sensing pathway`Organismal Systems`Immune system	-	XP_021130005.1//deoxyribonuclease-2-beta`[Anas platyrhynchos]	PF03265.18//DNase_II`Deoxyribonuclease II	-	tr|A0A493U2E9|A0A493U2E9_ANAPP//Deoxyribonuclease II {ECO:0000256|ARBA:ARBA00012036} EC=3.1.22.1 {ECO:0000256|ARBA:ARBA00012036} OS=Anas platyrhynchos platyrhynchos (Northern mallard) Name=DNASE2B {ECO:0000313|Ensembl:ENSAPLP00000032219} PE=3;tr|A0A493SSK1|A0A493SSK1_ANAPP//Deoxyribonuclease II {ECO:0000256|ARBA:ARBA00012036} EC=3.1.22.1 {ECO:0000256|ARBA:ARBA00012036} OS=Anas platyrhynchos platy…
ENSAPLG00000006406	ENSAPLG00000006406;AL:chr8:27986954:27987175-27994606:27991513:27991917-27994606:-	ENSAPLT00000006649	ENSAPLT00000035058,ENSAPLT00000006649	0.9086603770073876	0.8739723241959948	0.9347191571520708	0.9222301058910772	0.9483766396161984	0.9207337577454056	0.024662881600000002	0.2302697303	OMA1	GO:0016021//integral component of membrane`cellular_component`The component of a membrane consisting of the gene products and protein complexes having at least some part of their peptide sequence embedded in the hydrophobic region of the membrane. [GOC:dos, GOC:go_curators];GO:0046872//metal ion binding`molecular_function`Binding to a metal ion. [GOC:ai];GO:0004222//metalloendopeptidase activity`…	K23010//OMA1`metalloendopeptidase OMA1, mitochondrial [EC:3.4.24.-]	ko05017//Spinocerebellar ataxia`Human Diseases`Neurodegenerative disease	-	XP_005022969.2//metalloendopeptidase OMA1, mitochondrial isoform X1`[Anas platyrhynchos];XP_035189297.1//metalloendopeptidase OMA1, mitochondrial isoform X2`[Oxyura jamaicensis]	PF01435.21//Peptidase_M48`Peptidase family M48	-	tr|U3IFJ0|U3IFJ0_ANAPP//OMA1 zinc metallopeptidase {ECO:0000313|Ensembl:ENSAPLP00000006012} OS=Anas platyrhynchos platyrhynchos (Northern mallard) Name=OMA1 {ECO:0000313|Ensembl:ENSAPLP00000006012} PE=4;tr|A0A493T733|A0A493T733_ANAPP//OMA1 zinc metallopeptidase {ECO:0000313|Ensembl:ENSAPLP00000021719} OS=Anas platyrhynchos platyrhynchos (Northern mallard) Name=OMA1 {ECO:0000313|Ensembl:ENSAPLP000…
ENSAPLG00000010774	ENSAPLG00000010774;AL:chr9:8964673-8966252:8968444:8964673-8968512:8968680:+	ENSAPLT00000040326	ENSAPLT00000021655,ENSAPLT00000040326	1.0	0.954487345920854	1.0	1.0	1.0	1.0	0.0151708847	0.29920079920000003	STK25	GO:0005794//Golgi apparatus`cellular_component`A membrane-bound cytoplasmic organelle of the endomembrane system that further processes the core oligosaccharides (e.g. N-glycans) added to proteins in the endoplasmic reticulum and packages them into membrane-bound vesicles. The Golgi apparatus operates at the intersection of the secretory, lysosomal, and endocytic pathways. [ISBN:0198506732];GO:00…	K08838//STK24_25_MST4`serine/threonine-protein kinase 24/25/MST4 [EC:2.7.11.1]	-	-	XP_026711295.1//serine/threonine-protein kinase 25`[Athene cunicularia];KFM10890.1//Serine/threonine-protein kinase 25, partial`[Aptenodytes forsteri]	PF00069.28//Pkinase`Protein kinase domain;PF07714.20//PK_Tyr_Ser-Thr`Protein tyrosine and serine/threonine kinase	bHLH//http://bioinfo.life.hust.edu.cn/AnimalTFDB#!/tf_detail?species=Mustela_putorius_furo&family=bHLH	tr|A0A493SYX5|A0A493SYX5_ANAPP//Serine/threonine kinase 25 {ECO:0000313|Ensembl:ENSAPLP00000018675} OS=Anas platyrhynchos platyrhynchos (Northern mallard) Name=STK25 {ECO:0000313|Ensembl:ENSAPLP00000018675} PE=4;tr|A0A8C3CAP4|A0A8C3CAP4_CAIMO//Serine/threonine kinase 25 {ECO:0000313|Ensembl:ENSCMMP00000016189} OS=Cairina moschata domestica (Muscovy Duck (domestic type)) PE=4;tr|A0A493U1D3|A0A493U…
ENSAPLG00000010774	ENSAPLG00000010774;AL:chr9:8964673-8966252:8968444:8964673-8975183:8975442:+	ENSAPLT00000040326	ENSAPLT00000040326,ENSAPLT00000042012	1.0	0.9557748538011696	1.0	1.0	1.0	1.0	0.0147417154	0.29920079920000003	STK25	GO:0005794//Golgi apparatus`cellular_component`A membrane-bound cytoplasmic organelle of the endomembrane system that further processes the core oligosaccharides (e.g. N-glycans) added to proteins in the endoplasmic reticulum and packages them into membrane-bound vesicles. The Golgi apparatus operates at the intersection of the secretory, lysosomal, and endocytic pathways. [ISBN:0198506732];GO:00…	K08838//STK24_25_MST4`serine/threonine-protein kinase 24/25/MST4 [EC:2.7.11.1]	-	-	XP_026711295.1//serine/threonine-protein kinase 25`[Athene cunicularia];KFM10890.1//Serine/threonine-protein kinase 25, partial`[Aptenodytes forsteri]	PF00069.28//Pkinase`Protein kinase domain;PF07714.20//PK_Tyr_Ser-Thr`Protein tyrosine and serine/threonine kinase	bHLH//http://bioinfo.life.hust.edu.cn/AnimalTFDB#!/tf_detail?species=Mustela_putorius_furo&family=bHLH	tr|A0A493SYX5|A0A493SYX5_ANAPP//Serine/threonine kinase 25 {ECO:0000313|Ensembl:ENSAPLP00000018675} OS=Anas platyrhynchos platyrhynchos (Northern mallard) Name=STK25 {ECO:0000313|Ensembl:ENSAPLP00000018675} PE=4;tr|A0A8C3CAP4|A0A8C3CAP4_CAIMO//Serine/threonine kinase 25 {ECO:0000313|Ensembl:ENSCMMP00000016189} OS=Cairina moschata domestica (Muscovy Duck (domestic type)) PE=4;tr|A0A493U1D3|A0A493U…
ENSAPLG00000006751	ENSAPLG00000006751;AL:chr9:17392628-17393345:17393450:17392628-17394137:17394810:+	ENSAPLT00000026892	ENSAPLT00000007048,ENSAPLT00000026892	0.1281930584588266	0.1084325451222339	0.13145158013592292	0.0523383780486954	0.03815818407748154	0.049135071985300524	-0.0761485165	0.0539460539	EIF4A2	GO:1900260//negative regulation of RNA-directed 5'-3' RNA polymerase activity`biological_process`Any process that stops, prevents or reduces the frequency, rate or extent of RNA-directed 5'-3' RNA polymerase activity. [GOC:pf, GOC:TermGenie];GO:1990830//cellular response to leukemia inhibitory factor`biological_process`Any process that results in a change in state or activity of a cell (in terms …	K03257//EIF4A`translation initiation factor 4A	-	-	XP_028587508.1//eukaryotic initiation factor 4A-II isoform X2`[Podarcis muralis];XP_035413099.1//eukaryotic initiation factor 4A-II isoform X2`[Cygnus atratus];XP_005506650.1//eukaryotic initiation factor 4A-II`[Columba livia]	PF00270.32//DEAD`DEAD/DEAH box helicase;PF04851.18//ResIII`Type III restriction enzyme, res subunit;PF00271.34//Helicase_C`Helicase conserved C-terminal domain	-	tr|A0A493TS49|A0A493TS49_ANAPP//RNA helicase {ECO:0000256|ARBA:ARBA00012552} EC=3.6.4.13 {ECO:0000256|ARBA:ARBA00012552} OS=Anas platyrhynchos platyrhynchos (Northern mallard) Name=EIF4A2 {ECO:0000313|Ensembl:ENSAPLP00000028706} PE=3;tr|U3IGN1|U3IGN1_ANAPP//RNA helicase {ECO:0000256|ARBA:ARBA00012552} EC=3.6.4.13 {ECO:0000256|ARBA:ARBA00012552} OS=Anas platyrhynchos platyrhynchos (Northern mallar…
ENSAPLG00000006751	ENSAPLG00000006751;AL:chr9:17392628-17393345:17393450:17392628-17394137:17394939:+	ENSAPLT00000026892	ENSAPLT00000026892,ENSAPLG00000006751.t2	0.36617881265072016	0.4358756574185397	0.4440421777447328	0.5578696989542826	0.4441960511453553	0.3451582342908072	0.0337091122	0.11788211789999999	EIF4A2	GO:1900260//negative regulation of RNA-directed 5'-3' RNA polymerase activity`biological_process`Any process that stops, prevents or reduces the frequency, rate or extent of RNA-directed 5'-3' RNA polymerase activity. [GOC:pf, GOC:TermGenie];GO:1990830//cellular response to leukemia inhibitory factor`biological_process`Any process that results in a change in state or activity of a cell (in terms …	K03257//EIF4A`translation initiation factor 4A	-	-	XP_028587508.1//eukaryotic initiation factor 4A-II isoform X2`[Podarcis muralis];XP_035413099.1//eukaryotic initiation factor 4A-II isoform X2`[Cygnus atratus];XP_005506650.1//eukaryotic initiation factor 4A-II`[Columba livia]	PF00270.32//DEAD`DEAD/DEAH box helicase;PF04851.18//ResIII`Type III restriction enzyme, res subunit;PF00271.34//Helicase_C`Helicase conserved C-terminal domain	-	tr|A0A493TS49|A0A493TS49_ANAPP//RNA helicase {ECO:0000256|ARBA:ARBA00012552} EC=3.6.4.13 {ECO:0000256|ARBA:ARBA00012552} OS=Anas platyrhynchos platyrhynchos (Northern mallard) Name=EIF4A2 {ECO:0000313|Ensembl:ENSAPLP00000028706} PE=3;tr|U3IGN1|U3IGN1_ANAPP//RNA helicase {ECO:0000256|ARBA:ARBA00012552} EC=3.6.4.13 {ECO:0000256|ARBA:ARBA00012552} OS=Anas platyrhynchos platyrhynchos (Northern mallar…
ENSAPLG00000011787	ENSAPLG00000011787;AL:chr9:9057581:9057684-9059493:9058016:9058075-9059493:-	ENSAPLT00000030793	ENSAPLT00000018275,ENSAPLT00000030793	0.9572934190660256	1.0	0.9313249949171212	0.9589886254222784	0.9690138856267266	0.9705438471291028	0.0033093146999999996	0.3621378621	SEPTIN2	GO:0032391//photoreceptor connecting cilium`cellular_component`The portion of the photoreceptor cell cilium linking the photoreceptor inner and outer segments. It's considered to be equivalent to the ciliary transition zone. [GOC:cilia, PMID:15917207, PMID:22653444, PMID:8718680];GO:0005819//spindle`cellular_component`The array of microtubules and associated molecules that forms between opposite …	K16942//SEPT2`septin 2	ko05100//Bacterial invasion of epithelial cells`Human Diseases`Infectious disease: bacterial;ko05131//Shigellosis`Human Diseases`Infectious disease: bacterial	-	XP_013041716.1//PREDICTED: septin-2`[Anser cygnoides domesticus]	PF00735.21//Septin`Septin;PF01926.26//MMR_HSR1`50S ribosome-binding GTPase	-	tr|U3IWD3|U3IWD3_ANAPP//Septin {ECO:0000256|PIRNR:PIRNR006698} OS=Anas platyrhynchos platyrhynchos (Northern mallard) Name=SEPTIN2 {ECO:0000313|Ensembl:ENSAPLP00000011558} PE=3;tr|A0A493U2I7|A0A493U2I7_ANAPP//Septin 2 {ECO:0000313|Ensembl:ENSAPLP00000032060} OS=Anas platyrhynchos platyrhynchos (Northern mallard) Name=SEPTIN2 {ECO:0000313|Ensembl:ENSAPLP00000032060} PE=3
ENSAPLG00000010292	ENSAPLG00000010292;AL:chr9:15744607:15744885-15758406:15754461:15754465-15758406:-	ENSAPLT00000032458	ENSAPLT00000010797,ENSAPLT00000032458	0.9955467433211572	1.0	0.9896311742739018	1.0	1.0	0.9928668591850088	0.0025629805	0.3346653347	FARSB	GO:0004826//phenylalanine-tRNA ligase activity`molecular_function`Catalysis of the reaction: ATP + L-phenylalanine + tRNA(Phe) = AMP + diphosphate + L-phenylalanyl-tRNA(Phe). [EC:6.1.1.20];GO:0006432//phenylalanyl-tRNA aminoacylation`biological_process`The process of coupling phenylalanine to phenylalanyl-tRNA, catalyzed by phenylalanyl-tRNA synthetase. The phenylalanyl-tRNA synthetase is a class…	K01890//FARSB, pheT`phenylalanyl-tRNA synthetase beta chain [EC:6.1.1.20]	ko00970//Aminoacyl-tRNA biosynthesis`Genetic Information Processing`Translation	-	XP_027319833.2//phenylalanine--tRNA ligase beta subunit isoform X1`[Anas platyrhynchos];XP_032048879.1//phenylalanine--tRNA ligase beta subunit isoform X3`[Aythya fuligula];XP_027319834.2//phenylalanine--tRNA ligase beta subunit isoform X2`[Anas platyrhynchos]	PF18262.4//PhetRS_B1`Phe-tRNA synthetase beta subunit B1 domain;PF03483.20//B3_4`B3/4 domain;PF03484.18//B5`tRNA synthetase B5 domain;PF17759.4//tRNA_synthFbeta`Phenylalanyl tRNA synthetase beta chain CLM domain	-	tr|A0A493TQR5|A0A493TQR5_ANAPP//Phenylalanyl-tRNA synthetase beta subunit {ECO:0000256|ARBA:ARBA00015239} EC=6.1.1.20 {ECO:0000256|ARBA:ARBA00012814} OS=Anas platyrhynchos platyrhynchos (Northern mallard) Name=FARSB {ECO:0000313|Ensembl:ENSAPLP00000028154} PE=3;tr|U3IS68|U3IS68_ANAPP//Phenylalanyl-tRNA synthetase beta subunit {ECO:0000256|ARBA:ARBA00015239} EC=6.1.1.20 {ECO:0000256|ARBA:ARBA00012…
ENSAPLG00000010292	ENSAPLG00000010292;AL:chr9:15744607:15744885-15758406:15757022:15757267-15758406:-	ENSAPLT00000032458	ENSAPLT00000022826,ENSAPLT00000032458	0.9962188188285748	0.9959906985078096	0.9877904662090216	0.97983961220284	0.9908598770317978	1.0	-0.0031001647999999997	0.3346653347	FARSB	GO:0004826//phenylalanine-tRNA ligase activity`molecular_function`Catalysis of the reaction: ATP + L-phenylalanine + tRNA(Phe) = AMP + diphosphate + L-phenylalanyl-tRNA(Phe). [EC:6.1.1.20];GO:0006432//phenylalanyl-tRNA aminoacylation`biological_process`The process of coupling phenylalanine to phenylalanyl-tRNA, catalyzed by phenylalanyl-tRNA synthetase. The phenylalanyl-tRNA synthetase is a class…	K01890//FARSB, pheT`phenylalanyl-tRNA synthetase beta chain [EC:6.1.1.20]	ko00970//Aminoacyl-tRNA biosynthesis`Genetic Information Processing`Translation	-	XP_027319833.2//phenylalanine--tRNA ligase beta subunit isoform X1`[Anas platyrhynchos];XP_032048879.1//phenylalanine--tRNA ligase beta subunit isoform X3`[Aythya fuligula];XP_027319834.2//phenylalanine--tRNA ligase beta subunit isoform X2`[Anas platyrhynchos]	PF18262.4//PhetRS_B1`Phe-tRNA synthetase beta subunit B1 domain;PF03483.20//B3_4`B3/4 domain;PF03484.18//B5`tRNA synthetase B5 domain;PF17759.4//tRNA_synthFbeta`Phenylalanyl tRNA synthetase beta chain CLM domain	-	tr|A0A493TQR5|A0A493TQR5_ANAPP//Phenylalanyl-tRNA synthetase beta subunit {ECO:0000256|ARBA:ARBA00015239} EC=6.1.1.20 {ECO:0000256|ARBA:ARBA00012814} OS=Anas platyrhynchos platyrhynchos (Northern mallard) Name=FARSB {ECO:0000313|Ensembl:ENSAPLP00000028154} PE=3;tr|U3IS68|U3IS68_ANAPP//Phenylalanyl-tRNA synthetase beta subunit {ECO:0000256|ARBA:ARBA00015239} EC=6.1.1.20 {ECO:0000256|ARBA:ARBA00012…
ENSAPLG00000010292	ENSAPLG00000010292;AL:chr9:15744607:15744885-15758406:15757511:15757527-15758406:-	ENSAPLT00000032458	ENSAPLT00000032458,ENSAPLT00000028353	0.9870791103915809	0.9929688477655858	0.9953324333404562	0.9912487148445094	0.9826990582190412	0.9879559011879314	-0.0044922391	0.3346653347	FARSB	GO:0004826//phenylalanine-tRNA ligase activity`molecular_function`Catalysis of the reaction: ATP + L-phenylalanine + tRNA(Phe) = AMP + diphosphate + L-phenylalanyl-tRNA(Phe). [EC:6.1.1.20];GO:0006432//phenylalanyl-tRNA aminoacylation`biological_process`The process of coupling phenylalanine to phenylalanyl-tRNA, catalyzed by phenylalanyl-tRNA synthetase. The phenylalanyl-tRNA synthetase is a class…	K01890//FARSB, pheT`phenylalanyl-tRNA synthetase beta chain [EC:6.1.1.20]	ko00970//Aminoacyl-tRNA biosynthesis`Genetic Information Processing`Translation	-	XP_027319833.2//phenylalanine--tRNA ligase beta subunit isoform X1`[Anas platyrhynchos];XP_032048879.1//phenylalanine--tRNA ligase beta subunit isoform X3`[Aythya fuligula];XP_027319834.2//phenylalanine--tRNA ligase beta subunit isoform X2`[Anas platyrhynchos]	PF18262.4//PhetRS_B1`Phe-tRNA synthetase beta subunit B1 domain;PF03483.20//B3_4`B3/4 domain;PF03484.18//B5`tRNA synthetase B5 domain;PF17759.4//tRNA_synthFbeta`Phenylalanyl tRNA synthetase beta chain CLM domain	-	tr|A0A493TQR5|A0A493TQR5_ANAPP//Phenylalanyl-tRNA synthetase beta subunit {ECO:0000256|ARBA:ARBA00015239} EC=6.1.1.20 {ECO:0000256|ARBA:ARBA00012814} OS=Anas platyrhynchos platyrhynchos (Northern mallard) Name=FARSB {ECO:0000313|Ensembl:ENSAPLP00000028154} PE=3;tr|U3IS68|U3IS68_ANAPP//Phenylalanyl-tRNA synthetase beta subunit {ECO:0000256|ARBA:ARBA00015239} EC=6.1.1.20 {ECO:0000256|ARBA:ARBA00012…
ENSAPLG00000005048	ENSAPLG00000005048;AL:chr10:6396212-6400750:6401963:6396212-6403090:6403223:+	ENSAPLT00000047315	ENSAPLT00000047315,ENSAPLT00000005291	0.040828268772663816	0.02227262867424808	0.014592050010330091	0.012378527858180043	0.04806620674721461	0.0646079945349324	0.0157865939	0.2907092907	ATP11C	GO:0016021//integral component of membrane`cellular_component`The component of a membrane consisting of the gene products and protein complexes having at least some part of their peptide sequence embedded in the hydrophobic region of the membrane. [GOC:dos, GOC:go_curators];GO:0000287//magnesium ion binding`molecular_function`Binding to a magnesium (Mg) ion. [GOC:ai];GO:0140326//ATPase-coupled in…	K01530//E7.6.2.1`phospholipid-translocating ATPase [EC:7.6.2.1]	-	-	XP_032052203.1//phospholipid-transporting ATPase IG isoform X1`[Aythya fuligula];XP_035179421.1//phospholipid-transporting ATPase IG isoform X1`[Oxyura jamaicensis];XP_027320663.1//phospholipid-transporting ATPase IG isoform X2`[Anas platyrhynchos];XP_027320669.1//phospholipid-transporting ATPase IG isoform X7`[Anas platyrhynchos];XP_027320668.1//phospholipid-transporting ATPase IG isoform X6`[An…	PF16209.8//PhoLip_ATPase_N`Phospholipid-translocating ATPase N-terminal;PF00122.23//E1-E2_ATPase`E1-E2 ATPase;PF13246.9//Cation_ATPase`Cation transport ATPase (P-type);PF16212.8//PhoLip_ATPase_C`Phospholipid-translocating P-type ATPase C-terminal	RHD//http://bioinfo.life.hust.edu.cn/AnimalTFDB#!/tf_detail?species=Saimiri_boliviensis_boliviensis&family=RHD	tr|U3IBQ1|U3IBQ1_ANAPP//Phospholipid-transporting ATPase {ECO:0000256|RuleBase:RU362033} EC=7.6.2.1 {ECO:0000256|RuleBase:RU362033} OS=Anas platyrhynchos platyrhynchos (Northern mallard) Name=ATP11C {ECO:0000313|Ensembl:ENSAPLP00000004673} PE=3;tr|A0A493STH2|A0A493STH2_ANAPP//Phospholipid-transporting ATPase {ECO:0000256|RuleBase:RU362033} EC=7.6.2.1 {ECO:0000256|RuleBase:RU362033} OS=Anas platyr…
ENSAPLG00000013746	ENSAPLG00000013746;AL:chr10:7500308-7500893:7500996:7500308-7502717:7502922:+	ENSAPLT00000018508	ENSAPLT00000018508,ENSAPLT00000031118	0.0	0.03808777747013418	0.11368270060659108	0.05813928250439765	0.0	0.0	-0.0312103985	0.3226773227	MOSPD1	GO:0000122//negative regulation of transcription by RNA polymerase II`biological_process`Any process that stops, prevents, or reduces the frequency, rate or extent of transcription mediated by RNA polymerase II. [GOC:go_curators, GOC:txnOH];GO:0016021//integral component of membrane`cellular_component`The component of a membrane consisting of the gene products and protein complexes having at leas…	-	-	-	XP_027320710.1//motile sperm domain-containing protein 1 isoform X2`[Anas platyrhynchos];XP_027320712.1//motile sperm domain-containing protein 1 isoform X4`[Anas platyrhynchos]	PF00635.29//Motile_Sperm`MSP (Major sperm protein) domain	-	tr|U3J242|U3J242_ANAPP//Motile sperm domain-containing protein 1 {ECO:0000256|ARBA:ARBA00020941} OS=Anas platyrhynchos platyrhynchos (Northern mallard) Name=MOSPD1 {ECO:0000313|Ensembl:ENSAPLP00000013569} PE=4;tr|A0A6J3DNL3|A0A6J3DNL3_AYTFU//Motile sperm domain-containing protein 1 {ECO:0000256|ARBA:ARBA00020941} OS=Aythya fuligula (Tufted duck) (Anas fuligula) Name=MOSPD1 {ECO:0000313|RefSeq:XP_…
ENSAPLG00000013746	ENSAPLG00000013746;AL:chr10:7500308-7500893:7500996:7500308-7502717:7503389:+	ENSAPLT00000018508	ENSAPLT00000018508,ENSAPLG00000013746.t1	0.0	0.0034739643617716803	0.010915607081285151	0.005032124243314506	0.0	0.0	-0.0031191491	0.3226773227	MOSPD1	GO:0000122//negative regulation of transcription by RNA polymerase II`biological_process`Any process that stops, prevents, or reduces the frequency, rate or extent of transcription mediated by RNA polymerase II. [GOC:go_curators, GOC:txnOH];GO:0016021//integral component of membrane`cellular_component`The component of a membrane consisting of the gene products and protein complexes having at leas…	-	-	-	XP_027320710.1//motile sperm domain-containing protein 1 isoform X2`[Anas platyrhynchos];XP_027320712.1//motile sperm domain-containing protein 1 isoform X4`[Anas platyrhynchos]	PF00635.29//Motile_Sperm`MSP (Major sperm protein) domain	-	tr|U3J242|U3J242_ANAPP//Motile sperm domain-containing protein 1 {ECO:0000256|ARBA:ARBA00020941} OS=Anas platyrhynchos platyrhynchos (Northern mallard) Name=MOSPD1 {ECO:0000313|Ensembl:ENSAPLP00000013569} PE=4;tr|A0A6J3DNL3|A0A6J3DNL3_AYTFU//Motile sperm domain-containing protein 1 {ECO:0000256|ARBA:ARBA00020941} OS=Aythya fuligula (Tufted duck) (Anas fuligula) Name=MOSPD1 {ECO:0000313|RefSeq:XP_…
ENSAPLG00000020011	ENSAPLG00000020011;AL:chr10:8263130-8267706:8268166:8263130-8271505:8271665:+	ENSAPLT00000022002	ENSAPLT00000032301,ENSAPLT00000022002	0.08817201724724885	0.037494266499864815	0.13427340389239456	0.14430937164380378	0.0	0.10415891694684884	-0.0038237997	0.3606393606	MBNL3	GO:0046872//metal ion binding`molecular_function`Binding to a metal ion. [GOC:ai];GO:0043484//regulation of RNA splicing`biological_process`Any process that modulates the frequency, rate or extent of RNA splicing, the process of removing sections of the primary RNA transcript to remove sequences not present in the mature form of the RNA and joining the remaining sections to form the mature form o…	K14943//MBNL`muscleblind	-	-	KGL90648.1//Muscleblind-like 3, partial`[Charadrius vociferus];XP_033370068.1//muscleblind-like protein 3 isoform X2`[Parus major];EOA99636.1//Muscleblind-like protein 2, partial`[Anas platyrhynchos];XP_005021869.1//muscleblind-like protein 3 isoform X1`[Anas platyrhynchos];XP_019348333.1//PREDICTED: muscleblind-like protein 3 isoform X2`[Alligator mississippiensis]	-	-	tr|A0A7M4FVX9|A0A7M4FVX9_CROPO//Muscleblind like splicing regulator 3 {ECO:0000313|Ensembl:ENSCPRP00005011079} OS=Crocodylus porosus (Saltwater crocodile) (Estuarine crocodile) Name=MBNL3 {ECO:0000313|Ensembl:ENSCPRP00005011079} PE=4;tr|A0A493TJ53|A0A493TJ53_ANAPP//Muscleblind like splicing regulator 3 {ECO:0000313|Ensembl:ENSAPLP00000025879} OS=Anas platyrhynchos platyrhynchos (Northern mallard)…
ENSAPLG00000011134	ENSAPLG00000011134;AL:chr10:12132740-12137033:12138182:12132740-12138234:12139448:+	ENSAPLT00000047973	ENSAPLG00000011134.t1,ENSAPLT00000047973	0.0	0.034624775749180485	0.0	0.03586676945636978	0.014973474048063309	0.0	0.0054051559	0.3706293706	SEPTIN6	GO:0031105//septin complex`cellular_component`A protein complex containing septins. Typically, these complexes contain multiple septins and are oligomeric. [GOC:mah, PMID:15385632];GO:0005525//GTP binding`molecular_function`Binding to GTP, guanosine triphosphate. [GOC:ai];GO:0032173//septin collar`cellular_component`A tubular, hourglass-shaped structure composed of highly ordered arrays of septin…	K16939//SEPT6_8_11`septin 6/8/11	ko05100//Bacterial invasion of epithelial cells`Human Diseases`Infectious disease: bacterial;ko05131//Shigellosis`Human Diseases`Infectious disease: bacterial	-	XP_013039111.1//PREDICTED: septin-6 isoform X6`[Anser cygnoides domesticus];XP_013039109.1//PREDICTED: septin-6 isoform X4`[Anser cygnoides domesticus];XP_008638694.1//PREDICTED: septin-6 isoform X1`[Corvus brachyrhynchos];XP_009329224.1//PREDICTED: septin-6 isoform X4`[Pygoscelis adeliae]	PF00735.21//Septin`Septin	-	tr|A0A493TIK0|A0A493TIK0_ANAPP//Septin {ECO:0000256|PIRNR:PIRNR006698} OS=Anas platyrhynchos platyrhynchos (Northern mallard) Name=SEPTIN6 {ECO:0000313|Ensembl:ENSAPLP00000025465} PE=3;tr|U3IUI2|U3IUI2_ANAPP//Septin {ECO:0000256|PIRNR:PIRNR006698} OS=Anas platyrhynchos platyrhynchos (Northern mallard) Name=SEPTIN6 {ECO:0000313|Ensembl:ENSAPLP00000010905} PE=3;tr|A0A1L1RLQ3|A0A1L1RLQ3_CHICK//Septi…
ENSAPLG00000011134	ENSAPLG00000011134;AL:chr10:12132740-12137033:12138182:12132740-12139644:12140138:+	ENSAPLT00000047973	ENSAPLT00000047973,ENSAPLG00000011134.t2	0.0	0.014923434364769247	0.0	0.013747364226310342	0.006923181824956957	0.0	0.0019157039000000002	0.3706293706	SEPTIN6	GO:0031105//septin complex`cellular_component`A protein complex containing septins. Typically, these complexes contain multiple septins and are oligomeric. [GOC:mah, PMID:15385632];GO:0005525//GTP binding`molecular_function`Binding to GTP, guanosine triphosphate. [GOC:ai];GO:0032173//septin collar`cellular_component`A tubular, hourglass-shaped structure composed of highly ordered arrays of septin…	K16939//SEPT6_8_11`septin 6/8/11	ko05100//Bacterial invasion of epithelial cells`Human Diseases`Infectious disease: bacterial;ko05131//Shigellosis`Human Diseases`Infectious disease: bacterial	-	XP_013039111.1//PREDICTED: septin-6 isoform X6`[Anser cygnoides domesticus];XP_013039109.1//PREDICTED: septin-6 isoform X4`[Anser cygnoides domesticus];XP_008638694.1//PREDICTED: septin-6 isoform X1`[Corvus brachyrhynchos];XP_009329224.1//PREDICTED: septin-6 isoform X4`[Pygoscelis adeliae]	PF00735.21//Septin`Septin	-	tr|A0A493TIK0|A0A493TIK0_ANAPP//Septin {ECO:0000256|PIRNR:PIRNR006698} OS=Anas platyrhynchos platyrhynchos (Northern mallard) Name=SEPTIN6 {ECO:0000313|Ensembl:ENSAPLP00000025465} PE=3;tr|U3IUI2|U3IUI2_ANAPP//Septin {ECO:0000256|PIRNR:PIRNR006698} OS=Anas platyrhynchos platyrhynchos (Northern mallard) Name=SEPTIN6 {ECO:0000313|Ensembl:ENSAPLP00000010905} PE=3;tr|A0A1L1RLQ3|A0A1L1RLQ3_CHICK//Septi…
ENSAPLG00000011134	ENSAPLG00000011134;AL:chr10:12132740-12138234:12139448:12132740-12139644:12140138:+	ENSAPLG00000011134.t1	ENSAPLG00000011134.t1,ENSAPLG00000011134.t2	0.2122333040397337	0.29695521797084795	0.3155238611677917	0.27256507231293764	0.3144181246155629	0.3607722343457398	0.0410143494	0.2982017982	SEPTIN6	GO:0031105//septin complex`cellular_component`A protein complex containing septins. Typically, these complexes contain multiple septins and are oligomeric. [GOC:mah, PMID:15385632];GO:0005525//GTP binding`molecular_function`Binding to GTP, guanosine triphosphate. [GOC:ai];GO:0032173//septin collar`cellular_component`A tubular, hourglass-shaped structure composed of highly ordered arrays of septin…	K16939//SEPT6_8_11`septin 6/8/11	ko05100//Bacterial invasion of epithelial cells`Human Diseases`Infectious disease: bacterial;ko05131//Shigellosis`Human Diseases`Infectious disease: bacterial	-	XP_013039111.1//PREDICTED: septin-6 isoform X6`[Anser cygnoides domesticus];XP_013039109.1//PREDICTED: septin-6 isoform X4`[Anser cygnoides domesticus];XP_008638694.1//PREDICTED: septin-6 isoform X1`[Corvus brachyrhynchos];XP_009329224.1//PREDICTED: septin-6 isoform X4`[Pygoscelis adeliae]	PF00735.21//Septin`Septin	-	tr|A0A493TIK0|A0A493TIK0_ANAPP//Septin {ECO:0000256|PIRNR:PIRNR006698} OS=Anas platyrhynchos platyrhynchos (Northern mallard) Name=SEPTIN6 {ECO:0000313|Ensembl:ENSAPLP00000025465} PE=3;tr|U3IUI2|U3IUI2_ANAPP//Septin {ECO:0000256|PIRNR:PIRNR006698} OS=Anas platyrhynchos platyrhynchos (Northern mallard) Name=SEPTIN6 {ECO:0000313|Ensembl:ENSAPLP00000010905} PE=3;tr|A0A1L1RLQ3|A0A1L1RLQ3_CHICK//Septi…
ENSAPLG00000009809	ENSAPLG00000009809;AL:chr10:18309568-18311687:18311920:18309568-18331982:18332452:+	ENSAPLT00000010225	ENSAPLT00000010225,ENSAPLT00000035758	0.9976307467765838	0.9925206176714444	0.99481898225915	0.9916510815503214	0.9964779689116064	0.9935467497492352	-0.0010981822	0.3726273726	-	GO:0003723//RNA binding`molecular_function`Binding to an RNA molecule or a portion thereof. [GOC:jl, GOC:mah]	K07575//MCTS, TMA20`malignant T-cell-amplified sequence	-	-	XP_027321008.1//malignant T-cell-amplified sequence 1`[Anas platyrhynchos]	PF17832.4//Pre-PUA`Pre-PUA-like domain;PF01472.23//PUA`PUA domain	-	tr|U3IQK7|U3IQK7_ANAPP//Malignant T-cell-amplified sequence {ECO:0000256|PIRNR:PIRNR005067} OS=Anas platyrhynchos platyrhynchos (Northern mallard) PE=3;tr|A0A493TRP3|A0A493TRP3_ANAPP//Malignant T-cell-amplified sequence {ECO:0000256|PIRNR:PIRNR005067} OS=Anas platyrhynchos platyrhynchos (Northern mallard) PE=3
ENSAPLG00000003903	ENSAPLG00000003903;AL:chr10:51613:51853-62419:59971:60730-62419:-	ENSAPLT00000004009	ENSAPLT00000042455,ENSAPLT00000004009	0.9377761418160036	0.9318042278682476	0.917167296302906	0.9254392109913856	0.9451960320720242	0.927265799261802	0.0037177921	0.35814185810000004	-	GO:0006364//rRNA processing`biological_process`Any process involved in the conversion of a primary ribosomal RNA (rRNA) transcript into one or more mature rRNA molecules. [GOC:curators]	K16912//LAS1`ribosomal biogenesis protein LAS1	-	-	XP_027321035.1//ribosomal biogenesis protein LAS1L isoform X3`[Anas platyrhynchos];XP_027321033.1//ribosomal biogenesis protein LAS1L isoform X2`[Anas platyrhynchos];XP_038040608.1//ribosomal biogenesis protein LAS1L isoform X1`[Anas platyrhynchos]	-	-	tr|A0A493TBK8|A0A493TBK8_ANAPP//Uncharacterized protein {ECO:0000313|Ensembl:ENSAPLP00000023045} OS=Anas platyrhynchos platyrhynchos (Northern mallard) PE=4;tr|U3I837|U3I837_ANAPP//Uncharacterized protein {ECO:0000313|Ensembl:ENSAPLP00000003408} OS=Anas platyrhynchos platyrhynchos (Northern mallard) PE=4;tr|A0A493TTU0|A0A493TTU0_ANAPP//Uncharacterized protein {ECO:0000313|Ensembl:ENSAPLP000000293…
ENSAPLG00000006258	ENSAPLG00000006258;AL:chr10:2674362:2674766-2679321:2677344:2677947-2679321:-	ENSAPLT00000021862	ENSAPLT00000021862,ENSAPLT00000044947	0.9867778270453392	0.9881919579568248	1.0	0.984196895231426	1.0	1.0	0.0030757034	0.3606393606	-	GO:0007264//small GTPase mediated signal transduction`biological_process`Any series of molecular signals in which a small monomeric GTPase relays one or more of the signals. [GOC:mah]	K23460//CHM, CHML`Rab proteins geranylgeranyltransferase component A	-	-	XP_038039931.1//rab proteins geranylgeranyltransferase component A 1`[Anas platyrhynchos]	PF00996.21//GDI`GDP dissociation inhibitor	-	tr|A0A493TV00|A0A493TV00_ANAPP//Uncharacterized protein {ECO:0000313|Ensembl:ENSAPLP00000029712} OS=Anas platyrhynchos platyrhynchos (Northern mallard) PE=3;tr|A0A493TLH1|A0A493TLH1_ANAPP//Rab proteins geranylgeranyltransferase component A {ECO:0000256|PIRNR:PIRNR016550} OS=Anas platyrhynchos platyrhynchos (Northern mallard) PE=3;tr|A0A493SY43|A0A493SY43_ANAPP//Uncharacterized protein {ECO:000031…
ENSAPLG00000014748	ENSAPLG00000014748;AL:chr10:7617299:7617771-7621041:7620392:7620748-7621041:-	ENSAPLT00000047113	ENSAPLT00000047113,ENSAPLT00000015392	0.7346043447397859	0.7257737322563184	0.6036342890336501	0.7430859003935406	0.5913789063680981	0.8274561149657319	0.0326361852	0.1973026973	PHF6	GO:0046872//metal ion binding`molecular_function`Binding to a metal ion. [GOC:ai]	K23310//PHF6`PHD finger protein 6	ko03082//ATP-dependent chromatin remodeling`Genetic Information Processing`Chromosome	-	XP_004940719.1//PHD finger protein 6 isoform X1`[Gallus gallus];XP_004940720.1//PHD finger protein 6 isoform X2`[Gallus gallus]	PF13832.9//zf-HC5HC2H_2`PHD-zinc-finger like domain;PF13771.9//zf-HC5HC2H`PHD-like zinc-binding domain	MBD//http://bioinfo.life.hust.edu.cn/AnimalTFDB#!/tf_detail?species=Ailuropoda_melanoleuca&family=MBD	tr|A0A663FL36|A0A663FL36_AQUCH//PHD finger protein 6 {ECO:0000313|Ensembl:ENSACCP00020024502} OS=Aquila chrysaetos chrysaetos Name=PHF6 {ECO:0000313|Ensembl:ENSACCP00020024502} PE=4;tr|A0A6J0HHD1|A0A6J0HHD1_9PASS//PHD finger protein 6 isoform X1 {ECO:0000313|RefSeq:XP_017673961.1, ECO:0000313|RefSeq:XP_017673969.1} OS=Lepidothrix coronata (blue-crowned manakin) ECO:0000313|RefSeq:XP_017673969.1, …
ENSAPLG00000006408	ENSAPLG00000006408;AL:chr10:11535246:11535633-11536622:11536150:11536208-11536622:-	ENSAPLT00000040921	ENSAPLT00000006650,ENSAPLT00000040921	0.9802731884723944	0.9735061202942122	1.0	0.9674681237211796	0.992161760413115	0.9857220095759154	-0.0028091384000000002	0.34765234770000003	HDAC8	GO:0006325//chromatin organization`biological_process`Any process that results in the specification, formation or maintenance of the physical structure of eukaryotic chromatin. [GOC:mah, GOC:vw, PMID:20404130]	K11405//HDAC8`histone deacetylase 8 [EC:3.5.1.98]	ko04110//Cell cycle`Cellular Processes`Cell growth and death;ko04613//Neutrophil extracellular trap formation`Organismal Systems`Immune system;ko05034//Alcoholism`Human Diseases`Substance dependence;ko05203//Viral carcinogenesis`Human Diseases`Cancer: overview	-	XP_027320757.1//histone deacetylase 8 isoform X2`[Anas platyrhynchos]	PF00850.22//Hist_deacetyl`Histone deacetylase domain	-	tr|A0A8C3BA38|A0A8C3BA38_CAIMO//Uncharacterized protein {ECO:0000313|Ensembl:ENSCMMP00000002095} OS=Cairina moschata domestica (Muscovy Duck (domestic type)) PE=4;tr|U3IFJ1|U3IFJ1_ANAPP//Histone deacetylase 8 {ECO:0000256|PIRNR:PIRNR037913} Short=HD8 {ECO:0000256|PIRNR:PIRNR037913} EC=3.5.1.98 {ECO:0000256|PIRNR:PIRNR037913} OS=Anas platyrhynchos platyrhynchos (Northern mallard) PE=3
ENSAPLG00000003811	ENSAPLG00000003811;AL:chr10:14253742:14254296-14256286:14255288:14255428-14256286:-	ENSAPLT00000018067	ENSAPLT00000003949,ENSAPLT00000018067	1.0	0.9863476259626924	0.9924529075460956	0.977755049234772	0.9739225376691756	0.9942644118174068	-0.0109528449	0.29420579420000004	FMR1	GO:0032433//filopodium tip`cellular_component`The end of a filopodium distal to the body of the cell. [GOC:mah];GO:0043204//perikaryon`cellular_component`The portion of the cell soma (neuronal cell body) that excludes the nucleus. [GOC:jl];GO:0043197//dendritic spine`cellular_component`A small, membranous protrusion from a dendrite that forms a postsynaptic compartment, typically receiving input …	K15516//FMR`fragile X mental retardation protein	-	-	XP_032051976.1//synaptic functional regulator FMR1 isoform X1`[Aythya fuligula];XP_032051978.1//synaptic functional regulator FMR1 isoform X3`[Aythya fuligula]	PF18336.4//Tudor_FRX1`Fragile X mental retardation Tudor domain;PF05641.15//Agenet`Agenet domain;PF17904.4//KH_9`FMRP KH0 domain;PF00013.32//KH_1`KH domain;PF12235.11//FXMRP1_C_core`Fragile X-related 1 protein core C terminal;PF16098.8//FXMR_C2`Fragile X-related mental retardation protein C-terminal region 2	-	tr|A0A6J3DKH6|A0A6J3DKH6_AYTFU//Synaptic functional regulator FMR1 {ECO:0000256|ARBA:ARBA00016411} OS=Aythya fuligula (Tufted duck) (Anas fuligula) Name=FMR1 {ECO:0000313|RefSeq:XP_032051976.1} PE=3;tr|U3I7X8|U3I7X8_ANAPP//Synaptic functional regulator FMR1 {ECO:0000256|ARBA:ARBA00016411} OS=Anas platyrhynchos platyrhynchos (Northern mallard) Name=FMR1 {ECO:0000313|Ensembl:ENSAPLP00000003349} PE=3
ENSAPLG00000007136	ENSAPLG00000007136;AL:chr10:16885242:16885436-16887116:16886298:16886526-16887116:-	ENSAPLT00000007427	ENSAPLT00000040347,ENSAPLT00000007427	0.9965652794428006	0.9963951059398292	0.9834771113431372	0.9872392141097618	1.0	0.996193308087717	0.0023316751999999997	0.34165834170000003	MAGT1	GO:0016021//integral component of membrane`cellular_component`The component of a membrane consisting of the gene products and protein complexes having at least some part of their peptide sequence embedded in the hydrophobic region of the membrane. [GOC:dos, GOC:go_curators];GO:0050890//cognition`biological_process`The operation of the mind by which an organism becomes aware of objects of thought …	K19478//MAGT1, TUSC3`dolichyl-diphosphooligosaccharide---protein glycosyltransferase subunit MAGT1/TUSC3	ko00510//N-Glycan biosynthesis`Metabolism`Glycan biosynthesis and metabolism;ko00513//Various types of N-glycan biosynthesis`Metabolism`Glycan biosynthesis and metabolism;ko04141//Protein processing in endoplasmic reticulum`Genetic Information Processing`Folding, sorting and degradation	-	XP_027320962.2//magnesium transporter protein 1 isoform X1`[Anas platyrhynchos]	PF04756.16//OST3_OST6`OST3 / OST6 family, transporter family	-	tr|U3IHQ6|U3IHQ6_ANAPP//Dolichyl-diphosphooligosaccharide--protein glycosyltransferase subunit MAGT1 {ECO:0000256|ARBA:ARBA00014247} Magnesium transporter protein 1 {ECO:0000256|ARBA:ARBA00020885} OS=Anas platyrhynchos platyrhynchos (Northern mallard) Name=MAGT1 {ECO:0000313|Ensembl:ENSAPLP00000006778} PE=3;tr|A0A493TDC6|A0A493TDC6_ANAPP//Dolichyl-diphosphooligosaccharide--protein glycosyltransfe…
ENSAPLG00000009185	ENSAPLG00000009185;AL:chr10:18249336:18249534-18254563:18252391:18253270-18254563:-	ENSAPLT00000009572	ENSAPLT00000042489,ENSAPLT00000009572	0.3758418451723292	0.3116292747946474	0.3813903488389841	0.3398390808995362	0.4892315151279295	0.4430110401583669	0.0677400558	0.0324675325	LAMP2	GO:0005765//lysosomal membrane`cellular_component`The lipid bilayer surrounding the lysosome and separating its contents from the cell cytoplasm. [GOC:ai];GO:0016021//integral component of membrane`cellular_component`The component of a membrane consisting of the gene products and protein complexes having at least some part of their peptide sequence embedded in the hydrophobic region of the membra…	K22194//SSPN`sarcospan;K06528//LAMP1_2, CD107`lysosomal-associated membrane protein 1/2	ko04140//Autophagy - animal`Cellular Processes`Transport and catabolism;ko04142//Lysosome`Cellular Processes`Transport and catabolism;ko04145//Phagosome`Cellular Processes`Transport and catabolism;ko05152//Tuberculosis`Human Diseases`Infectious disease: bacterial	-	XP_038039992.1//transmembrane protein 255A isoform X5`[Anas platyrhynchos];XP_027320778.1//lysosome-associated membrane glycoprotein 2 isoform X1`[Anas platyrhynchos];XP_012957500.2//transmembrane protein 255A isoform X3`[Anas platyrhynchos];XP_027320780.1//lysosome-associated membrane glycoprotein 2 isoform X3`[Anas platyrhynchos]	PF14967.9//FAM70`FAM70 protein;PF01299.20//Lamp`Lysosome-associated membrane glycoprotein (Lamp)	-	tr|A0A493T3Q7|A0A493T3Q7_ANAPP//Lysosomal associated membrane protein 2 {ECO:0000313|Ensembl:ENSAPLP00000020353} OS=Anas platyrhynchos platyrhynchos (Northern mallard) Name=LAMP2 {ECO:0000313|Ensembl:ENSAPLP00000020353} PE=3;tr|A0A8B9V6K2|A0A8B9V6K2_9AVES//Transmembrane protein 255A {ECO:0000313|Ensembl:ENSAZOP00000019829} OS=Anas zonorhyncha (Eastern spot-billed duck) PE=4;tr|A0A493TTC7|A0A493TT…
ENSAPLG00000008541	ENSAPLG00000008541;AL:chr11:4024594:4026867-4031581:4031460:4031520-4031581:-	ENSAPLG00000008541.t1	ENSAPLG00000008541.t1,ENSAPLT00000008981	1.0	1.0	0.9870793043919316	1.0	1.0	1.0	0.0043068985	0.3556443556	ALDH1A2	GO:0016620//oxidoreductase activity, acting on the aldehyde or oxo group of donors, NAD or NADP as acceptor`molecular_function`Catalysis of an oxidation-reduction (redox) reaction in which an aldehyde or ketone (oxo) group acts as a hydrogen or electron donor and reduces NAD or NADP. [GOC:jl];GO:0016331//morphogenesis of embryonic epithelium`biological_process`The process in which the anatomical …	K07249//ALDH1A`retinal dehydrogenase [EC:1.2.1.36]	ko00830//Retinol metabolism`Metabolism`Metabolism of cofactors and vitamins;ko01100//Metabolic pathways`Metabolism`Global and overview maps	-	XP_019136317.1//retinal dehydrogenase 2 isoform X2`[Corvus cornix cornix];XP_005011993.2//retinal dehydrogenase 2 isoform X1`[Anas platyrhynchos]	PF00171.25//Aldedh`Aldehyde dehydrogenase family	-	tr|A0A493SSM0|A0A493SSM0_ANAPP//Aldehyde dehydrogenase 1 family member A2 {ECO:0000313|Ensembl:ENSAPLP00000016495} OS=Anas platyrhynchos platyrhynchos (Northern mallard) Name=ALDH1A2 {ECO:0000313|Ensembl:ENSAPLP00000016495} PE=3;tr|U3IM33|U3IM33_ANAPP//Aldehyde dehydrogenase 1 family member A2 {ECO:0000313|Ensembl:ENSAPLP00000008305} OS=Anas platyrhynchos platyrhynchos (Northern mallard) Name=ALD…
ENSAPLG00000015397	ENSAPLG00000015397;AL:chr11:8395731:8395769-8460671:8455413:8455925-8460671:-	ENSAPLT00000036637	ENSAPLT00000019362,ENSAPLT00000036637	0.01388918892077477	0.002407393825327693	0.004836831246503578	0.006527441165676471	0.0	0.0	-0.0048686576	0.3456543457	TSPAN3	GO:0016021//integral component of membrane`cellular_component`The component of a membrane consisting of the gene products and protein complexes having at least some part of their peptide sequence embedded in the hydrophobic region of the membrane. [GOC:dos, GOC:go_curators]	K17293//TSPAN3`tetraspanin-3	-	-	XP_027321410.1//tetraspanin-3`[Anas platyrhynchos];EOA97383.1//Tetraspanin-3, partial`[Anas platyrhynchos]	PF00335.23//Tetraspanin`Tetraspanin family	TEA//http://bioinfo.life.hust.edu.cn/AnimalTFDB#!/tf_detail?species=Oryctolagus_cuniculus&family=TEA	tr|A0A493SWY4|A0A493SWY4_ANAPP//Tetraspanin {ECO:0000256|RuleBase:RU361218} OS=Anas platyrhynchos platyrhynchos (Northern mallard) Name=TSPAN3 {ECO:0000313|Ensembl:ENSAPLP00000018008} PE=3;tr|A0A493T820|A0A493T820_ANAPP//Tetraspanin {ECO:0000256|RuleBase:RU361218} OS=Anas platyrhynchos platyrhynchos (Northern mallard) Name=TSPAN3 {ECO:0000313|Ensembl:ENSAPLP00000022027} PE=3;tr|U3J6Y9|U3J6Y9_ANAP…
ENSAPLG00000015397	ENSAPLG00000015397;AL:chr11:8405774:8405866-8460671:8455413:8455925-8460671:-	ENSAPLT00000016061,ENSAPLT00000028835	ENSAPLT00000028835,ENSAPLT00000016061,ENSAPLT00000019362	0.0	0.009282619108935582	0.0	0.0	0.0	0.002584012079664061	-0.0022328689999999997	0.3456543457	TSPAN3	GO:0016021//integral component of membrane`cellular_component`The component of a membrane consisting of the gene products and protein complexes having at least some part of their peptide sequence embedded in the hydrophobic region of the membrane. [GOC:dos, GOC:go_curators]	K17293//TSPAN3`tetraspanin-3	-	-	XP_027321410.1//tetraspanin-3`[Anas platyrhynchos];EOA97383.1//Tetraspanin-3, partial`[Anas platyrhynchos]	PF00335.23//Tetraspanin`Tetraspanin family	TEA//http://bioinfo.life.hust.edu.cn/AnimalTFDB#!/tf_detail?species=Oryctolagus_cuniculus&family=TEA	tr|A0A493SWY4|A0A493SWY4_ANAPP//Tetraspanin {ECO:0000256|RuleBase:RU361218} OS=Anas platyrhynchos platyrhynchos (Northern mallard) Name=TSPAN3 {ECO:0000313|Ensembl:ENSAPLP00000018008} PE=3;tr|A0A493T820|A0A493T820_ANAPP//Tetraspanin {ECO:0000256|RuleBase:RU361218} OS=Anas platyrhynchos platyrhynchos (Northern mallard) Name=TSPAN3 {ECO:0000313|Ensembl:ENSAPLP00000022027} PE=3;tr|U3J6Y9|U3J6Y9_ANAP…
ENSAPLG00000015397	ENSAPLG00000015397;AL:chr11:8455413:8455925-8460671:8459727:8459781-8460671:-	ENSAPLT00000019362	ENSAPLT00000019362,ENSAPLT00000030516	0.937957915159084	0.9696960909877126	0.9559977107562064	0.9970534174003703	0.9778258433433624	0.9816486622335012	0.0309587354	0.2442557443	TSPAN3	GO:0016021//integral component of membrane`cellular_component`The component of a membrane consisting of the gene products and protein complexes having at least some part of their peptide sequence embedded in the hydrophobic region of the membrane. [GOC:dos, GOC:go_curators]	K17293//TSPAN3`tetraspanin-3	-	-	XP_027321410.1//tetraspanin-3`[Anas platyrhynchos];EOA97383.1//Tetraspanin-3, partial`[Anas platyrhynchos]	PF00335.23//Tetraspanin`Tetraspanin family	TEA//http://bioinfo.life.hust.edu.cn/AnimalTFDB#!/tf_detail?species=Oryctolagus_cuniculus&family=TEA	tr|A0A493SWY4|A0A493SWY4_ANAPP//Tetraspanin {ECO:0000256|RuleBase:RU361218} OS=Anas platyrhynchos platyrhynchos (Northern mallard) Name=TSPAN3 {ECO:0000313|Ensembl:ENSAPLP00000018008} PE=3;tr|A0A493T820|A0A493T820_ANAPP//Tetraspanin {ECO:0000256|RuleBase:RU361218} OS=Anas platyrhynchos platyrhynchos (Northern mallard) Name=TSPAN3 {ECO:0000313|Ensembl:ENSAPLP00000022027} PE=3;tr|U3J6Y9|U3J6Y9_ANAP…
ENSAPLG00000004728	ENSAPLG00000004728;AL:chr11:20761667:20762360-20763289:20762666:20762755-20763289:-	ENSAPLG00000004728.t1	ENSAPLG00000004728.t1,ENSAPLT00000004933	0.9950937117209744	1.0	1.0	0.9913435706706318	1.0	0.9958100829759368	-0.0026466859999999997	0.3446553447	-	GO:0006355//regulation of transcription, DNA-templated`biological_process`Any process that modulates the frequency, rate or extent of cellular DNA-templated transcription. [GOC:go_curators, GOC:txnOH]	K11339//MORF4L1, MRG15, EAF3`mortality factor 4-like protein 1	ko03082//ATP-dependent chromatin remodeling`Genetic Information Processing`Chromosome	-	XP_013048706.1//PREDICTED: mortality factor 4-like protein 1 isoform X2`[Anser cygnoides domesticus];XP_013048707.1//PREDICTED: mortality factor 4-like protein 1 isoform X3`[Anser cygnoides domesticus];XP_027645378.1//mortality factor 4-like protein 1 isoform X1`[Falco peregrinus];XP_013048708.1//PREDICTED: mortality factor 4-like protein 1 isoform X4`[Anser cygnoides domesticus]	PF11717.11//Tudor-knot`RNA binding activity-knot of a chromodomain;PF05712.16//MRG`MRG	-	tr|A0A493TKD6|A0A493TKD6_ANAPP//Mortality factor 4 like 1 {ECO:0000313|Ensembl:ENSAPLP00000026319} OS=Anas platyrhynchos platyrhynchos (Northern mallard) PE=4;tr|A0A493TQS0|A0A493TQS0_ANAPP//Mortality factor 4 like 1 {ECO:0000313|Ensembl:ENSAPLP00000028159} OS=Anas platyrhynchos platyrhynchos (Northern mallard) PE=4;tr|A0A493T8S8|A0A493T8S8_ANAPP//Mortality factor 4 like 1 {ECO:0000313|Ensembl:EN…
ENSAPLG00000004612	ENSAPLG00000004612;AL:chr11:10531127-10531310:10531553:10531127-10534827:10535894:+	ENSAPLT00000004789	ENSAPLT00000004789,ENSAPLT00000019303	0.1492394330037821	0.02404448661507566	0.07396983894789655	0.05490355893331715	0.07047350320113997	0.043230529664587035	-0.0262153889	0.2252747253	TRIP4	GO:0006355//regulation of transcription, DNA-templated`biological_process`Any process that modulates the frequency, rate or extent of cellular DNA-templated transcription. [GOC:go_curators, GOC:txnOH];GO:0005634//nucleus`cellular_component`A membrane-bounded organelle of eukaryotic cells in which chromosomes are housed and replicated. In most cells, the nucleus contains all of the cell's chromoso…	K23398//TRIP4`activating signal cointegrator 1	-	-	XP_021126361.1//activating signal cointegrator 1 isoform X2`[Anas platyrhynchos];XP_005017260.1//activating signal cointegrator 1 isoform X1`[Anas platyrhynchos]	PF06221.16//zf-C2HC5`Putative zinc finger motif, C2HC5-type;PF04266.17//ASCH`ASCH domain	-	tr|A0A8B9T1R2|A0A8B9T1R2_ANAPL//Thyroid hormone receptor interactor 4 {ECO:0000313|Ensembl:ENSAPLP00020014687} OS=Anas platyrhynchos (Mallard) (Anas boschas) Name=TRIP4 {ECO:0000313|Ensembl:ENSAPLP00020014687} PE=4;tr|U3IAA9|U3IAA9_ANAPP//Thyroid hormone receptor interactor 4 {ECO:0000313|Ensembl:ENSAPLP00000004180} OS=Anas platyrhynchos platyrhynchos (Northern mallard) Name=TRIP4 {ECO:0000313|En…
ENSAPLG00000012920	ENSAPLG00000012920;AL:chr12:156791:157856-165007:163632:164386-165007:-	ENSAPLT00000032210	ENSAPLT00000032210,ENSAPLT00000024410	0.0227086085349447	0.038709270586539585	0.013194544924647065	0.08674706399477042	0.10004546707866292	0.07878726383505491	0.0636557903	0.22877122879999998	DPY19L3	GO:0016021//integral component of membrane`cellular_component`The component of a membrane consisting of the gene products and protein complexes having at least some part of their peptide sequence embedded in the hydrophobic region of the membrane. [GOC:dos, GOC:go_curators]	K24553//DPY19L`C-mannosyltransferase DPY19L [EC:2.4.1.-]	-	-	XP_021128581.1//probable C-mannosyltransferase DPY19L3 isoform X1`[Anas platyrhynchos];XP_027322625.1//probable C-mannosyltransferase DPY19L3 isoform X3`[Anas platyrhynchos]	PF10034.12//Dpy19`Q-cell neuroblast polarisation	-	tr|A0A8B9VTH4|A0A8B9VTH4_9AVES//Dpy-19 like C-mannosyltransferase 3 {ECO:0000313|Ensembl:ENSAZOP00000027915} OS=Anas zonorhyncha (Eastern spot-billed duck) PE=4;tr|A0A8B9ZZM3|A0A8B9ZZM3_9AVES//Dpy-19 like C-mannosyltransferase 3 {ECO:0000313|Ensembl:ENSAZOP00000027931} OS=Anas zonorhyncha (Eastern spot-billed duck) PE=4;tr|A0A8B9VVV2|A0A8B9VVV2_9AVES//Dpy-19 like C-mannosyltransferase 3 {ECO:0000…
ENSAPLG00000012920	ENSAPLG00000012920;AL:chr12:162016:162213-165007:163632:164386-165007:-	ENSAPLT00000013474	ENSAPLT00000013474,ENSAPLT00000024410	0.031896445033400445	0.0543163268019036	0.0	0.032573999254992984	0.0	0.02942517175231405	-0.008071200300000001	0.3406593407	DPY19L3	GO:0016021//integral component of membrane`cellular_component`The component of a membrane consisting of the gene products and protein complexes having at least some part of their peptide sequence embedded in the hydrophobic region of the membrane. [GOC:dos, GOC:go_curators]	K24553//DPY19L`C-mannosyltransferase DPY19L [EC:2.4.1.-]	-	-	XP_021128581.1//probable C-mannosyltransferase DPY19L3 isoform X1`[Anas platyrhynchos];XP_027322625.1//probable C-mannosyltransferase DPY19L3 isoform X3`[Anas platyrhynchos]	PF10034.12//Dpy19`Q-cell neuroblast polarisation	-	tr|A0A8B9VTH4|A0A8B9VTH4_9AVES//Dpy-19 like C-mannosyltransferase 3 {ECO:0000313|Ensembl:ENSAZOP00000027915} OS=Anas zonorhyncha (Eastern spot-billed duck) PE=4;tr|A0A8B9ZZM3|A0A8B9ZZM3_9AVES//Dpy-19 like C-mannosyltransferase 3 {ECO:0000313|Ensembl:ENSAZOP00000027931} OS=Anas zonorhyncha (Eastern spot-billed duck) PE=4;tr|A0A8B9VVV2|A0A8B9VVV2_9AVES//Dpy-19 like C-mannosyltransferase 3 {ECO:0000…
ENSAPLG00000009799	ENSAPLG00000009799;AL:chr12:2459221:2459613-2476800:2470526:2471089-2476800:-	ENSAPLT00000030305	ENSAPLT00000010197,ENSAPLT00000030305	0.0	0.0	0.037681371193183696	0.0	0.045980390777757466	0.07654893731092156	0.0282826523	0.13936063939999999	C16orf87	-	-	-	-	XP_027323014.1//UPF0547 protein C16orf87 homolog isoform X3`[Anas platyrhynchos];XP_037264592.1//UPF0547 protein C16orf87 homolog isoform X2`[Falco rusticolus]	PF10571.12//UPF0547`Uncharacterised protein family UPF0547	-	tr|A0A493T8A2|A0A493T8A2_ANAPP//Chromosome 16 open reading frame 87 {ECO:0000313|Ensembl:ENSAPLP00000021948} OS=Anas platyrhynchos platyrhynchos (Northern mallard) Name=C16orf87 {ECO:0000313|Ensembl:ENSAPLP00000021948} PE=3;tr|A0A6J3DQ67|A0A6J3DQ67_AYTFU//UPF0547 protein C16orf87 homolog isoform X1 {ECO:0000313|RefSeq:XP_032051448.1} OS=Aythya fuligula (Tufted duck) (Anas fuligula) Name=C12H16orf…
[truncated: 80 more rows]
