# Supplementary material for: Exploring Gene Expression and Alternative Splicing in Duck Embryonic Myoblasts via Full-Length Transcriptome Sequencing
Source: Vet Sci. 2024 Nov 27;11(12):601. doi: 10.3390/vetsci11120601 (PMC11680404; doi:10.3390/vetsci11120601)
Supplement: Supplementary file 1 [file vetsci-11-00601-s001.zip › Table S5 MX_gene.dpsi.add_info.xls]

gene_id	event_id	alternative_transcripts	total_transcripts	GM1-PSI	GM2-PSI	GM3-PSI	DM1-PSI	DM2-PSI	DM3-PSI	dpsi	diffAS-pvalue	gene_name	go	kegg	pathway	cog	nr	pfam	tf	uniprot
ENSAPLG00000004483	ENSAPLG00000004483;MX:Z:13106217-13106348:13106423-13107115:13106217-13106856:13106931-13107115:-	ENSAPLT00000004598,ENSAPLT00000031494	ENSAPLT00000004598,ENSAPLG00000004483.t1,ENSAPLT00000012870,ENSAPLT00000031494	0.4420449059036981	0.3807098040308429	0.4313784585657158	0.5296396458733874	0.4943805062181629	0.4174013484244648	0.062429444	0.0994623656	TPM2	GO:0005737//cytoplasm`cellular_component`The contents of a cell excluding the plasma membrane and nucleus, but including other subcellular structures. [ISBN:0198547684];GO:0007015//actin filament organization`biological_process`A process that is carried out at the cellular level which results in the assembly, arrangement of constituent parts, or disassembly of cytoskeletal structures comprising a…	K10374//TPM2`tropomyosin 2;K09290//TPM3`tropomyosin 3	ko04260//Cardiac muscle contraction`Organismal Systems`Circulatory system;ko04261//Adrenergic signaling in cardiomyocytes`Organismal Systems`Circulatory system;ko04814//Motor proteins`Cellular Processes`Cell motility;ko05410//Hypertrophic cardiomyopathy`Human Diseases`Cardiovascular disease;ko05414//Dilated cardiomyopathy`Human Diseases`Cardiovascular disease;ko05200//Pathways in cancer`Human Dis…	KOG1003//Actin filament-coating protein tropomyosin`Cytoskeleton`[Z]	XP_010562249.1//PREDICTED: tropomyosin beta chain isoform X5`[Haliaeetus leucocephalus];XP_027760599.1//tropomyosin alpha-4 chain-like isoform X7`[Empidonax traillii];XP_027760598.1//tropomyosin alpha-4 chain-like isoform X6`[Empidonax traillii];XP_009645577.1//tropomyosin beta chain isoform X4`[Egretta garzetta];XP_005436939.1//tropomyosin beta chain isoform X1`[Falco cherrug]	PF12718.10//Tropomyosin_1`Tropomyosin like;PF00261.23//Tropomyosin`Tropomyosin	-	tr|A0A493THR4|A0A493THR4_ANAPP//Tropomyosin 2 {ECO:0000313|Ensembl:ENSAPLP00000025437} OS=Anas platyrhynchos platyrhynchos (Northern mallard) Name=TPM2 {ECO:0000313|Ensembl:ENSAPLP00000025437} PE=3;tr|A0A8B9ZSY8|A0A8B9ZSY8_9AVES//Uncharacterized protein {ECO:0000313|Ensembl:ENSAZOP00000012558} OS=Anas zonorhyncha (Eastern spot-billed duck) PE=4;tr|Q05706|Q05706_CHICK//Beta-tropomyosin {ECO:000031…
ENSAPLG00000010771	ENSAPLG00000010771;MX:Z:18520903-18523676:18523827-18548883:18520903-18534815:18534969-18548883:-	ENSAPLT00000011239	ENSAPLT00000039272,ENSAPLT00000011239	0.0	0.3340285266894042	0.3757329716187241	0.21206048598308236	0.15425358212331433	0.18797685957910776	-0.051823523499999996	0.1384408602	PLPP1	GO:0042392//sphingosine-1-phosphate phosphatase activity`molecular_function`Catalysis of the reaction: sphingosine 1-phosphate + H2O = sphingosine + phosphate. [GOC:jl, PMID:8663293];GO:0016324//apical plasma membrane`cellular_component`The region of the plasma membrane located at the apical end of the cell. [GOC:curators];GO:0016021//integral component of membrane`cellular_component`The componen…	K01080//PLPP1_2_3`phosphatidate phosphatase [EC:3.1.3.4]	ko00561//Glycerolipid metabolism`Metabolism`Lipid metabolism;ko00564//Glycerophospholipid metabolism`Metabolism`Lipid metabolism;ko00565//Ether lipid metabolism`Metabolism`Lipid metabolism;ko00600//Sphingolipid metabolism`Metabolism`Lipid metabolism;ko01100//Metabolic pathways`Metabolism`Global and overview maps;ko04072//Phospholipase D signaling pathway`Environmental Information Processing`Signa…	-	EOB01132.1//Lipid phosphate phosphohydrolase 1, partial`[Anas platyrhynchos];XP_038025878.1//phospholipid phosphatase 1 isoform X1`[Anas platyrhynchos];XP_038025879.1//phospholipid phosphatase 1 isoform X2`[Anas platyrhynchos]	PF01569.24//PAP2`PAP2 superfamily	-	tr|A0A8B9R7G4|A0A8B9R7G4_ANAPL//Phospholipid phosphatase 1 {ECO:0000313|Ensembl:ENSAPLP00020004764} OS=Anas platyrhynchos (Mallard) (Anas boschas) PE=4;tr|A0A8B9R1X2|A0A8B9R1X2_ANAPL//Phospholipid phosphatase 1 {ECO:0000313|Ensembl:ENSAPLP00020004750} OS=Anas platyrhynchos (Mallard) (Anas boschas) PE=4;tr|A0A8C3C4W1|A0A8C3C4W1_CAIMO//Phospholipid phosphatase 1 {ECO:0000313|Ensembl:ENSCMMP00000013…
ENSAPLG00000002639	ENSAPLG00000002639;MX:Z:61091707-61093872:61093948-61105570:61091707-61105368:61105424-61105570:-	ENSAPLT00000036139	ENSAPLT00000019223,ENSAPLT00000036139	0.4882933375231788	0.6536816061188474	0.5530769136433317	0.5909316860627138	0.5571977538948919	0.6175725778032436	0.0235500535	0.2352150538	REEP5	GO:0016020//membrane`cellular_component`A lipid bilayer along with all the proteins and protein complexes embedded in it an attached to it. [GOC:dos, GOC:mah, ISBN:0815316194];GO:0071782//endoplasmic reticulum tubular network`cellular_component`A subcompartment of the endoplasmic reticulum consisting of tubules having membranes with high curvature in cross-section. [GOC:vw, PMID:16469703, PMID:20…	K17279//REEP5_6`receptor expression-enhancing protein 5/6	-	-	XP_027302440.1//receptor expression-enhancing protein 5 isoform X1`[Anas platyrhynchos];XP_010724196.1//receptor expression-enhancing protein 5, partial`[Meleagris gallopavo]	PF03134.22//TB2_DP1_HVA22`TB2/DP1, HVA22 family	-	tr|A0A493TNZ9|A0A493TNZ9_ANAPP//Receptor expression-enhancing protein {ECO:0000256|RuleBase:RU362006} OS=Anas platyrhynchos platyrhynchos (Northern mallard) Name=REEP5 {ECO:0000313|Ensembl:ENSAPLP00000027549} PE=3;tr|A0A8B9QZP1|A0A8B9QZP1_ANAPL//Receptor accessory protein 5 {ECO:0000313|Ensembl:ENSAPLP00020004431} OS=Anas platyrhynchos (Mallard) (Anas boschas) Name=REEP5 {ECO:0000313|Ensembl:ENSA…
ENSAPLG00000011196	ENSAPLG00000011196;MX:Z:81502562-81529852:81529995-81537491:81502562-81530057:81530194-81537491:+	ENSAPLG00000011196.t2,ENSAPLG00000011196.t3,ENSAPLT00000028933,ENSAPLT00000011671,ENSAPLT00000025638	ENSAPLG00000011196.t2,ENSAPLT00000028933,ENSAPLT00000022141,ENSAPLT00000011671,ENSAPLG00000011196.t3,ENSAPLT00000025638	0.9385168147621594	0.9752895690420916	0.9917371411683096	0.9512896425949172	0.9593102900582684	0.9599065781037536	-0.0116790047	0.31989247309999996	MEF2C	GO:0005634//nucleus`cellular_component`A membrane-bounded organelle of eukaryotic cells in which chromosomes are housed and replicated. In most cells, the nucleus contains all of the cell's chromosomes except the organellar chromosomes, and is the site of RNA synthesis and processing. In some species, or in specialized cell types, RNA metabolism or DNA replication may be absent. [GOC:go_curators]…	K04454//MEF2C`MADS-box transcription enhancer factor 2C;K09260//MEF2A`MADS-box transcription enhancer factor 2A	ko04010//MAPK signaling pathway`Environmental Information Processing`Signal transduction;ko04022//cGMP-PKG signaling pathway`Environmental Information Processing`Signal transduction;ko04371//Apelin signaling pathway`Environmental Information Processing`Signal transduction;ko04921//Oxytocin signaling pathway`Organismal Systems`Endocrine system;ko04928//Parathyroid hormone synthesis, secretion and …	-	XP_005505061.1//myocyte-specific enhancer factor 2C isoform X8`[Columba livia];XP_009561228.1//PREDICTED: myocyte-specific enhancer factor 2C isoform X1`[Cuculus canorus];XP_005505060.1//myocyte-specific enhancer factor 2C isoform X6`[Columba livia];XP_013054584.1//PREDICTED: myocyte-specific enhancer factor 2C isoform X4`[Anser cygnoides domesticus];PNI73062.1//MEF2C isoform 33, partial`[Pan tro…	PF00319.21//SRF-TF`SRF-type transcription factor (DNA-binding and dimerisation domain);PF12347.11//HJURP_C`Holliday junction regulator protein family C-terminal repeat	SRF//http://bioinfo.life.hust.edu.cn/AnimalTFDB#!/tf_detail?species=Gallus_gallus&family=SRF;SRF//http://bioinfo.life.hust.edu.cn/AnimalTFDB#!/tf_detail?species=Anolis_carolinensis&family=SRF;SRF//http://bioinfo.life.hust.edu.cn/AnimalTFDB#!/tf_detail?species=Pongo_abelii&family=SRF;SRF//http://bioinfo.life.hust.edu.cn/AnimalTFDB#!/tf_detail?species=Mustela_putorius_furo&family=SRF;SRF//http://bi…	tr|A0A493U3W4|A0A493U3W4_ANAPP//Myocyte enhancer factor 2C {ECO:0000313|Ensembl:ENSAPLP00000032811} OS=Anas platyrhynchos platyrhynchos (Northern mallard) Name=MEF2C {ECO:0000313|Ensembl:ENSAPLP00000032811} PE=4;tr|A0A663F6Y7|A0A663F6Y7_AQUCH//Myocyte enhancer factor 2C {ECO:0000313|Ensembl:ENSACCP00020019601} OS=Aquila chrysaetos chrysaetos Name=MEF2C {ECO:0000313|Ensembl:ENSACCP00020019601} PE=…
ENSAPLG00000020761	ENSAPLG00000020761;MX:chr1:44887052-44889411:44889532-44893398:44887052-44889698:44889819-44893398:-	ENSAPLT00000034552	ENSAPLT00000034552,ENSAPLT00000029493	0.6518365968468395	0.7080534060825483	0.7780000744551371	0.6040602242607527	0.5969462255181825	0.6962750634196087	-0.08020285469999999	0.0672043011	SLC25A3	GO:0016021//integral component of membrane`cellular_component`The component of a membrane consisting of the gene products and protein complexes having at least some part of their peptide sequence embedded in the hydrophobic region of the membrane. [GOC:dos, GOC:go_curators];GO:0005315//inorganic phosphate transmembrane transporter activity`molecular_function`Enables the transfer of a inorganic ph…	K15102//SLC25A3, PHC, PIC`solute carrier family 25 (mitochondrial phosphate transporter), member 3	-	-	XP_027308281.1//phosphate carrier protein, mitochondrial isoform X2`[Anas platyrhynchos];XP_027308276.1//phosphate carrier protein, mitochondrial isoform X1`[Anas platyrhynchos]	PF00153.30//Mito_carr`Mitochondrial carrier protein	-	tr|A0A493U0K0|A0A493U0K0_ANAPP//Phosphate carrier protein, mitochondrial {ECO:0000256|ARBA:ARBA00024240} Phosphate transport protein {ECO:0000256|ARBA:ARBA00024232} Solute carrier family 25 member 3 {ECO:0000256|ARBA:ARBA00024242} OS=Anas platyrhynchos platyrhynchos (Northern mallard) Name=SLC25A3 {ECO:0000313|Ensembl:ENSAPLP00000031370} PE=3;tr|A0A8B9TIY5|A0A8B9TIY5_ANAPL//Solute carrier family …
ENSAPLG00000006311	ENSAPLG00000006311;MX:chr1:144596309-144598368:144598454-144601099:144596309-144600610:144600690-144601099:-	ENSAPLT00000044314	ENSAPLG00000006311.t2,ENSAPLG00000006311.t5,ENSAPLG00000006311.t4,ENSAPLT00000041558,ENSAPLT00000044314	0.33119655484265864	0.31531666175049755	0.3515609655625073	0.3891589629932051	0.2707531323759994	0.2900005748861007	-0.0160538373	0.2809139785	POSTN	GO:0008593//regulation of Notch signaling pathway`biological_process`Any process that modulates the frequency, rate or extent of the Notch signaling pathway. [GOC:go_curators];GO:0005802//trans-Golgi network`cellular_component`The network of interconnected tubular and cisternal structures located within the Golgi apparatus on the side distal to the endoplasmic reticulum, from which secretory vesi…	K24790//POSTN`periostin	-	-	XP_005018397.2//periostin isoform X2`[Anas platyrhynchos];XP_005018396.2//periostin isoform X1`[Anas platyrhynchos];XP_005018400.2//periostin isoform X8`[Anas platyrhynchos];XP_005018399.2//periostin isoform X6`[Anas platyrhynchos];XP_005018398.2//periostin isoform X5`[Anas platyrhynchos];XP_012953811.2//periostin isoform X4`[Anas platyrhynchos];XP_005018403.2//periostin isoform X11`[Anas platyrh…	PF02469.25//Fasciclin`Fasciclin domain	-	tr|A0A493TYC5|A0A493TYC5_ANAPP//Periostin {ECO:0000313|Ensembl:ENSAPLP00000030565} OS=Anas platyrhynchos platyrhynchos (Northern mallard) Name=POSTN {ECO:0000313|Ensembl:ENSAPLP00000030565} PE=4;tr|U3IFM7|U3IFM7_ANAPP//Periostin {ECO:0000313|Ensembl:ENSAPLP00000006049} OS=Anas platyrhynchos platyrhynchos (Northern mallard) Name=POSTN {ECO:0000313|Ensembl:ENSAPLP00000006049} PE=4;tr|A0A493SWZ9|A0A…
ENSAPLG00000027812	ENSAPLG00000027812;MX:chr1:201338522-201340292:201340397-201341812:201338522-201340465:201340570-201341812:-	ENSAPLG00000027812.t2	ENSAPLG00000027812.t1,ENSAPLG00000027812.t2,ENSAPLT00000036403	0.3503314281381372	0.3023936781991972	0.3253086620271671	0.3004230934719028	0.2317776695786432	0.2430569251965353	-0.0675920267	0.0887096774	RAB6A	GO:0019882//antigen processing and presentation`biological_process`The process in which an antigen-presenting cell expresses antigen (peptide or lipid) on its cell surface in association with an MHC protein complex. [GO_REF:0000022, GOC:add, ISBN:0781735149, PMID:15771591, PMID:15928678];GO:0006890//retrograde vesicle-mediated transport, Golgi to endoplasmic reticulum`biological_process`The direc…	K07893//RAB6A`Ras-related protein Rab-6A;K07895//RAB6C`Ras-related protein Rab-6C	-	KOG0094//GTPase Rab6/YPT6/Ryh1, small G protein superfamily`Intracellular trafficking, secretion, and vesicular transport`[U]	XP_008425792.1//PREDICTED: ras-related protein Rab-6A isoform X3`[Poecilia reticulata];KFP76916.1//Ras-related protein Rab-6A, partial`[Acanthisitta chloris];XP_032298212.1//ras-related protein Rab-6A`[Coturnix japonica];KFP61007.1//Ras-related protein Rab-6A, partial`[Cariama cristata]	PF08477.16//Roc`Ras of Complex, Roc, domain of DAPkinase;PF00071.25//Ras`Ras family;PF00025.24//Arf`ADP-ribosylation factor family;PF00009.30//GTP_EFTU`Elongation factor Tu GTP binding domain	-	tr|A0A493TDI1|A0A493TDI1_ANAPP//RAB6A, member RAS oncogene family {ECO:0000313|Ensembl:ENSAPLP00000023976} OS=Anas platyrhynchos platyrhynchos (Northern mallard) Name=RAB6A {ECO:0000313|Ensembl:ENSAPLP00000023976} PE=4;tr|K7G7A3|K7G7A3_PELSI//Uncharacterized protein {ECO:0000313|Ensembl:ENSPSIP00000016164} OS=Pelodiscus sinensis (Chinese softshell turtle) (Trionyx sinensis) Name=RAB6A {ECO:000031…
ENSAPLG00000013979	ENSAPLG00000013979;MX:chr1:47641768-47644417:47644496-47647121:47641768-47645372:47645428-47647121:+	ENSAPLT00000014557	ENSAPLT00000014557,ENSAPLT00000044809	0.04786215706051237	0.032252363506763304	0.04414805049775137	0.03371789009828983	0.02132021204965668	0.061899012611434365	-0.0024418188	0.41935483869999995	LUM	GO:0005583//fibrillar collagen trimer`cellular_component`Any triple helical collagen trimer that forms fibrils. [GOC:mah, ISBN:0721639976, PMID:21421911];GO:0032914//positive regulation of transforming growth factor beta1 production`biological_process`Any process that activates or increases the frequency, rate, or extent of production of transforming growth factor-beta1. [GOC:mah];GO:0007601//vis…	K08122//LUM`lumican	ko05205//Proteoglycans in cancer`Human Diseases`Cancer: overview	-	XP_005012436.1//lumican`[Anas platyrhynchos]	PF01462.21//LRRNT`Leucine rich repeat N-terminal domain;PF13855.9//LRR_8`Leucine rich repeat;PF12799.10//LRR_4`Leucine Rich repeats (2 copies)	-	tr|U3J2R5|U3J2R5_ANAPP//Lumican {ECO:0000256|ARBA:ARBA00013370} OS=Anas platyrhynchos platyrhynchos (Northern mallard) Name=LUM {ECO:0000313|Ensembl:ENSAPLP00000013792} PE=3;tr|A0A8B9UNI2|A0A8B9UNI2_9AVES//Lumican {ECO:0000313|Ensembl:ENSAZOP00000010765} OS=Anas zonorhyncha (Eastern spot-billed duck) PE=4;tr|A0A493T6U7|A0A493T6U7_ANAPP//Lumican {ECO:0000256|ARBA:ARBA00013370} OS=Anas platyrhyncho…
ENSAPLG00000007609	ENSAPLG00000007609;MX:chr1:54211394-54216850:54216889-54224464:54211394-54219543:54219585-54224464:+	ENSAPLT00000017261,ENSAPLT00000028915,ENSAPLT00000042647,ENSAPLT00000026337,ENSAPLT00000033515,ENSAPLT00000025821	ENSAPLT00000039746,ENSAPLT00000026337,ENSAPLT00000027919,ENSAPLT00000042647,ENSAPLT00000017261,ENSAPLT00000025821,ENSAPLT00000028915,ENSAPLT00000033515	0.2835297031214485	0.3789520926647592	0.26234217379682323	0.2338408047652724	0.14537869276381052	0.17566500099266966	-0.12331315699999999	0.0295698925	RBFOX2	GO:0008380//RNA splicing`biological_process`The process of removing sections of the primary RNA transcript to remove sequences not present in the mature form of the RNA and joining the remaining sections to form the mature form of the RNA. [GOC:krc, GOC:mah];GO:0005634//nucleus`cellular_component`A membrane-bounded organelle of eukaryotic cells in which chromosomes are housed and replicated. In m…	K14946//RBFOX, FOX`RNA binding protein fox-1	-	-	XP_027305861.2//RNA binding protein fox-1 homolog 2 isoform X7`[Anas platyrhynchos];XP_038028915.1//RNA binding protein fox-1 homolog 2 isoform X9`[Anas platyrhynchos];XP_021241862.1//RNA binding protein fox-1 homolog 2 isoform X4`[Numida meleagris];XP_021241836.1//RNA binding protein fox-1 homolog 2 isoform X1`[Numida meleagris];XP_010709957.1//RNA binding protein fox-1 homolog 2 isoform X2`[Mel…	PF00076.25//RRM_1`RNA recognition motif. (a.k.a. RRM, RBD, or RNP domain);PF12414.11//Fox-1_C`Calcitonin gene-related peptide regulator C terminal	-	tr|A0A493TTH1|A0A493TTH1_ANAPP//RNA binding fox-1 homolog 2 {ECO:0000313|Ensembl:ENSAPLP00000029203} OS=Anas platyrhynchos platyrhynchos (Northern mallard) Name=RBFOX2 {ECO:0000313|Ensembl:ENSAPLP00000029203} PE=4;tr|A0A493SYY5|A0A493SYY5_ANAPP//RNA binding fox-1 homolog 2 {ECO:0000313|Ensembl:ENSAPLP00000018685} OS=Anas platyrhynchos platyrhynchos (Northern mallard) Name=RBFOX2 {ECO:0000313|Ense…
ENSAPLG00000026303	ENSAPLG00000026303;MX:chr1:85374590-85374691:85374776-85410055:85374590-85381662:85381753-85410055:+	ENSAPLT00000020722	ENSAPLT00000020722,ENSAPLT00000023883	0.053755467810246524	0.0950477735848186	0.05808383547201116	0.07846447677419482	0.039117777431789916	0.010513169060731391	-0.0262638845	0.2271505376	-	-	-	-	-	-	-	-	-
ENSAPLG00000030109	ENSAPLG00000030109;MX:chr1:123770099-123770698:123770764-123775035:123770099-123771585:123771651-123775035:+	ENSAPLT00000029940,ENSAPLT00000045044,ENSAPLT00000044026,ENSAPLT00000044976	ENSAPLT00000044976,ENSAPLT00000028262,ENSAPLT00000029940,ENSAPLT00000044026,ENSAPLT00000045044	0.3923440852996313	0.2776210151918925	0.3252213887852617	0.3801398571952589	0.4809116348941957	0.44206349112011056	0.10264283130000001	0.0658602151	-	GO:0000398//mRNA splicing, via spliceosome`biological_process`The joining together of exons from one or more primary transcripts of messenger RNA (mRNA) and the excision of intron sequences, via a spliceosomal mechanism, so that mRNA consisting only of the joined exons is produced. [GOC:krc, ISBN:0198506732, ISBN:0879695897];GO:0046872//metal ion binding`molecular_function`Binding to a metal ion.…	K12836//U2AF1`splicing factor U2AF 35 kDa subunit	ko03040//Spliceosome`Genetic Information Processing`Transcription;ko05131//Shigellosis`Human Diseases`Infectious disease: bacterial	-	XP_027304529.1//splicing factor U2AF 35 kDa subunit isoform X1`[Anas platyrhynchos];XP_039944791.1//splicing factor U2AF 35 kDa subunit isoform X3`[Hirundo rustica];KFM10050.1//Splicing factor U2AF 35 kDa subunit, partial`[Aptenodytes forsteri];EFB27907.1//hypothetical protein PANDA_021410, partial`[Ailuropoda melanoleuca]	PF00076.25//RRM_1`RNA recognition motif. (a.k.a. RRM, RBD, or RNP domain);PF00642.27//zf-CCCH`Zinc finger C-x8-C-x5-C-x3-H type (and similar)	-	tr|A0A8B9ZRW5|A0A8B9ZRW5_9AVES//Uncharacterized protein {ECO:0000313|Ensembl:ENSAZOP00000011512} OS=Anas zonorhyncha (Eastern spot-billed duck) PE=4;tr|A0A493T8C0|A0A493T8C0_ANAPP//Uncharacterized protein {ECO:0000313|Ensembl:ENSAPLP00000022101} OS=Anas platyrhynchos platyrhynchos (Northern mallard) PE=4;tr|A0A8C3QPD4|A0A8C3QPD4_9PASS//Uncharacterized protein {ECO:0000313|Ensembl:ENSCRFP000000090…
ENSAPLG00000030109	ENSAPLG00000030109;MX:chr1:123768018-123770698:123770764-123775035:123768018-123771585:123771651-123775035:+	ENSAPLG00000030109.t2	ENSAPLG00000030109.t2,ENSAPLG00000030109.t1	0.24990763376138295	0.28781422432098325	0.3021759724324811	0.3207184671368735	0.3867288304036761	0.37968544811524574	0.0824116384	0.0658602151	-	GO:0000398//mRNA splicing, via spliceosome`biological_process`The joining together of exons from one or more primary transcripts of messenger RNA (mRNA) and the excision of intron sequences, via a spliceosomal mechanism, so that mRNA consisting only of the joined exons is produced. [GOC:krc, ISBN:0198506732, ISBN:0879695897];GO:0046872//metal ion binding`molecular_function`Binding to a metal ion.…	K12836//U2AF1`splicing factor U2AF 35 kDa subunit	ko03040//Spliceosome`Genetic Information Processing`Transcription;ko05131//Shigellosis`Human Diseases`Infectious disease: bacterial	-	XP_027304529.1//splicing factor U2AF 35 kDa subunit isoform X1`[Anas platyrhynchos];XP_039944791.1//splicing factor U2AF 35 kDa subunit isoform X3`[Hirundo rustica];KFM10050.1//Splicing factor U2AF 35 kDa subunit, partial`[Aptenodytes forsteri];EFB27907.1//hypothetical protein PANDA_021410, partial`[Ailuropoda melanoleuca]	PF00076.25//RRM_1`RNA recognition motif. (a.k.a. RRM, RBD, or RNP domain);PF00642.27//zf-CCCH`Zinc finger C-x8-C-x5-C-x3-H type (and similar)	-	tr|A0A8B9ZRW5|A0A8B9ZRW5_9AVES//Uncharacterized protein {ECO:0000313|Ensembl:ENSAZOP00000011512} OS=Anas zonorhyncha (Eastern spot-billed duck) PE=4;tr|A0A493T8C0|A0A493T8C0_ANAPP//Uncharacterized protein {ECO:0000313|Ensembl:ENSAPLP00000022101} OS=Anas platyrhynchos platyrhynchos (Northern mallard) PE=4;tr|A0A8C3QPD4|A0A8C3QPD4_9PASS//Uncharacterized protein {ECO:0000313|Ensembl:ENSCRFP000000090…
ENSAPLG00000024891	ENSAPLG00000024891;MX:chr1:150110946-150114176:150114211-150129013:150110946-150115627:150115721-150129013:+	ENSAPLT00000035024	ENSAPLT00000048532,ENSAPLT00000035024,ENSAPLG00000024891.t1	0.0	0.0	0.0	0.010040285408870905	0.0	0.0	0.0033467618	0.40994623659999996	MBNL2	GO:0046872//metal ion binding`molecular_function`Binding to a metal ion. [GOC:ai]	K14943//MBNL`muscleblind	-	-	NP_001156843.1//muscleblind-like protein 2 isoform 2`[Gallus gallus];XP_027299136.1//muscleblind-like protein 2 isoform X5`[Anas platyrhynchos];XP_032057748.1//muscleblind-like protein 2 isoform X1`[Aythya fuligula];XP_040555472.1//muscleblind-like protein 2 isoform X7`[Gallus gallus];XP_027299113.1//muscleblind-like protein 2 isoform X2`[Anas platyrhynchos];XP_009465320.1//PREDICTED: muscleblind…	-	-	tr|A3F957|A3F957_CHICK//Muscleblind-like 2 isoform 2 {ECO:0000313|EMBL:ABN43462.1} OS=Gallus gallus (Chicken) ECO:0000313|Ensembl:ENSGALP00000029558} PE=2;tr|R0KQS1|R0KQS1_ANAPL//Muscleblind like splicing regulator 2 {ECO:0000313|Ensembl:ENSAPLP00020016323} Muscleblind-like protein 2 {ECO:0000313|EMBL:EOA95608.1} Fragment OS=Anas platyrhynchos (Mallard) (Anas boschas) ORFNames=Anapl_15511 {ECO:00…
ENSAPLG00000004668	ENSAPLG00000004668;MX:chr1:152736860-152736924:152736962-152739736:152736860-152738694:152738790-152739736:+	ENSAPLT00000004836	ENSAPLG00000004668.t1,ENSAPLT00000004836	0.02282742555755132	0.05003807399070698	0.050236169329787424	0.07602160138410811	0.09007664375120096	0.0186875882122774	0.0205613882	0.25403225809999996	-	-	K10846//ERCC5, XPG, RAD2`DNA excision repair protein ERCC-5	ko03420//Nucleotide excision repair`Genetic Information Processing`Replication and repair	-	XP_027299708.1//basic immunoglobulin-like variable motif-containing protein isoform X2`[Anas platyrhynchos];XP_012950596.1//basic immunoglobulin-like variable motif-containing protein isoform X1`[Anas platyrhynchos]	-	-	tr|U3IAF3|U3IAF3_ANAPP//Basic immunoglobulin-like variable motif-containing protein {ECO:0000256|ARBA:ARBA00023813} OS=Anas platyrhynchos platyrhynchos (Northern mallard) PE=3;tr|A0A6J3EPL3|A0A6J3EPL3_AYTFU//Basic immunoglobulin-like variable motif-containing protein {ECO:0000256|ARBA:ARBA00023813} OS=Aythya fuligula (Tufted duck) (Anas fuligula) ECO:0000313|RefSeq:XP_032063836.1, ECO:0000313|Ref…
ENSAPLG00000029719	ENSAPLG00000029719;MX:PEDO01011589.1:289492-289776:289829-292995:289492-290317:290382-292995:-	ENSAPLT00000032182	ENSAPLT00000032182,ENSAPLT00000033617,ENSAPLG00000029719.t2	0.26338668115647323	0.16874564308751427	0.1736871039124052	0.10108885629173286	0.0985442430534842	0.09997877012119724	-0.1020691862	0.0806451613	EEF1D	GO:0003746//translation elongation factor activity`molecular_function`Functions in chain elongation during polypeptide synthesis at the ribosome. [ISBN:0198506732];GO:0005853//eukaryotic translation elongation factor 1 complex`cellular_component`A multisubunit nucleotide exchange complex that binds GTP and aminoacyl-tRNAs, and catalyzes their codon-dependent placement at the A-site of the ribosom…	K15410//EEF1D`elongation factor 1-delta	-	-	XP_038029520.1//elongation factor 1-delta isoform X1`[Anas platyrhynchos];XP_027308595.2//elongation factor 1-delta isoform X3`[Anas platyrhynchos];XP_038029521.1//elongation factor 1-delta isoform X2`[Anas platyrhynchos];XP_038029522.1//elongation factor 1-delta isoform X4`[Anas platyrhynchos];XP_027308596.1//elongation factor 1-delta isoform X5`[Anas platyrhynchos]	PF10587.12//EF-1_beta_acid`Eukaryotic elongation factor 1 beta central acidic region;PF00736.22//EF1_GNE`EF-1 guanine nucleotide exchange domain	-	tr|A0A493TMN8|A0A493TMN8_ANAPP//Eukaryotic translation elongation factor 1 delta {ECO:0000313|Ensembl:ENSAPLP00000027152} OS=Anas platyrhynchos platyrhynchos (Northern mallard) Name=EEF1D {ECO:0000313|Ensembl:ENSAPLP00000027152} PE=3;tr|A0A493TST7|A0A493TST7_ANAPP//Eukaryotic translation elongation factor 1 delta {ECO:0000313|Ensembl:ENSAPLP00000028942} OS=Anas platyrhynchos platyrhynchos (Northe…
ENSAPLG00000029719	ENSAPLG00000029719;MX:PEDO01011589.1:289829-290317:290382-293761:289829-292995:293066-293761:-	ENSAPLT00000020699	ENSAPLT00000032182,ENSAPLT00000020699	0.5968712472848258	0.5841978075159985	0.4548609497401567	0.6012551109929164	0.6299923271817578	0.537059092321882	0.0441255087	0.2114695341	EEF1D	GO:0003746//translation elongation factor activity`molecular_function`Functions in chain elongation during polypeptide synthesis at the ribosome. [ISBN:0198506732];GO:0005853//eukaryotic translation elongation factor 1 complex`cellular_component`A multisubunit nucleotide exchange complex that binds GTP and aminoacyl-tRNAs, and catalyzes their codon-dependent placement at the A-site of the ribosom…	K15410//EEF1D`elongation factor 1-delta	-	-	XP_038029520.1//elongation factor 1-delta isoform X1`[Anas platyrhynchos];XP_027308595.2//elongation factor 1-delta isoform X3`[Anas platyrhynchos];XP_038029521.1//elongation factor 1-delta isoform X2`[Anas platyrhynchos];XP_038029522.1//elongation factor 1-delta isoform X4`[Anas platyrhynchos];XP_027308596.1//elongation factor 1-delta isoform X5`[Anas platyrhynchos]	PF10587.12//EF-1_beta_acid`Eukaryotic elongation factor 1 beta central acidic region;PF00736.22//EF1_GNE`EF-1 guanine nucleotide exchange domain	-	tr|A0A493TMN8|A0A493TMN8_ANAPP//Eukaryotic translation elongation factor 1 delta {ECO:0000313|Ensembl:ENSAPLP00000027152} OS=Anas platyrhynchos platyrhynchos (Northern mallard) Name=EEF1D {ECO:0000313|Ensembl:ENSAPLP00000027152} PE=3;tr|A0A493TST7|A0A493TST7_ANAPP//Eukaryotic translation elongation factor 1 delta {ECO:0000313|Ensembl:ENSAPLP00000028942} OS=Anas platyrhynchos platyrhynchos (Northe…
ENSAPLG00000029719	ENSAPLG00000029719;MX:PEDO01011589.1:289492-290317:290382-292995:289492-292769:292897-292995:-	ENSAPLG00000029719.t2,ENSAPLT00000033617	ENSAPLT00000026840,ENSAPLT00000033617,ENSAPLG00000029719.t3,ENSAPLG00000029719.t2	0.4537345406438754	0.6749950087728158	0.6596416697887724	0.7442065286656729	0.7779351325199286	0.7165982289171204	0.1501228903	0.0806451613	EEF1D	GO:0003746//translation elongation factor activity`molecular_function`Functions in chain elongation during polypeptide synthesis at the ribosome. [ISBN:0198506732];GO:0005853//eukaryotic translation elongation factor 1 complex`cellular_component`A multisubunit nucleotide exchange complex that binds GTP and aminoacyl-tRNAs, and catalyzes their codon-dependent placement at the A-site of the ribosom…	K15410//EEF1D`elongation factor 1-delta	-	-	XP_038029520.1//elongation factor 1-delta isoform X1`[Anas platyrhynchos];XP_027308595.2//elongation factor 1-delta isoform X3`[Anas platyrhynchos];XP_038029521.1//elongation factor 1-delta isoform X2`[Anas platyrhynchos];XP_038029522.1//elongation factor 1-delta isoform X4`[Anas platyrhynchos];XP_027308596.1//elongation factor 1-delta isoform X5`[Anas platyrhynchos]	PF10587.12//EF-1_beta_acid`Eukaryotic elongation factor 1 beta central acidic region;PF00736.22//EF1_GNE`EF-1 guanine nucleotide exchange domain	-	tr|A0A493TMN8|A0A493TMN8_ANAPP//Eukaryotic translation elongation factor 1 delta {ECO:0000313|Ensembl:ENSAPLP00000027152} OS=Anas platyrhynchos platyrhynchos (Northern mallard) Name=EEF1D {ECO:0000313|Ensembl:ENSAPLP00000027152} PE=3;tr|A0A493TST7|A0A493TST7_ANAPP//Eukaryotic translation elongation factor 1 delta {ECO:0000313|Ensembl:ENSAPLP00000028942} OS=Anas platyrhynchos platyrhynchos (Northe…
ENSAPLG00000029719	ENSAPLG00000029719;MX:PEDO01011589.1:289492-289776:289829-292995:289492-292769:292897-292995:-	ENSAPLT00000032182	ENSAPLT00000032182,ENSAPLT00000026840,ENSAPLG00000029719.t3	0.2289883076773912	0.2965713611763235	0.2894574970803011	0.24652432348066855	0.2769118845020369	0.21928965363925715	-0.0240971014	0.23252688170000002	EEF1D	GO:0003746//translation elongation factor activity`molecular_function`Functions in chain elongation during polypeptide synthesis at the ribosome. [ISBN:0198506732];GO:0005853//eukaryotic translation elongation factor 1 complex`cellular_component`A multisubunit nucleotide exchange complex that binds GTP and aminoacyl-tRNAs, and catalyzes their codon-dependent placement at the A-site of the ribosom…	K15410//EEF1D`elongation factor 1-delta	-	-	XP_038029520.1//elongation factor 1-delta isoform X1`[Anas platyrhynchos];XP_027308595.2//elongation factor 1-delta isoform X3`[Anas platyrhynchos];XP_038029521.1//elongation factor 1-delta isoform X2`[Anas platyrhynchos];XP_038029522.1//elongation factor 1-delta isoform X4`[Anas platyrhynchos];XP_027308596.1//elongation factor 1-delta isoform X5`[Anas platyrhynchos]	PF10587.12//EF-1_beta_acid`Eukaryotic elongation factor 1 beta central acidic region;PF00736.22//EF1_GNE`EF-1 guanine nucleotide exchange domain	-	tr|A0A493TMN8|A0A493TMN8_ANAPP//Eukaryotic translation elongation factor 1 delta {ECO:0000313|Ensembl:ENSAPLP00000027152} OS=Anas platyrhynchos platyrhynchos (Northern mallard) Name=EEF1D {ECO:0000313|Ensembl:ENSAPLP00000027152} PE=3;tr|A0A493TST7|A0A493TST7_ANAPP//Eukaryotic translation elongation factor 1 delta {ECO:0000313|Ensembl:ENSAPLP00000028942} OS=Anas platyrhynchos platyrhynchos (Northe…
ENSAPLG00000022511	ENSAPLG00000022511;MX:PEDO01016583.1:1285-3081:3142-4937:1285-3679:3873-4937:-	ENSAPLT00000047912	ENSAPLT00000047432,ENSAPLT00000047912	0.8454991395599947	1.0	1.0	1.0	1.0	0.7476550359886762	-0.0326147012	0.2016129032	-	-	-	-	-	-	-	-	-
ENSAPLG00000014937	ENSAPLG00000014937;MX:chr2:1564545-1565236:1565361-1688587:1564545-1686627:1686752-1688587:-	ENSAPLT00000038184	ENSAPLT00000038184,ENSAPLT00000017626	0.9949097456548328	0.9855557167477798	1.0	0.9788207745748759	0.9898587975670978	1.0	-0.0039286301	0.4032258065	SMARCC1	GO:0005737//cytoplasm`cellular_component`The contents of a cell excluding the plasma membrane and nucleus, but including other subcellular structures. [ISBN:0198547684];GO:0009887//animal organ morphogenesis`biological_process`Morphogenesis of an animal organ. An organ is defined as a tissue or set of tissues that work together to perform a specific function or functions. Morphogenesis is the pro…	K11649//SMARCC`SWI/SNF-related matrix-associated actin-dependent regulator of chromatin subfamily C	ko03082//ATP-dependent chromatin remodeling`Genetic Information Processing`Chromosome;ko04714//Thermogenesis`Organismal Systems`Environmental adaptation;ko05225//Hepatocellular carcinoma`Human Diseases`Cancer: specific types	-	XP_038029818.1//LOW QUALITY PROTEIN: SWI/SNF complex subunit SMARCC1`[Anas platyrhynchos]	PF16496.8//SWIRM-assoc_2`SWIRM-associated domain at the N-terminal;PF04433.20//SWIRM`SWIRM domain;PF00249.34//Myb_DNA-binding`Myb-like DNA-binding domain;PF13921.9//Myb_DNA-bind_6`Myb-like DNA-binding domain;PF16498.8//SWIRM-assoc_3`SWIRM-associated domain at the C-terminal;PF16495.8//SWIRM-assoc_1`SWIRM-associated region 1	MYB//http://bioinfo.life.hust.edu.cn/AnimalTFDB#!/tf_detail?species=Anas_platyrhynchos&family=MYB	tr|U3J5W6|U3J5W6_ANAPP//SWI/SNF related, matrix associated, actin dependent regulator of chromatin subfamily c member 1 {ECO:0000313|Ensembl:ENSAPLP00000014893} OS=Anas platyrhynchos platyrhynchos (Northern mallard) Name=SMARCC1 {ECO:0000313|Ensembl:ENSAPLP00000014893} PE=4
ENSAPLG00000014937	ENSAPLG00000014937;MX:chr2:1550518-1550843:1550996-1673151:1550518-1672241:1672394-1673151:-	ENSAPLT00000046273	ENSAPLT00000030423,ENSAPLT00000046273	0.028079041492246732	0.07391077614931722	0.04247542693274217	0.01904760551021201	0.051344925230982254	0.02557357334786449	-0.0161663802	0.4032258065	SMARCC1	GO:0005737//cytoplasm`cellular_component`The contents of a cell excluding the plasma membrane and nucleus, but including other subcellular structures. [ISBN:0198547684];GO:0009887//animal organ morphogenesis`biological_process`Morphogenesis of an animal organ. An organ is defined as a tissue or set of tissues that work together to perform a specific function or functions. Morphogenesis is the pro…	K11649//SMARCC`SWI/SNF-related matrix-associated actin-dependent regulator of chromatin subfamily C	ko03082//ATP-dependent chromatin remodeling`Genetic Information Processing`Chromosome;ko04714//Thermogenesis`Organismal Systems`Environmental adaptation;ko05225//Hepatocellular carcinoma`Human Diseases`Cancer: specific types	-	XP_038029818.1//LOW QUALITY PROTEIN: SWI/SNF complex subunit SMARCC1`[Anas platyrhynchos]	PF16496.8//SWIRM-assoc_2`SWIRM-associated domain at the N-terminal;PF04433.20//SWIRM`SWIRM domain;PF00249.34//Myb_DNA-binding`Myb-like DNA-binding domain;PF13921.9//Myb_DNA-bind_6`Myb-like DNA-binding domain;PF16498.8//SWIRM-assoc_3`SWIRM-associated domain at the C-terminal;PF16495.8//SWIRM-assoc_1`SWIRM-associated region 1	MYB//http://bioinfo.life.hust.edu.cn/AnimalTFDB#!/tf_detail?species=Anas_platyrhynchos&family=MYB	tr|U3J5W6|U3J5W6_ANAPP//SWI/SNF related, matrix associated, actin dependent regulator of chromatin subfamily c member 1 {ECO:0000313|Ensembl:ENSAPLP00000014893} OS=Anas platyrhynchos platyrhynchos (Northern mallard) Name=SMARCC1 {ECO:0000313|Ensembl:ENSAPLP00000014893} PE=4
ENSAPLG00000013338	ENSAPLG00000013338;MX:chr2:45440373-45443651:45443934-45448041:45440373-45446303:45446586-45448041:-	ENSAPLT00000013922,ENSAPLG00000013338.t2,ENSAPLT00000032834,ENSAPLT00000039910,ENSAPLT00000045437	ENSAPLT00000023130,ENSAPLT00000032834,ENSAPLT00000013922,ENSAPLG00000013338.t1,ENSAPLT00000045437,ENSAPLT00000039910,ENSAPLT00000032347,ENSAPLG00000013338.t2	0.8165596360579629	0.6727782246933668	0.8771608817142279	0.8859037296406431	0.6903884582684301	0.7326234236002299	-0.019194377	0.2594086022	LARS2	GO:0006429//leucyl-tRNA aminoacylation`biological_process`The process of coupling leucine to leucyl-tRNA, catalyzed by leucyl-tRNA synthetase. The leucyl-tRNA synthetase is a class-I synthetase. The activated amino acid is transferred to the 2'-OH group of a leucine-accetping tRNA. The 2'-O-aminoacyl-tRNA will ultimately migrate to the 3' position via transesterification. [GOC:mcc, ISBN:071673051…	K01869//LARS, leuS`leucyl-tRNA synthetase [EC:6.1.1.4]	ko00970//Aminoacyl-tRNA biosynthesis`Genetic Information Processing`Translation	-	XP_027305951.2//LOW QUALITY PROTEIN: probable leucine--tRNA ligase, mitochondrial`[Anas platyrhynchos]	PF00133.25//tRNA-synt_1`tRNA synthetases class I (I, L, M and V);PF13603.9//tRNA-synt_1_2`Leucyl-tRNA synthetase, Domain 2;PF08264.16//Anticodon_1`Anticodon-binding domain of tRNA ligase	-	tr|A0A493SXD0|A0A493SXD0_ANAPP//Leucyl-tRNA synthetase {ECO:0000256|ARBA:ARBA00013794} EC=6.1.1.4 {ECO:0000256|ARBA:ARBA00013164} OS=Anas platyrhynchos platyrhynchos (Northern mallard) Name=LARS2 {ECO:0000313|Ensembl:ENSAPLP00000018237} PE=3;tr|U3J0Z7|U3J0Z7_ANAPP//Leucyl-tRNA synthetase {ECO:0000256|ARBA:ARBA00013794} EC=6.1.1.4 {ECO:0000256|ARBA:ARBA00013164} OS=Anas platyrhynchos platyrhynchos…
ENSAPLG00000006796	ENSAPLG00000006796;MX:chr2:119836680-119843499:119843543-119856469:119836680-119850413:119850586-119856469:-	ENSAPLT00000038830	ENSAPLT00000038830,ENSAPLT00000045451	0.20077649354369465	0.1921228898714557	0.1545913337263425	0.26098379200717753	0.20696915012460254	0.24465648397245	0.0550395697	0.126344086	ASPH	GO:0042264//peptidyl-aspartic acid hydroxylation`biological_process`The hydroxylation of peptidyl-aspartic acid to form peptidyl-hydroxyaspartic acid. [GOC:mah];GO:0016021//integral component of membrane`cellular_component`The component of a membrane consisting of the gene products and protein complexes having at least some part of their peptide sequence embedded in the hydrophobic region of the …	K00476//ASPH`aspartate beta-hydroxylase [EC:1.14.11.16]	ko04020//Calcium signaling pathway`Environmental Information Processing`Signal transduction;ko04260//Cardiac muscle contraction`Organismal Systems`Circulatory system	-	XP_038031293.1//aspartyl/asparaginyl beta-hydroxylase isoform X7`[Anas platyrhynchos];XP_038031290.1//aspartyl/asparaginyl beta-hydroxylase isoform X4`[Anas platyrhynchos];XP_038031296.1//aspartyl/asparaginyl beta-hydroxylase isoform X10`[Anas platyrhynchos];XP_038031297.1//aspartyl/asparaginyl beta-hydroxylase isoform X11`[Anas platyrhynchos];XP_029868122.1//aspartyl/asparaginyl beta-hydroxylase…	PF05279.14//Asp-B-Hydro_N`Aspartyl beta-hydroxylase N-terminal region;PF05118.18//Asp_Arg_Hydrox`Aspartyl/Asparaginyl beta-hydroxylase	-	tr|A0A493TUF3|A0A493TUF3_ANAPP//Aspartate beta-hydroxylase {ECO:0000313|Ensembl:ENSAPLP00000029190} OS=Anas platyrhynchos platyrhynchos (Northern mallard) Name=ASPH {ECO:0000313|Ensembl:ENSAPLP00000029190} PE=3;tr|A0A493U2J8|A0A493U2J8_ANAPP//Aspartate beta-hydroxylase {ECO:0000313|Ensembl:ENSAPLP00000032269} OS=Anas platyrhynchos platyrhynchos (Northern mallard) Name=ASPH {ECO:0000313|Ensembl:EN…
ENSAPLG00000012725	ENSAPLG00000012725;MX:chr2:12012412-12013254:12013406-12023581:12012412-12018963:12019115-12023581:+	ENSAPLG00000012725.t1,ENSAPLT00000013324	ENSAPLT00000013324,ENSAPLG00000012725.t2,ENSAPLT00000036034,ENSAPLG00000012725.t1	0.30219780632474896	0.2428099728825253	0.2263363429587976	0.4938106262294193	0.4198372418691135	0.3564101965421783	0.1662379808	0.014784946200000001	PFKP	GO:0005737//cytoplasm`cellular_component`The contents of a cell excluding the plasma membrane and nucleus, but including other subcellular structures. [ISBN:0198547684];GO:0003872//6-phosphofructokinase activity`molecular_function`Catalysis of the reaction: ATP + D-fructose-6-phosphate = ADP + D-fructose 1,6-bisphosphate. [EC:2.7.1.11];GO:0046872//metal ion binding`molecular_function`Binding to a…	K00850//pfkA, PFK`6-phosphofructokinase 1 [EC:2.7.1.11]	ko00010//Glycolysis / Gluconeogenesis`Metabolism`Carbohydrate metabolism;ko00030//Pentose phosphate pathway`Metabolism`Carbohydrate metabolism;ko00051//Fructose and mannose metabolism`Metabolism`Carbohydrate metabolism;ko00052//Galactose metabolism`Metabolism`Carbohydrate metabolism;ko01100//Metabolic pathways`Metabolism`Global and overview maps;ko01200//Carbon metabolism`Metabolism`Global and ov…	-	XP_027306273.1//ATP-dependent 6-phosphofructokinase, platelet type isoform X2`[Anas platyrhynchos];XP_027306274.1//ATP-dependent 6-phosphofructokinase, platelet type isoform X1`[Anas platyrhynchos];XP_027306276.1//ATP-dependent 6-phosphofructokinase, platelet type isoform X3`[Anas platyrhynchos];XP_040405380.1//ATP-dependent 6-phosphofructokinase, platelet type isoform X5`[Cygnus olor];XP_0273062…	PF00365.23//PFK`Phosphofructokinase	-	tr|A0A493SUG9|A0A493SUG9_ANAPP//ATP-dependent 6-phosphofructokinase {ECO:0000256|HAMAP-Rule:MF_03184} Short=ATP-PFK {ECO:0000256|HAMAP-Rule:MF_03184} Short=Phosphofructokinase {ECO:0000256|HAMAP-Rule:MF_03184} EC=2.7.1.11 {ECO:0000256|HAMAP-Rule:MF_03184} Phosphohexokinase {ECO:0000256|HAMAP-Rule:MF_03184} OS=Anas platyrhynchos platyrhynchos (Northern mallard) Name=PFKP {ECO:0000313|Ensembl:ENSAP…
ENSAPLG00000011841	ENSAPLG00000011841;MX:chr2:16995239-16996415:16996495-17001204:16995239-16998151:16998327-17001204:+	ENSAPLT00000024780	ENSAPLT00000024780,ENSAPLT00000041398,ENSAPLG00000011841.t1	0.048686398123572026	0.0	0.0	0.0	0.0	0.0	-0.0162287994	0.2782258065	ABI1	GO:0032433//filopodium tip`cellular_component`The end of a filopodium distal to the body of the cell. [GOC:mah];GO:0001756//somitogenesis`biological_process`The formation of mesodermal clusters that are arranged segmentally along the anterior posterior axis of an embryo. [ISBN:0721662544];GO:0030027//lamellipodium`cellular_component`A thin sheetlike process extended by the leading edge of a migra…	K23649//ABI1`abl interactor 1	ko05130//Pathogenic Escherichia coli infection`Human Diseases`Infectious disease: bacterial;ko05132//Salmonella infection`Human Diseases`Infectious disease: bacterial	-	XP_027306396.1//abl interactor 1 isoform X13`[Anas platyrhynchos];XP_009567597.1//PREDICTED: abl interactor 1 isoform X5`[Cuculus canorus];KAF1639162.1//Abl interactor 1, partial`[Eudyptes filholi];XP_009943405.1//PREDICTED: abl interactor 1 isoform X3`[Opisthocomus hoazin];XP_027306403.1//abl interactor 1 isoform X10`[Anas platyrhynchos];XP_035401409.1//abl interactor 1 isoform X2`[Cygnus atratu…	PF07815.17//Abi_HHR`Abl-interactor HHR;PF07653.20//SH3_2`Variant SH3 domain;PF00018.31//SH3_1`SH3 domain;PF14604.9//SH3_9`Variant SH3 domain	-	tr|A0A493TJ25|A0A493TJ25_ANAPP//Abl interactor 1 {ECO:0000313|Ensembl:ENSAPLP00000025892} OS=Anas platyrhynchos platyrhynchos (Northern mallard) Name=ABI1 {ECO:0000313|Ensembl:ENSAPLP00000025892} PE=3;tr|U3IWH8|U3IWH8_ANAPP//Abl interactor 1 {ECO:0000313|Ensembl:ENSAPLP00000011603} OS=Anas platyrhynchos platyrhynchos (Northern mallard) Name=ABI1 {ECO:0000313|Ensembl:ENSAPLP00000011603} PE=3;tr|A0…
ENSAPLG00000013268	ENSAPLG00000013268;MX:chr3:26096568-26097228:26097326-26099852:26096568-26097401:26097499-26099852:+	ENSAPLT00000013967	ENSAPLT00000013967,ENSAPLT00000028368	0.15421089269851468	0.09213684704335587	0.05552954868020807	0.06821970724239851	0.13463542725148414	0.10037701299454302	0.0004516197	0.439516129	UBR2	-	K10626//UBR2`E3 ubiquitin-protein ligase UBR2 [EC:2.3.2.27]	-	-	XP_027309943.2//E3 ubiquitin-protein ligase UBR2 isoform X2`[Anas platyrhynchos];XP_027309944.2//E3 ubiquitin-protein ligase UBR2 isoform X3`[Anas platyrhynchos]	PF02207.23//zf-UBR`Putative zinc finger in N-recognin (UBR box);PF02617.20//ClpS`ATP-dependent Clp protease adaptor protein ClpS;PF18995.3//PRT6_C`Proteolysis_6 C-terminal	-	tr|A0A8B9R569|A0A8B9R569_ANAPL//Ubiquitin protein ligase E3 component n-recognin 2 {ECO:0000313|Ensembl:ENSAPLP00020006086} OS=Anas platyrhynchos (Mallard) (Anas boschas) Name=UBR2 {ECO:0000313|Ensembl:ENSAPLP00020006086} PE=4;tr|A0A8B9R8E3|A0A8B9R8E3_ANAPL//Ubiquitin protein ligase E3 component n-recognin 2 {ECO:0000313|Ensembl:ENSAPLP00020006060} OS=Anas platyrhynchos (Mallard) (Anas boschas) N…
ENSAPLG00000008618	ENSAPLG00000008618;MX:chr3:41596426-41597420:41597485-41604801:41596426-41598576:41598653-41604801:-	ENSAPLT00000030387	ENSAPLT00000030387,ENSAPLT00000009119	0.9617706279688236	0.9919411237726136	0.9808240734066906	0.9950518612235842	0.9939940310302268	0.9918406058315956	0.015450224299999999	0.2876344086	ACTN2	GO:0003779//actin binding`molecular_function`Binding to monomeric or multimeric forms of actin, including actin filaments. [GOC:clt];GO:0005509//calcium ion binding`molecular_function`Binding to a calcium ion (Ca2+). [GOC:ai]	K21073//ACTN2_3`actinin alpha 2/3	ko05412//Arrhythmogenic right ventricular cardiomyopathy`Human Diseases`Cardiovascular disease	-	XP_026701197.1//alpha-actinin-2 isoform X4`[Athene cunicularia];XP_005023651.1//alpha-actinin-2 isoform X1`[Anas platyrhynchos]	PF00307.34//CH`Calponin homology (CH) domain;PF11971.11//CAMSAP_CH`CAMSAP CH domain;PF00435.24//Spectrin`Spectrin repeat;PF08726.13//EFhand_Ca_insen`Ca2+ insensitive EF hand;PF13499.9//EF-hand_7`EF-hand domain pair;PF13833.9//EF-hand_8`EF-hand domain pair	IRF//http://bioinfo.life.hust.edu.cn/AnimalTFDB#!/tf_detail?species=Microcebus_murinus&family=IRF	tr|U3IMG7|U3IMG7_ANAPP//Actinin alpha 2 {ECO:0000313|Ensembl:ENSAPLP00000008440} OS=Anas platyrhynchos platyrhynchos (Northern mallard) Name=ACTN2 {ECO:0000313|Ensembl:ENSAPLP00000008440} PE=3;tr|A0A7K7KKJ5|A0A7K7KKJ5_9AVES//ACTN2 protein {ECO:0000313|EMBL:NWZ19211.1} Fragment OS=Asarcornis scutulata ORFNames=ASASCU_R11355 {ECO:0000313|EMBL:NWZ19211.1} PE=3
ENSAPLG00000011001	ENSAPLG00000011001;MX:chr3:62950048-62950088:62950119-62952733:62950048-62952152:62952250-62952733:-	ENSAPLT00000011481	ENSAPLG00000011001.t3,ENSAPLG00000011001.t1,ENSAPLT00000011481,ENSAPLG00000011001.t2	0.016880800682094185	0.004910044968390232	0.0	0.008631703768828965	0.010756465850859674	0.023075170995057518	0.006890831700000001	0.37231182799999996	EPB41L2	GO:0005856//cytoskeleton`cellular_component`Any of the various filamentous elements that form the internal framework of cells, and typically remain after treatment of the cells with mild detergent to remove membrane constituents and soluble components of the cytoplasm. The term embraces intermediate filaments, microfilaments, microtubules, the microtrabecular lattice, and other structures charact…	K23961//EPB41L1_2_3`band 4.1-like protein 1/2/3	-	-	XP_027310325.1//band 4.1-like protein 2 isoform X9`[Anas platyrhynchos];XP_027310319.1//band 4.1-like protein 2 isoform X5`[Anas platyrhynchos];XP_027310322.1//band 4.1-like protein 2 isoform X6`[Anas platyrhynchos];XP_027310330.1//band 4.1-like protein 2 isoform X13`[Anas platyrhynchos]	PF09379.13//FERM_N`FERM N-terminal domain;PF00373.21//FERM_M`FERM central domain;PF09380.13//FERM_C`FERM C-terminal PH-like domain;PF08736.14//FA`FERM adjacent (FA);PF04382.16//SAB`SAB domain;PF05902.16//4_1_CTD`4.1 protein C-terminal domain (CTD)	-	tr|A0A493T6Z3|A0A493T6Z3_ANAPP//Erythrocyte membrane protein band 4.1 like 2 {ECO:0000313|Ensembl:ENSAPLP00000021611} OS=Anas platyrhynchos platyrhynchos (Northern mallard) Name=EPB41L2 {ECO:0000313|Ensembl:ENSAPLP00000021611} PE=4;tr|U3IU41|U3IU41_ANAPP//Erythrocyte membrane protein band 4.1 like 2 {ECO:0000313|Ensembl:ENSAPLP00000010764} OS=Anas platyrhynchos platyrhynchos (Northern mallard) Na…
ENSAPLG00000022178	ENSAPLG00000022178;MX:chr3:81697211-81700971:81701084-81701365:81697211-81701140:81701253-81701365:-	ENSAPLG00000022178.t3,ENSAPLT00000047704	ENSAPLT00000039144,ENSAPLT00000047704,ENSAPLG00000022178.t3,ENSAPLG00000022178.t4	0.3852820979111016	0.3493379851051145	0.4007896362164776	0.3768467492757613	0.3119383871972393	0.3395037986876805	-0.035706928	0.186827957	-	GO:0005737//cytoplasm`cellular_component`The contents of a cell excluding the plasma membrane and nucleus, but including other subcellular structures. [ISBN:0198547684];GO:0004726//non-membrane spanning protein tyrosine phosphatase activity`molecular_function`Catalysis of the reaction: non-membrane spanning protein tyrosine phosphate + H2O = non-membrane spanning protein tyrosine + phosphate. [EC…	K14394//ACP1`low molecular weight phosphotyrosine protein phosphatase [EC:3.1.3.2 3.1.3.48]	ko00730//Thiamine metabolism`Metabolism`Metabolism of cofactors and vitamins;ko00740//Riboflavin metabolism`Metabolism`Metabolism of cofactors and vitamins;ko01100//Metabolic pathways`Metabolism`Global and overview maps;ko04520//Adherens junction`Cellular Processes`Cellular community - eukaryotes;ko05208//Chemical carcinogenesis - reactive oxygen species`Human Diseases`Cancer: overview	-	EOB06624.1//Low molecular weight phosphotyrosine protein phosphatase, partial`[Anas platyrhynchos];XP_027310956.1//low molecular weight phosphotyrosine protein phosphatase isoform X2`[Anas platyrhynchos];XP_027310955.1//low molecular weight phosphotyrosine protein phosphatase isoform X1`[Anas platyrhynchos]	PF01451.24//LMWPc`Low molecular weight phosphotyrosine protein phosphatase	-	tr|A0A493TMP5|A0A493TMP5_ANAPP//Low molecular weight cytosolic acid phosphatase {ECO:0000256|ARBA:ARBA00021953} EC=3.1.3.2 {ECO:0000256|ARBA:ARBA00012646} EC=3.1.3.48 {ECO:0000256|ARBA:ARBA00013064} Low molecular weight phosphotyrosine protein phosphatase {ECO:0000256|ARBA:ARBA00017603} OS=Anas platyrhynchos platyrhynchos (Northern mallard) Name=ACP1 {ECO:0000313|Ensembl:ENSAPLP00000027151} PE=3;…
ENSAPLG00000009498	ENSAPLG00000009498;MX:chr3:105374144-105384998:105385077-105401599:105374144-105385266:105385345-105401599:-	ENSAPLG00000009498.t3	ENSAPLT00000009959,ENSAPLG00000009498.t3	0.7767699054593147	1.0	0.8876607155643361	0.8435257793705492	0.8441536133491473	0.8555824988686266	-0.040389576499999996	0.1666666667	CYRIA	GO:0031267//small GTPase binding`molecular_function`Binding to a small monomeric GTPase. [GOC:mah, PMID:27218782];GO:0016020//membrane`cellular_component`A lipid bilayer along with all the proteins and protein complexes embedded in it an attached to it. [GOC:dos, GOC:mah, ISBN:0815316194];GO:0030833//regulation of actin filament polymerization`biological_process`Any process that modulates the fre…	K05749//CYFIP`cytoplasmic FMR1 interacting protein	ko04810//Regulation of actin cytoskeleton`Cellular Processes`Cell motility;ko05130//Pathogenic Escherichia coli infection`Human Diseases`Infectious disease: bacterial;ko05132//Salmonella infection`Human Diseases`Infectious disease: bacterial	KOG3951//Uncharacterized conserved protein`Function unknown`[S]	XP_009273830.1//PREDICTED: protein FAM49A isoform X2`[Aptenodytes forsteri];XP_008493202.2//protein FAM49A isoform X1`[Calypte anna];NP_001006418.1//CYFIP-related Rac1 interactor A`[Gallus gallus];XP_008493194.1//protein FAM49A isoform X5`[Calypte anna];XP_009273834.1//PREDICTED: protein FAM49A isoform X5`[Aptenodytes forsteri]	PF07159.15//CYRIA-B_Rac1-bd`CYRIA/CYRIB Rac1 binding domain	-	tr|A0A1D5PP47|A0A1D5PP47_CHICK//DUF1394 domain-containing protein {ECO:0000259|Pfam:PF07159} OS=Gallus gallus (Chicken) Name=FAM49A {ECO:0000313|Ensembl:ENSGALP00000054644} PE=3;sp|Q5ZI04|CYRIA_CHICK//CYFIP-related Rac1 interactor A OS=Gallus gallus (Chicken) Name=CYRIA Synonyms=FAM49A ORFNames=RCJMB04_31l4 PE=2;tr|A0A493T4U1|A0A493T4U1_ANAPP//CYFIP related Rac1 interactor A {ECO:0000313|Ensembl:…
ENSAPLG00000013621	ENSAPLG00000013621;MX:chr4:14884434-14890856:14890940-14892217:14884434-14891423:14891507-14892217:-	ENSAPLT00000045431	ENSAPLT00000033376,ENSAPLT00000045431	0.0	0.020226394286876732	0.0	0.010938481888639766	0.0	0.0	-0.0030959708000000002	0.4112903226	SLC20A2	GO:0006817//phosphate ion transport`biological_process`The directed movement of phosphate into, out of or within a cell, or between cells, by means of some agent such as a transporter or pore. [GOC:krc];GO:0016021//integral component of membrane`cellular_component`The component of a membrane consisting of the gene products and protein complexes having at least some part of their peptide sequence …	K14640//SLC20A, PIT`solute carrier family 20 (sodium-dependent phosphate transporter)	-	-	XP_005025175.1//sodium-dependent phosphate transporter 2 isoform X1`[Anas platyrhynchos];XP_021131742.1//sodium-dependent phosphate transporter 2 isoform X3`[Anas platyrhynchos];XP_032042270.1//sodium-dependent phosphate transporter 2 isoform X1`[Aythya fuligula];XP_032042274.1//sodium-dependent phosphate transporter 2 isoform X4`[Aythya fuligula];XP_012960158.1//sodium-dependent phosphate transp…	PF01384.23//PHO4`Phosphate transporter family	-	tr|A0A493TY68|A0A493TY68_ANAPP//Phosphate transporter {ECO:0000256|RuleBase:RU363058} OS=Anas platyrhynchos platyrhynchos (Northern mallard) Name=SLC20A2 {ECO:0000313|Ensembl:ENSAPLP00000030838} PE=3;tr|R0JJB0|R0JJB0_ANAPL//Phosphate transporter {ECO:0000256|RuleBase:RU363058} Fragment OS=Anas platyrhynchos (Mallard) (Anas boschas) ORFNames=Anapl_03830 {ECO:0000313|EMBL:EOA97335.1} PE=3;tr|A0A493…
ENSAPLG00000015635	ENSAPLG00000015635;MX:chr4:23637675-23641249:23641465-23665899:23637675-23642931:23643019-23665899:-	ENSAPLG00000015635.t2	ENSAPLT00000016322,ENSAPLG00000015635.t2	0.9615741263379536	0.9570093541661536	0.8998908904352099	0.9849377651669262	0.9717790379201424	0.9623568507523618	0.0335330943	0.20026881719999998	CTBP1	GO:0051287//NAD binding`molecular_function`Binding to nicotinamide adenine dinucleotide, a coenzyme involved in many redox and biosynthetic reactions; binding may be to either the oxidized form, NAD+, or the reduced form, NADH. [GOC:ai];GO:0005634//nucleus`cellular_component`A membrane-bounded organelle of eukaryotic cells in which chromosomes are housed and replicated. In most cells, the nucleus…	K04496//CTBP`C-terminal binding protein [EC:1.1.1.428]	ko04310//Wnt signaling pathway`Environmental Information Processing`Signal transduction;ko04330//Notch signaling pathway`Environmental Information Processing`Signal transduction;ko05200//Pathways in cancer`Human Diseases`Cancer: overview;ko05220//Chronic myeloid leukemia`Human Diseases`Cancer: specific types	-	XP_013033689.1//PREDICTED: C-terminal-binding protein 1 isoform X6`[Anser cygnoides domesticus];XP_015718056.1//C-terminal-binding protein 1 isoform X6`[Coturnix japonica];XP_015718054.1//C-terminal-binding protein 1 isoform X5`[Coturnix japonica];XP_005016189.1//C-terminal-binding protein 1 isoform X6`[Anas platyrhynchos]	PF00389.33//2-Hacid_dh`D-isomer specific 2-hydroxyacid dehydrogenase, catalytic domain;PF02826.22//2-Hacid_dh_C`D-isomer specific 2-hydroxyacid dehydrogenase, NAD binding domain	THAP//http://bioinfo.life.hust.edu.cn/AnimalTFDB#!/tf_detail?species=Caenorhabditis_elegans&family=THAP	tr|U3J7P5|U3J7P5_ANAPP//C-terminal binding protein 1 {ECO:0000313|Ensembl:ENSAPLP00000015522} OS=Anas platyrhynchos platyrhynchos (Northern mallard) Name=CTBP1 {ECO:0000313|Ensembl:ENSAPLP00000015522} PE=3;tr|A0A6J3CV20|A0A6J3CV20_AYTFU//C-terminal-binding protein 1 isoform X3 {ECO:0000313|RefSeq:XP_032042936.1} OS=Aythya fuligula (Tufted duck) (Anas fuligula) Name=CTBP1 {ECO:0000313|RefSeq:XP_03…
ENSAPLG00000008406	ENSAPLG00000008406;MX:chr5:12976233-12976273:12976325-12977626:12976233-12976576:12976641-12977626:-	ENSAPLT00000008742	ENSAPLT00000008742,ENSAPLG00000008406.t1	0.009656801905671732	0.0	0.010116618761306878	0.0	0.0	0.0046833176976357645	-0.0050300343	0.3884408602	API5	GO:0016607//nuclear speck`cellular_component`A discrete extra-nucleolar subnuclear domain, 20-50 in number, in which splicing factors are seen to be localized by immunofluorescence microscopy. [http://www.cellnucleus.com/];GO:2000270//negative regulation of fibroblast apoptotic process`biological_process`Any process that stops, prevents or reduces the frequency, rate or extent of fibroblast apopt…	-	-	-	XP_027313430.1//apoptosis inhibitor 5`[Anas platyrhynchos]	PF05918.14//API5`Apoptosis inhibitory protein 5 (API5)	-	tr|U3ILE9|U3ILE9_ANAPP//Apoptosis inhibitor 5 {ECO:0000313|Ensembl:ENSAPLP00000008071} OS=Anas platyrhynchos platyrhynchos (Northern mallard) Name=API5 {ECO:0000313|Ensembl:ENSAPLP00000008071} PE=3;tr|A0A7K7L0M4|A0A7K7L0M4_9AVES//API5 inhibitor {ECO:0000313|EMBL:NWZ24464.1} Fragment OS=Asarcornis scutulata ORFNames=ASASCU_R03043 {ECO:0000313|EMBL:NWZ24464.1} PE=3
ENSAPLG00000013085	ENSAPLG00000013085;MX:chr5:18743645-18744032:18744130-18745657:18743645-18745547:18745596-18745657:-	ENSAPLG00000013085.t1	ENSAPLT00000013634,ENSAPLG00000013085.t1	0.9983912822190276	0.9981805278626724	1.0	0.9988915549764172	0.9988882170124606	0.99884647410451	1.81453e-05	0.4475806452	RPLP2	GO:0003735//structural constituent of ribosome`molecular_function`The action of a molecule that contributes to the structural integrity of the ribosome. [GOC:mah];GO:0002182//cytoplasmic translational elongation`biological_process`The successive addition of amino acid residues to a nascent polypeptide chain during protein biosynthesis in the cytoplasm. [GOC:hjd];GO:0022625//cytosolic large riboso…	K02943//RP-LP2, RPLP2`large subunit ribosomal protein LP2	ko03010//Ribosome`Genetic Information Processing`Translation;ko05171//Coronavirus disease - COVID-19`Human Diseases`Infectious disease: viral	-	XP_021258060.1//60S acidic ribosomal protein P2 isoform X1`[Numida meleagris];XP_013029814.1//PREDICTED: 60S acidic ribosomal protein P2`[Anser cygnoides domesticus]	PF00428.22//Ribosomal_60s`60s Acidic ribosomal protein	-	tr|U3J062|U3J062_ANAPP//60S acidic ribosomal protein P2 {ECO:0000256|ARBA:ARBA00023629} OS=Anas platyrhynchos platyrhynchos (Northern mallard) Name=RPLP2 {ECO:0000313|Ensembl:ENSAPLP00000012889} PE=3;tr|A0A851NYA8|A0A851NYA8_9GALL//60S acidic ribosomal protein P2 {ECO:0000256|ARBA:ARBA00023629} Fragment OS=Penelope pileata ORFNames=PENPIL_R12661 {ECO:0000313|EMBL:NXC47086.1} PE=3
ENSAPLG00000002615	ENSAPLG00000002615;MX:chr5:27636743-27638218:27638283-27640904:27636743-27638815:27638895-27640904:-	ENSAPLT00000029047	ENSAPLT00000002745,ENSAPLT00000029047	0.012135379757717942	0.012101398161946705	0.005545802935068194	0.0	0.006075885634743463	0.002676531067398893	-0.0070100547	0.3709677419	ACTN1	GO:0003779//actin binding`molecular_function`Binding to monomeric or multimeric forms of actin, including actin filaments. [GOC:clt];GO:0005509//calcium ion binding`molecular_function`Binding to a calcium ion (Ca2+). [GOC:ai]	K05699//ACTN1_4`actinin alpha 1/4	ko04510//Focal adhesion`Cellular Processes`Cellular community - eukaryotes;ko04520//Adherens junction`Cellular Processes`Cellular community - eukaryotes;ko04530//Tight junction`Cellular Processes`Cellular community - eukaryotes;ko04670//Leukocyte transendothelial migration`Organismal Systems`Immune system;ko04810//Regulation of actin cytoskeleton`Cellular Processes`Cell motility;ko05131//Shigello…	-	XP_030307589.1//alpha-actinin-1 isoform X1`[Calypte anna];XP_032840462.2//alpha-actinin-1 isoform X2`[Tyto alba];XP_030307591.1//alpha-actinin-1 isoform X2`[Calypte anna];XP_030307592.1//alpha-actinin-1 isoform X3`[Calypte anna]	PF00307.34//CH`Calponin homology (CH) domain;PF00435.24//Spectrin`Spectrin repeat;PF13499.9//EF-hand_7`EF-hand domain pair;PF08726.13//EFhand_Ca_insen`Ca2+ insensitive EF hand	IRF//http://bioinfo.life.hust.edu.cn/AnimalTFDB#!/tf_detail?species=Microcebus_murinus&family=IRF	tr|A0A6J3D1H3|A0A6J3D1H3_AYTFU//alpha-actinin-1 isoform X1 {ECO:0000313|RefSeq:XP_032044270.1} OS=Aythya fuligula (Tufted duck) (Anas fuligula) Name=ACTN1 {ECO:0000313|RefSeq:XP_032044270.1} PE=3;tr|A0A0Q3MS78|A0A0Q3MS78_AMAAE//Alpha-actinin-1 isoform X4 {ECO:0000313|EMBL:KQK85295.1} OS=Amazona aestiva (Blue-fronted Amazon parrot) ORFNames=AAES_41502 {ECO:0000313|EMBL:KQK85295.1} PE=3;tr|A0A6J3D1…
ENSAPLG00000002615	ENSAPLG00000002615;MX:chr5:27652330-27657549:27657634-27660628:27652330-27658916:27659001-27660628:-	ENSAPLT00000036227	ENSAPLT00000021455,ENSAPLT00000036227,ENSAPLT00000002745,ENSAPLT00000029047	0.013684941171528872	0.051030266264418735	0.04148657343533343	0.0054612791256855135	0.006305012628670954	0.003821046995661931	-0.030204814	0.3709677419	ACTN1	GO:0003779//actin binding`molecular_function`Binding to monomeric or multimeric forms of actin, including actin filaments. [GOC:clt];GO:0005509//calcium ion binding`molecular_function`Binding to a calcium ion (Ca2+). [GOC:ai]	K05699//ACTN1_4`actinin alpha 1/4	ko04510//Focal adhesion`Cellular Processes`Cellular community - eukaryotes;ko04520//Adherens junction`Cellular Processes`Cellular community - eukaryotes;ko04530//Tight junction`Cellular Processes`Cellular community - eukaryotes;ko04670//Leukocyte transendothelial migration`Organismal Systems`Immune system;ko04810//Regulation of actin cytoskeleton`Cellular Processes`Cell motility;ko05131//Shigello…	-	XP_030307589.1//alpha-actinin-1 isoform X1`[Calypte anna];XP_032840462.2//alpha-actinin-1 isoform X2`[Tyto alba];XP_030307591.1//alpha-actinin-1 isoform X2`[Calypte anna];XP_030307592.1//alpha-actinin-1 isoform X3`[Calypte anna]	PF00307.34//CH`Calponin homology (CH) domain;PF00435.24//Spectrin`Spectrin repeat;PF13499.9//EF-hand_7`EF-hand domain pair;PF08726.13//EFhand_Ca_insen`Ca2+ insensitive EF hand	IRF//http://bioinfo.life.hust.edu.cn/AnimalTFDB#!/tf_detail?species=Microcebus_murinus&family=IRF	tr|A0A6J3D1H3|A0A6J3D1H3_AYTFU//alpha-actinin-1 isoform X1 {ECO:0000313|RefSeq:XP_032044270.1} OS=Aythya fuligula (Tufted duck) (Anas fuligula) Name=ACTN1 {ECO:0000313|RefSeq:XP_032044270.1} PE=3;tr|A0A0Q3MS78|A0A0Q3MS78_AMAAE//Alpha-actinin-1 isoform X4 {ECO:0000313|EMBL:KQK85295.1} OS=Amazona aestiva (Blue-fronted Amazon parrot) ORFNames=AAES_41502 {ECO:0000313|EMBL:KQK85295.1} PE=3;tr|A0A6J3D1…
ENSAPLG00000011980	ENSAPLG00000011980;MX:chr5:36483234-36485352:36485392-36488386:36483234-36487655:36487695-36488386:-	ENSAPLG00000011980.t1,ENSAPLT00000012535,ENSAPLT00000017855,ENSAPLT00000032722	ENSAPLT00000042675,ENSAPLT00000025535,ENSAPLG00000011980.t1,ENSAPLT00000012535,ENSAPLT00000017207,ENSAPLT00000032722,ENSAPLT00000017855,ENSAPLT00000037771	0.9557972032702676	0.9474784777135832	0.9241320265350064	0.9663869613181236	0.9617515480652478	0.9590181143661124	0.0199163054	0.2580645161	TNNT3	GO:0006942//regulation of striated muscle contraction`biological_process`Any process that modulates the frequency, rate or extent of striated muscle contraction. [GOC:go_curators];GO:0005861//troponin complex`cellular_component`A complex of accessory proteins (typically troponin T, troponin I and troponin C) found associated with actin in muscle thin filaments; involved in calcium regulation of m…	K12046//TNNT3`troponin T, fast skeletal muscle	ko04814//Motor proteins`Cellular Processes`Cell motility	-	AAD42799.1//fast troponin T isoform`[Coturnix japonica];XP_014107478.1//PREDICTED: troponin T, fast skeletal muscle isoform X3`[Pseudopodoces humilis];XP_035183092.1//troponin T, fast skeletal muscle isoform X30`[Oxyura jamaicensis];PKU49210.1//troponin fast skeletal muscle`[Limosa lapponica baueri];XP_010311846.1//PREDICTED: troponin T, fast skeletal muscle, partial`[Balearica regulorum gibberic…	PF00992.23//Troponin`Troponin	-	tr|A0A493SVK7|A0A493SVK7_ANAPP//Troponin T3, fast skeletal type {ECO:0000313|Ensembl:ENSAPLP00000017515} OS=Anas platyrhynchos platyrhynchos (Northern mallard) Name=TNNT3 {ECO:0000313|Ensembl:ENSAPLP00000017515} PE=3;tr|A0A493T0U2|A0A493T0U2_ANAPP//Troponin T3, fast skeletal type {ECO:0000313|Ensembl:ENSAPLP00000019290} OS=Anas platyrhynchos platyrhynchos (Northern mallard) Name=TNNT3 {ECO:000031…
ENSAPLG00000010931	ENSAPLG00000010931;MX:chr5:53869747-53870227:53870414-53871798:53869747-53870865:53871077-53871798:-	ENSAPLG00000010931.t1	ENSAPLT00000026172,ENSAPLG00000010931.t1	0.7112306326500971	0.7142933455529552	0.7167138574157514	0.7084323221153499	0.6904051293420941	0.6746492416475779	-0.0229170475	0.2392473118	CKB	GO:0046314//phosphocreatine biosynthetic process`biological_process`The chemical reactions and pathways resulting in the formation of phosphocreatine, a phosphagen of creatine which is synthesized and broken down by creatine phosphokinase. [GOC:ai]	K00933//E2.7.3.2`creatine kinase [EC:2.7.3.2]	ko00330//Arginine and proline metabolism`Metabolism`Amino acid metabolism;ko01100//Metabolic pathways`Metabolism`Global and overview maps	-	XP_027313695.1//creatine kinase B-type isoform X2`[Anas platyrhynchos];XP_027313694.1//creatine kinase B-type isoform X1`[Anas platyrhynchos]	PF02807.18//ATP-gua_PtransN`ATP:guanido phosphotransferase, N-terminal domain;PF00217.22//ATP-gua_Ptrans`ATP:guanido phosphotransferase, C-terminal catalytic domain	-	tr|A0A8B9VQ00|A0A8B9VQ00_9AVES//Creatine kinase B {ECO:0000313|Ensembl:ENSAZOP00000027749} OS=Anas zonorhyncha (Eastern spot-billed duck) PE=4;tr|A0A493TFK1|A0A493TFK1_ANAPP//Creatine kinase {ECO:0000256|ARBA:ARBA00012231} EC=2.7.3.2 {ECO:0000256|ARBA:ARBA00012231} OS=Anas platyrhynchos platyrhynchos (Northern mallard) PE=3
ENSAPLG00000009284	ENSAPLG00000009284;MX:chr6:2715603-2718250:2718320-2727230:2715603-2719431:2719501-2727230:+	ENSAPLG00000009284.t2,ENSAPLG00000009284.t4,ENSAPLG00000009284.t7,ENSAPLT00000039172	ENSAPLG00000009284.t6,ENSAPLT00000009702,ENSAPLT00000039172,ENSAPLG00000009284.t4,ENSAPLT00000033777,ENSAPLG00000009284.t3,ENSAPLG00000009284.t7,ENSAPLG00000009284.t1,ENSAPLG00000009284.t2,ENSAPLG00000009284.t5	0.7227929969232253	0.6513438666123823	0.7304515228021367	0.4084005015594848	0.40190905611589145	0.461473127764861	-0.27760190030000004	0.0053763441	P4HA1	GO:0031418//L-ascorbic acid binding`molecular_function`Binding to L-ascorbic acid, (2R)-2-[(1S)-1,2-dihydroxyethyl]-4-hydroxy-5-oxo-2,5-dihydrofuran-3-olate; L-ascorbic acid is vitamin C and has co-factor and anti-oxidant activities in many species. [GOC:mah];GO:0005506//iron ion binding`molecular_function`Binding to an iron (Fe) ion. [GOC:ai];GO:0005783//endoplasmic reticulum`cellular_component`…	K00472//P4HA`prolyl 4-hydroxylase [EC:1.14.11.2]	ko00330//Arginine and proline metabolism`Metabolism`Amino acid metabolism;ko01100//Metabolic pathways`Metabolism`Global and overview maps	-	XP_038037252.1//prolyl 4-hydroxylase subunit alpha-1 isoform X1`[Anas platyrhynchos];XP_038037253.1//prolyl 4-hydroxylase subunit alpha-1 isoform X2`[Anas platyrhynchos];XP_038037254.1//prolyl 4-hydroxylase subunit alpha-1 isoform X3`[Anas platyrhynchos];XP_038037255.1//prolyl 4-hydroxylase subunit alpha-1 isoform X4`[Anas platyrhynchos]	PF08336.14//P4Ha_N`Prolyl 4-Hydroxylase alpha-subunit, N-terminal region;PF13640.9//2OG-FeII_Oxy_3`2OG-Fe(II) oxygenase superfamily	-	tr|A0A493TTM0|A0A493TTM0_ANAPP//Prolyl 4-hydroxylase subunit alpha 1 {ECO:0000313|Ensembl:ENSAPLP00000029139} OS=Anas platyrhynchos platyrhynchos (Northern mallard) Name=P4HA1 {ECO:0000313|Ensembl:ENSAPLP00000029139} PE=4;tr|A0A493TE59|A0A493TE59_ANAPP//Prolyl 4-hydroxylase subunit alpha 1 {ECO:0000313|Ensembl:ENSAPLP00000023968} OS=Anas platyrhynchos platyrhynchos (Northern mallard) Name=P4HA1 {…
ENSAPLG00000009284	ENSAPLG00000009284;MX:chr6:2727329-2728620:2728673-2730456:2727329-2728737:2728794-2730456:+	ENSAPLG00000009284.t2,ENSAPLG00000009284.t3,ENSAPLG00000009284.t5,ENSAPLG00000009284.t7,ENSAPLT00000033777,ENSAPLT00000039172,ENSAPLT00000009702	ENSAPLG00000009284.t1,ENSAPLT00000039172,ENSAPLG00000009284.t4,ENSAPLT00000033777,ENSAPLG00000009284.t3,ENSAPLG00000009284.t7,ENSAPLT00000009702,ENSAPLG00000009284.t2,ENSAPLG00000009284.t5	0.9177983163754782	0.9035755939747367	0.9522405028823334	0.8915898610914477	0.8687302586218975	0.8829906726634866	-0.043434540300000005	0.1586021505	P4HA1	GO:0031418//L-ascorbic acid binding`molecular_function`Binding to L-ascorbic acid, (2R)-2-[(1S)-1,2-dihydroxyethyl]-4-hydroxy-5-oxo-2,5-dihydrofuran-3-olate; L-ascorbic acid is vitamin C and has co-factor and anti-oxidant activities in many species. [GOC:mah];GO:0005506//iron ion binding`molecular_function`Binding to an iron (Fe) ion. [GOC:ai];GO:0005783//endoplasmic reticulum`cellular_component`…	K00472//P4HA`prolyl 4-hydroxylase [EC:1.14.11.2]	ko00330//Arginine and proline metabolism`Metabolism`Amino acid metabolism;ko01100//Metabolic pathways`Metabolism`Global and overview maps	-	XP_038037252.1//prolyl 4-hydroxylase subunit alpha-1 isoform X1`[Anas platyrhynchos];XP_038037253.1//prolyl 4-hydroxylase subunit alpha-1 isoform X2`[Anas platyrhynchos];XP_038037254.1//prolyl 4-hydroxylase subunit alpha-1 isoform X3`[Anas platyrhynchos];XP_038037255.1//prolyl 4-hydroxylase subunit alpha-1 isoform X4`[Anas platyrhynchos]	PF08336.14//P4Ha_N`Prolyl 4-Hydroxylase alpha-subunit, N-terminal region;PF13640.9//2OG-FeII_Oxy_3`2OG-Fe(II) oxygenase superfamily	-	tr|A0A493TTM0|A0A493TTM0_ANAPP//Prolyl 4-hydroxylase subunit alpha 1 {ECO:0000313|Ensembl:ENSAPLP00000029139} OS=Anas platyrhynchos platyrhynchos (Northern mallard) Name=P4HA1 {ECO:0000313|Ensembl:ENSAPLP00000029139} PE=4;tr|A0A493TE59|A0A493TE59_ANAPP//Prolyl 4-hydroxylase subunit alpha 1 {ECO:0000313|Ensembl:ENSAPLP00000023968} OS=Anas platyrhynchos platyrhynchos (Northern mallard) Name=P4HA1 {…
ENSAPLG00000004758	ENSAPLG00000004758;MX:chr6:20731497-20735782:20735926-20740261:20731497-20736474:20736618-20740261:+	ENSAPLT00000033321,ENSAPLT00000042444,ENSAPLT00000025747,ENSAPLT00000035426	ENSAPLT00000042444,ENSAPLT00000035426,ENSAPLT00000025747,ENSAPLT00000021894,ENSAPLT00000033321	0.9367241038965652	0.9584006983806048	0.9639321643380531	0.9653336856446424	0.9467563708675436	1.0	0.0176776966	0.2674731183	IDE	GO:0009897//external side of plasma membrane`cellular_component`The leaflet of the plasma membrane that faces away from the cytoplasm and any proteins embedded or anchored in it or attached to its surface. [GOC:dos, GOC:tb];GO:0008270//zinc ion binding`molecular_function`Binding to a zinc ion (Zn). [GOC:ai];GO:0050435//amyloid-beta metabolic process`biological_process`The chemical reactions and p…	K01408//IDE, ide`insulysin [EC:3.4.24.56];K03883//ND5`NADH-ubiquinone oxidoreductase chain 5 [EC:7.1.1.2]	ko03266//Virion - Herpesvirus`Genetic Information Processing`Information processing in viruses;ko05010//Alzheimer disease`Human Diseases`Neurodegenerative disease;ko00190//Oxidative phosphorylation`Metabolism`Energy metabolism;ko01100//Metabolic pathways`Metabolism`Global and overview maps;ko04714//Thermogenesis`Organismal Systems`Environmental adaptation;ko04723//Retrograde endocannabinoid signa…	-	XP_027316488.1//insulin-degrading enzyme isoform X2`[Anas platyrhynchos];XP_027316487.1//insulin-degrading enzyme isoform X1`[Anas platyrhynchos];YP_008592564.1//NADH dehydrogenase subunit 5`[Anas crecca]	PF00675.23//Peptidase_M16`Insulinase (Peptidase family M16);PF05193.24//Peptidase_M16_C`Peptidase M16 inactive domain;PF16187.8//Peptidase_M16_M`Middle or third domain of peptidase_M16;PF06455.14//NADH5_C`NADH dehydrogenase subunit 5 C-terminus	-	tr|A0A493SS55|A0A493SS55_ANAPP//Insulin degrading enzyme {ECO:0000313|Ensembl:ENSAPLP00000016416} OS=Anas platyrhynchos platyrhynchos (Northern mallard) Name=IDE {ECO:0000313|Ensembl:ENSAPLP00000016416} PE=3;tr|A0A493TMJ9|A0A493TMJ9_ANAPP//Insulin degrading enzyme {ECO:0000313|Ensembl:ENSAPLP00000027038} OS=Anas platyrhynchos platyrhynchos (Northern mallard) Name=IDE {ECO:0000313|Ensembl:ENSAPLP0…
ENSAPLG00000024403	ENSAPLG00000024403;MX:chr7:18063116-18063158:18063282-18064742:18063116-18064208:18064285-18064742:-	ENSAPLT00000024306	ENSAPLG00000024403.t1,ENSAPLT00000024306	0.009064802258343541	0.013812485225075465	0.024622107498120285	0.0	0.0	0.0035635498629227953	-0.014645281699999999	0.2930107527	NIFK	GO:0005737//cytoplasm`cellular_component`The contents of a cell excluding the plasma membrane and nucleus, but including other subcellular structures. [ISBN:0198547684];GO:0005654//nucleoplasm`cellular_component`That part of the nuclear content other than the chromosomes or the nucleolus. [GOC:ma, ISBN:0124325653];GO:0003723//RNA binding`molecular_function`Binding to an RNA molecule or a portion …	K14838//NOP15`nucleolar protein 15	-	-	XP_027318052.1//MKI67 FHA domain-interacting nucleolar phosphoprotein isoform X1`[Anas platyrhynchos];XP_038037713.1//MKI67 FHA domain-interacting nucleolar phosphoprotein isoform X2`[Anas platyrhynchos]	PF00076.25//RRM_1`RNA recognition motif. (a.k.a. RRM, RBD, or RNP domain);PF12196.11//hNIFK_binding`FHA Ki67 binding domain of hNIFK	-	tr|A0A493T5F0|A0A493T5F0_ANAPP//Nucleolar protein interacting with the FHA domain of MKI67 {ECO:0000313|Ensembl:ENSAPLP00000021066} OS=Anas platyrhynchos platyrhynchos (Northern mallard) Name=NIFK {ECO:0000313|Ensembl:ENSAPLP00000021066} PE=4
ENSAPLG00000008646	ENSAPLG00000008646;MX:chr9:16124329-16125507:16125626-16126828:16124329-16126092:16126112-16126828:-	ENSAPLT00000046969	ENSAPLT00000046969,ENSAPLT00000009047	0.04500598006879288	0.0211206741051872	0.0383004664098931	0.034798910191925644	0.04236742492670045	0.050877068339210435	0.0078720943	0.35887096770000004	SERPINE2	GO:0005615//extracellular space`cellular_component`That part of a multicellular organism outside the cells proper, usually taken to be outside the plasma membranes, and occupied by fluid. [ISBN:0198547684];GO:0004867//serine-type endopeptidase inhibitor activity`molecular_function`Binds to and stops, prevents or reduces the activity of serine-type endopeptidases, enzymes that catalyze the hydroly…	K16643//SERPINE2`glia-derived nexin	ko04610//Complement and coagulation cascades`Organismal Systems`Immune system	-	XP_035400535.1//glia-derived nexin isoform X5`[Cygnus atratus];XP_013037023.1//PREDICTED: glia-derived nexin isoform X2`[Anser cygnoides domesticus];XP_032049231.1//glia-derived nexin isoform X2`[Aythya fuligula];XP_035400529.1//glia-derived nexin isoform X1`[Cygnus atratus]	PF00079.23//Serpin`Serpin (serine protease inhibitor)	-	tr|A0A8B9SPI7|A0A8B9SPI7_ANAPL//Serpin family E member 2 {ECO:0000313|Ensembl:ENSAPLP00020009211} OS=Anas platyrhynchos (Mallard) (Anas boschas) Name=SERPINE2 {ECO:0000313|Ensembl:ENSAPLP00020009211} PE=4;tr|A0A8C3BSK7|A0A8C3BSK7_CAIMO//Serpin family E member 2 {ECO:0000313|Ensembl:ENSCMMP00000009726} OS=Cairina moschata domestica (Muscovy Duck (domestic type)) PE=4;tr|A0A8C3GHD7|A0A8C3GHD7_CAIMO…
ENSAPLG00000003656	ENSAPLG00000003656;MX:chr11:7264434-7264690:7264765-7266028:7264434-7265259:7265334-7266028:+	ENSAPLG00000003656.t1	ENSAPLT00000003818,ENSAPLG00000003656.t1,ENSAPLG00000003656.t2	0.3380400914169209	0.4309006385088835	0.3802764333363995	0.2088334705923091	0.16045455278170107	0.3385883642214664	-0.1471135919	0.0201612903	TPM1	GO:0005856//cytoskeleton`cellular_component`Any of the various filamentous elements that form the internal framework of cells, and typically remain after treatment of the cells with mild detergent to remove membrane constituents and soluble components of the cytoplasm. The term embraces intermediate filaments, microfilaments, microtubules, the microtrabecular lattice, and other structures charact…	K10374//TPM2`tropomyosin 2;K10373//TPM1`tropomyosin 1	ko04260//Cardiac muscle contraction`Organismal Systems`Circulatory system;ko04261//Adrenergic signaling in cardiomyocytes`Organismal Systems`Circulatory system;ko04814//Motor proteins`Cellular Processes`Cell motility;ko05410//Hypertrophic cardiomyopathy`Human Diseases`Cardiovascular disease;ko05414//Dilated cardiomyopathy`Human Diseases`Cardiovascular disease;ko05206//MicroRNAs in cancer`Human Di…	KOG1003//Actin filament-coating protein tropomyosin`Cytoskeleton`[Z]	XP_015134264.1//tropomyosin alpha-1 chain isoform X2`[Gallus gallus];XP_027568042.1//tropomyosin alpha-1 chain isoform X17`[Pipra filicauda];XP_030352858.1//tropomyosin alpha-1 chain isoform X10`[Strigops habroptila]	PF12718.10//Tropomyosin_1`Tropomyosin like;PF00261.23//Tropomyosin`Tropomyosin	-	tr|A0A6J3DM00|A0A6J3DM00_AYTFU//tropomyosin alpha-1 chain isoform X1 {ECO:0000313|RefSeq:XP_032050383.1} OS=Aythya fuligula (Tufted duck) (Anas fuligula) Name=TPM1 {ECO:0000313|RefSeq:XP_032050383.1} PE=3;tr|A0A6J3DLI2|A0A6J3DLI2_AYTFU//tropomyosin alpha-1 chain isoform X5 {ECO:0000313|RefSeq:XP_032050387.1} OS=Aythya fuligula (Tufted duck) (Anas fuligula) Name=TPM1 {ECO:0000313|RefSeq:XP_0320503…
ENSAPLG00000015222	ENSAPLG00000015222;MX:chr11:9254532-9258766:9258861-9263456:9254532-9261263:9261391-9263456:+	ENSAPLT00000029718	ENSAPLT00000015867,ENSAPLT00000029718	0.05613139122373823	0.11130879203665436	0.2390369713384821	0.19054578599154529	0.21333002750864974	0.15464789836917067	0.0506821858	0.1411290323	PPCDC	GO:0003824//catalytic activity`molecular_function`Catalysis of a biochemical reaction at physiological temperatures. In biologically catalyzed reactions, the reactants are known as substrates, and the catalysts are naturally occurring macromolecular substances known as enzymes. Enzymes possess specific binding sites for substrates, and are usually composed wholly or largely of protein, but RNA th…	K01598//PPCDC, coaC`phosphopantothenoylcysteine decarboxylase [EC:4.1.1.36]	ko00770//Pantothenate and CoA biosynthesis`Metabolism`Metabolism of cofactors and vitamins;ko01100//Metabolic pathways`Metabolism`Global and overview maps;ko01240//Biosynthesis of cofactors`Metabolism`Global and overview maps	-	XP_013049613.1//PREDICTED: phosphopantothenoylcysteine decarboxylase isoform X2`[Anser cygnoides domesticus];XP_012952671.1//phosphopantothenoylcysteine decarboxylase`[Anas platyrhynchos]	PF02441.22//Flavoprotein`Flavoprotein	-	tr|A0A493T3E1|A0A493T3E1_ANAPP//Phosphopantothenoylcysteine decarboxylase {ECO:0000313|Ensembl:ENSAPLP00000020397} OS=Anas platyrhynchos platyrhynchos (Northern mallard) Name=PPCDC {ECO:0000313|Ensembl:ENSAPLP00000020397} PE=4;tr|U3J6F0|U3J6F0_ANAPP//Phosphopantothenoylcysteine decarboxylase {ECO:0000313|Ensembl:ENSAPLP00000015077} OS=Anas platyrhynchos platyrhynchos (Northern mallard) Name=PPCDC…
ENSAPLG00000001115	ENSAPLG00000001115;MX:chr11:10092543-10095652:10095818-10098798:10092543-10096326:10096492-10098798:+	ENSAPLT00000029734	ENSAPLG00000001115.t1,ENSAPLT00000001300,ENSAPLT00000029734	0.04174261916083303	0.04959533756120597	0.05216207416897297	0.15678207124399027	0.16849516094166614	0.13791686548392804	0.10656468890000001	0.0403225806	PKM	GO:0030955//potassium ion binding`molecular_function`Binding to a potassium ion (K+). [GOC:mah];GO:0000287//magnesium ion binding`molecular_function`Binding to a magnesium (Mg) ion. [GOC:ai];GO:0005791//rough endoplasmic reticulum`cellular_component`The rough (or granular) endoplasmic reticulum (ER) has ribosomes adhering to the outer surface; the ribosomes are the site of translation of the mRNA…	K12406//PKLR`pyruvate kinase isozymes R/L [EC:2.7.1.40]	ko00010//Glycolysis / Gluconeogenesis`Metabolism`Carbohydrate metabolism;ko00620//Pyruvate metabolism`Metabolism`Carbohydrate metabolism;ko01100//Metabolic pathways`Metabolism`Global and overview maps;ko01200//Carbon metabolism`Metabolism`Global and overview maps;ko01230//Biosynthesis of amino acids`Metabolism`Global and overview maps;ko04910//Insulin signaling pathway`Organismal Systems`Endocrin…	-	XP_005017244.2//pyruvate kinase PKM isoform X2`[Anas platyrhynchos];XP_027322322.1//pyruvate kinase PKM isoform X1`[Anas platyrhynchos]	PF00224.24//PK`Pyruvate kinase, barrel domain;PF02887.19//PK_C`Pyruvate kinase, alpha/beta domain	-	tr|U3I0F9|U3I0F9_ANAPP//Pyruvate kinase {ECO:0000256|ARBA:ARBA00012142, ECO:0000256|RuleBase:RU000504} EC=2.7.1.40 {ECO:0000256|ARBA:ARBA00012142, ECO:0000256|RuleBase:RU000504} OS=Anas platyrhynchos platyrhynchos (Northern mallard) Name=PKM {ECO:0000313|Ensembl:ENSAPLP00000000729} PE=3;tr|A0A8B9ZPN2|A0A8B9ZPN2_9AVES//Pyruvate kinase M1/2 {ECO:0000313|Ensembl:ENSAZOP00000005694} OS=Anas zonorhync…
ENSAPLG00000007352	ENSAPLG00000007352;MX:chr11:17862112-17878145:17878276-17881520:17862112-17878342:17878479-17881520:+	ENSAPLG00000007352.t1,ENSAPLG00000007352.t2,ENSAPLT00000007674	ENSAPLG00000007352.t1,ENSAPLG00000007352.t2,ENSAPLT00000035454,ENSAPLT00000007674	0.9899588411295676	0.9765492098201606	0.9799613042021286	0.9759735307754238	0.9883445126924028	0.9924963283070428	0.0034483389000000003	0.4072580645	MEF2A	GO:0005634//nucleus`cellular_component`A membrane-bounded organelle of eukaryotic cells in which chromosomes are housed and replicated. In most cells, the nucleus contains all of the cell's chromosomes except the organellar chromosomes, and is the site of RNA synthesis and processing. In some species, or in specialized cell types, RNA metabolism or DNA replication may be absent. [GOC:go_curators]…	K09262//MEF2D`MADS-box transcription enhancer factor 2D	ko04022//cGMP-PKG signaling pathway`Environmental Information Processing`Signal transduction;ko04371//Apelin signaling pathway`Environmental Information Processing`Signal transduction;ko04928//Parathyroid hormone synthesis, secretion and action`Organismal Systems`Endocrine system	-	XP_012947197.1//myocyte-specific enhancer factor 2A isoform X1`[Anas platyrhynchos];XP_027321695.1//myocyte-specific enhancer factor 2A isoform X6`[Anas platyrhynchos];XP_027321691.1//myocyte-specific enhancer factor 2A isoform X2`[Anas platyrhynchos];XP_027321692.1//myocyte-specific enhancer factor 2A isoform X3`[Anas platyrhynchos];XP_027321693.1//myocyte-specific enhancer factor 2A isoform X4`…	PF00319.21//SRF-TF`SRF-type transcription factor (DNA-binding and dimerisation domain);PF12347.11//HJURP_C`Holliday junction regulator protein family C-terminal repeat	SRF//http://bioinfo.life.hust.edu.cn/AnimalTFDB#!/tf_detail?species=Anas_platyrhynchos&family=SRF;SRF//http://bioinfo.life.hust.edu.cn/AnimalTFDB#!/tf_detail?species=Saimiri_boliviensis_boliviensis&family=SRF	tr|A0A493SS62|A0A493SS62_ANAPP//Myocyte enhancer factor 2A {ECO:0000313|Ensembl:ENSAPLP00000016402} OS=Anas platyrhynchos platyrhynchos (Northern mallard) Name=MEF2A {ECO:0000313|Ensembl:ENSAPLP00000016402} PE=4;tr|A0A8C3GID6|A0A8C3GID6_CAIMO//Myocyte enhancer factor 2A {ECO:0000313|Ensembl:ENSCMMP00000011892} OS=Cairina moschata domestica (Muscovy Duck (domestic type)) PE=4;tr|A0A6J3DIS5|A0A6J3D…
ENSAPLG00000005243	ENSAPLG00000005243;MX:chr14:15719744-15725932:15726031-15731474:15719744-15727494:15727584-15731474:+	ENSAPLG00000005243.t1,ENSAPLT00000027979,ENSAPLT00000005452,ENSAPLT00000045142	ENSAPLT00000027979,ENSAPLT00000005452,ENSAPLT00000045142,ENSAPLG00000005243.t2,ENSAPLG00000005243.t1,ENSAPLT00000042997	0.6808955238589014	0.5987332502176338	0.6926364703628989	0.5814673640469497	0.5087376545511432	0.5606142261947857	-0.1071486665	0.1209677419	MACROH2A1	GO:0000182//rDNA binding`molecular_function`Binding to a DNA sequence encoding a ribosomal RNA. [GOC:mah];GO:0000786//nucleosome`cellular_component`A complex comprised of DNA wound around a multisubunit core and associated proteins, which forms the primary packing unit of DNA into higher order structures. [GOC:elh];GO:0071169//establishment of protein localization to chromatin`biological_process`…	K11251//H2A`histone H2A	ko03082//ATP-dependent chromatin remodeling`Genetic Information Processing`Chromosome;ko04217//Necroptosis`Cellular Processes`Cell growth and death;ko04613//Neutrophil extracellular trap formation`Organismal Systems`Immune system;ko05034//Alcoholism`Human Diseases`Substance dependence;ko05322//Systemic lupus erythematosus`Human Diseases`Immune disease	KOG1756//Histone 2A`Chromatin structure and dynamics`[B];KOG2633//Hismacro and SEC14 domain-containing proteins`Chromatin structure and dynamics`[B];KOG2633//Hismacro and SEC14 domain-containing proteins`Transcription`[K]	XP_035416560.1//core histone macro-H2A.1 isoform X5`[Cygnus atratus];XP_036247352.1//core histone macro-H2A.1 isoform X3`[Molothrus ater];XP_040429188.1//core histone macro-H2A.1 isoform X8`[Cygnus olor];XP_036247349.1//core histone macro-H2A.1 isoform X1`[Molothrus ater]	PF00125.27//Histone`Core histone H2A/H2B/H3/H4;PF16211.8//Histone_H2A_C`C-terminus of histone H2A;PF01661.24//Macro`Macro domain	-	sp|O93327|H2AY_CHICK//Core histone macro-H2A.1 Short=Histone macroH2A1 Short=mH2A1 H2A.y H2A/y OS=Gallus gallus (Chicken) Name=MACROH2A1 {ECO:0000250|UniProtKB:O75367} PE=1;tr|A0A663FFZ7|A0A663FFZ7_AQUCH//Core histone macro-H2A {ECO:0000256|PIRNR:PIRNR037942} OS=Aquila chrysaetos chrysaetos Name=MACROH2A1 {ECO:0000313|Ensembl:ENSACCP00020023560} PE=4;tr|A0A493TF55|A0A493TF55_ANAPP//Histone H2A {E…
ENSAPLG00000005243	ENSAPLG00000005243;MX:chr14:15719744-15725932:15726031-15731474:15719744-15730901:15731002-15731474:+	ENSAPLG00000005243.t1,ENSAPLT00000027979,ENSAPLT00000005452,ENSAPLT00000045142	ENSAPLT00000027979,ENSAPLT00000046118,ENSAPLT00000005452,ENSAPLT00000045142,ENSAPLG00000005243.t1	0.9656606646734734	1.0	0.9469811583086192	0.9086882159341618	0.9541770569652436	0.9793040964786311	-0.0234908179	0.35282258060000005	MACROH2A1	GO:0000182//rDNA binding`molecular_function`Binding to a DNA sequence encoding a ribosomal RNA. [GOC:mah];GO:0000786//nucleosome`cellular_component`A complex comprised of DNA wound around a multisubunit core and associated proteins, which forms the primary packing unit of DNA into higher order structures. [GOC:elh];GO:0071169//establishment of protein localization to chromatin`biological_process`…	K11251//H2A`histone H2A	ko03082//ATP-dependent chromatin remodeling`Genetic Information Processing`Chromosome;ko04217//Necroptosis`Cellular Processes`Cell growth and death;ko04613//Neutrophil extracellular trap formation`Organismal Systems`Immune system;ko05034//Alcoholism`Human Diseases`Substance dependence;ko05322//Systemic lupus erythematosus`Human Diseases`Immune disease	KOG1756//Histone 2A`Chromatin structure and dynamics`[B];KOG2633//Hismacro and SEC14 domain-containing proteins`Chromatin structure and dynamics`[B];KOG2633//Hismacro and SEC14 domain-containing proteins`Transcription`[K]	XP_035416560.1//core histone macro-H2A.1 isoform X5`[Cygnus atratus];XP_036247352.1//core histone macro-H2A.1 isoform X3`[Molothrus ater];XP_040429188.1//core histone macro-H2A.1 isoform X8`[Cygnus olor];XP_036247349.1//core histone macro-H2A.1 isoform X1`[Molothrus ater]	PF00125.27//Histone`Core histone H2A/H2B/H3/H4;PF16211.8//Histone_H2A_C`C-terminus of histone H2A;PF01661.24//Macro`Macro domain	-	sp|O93327|H2AY_CHICK//Core histone macro-H2A.1 Short=Histone macroH2A1 Short=mH2A1 H2A.y H2A/y OS=Gallus gallus (Chicken) Name=MACROH2A1 {ECO:0000250|UniProtKB:O75367} PE=1;tr|A0A663FFZ7|A0A663FFZ7_AQUCH//Core histone macro-H2A {ECO:0000256|PIRNR:PIRNR037942} OS=Aquila chrysaetos chrysaetos Name=MACROH2A1 {ECO:0000313|Ensembl:ENSACCP00020023560} PE=4;tr|A0A493TF55|A0A493TF55_ANAPP//Histone H2A {E…
ENSAPLG00000005243	ENSAPLG00000005243;MX:chr14:15719744-15727494:15727584-15731474:15719744-15730901:15731002-15731474:+	ENSAPLG00000005243.t2,ENSAPLT00000042997	ENSAPLT00000042997,ENSAPLG00000005243.t2,ENSAPLT00000046118	0.92947355932225	1.0	0.8879686542034552	0.8774953011148587	0.9526242552473424	0.9737439309041294	-0.0045262421	0.40053763439999995	MACROH2A1	GO:0000182//rDNA binding`molecular_function`Binding to a DNA sequence encoding a ribosomal RNA. [GOC:mah];GO:0000786//nucleosome`cellular_component`A complex comprised of DNA wound around a multisubunit core and associated proteins, which forms the primary packing unit of DNA into higher order structures. [GOC:elh];GO:0071169//establishment of protein localization to chromatin`biological_process`…	K11251//H2A`histone H2A	ko03082//ATP-dependent chromatin remodeling`Genetic Information Processing`Chromosome;ko04217//Necroptosis`Cellular Processes`Cell growth and death;ko04613//Neutrophil extracellular trap formation`Organismal Systems`Immune system;ko05034//Alcoholism`Human Diseases`Substance dependence;ko05322//Systemic lupus erythematosus`Human Diseases`Immune disease	KOG1756//Histone 2A`Chromatin structure and dynamics`[B];KOG2633//Hismacro and SEC14 domain-containing proteins`Chromatin structure and dynamics`[B];KOG2633//Hismacro and SEC14 domain-containing proteins`Transcription`[K]	XP_035416560.1//core histone macro-H2A.1 isoform X5`[Cygnus atratus];XP_036247352.1//core histone macro-H2A.1 isoform X3`[Molothrus ater];XP_040429188.1//core histone macro-H2A.1 isoform X8`[Cygnus olor];XP_036247349.1//core histone macro-H2A.1 isoform X1`[Molothrus ater]	PF00125.27//Histone`Core histone H2A/H2B/H3/H4;PF16211.8//Histone_H2A_C`C-terminus of histone H2A;PF01661.24//Macro`Macro domain	-	sp|O93327|H2AY_CHICK//Core histone macro-H2A.1 Short=Histone macroH2A1 Short=mH2A1 H2A.y H2A/y OS=Gallus gallus (Chicken) Name=MACROH2A1 {ECO:0000250|UniProtKB:O75367} PE=1;tr|A0A663FFZ7|A0A663FFZ7_AQUCH//Core histone macro-H2A {ECO:0000256|PIRNR:PIRNR037942} OS=Aquila chrysaetos chrysaetos Name=MACROH2A1 {ECO:0000313|Ensembl:ENSACCP00020023560} PE=4;tr|A0A493TF55|A0A493TF55_ANAPP//Histone H2A {E…
ENSAPLG00000016224	ENSAPLG00000016224;MX:chr16:4817460-4817837:4817933-4848959:4817460-4848811:4848821-4848959:-	ENSAPLG00000016224.t1	ENSAPLT00000016943,ENSAPLG00000016224.t1	1.0	1.0	1.0	0.9636605178535618	1.0	0.9851552065139216	-0.0170614252	0.2715053763	SEPTIN5	GO:0005856//cytoskeleton`cellular_component`Any of the various filamentous elements that form the internal framework of cells, and typically remain after treatment of the cells with mild detergent to remove membrane constituents and soluble components of the cytoplasm. The term embraces intermediate filaments, microfilaments, microtubules, the microtrabecular lattice, and other structures charact…	K04557//SEPT5, PNUTL1, CDCREL1`septin 5	ko05012//Parkinson disease`Human Diseases`Neurodegenerative disease;ko05022//Pathways of neurodegeneration - multiple diseases`Human Diseases`Neurodegenerative disease	-	XP_005024426.1//septin-5 isoform X3`[Anas platyrhynchos];XP_012959503.2//septin-5 isoform X6`[Anas platyrhynchos];XP_031983459.1//septin-5 isoform X5`[Corvus moneduloides];XP_038043171.1//septin-5 isoform X7`[Anas platyrhynchos]	PF00735.21//Septin`Septin;PF01926.26//MMR_HSR1`50S ribosome-binding GTPase	-	tr|A0A6J3DZF1|A0A6J3DZF1_AYTFU//Septin {ECO:0000256|PIRNR:PIRNR006698} OS=Aythya fuligula (Tufted duck) (Anas fuligula) Name=SEPTIN5 {ECO:0000313|RefSeq:XP_032054658.1} PE=3;tr|A0A6J3DTD7|A0A6J3DTD7_AYTFU//Septin {ECO:0000256|PIRNR:PIRNR006698} OS=Aythya fuligula (Tufted duck) (Anas fuligula) Name=SEPTIN5 {ECO:0000313|RefSeq:XP_032054656.1} PE=3;tr|U3J9F2|U3J9F2_ANAPP//Septin-5 {ECO:0000256|ARBA:…
ENSAPLG00000003401	ENSAPLG00000003401;MX:chr18:8461390-8461976:8462110-8465913:8461390-8465447:8465527-8465913:-	ENSAPLG00000003401.t2	ENSAPLG00000003401.t2,ENSAPLG00000003401.t1	0.6207608331879279	0.5692419102069016	0.6211731562121139	0.34407317810704563	0.3793197849838569	0.4341388395855999	-0.2178813656	0.0080645161	-	GO:0005801//cis-Golgi network`cellular_component`The network of interconnected tubular and cisternal structures located at the convex side of the Golgi apparatus, which abuts the endoplasmic reticulum. [ISBN:0198506732, ISBN:0815316194]	K20358//GOLGA2`golgin subfamily A member 2	-	-	XP_027326486.1//golgin subfamily A member 2 isoform X2`[Anas platyrhynchos];XP_027326491.1//golgin subfamily A member 2 isoform X7`[Anas platyrhynchos];XP_027326487.1//golgin subfamily A member 2 isoform X3`[Anas platyrhynchos];XP_027326490.1//golgin subfamily A member 2 isoform X6`[Anas platyrhynchos]	PF15070.9//GOLGA2L5`Putative golgin subfamily A member 2-like protein 5;PF19046.3//GM130_C`GM130 C-terminal binding motif	-	tr|U3I6P9|U3I6P9_ANAPP//Uncharacterized protein {ECO:0000313|Ensembl:ENSAPLP00000002920} OS=Anas platyrhynchos platyrhynchos (Northern mallard) PE=4;tr|A0A493U0C8|A0A493U0C8_ANAPP//Uncharacterized protein {ECO:0000313|Ensembl:ENSAPLP00000031300} OS=Anas platyrhynchos platyrhynchos (Northern mallard) PE=4;tr|A0A8B9ULK3|A0A8B9ULK3_9AVES//Uncharacterized protein {ECO:0000313|Ensembl:ENSAZOP000000112…
ENSAPLG00000002714	ENSAPLG00000002714;MX:chr20:7988120-7988580:7988679-7998446:7988120-7997599:7997698-7998446:+	ENSAPLG00000002714.t1,ENSAPLT00000031337	ENSAPLG00000002714.t1,ENSAPLT00000031337,ENSAPLT00000026106	0.9225180381720156	0.8450858255658549	0.9406949795315596	0.7820379974800801	0.874773453786377	0.8593517377532516	-0.0640452181	0.09811827960000001	-	GO:0006081//cellular aldehyde metabolic process`biological_process`The chemical reactions and pathways involving aldehydes, any organic compound with the formula R-CH=O, as carried out by individual cells. [GOC:go_curators, ISBN:0198506732]	K00129//ALDH3`aldehyde dehydrogenase (NAD(P)+) [EC:1.2.1.5]	ko00010//Glycolysis / Gluconeogenesis`Metabolism`Carbohydrate metabolism;ko00340//Histidine metabolism`Metabolism`Amino acid metabolism;ko00350//Tyrosine metabolism`Metabolism`Amino acid metabolism;ko00360//Phenylalanine metabolism`Metabolism`Amino acid metabolism;ko00410//beta-Alanine metabolism`Metabolism`Metabolism of other amino acids;ko00980//Metabolism of xenobiotics by cytochrome P450`Meta…	-	XP_040388637.1//aldehyde dehydrogenase family 3 member A2 isoform X2`[Cygnus olor];XP_032056717.1//aldehyde dehydrogenase family 3 member A2-like`[Aythya fuligula];XP_027328488.2//aldehyde dehydrogenase family 3 member A2-like isoform X3`[Anas platyrhynchos];EOA98684.1//Fatty aldehyde dehydrogenase, partial`[Anas platyrhynchos]	PF00171.25//Aldedh`Aldehyde dehydrogenase family	-	tr|A0A493T008|A0A493T008_ANAPP//Aldehyde dehydrogenase {ECO:0000256|PIRNR:PIRNR036492} OS=Anas platyrhynchos platyrhynchos (Northern mallard) PE=3;tr|U3I4K2|U3I4K2_ANAPP//Aldehyde dehydrogenase {ECO:0000256|PIRNR:PIRNR036492} OS=Anas platyrhynchos platyrhynchos (Northern mallard) PE=3;tr|A0A493U1U7|A0A493U1U7_ANAPP//Aldehyde dehydrogenase {ECO:0000256|PIRNR:PIRNR036492} OS=Anas platyrhynchos plat…
ENSAPLG00000009055	ENSAPLG00000009055;MX:chr26:202653-202951:203150-205444:202653-205343:205386-205444:-	ENSAPLG00000009055.t2,ENSAPLG00000009055.t3	ENSAPLG00000009055.t3,ENSAPLG00000009055.t2,ENSAPLT00000035863,ENSAPLT00000009461,ENSAPLT00000029649	1.0	1.0	1.0	0.9887464585429908	1.0	1.0	-0.0037511805	0.4032258065	UBQLN4	GO:0016021//integral component of membrane`cellular_component`The component of a membrane consisting of the gene products and protein complexes having at least some part of their peptide sequence embedded in the hydrophobic region of the membrane. [GOC:dos, GOC:go_curators];GO:0006974//cellular response to DNA damage stimulus`biological_process`Any process that results in a change in state or act…	K04523//UBQLN, DSK2`ubiquilin	ko04141//Protein processing in endoplasmic reticulum`Genetic Information Processing`Folding, sorting and degradation;ko05014//Amyotrophic lateral sclerosis`Human Diseases`Neurodegenerative disease	-	KFQ54320.1//Ubiquilin-4, partial`[Nestor notabilis];XP_023801074.1//ubiquilin-4 isoform X2`[Cyanistes caeruleus];XP_009942783.1//PREDICTED: ubiquilin-4`[Opisthocomus hoazin];XP_035202361.1//ubiquilin-4, partial`[Oxyura jamaicensis];XP_038023817.1//ubiquilin-4 isoform X2`[Anas platyrhynchos];XP_032060196.1//ubiquilin-4`[Aythya fuligula]	PF00240.26//ubiquitin`Ubiquitin family;PF00627.34//UBA`UBA/TS-N domain	-	tr|A0A493T9I3|A0A493T9I3_ANAPP//Ubiquilin 4 {ECO:0000313|Ensembl:ENSAPLP00000022315} OS=Anas platyrhynchos platyrhynchos (Northern mallard) Name=UBQLN4 {ECO:0000313|Ensembl:ENSAPLP00000022315} PE=4;tr|A0A493TUV5|A0A493TUV5_ANAPP//Ubiquilin 4 {ECO:0000313|Ensembl:ENSAPLP00000029340} OS=Anas platyrhynchos platyrhynchos (Northern mallard) Name=UBQLN4 {ECO:0000313|Ensembl:ENSAPLP00000029340} PE=4;tr|…
ENSAPLG00000009055	ENSAPLG00000009055;MX:chr26:202653-202951:203150-205444:202653-205343:205383-205444:-	ENSAPLG00000009055.t2,ENSAPLG00000009055.t3	ENSAPLT00000022838,ENSAPLG00000009055.t2,ENSAPLG00000009055.t3	0.9863551140315968	1.0	1.0	1.0	1.0	1.0	0.0045482953000000005	0.4032258065	UBQLN4	GO:0016021//integral component of membrane`cellular_component`The component of a membrane consisting of the gene products and protein complexes having at least some part of their peptide sequence embedded in the hydrophobic region of the membrane. [GOC:dos, GOC:go_curators];GO:0006974//cellular response to DNA damage stimulus`biological_process`Any process that results in a change in state or act…	K04523//UBQLN, DSK2`ubiquilin	ko04141//Protein processing in endoplasmic reticulum`Genetic Information Processing`Folding, sorting and degradation;ko05014//Amyotrophic lateral sclerosis`Human Diseases`Neurodegenerative disease	-	KFQ54320.1//Ubiquilin-4, partial`[Nestor notabilis];XP_023801074.1//ubiquilin-4 isoform X2`[Cyanistes caeruleus];XP_009942783.1//PREDICTED: ubiquilin-4`[Opisthocomus hoazin];XP_035202361.1//ubiquilin-4, partial`[Oxyura jamaicensis];XP_038023817.1//ubiquilin-4 isoform X2`[Anas platyrhynchos];XP_032060196.1//ubiquilin-4`[Aythya fuligula]	PF00240.26//ubiquitin`Ubiquitin family;PF00627.34//UBA`UBA/TS-N domain	-	tr|A0A493T9I3|A0A493T9I3_ANAPP//Ubiquilin 4 {ECO:0000313|Ensembl:ENSAPLP00000022315} OS=Anas platyrhynchos platyrhynchos (Northern mallard) Name=UBQLN4 {ECO:0000313|Ensembl:ENSAPLP00000022315} PE=4;tr|A0A493TUV5|A0A493TUV5_ANAPP//Ubiquilin 4 {ECO:0000313|Ensembl:ENSAPLP00000029340} OS=Anas platyrhynchos platyrhynchos (Northern mallard) Name=UBQLN4 {ECO:0000313|Ensembl:ENSAPLP00000029340} PE=4;tr|…
ENSAPLG00000015228	ENSAPLG00000015228;MX:chr26:1780965-1781423:1781498-1782834:1780965-1781981:1782056-1782834:-	ENSAPLG00000015228.t2,ENSAPLG00000015228.t3,ENSAPLT00000036787,ENSAPLT00000048120,ENSAPLT00000043039,ENSAPLT00000048449,ENSAPLT00000015879,ENSAPLT00000026763,ENSAPLT00000036300	ENSAPLT00000017434,ENSAPLG00000015228.t2,ENSAPLT00000036787,ENSAPLT00000015879,ENSAPLG00000015228.t3,ENSAPLT00000036300,ENSAPLT00000048120,ENSAPLG00000015228.t1,ENSAPLT00000026763,ENSAPLT00000043039,ENSAPLT00000048449	0.9512739086816302	0.9574230974620336	0.9466848697522684	0.9473052947960316	0.9705926200721272	0.9623155396968606	0.0082771929	0.3561827957	TPM3	GO:0005856//cytoskeleton`cellular_component`Any of the various filamentous elements that form the internal framework of cells, and typically remain after treatment of the cells with mild detergent to remove membrane constituents and soluble components of the cytoplasm. The term embraces intermediate filaments, microfilaments, microtubules, the microtrabecular lattice, and other structures charact…	K09290//TPM3`tropomyosin 3;K10374//TPM2`tropomyosin 2	ko04260//Cardiac muscle contraction`Organismal Systems`Circulatory system;ko04261//Adrenergic signaling in cardiomyocytes`Organismal Systems`Circulatory system;ko04814//Motor proteins`Cellular Processes`Cell motility;ko05200//Pathways in cancer`Human Diseases`Cancer: overview;ko05216//Thyroid cancer`Human Diseases`Cancer: specific types;ko05410//Hypertrophic cardiomyopathy`Human Diseases`Cardiova…	KOG1003//Actin filament-coating protein tropomyosin`Cytoskeleton`[Z]	XP_038024046.1//tropomyosin alpha-3 chain isoform X3`[Anas platyrhynchos];XP_012870482.1//PREDICTED: tropomyosin alpha-3 chain-like`[Dipodomys ordii];XP_043819730.1//tropomyosin alpha-3 chain isoform X16`[Dromiciops gliroides];XP_038024044.1//tropomyosin alpha-3 chain isoform X1`[Anas platyrhynchos];NP_001011674.1//tropomyosin alpha-3 chain`[Bos taurus];XP_038024050.1//tropomyosin alpha-3 chain i…	PF12718.10//Tropomyosin_1`Tropomyosin like;PF16526.8//CLZ`C-terminal leucine zipper domain of cyclic nucleotide-gated channels;PF00261.23//Tropomyosin`Tropomyosin;PF06009.15//Laminin_II`Laminin Domain II	-	tr|A0A493T729|A0A493T729_ANAPP//Tropomyosin 3 {ECO:0000313|Ensembl:ENSAPLP00000021651} OS=Anas platyrhynchos platyrhynchos (Northern mallard) Name=TPM3 {ECO:0000313|Ensembl:ENSAPLP00000021651} PE=3;tr|A0A493TU54|A0A493TU54_ANAPP//Tropomyosin 3 {ECO:0000313|Ensembl:ENSAPLP00000029396} OS=Anas platyrhynchos platyrhynchos (Northern mallard) Name=TPM3 {ECO:0000313|Ensembl:ENSAPLP00000029396} PE=3;tr|…
ENSAPLG00000002219	ENSAPLG00000002219;MX:chr27:940683-948212:948296-960079:940683-955330:955414-960079:+	ENSAPLT00000039953	ENSAPLT00000039953,ENSAPLG00000002219.t1,ENSAPLT00000002393,ENSAPLT00000034201	0.01064515650410831	0.008942330945726615	0.016051602876708315	0.02296073839692013	0.0	0.01606333156067658	0.0011283265	0.4314516129	CEPT1	GO:0046474//glycerophospholipid biosynthetic process`biological_process`The chemical reactions and pathways resulting in the formation of glycerophospholipids, any derivative of glycerophosphate that contains at least one O-acyl, O-alkyl, or O-alkenyl group attached to the glycerol residue. [ISBN:0198506732];GO:0016021//integral component of membrane`cellular_component`The component of a membrane…	K13644//CEPT1`choline/ethanolamine phosphotransferase [EC:2.7.8.1 2.7.8.2]	ko00440//Phosphonate and phosphinate metabolism`Metabolism`Metabolism of other amino acids;ko00564//Glycerophospholipid metabolism`Metabolism`Lipid metabolism;ko00565//Ether lipid metabolism`Metabolism`Lipid metabolism;ko01100//Metabolic pathways`Metabolism`Global and overview maps	-	XP_005026861.1//choline/ethanolaminephosphotransferase 1 isoform X1`[Anas platyrhynchos];XP_027300853.1//choline/ethanolaminephosphotransferase 1 isoform X2`[Anas platyrhynchos]	PF01066.24//CDP-OH_P_transf`CDP-alcohol phosphatidyltransferase	-	tr|A0A8B9U128|A0A8B9U128_9AVES//Choline/ethanolamine phosphotransferase 1 {ECO:0000313|Ensembl:ENSAZOP00000002305} OS=Anas zonorhyncha (Eastern spot-billed duck) PE=4;tr|A0A493SSU8|A0A493SSU8_ANAPP//Choline/ethanolamine phosphotransferase 1 {ECO:0000313|Ensembl:ENSAPLP00000016583} OS=Anas platyrhynchos platyrhynchos (Northern mallard) Name=CEPT1 {ECO:0000313|Ensembl:ENSAPLP00000016583} PE=3;tr|A0…
ENSAPLG00000002603	ENSAPLG00000002603;MX:chr27:2475801-2476341:2476420-2484143:2475801-2478460:2478539-2484143:-	ENSAPLT00000045636	ENSAPLT00000047739,ENSAPLT00000045636	0.04573110228726387	0.0	0.038719231319967566	0.046867379933197915	0.02423317883368789	0.0	-0.0044499249	0.40053763439999995	MAPK14	GO:0004707//MAP kinase activity`molecular_function`Catalysis of the reaction: protein + ATP = protein phosphate + ADP. This reaction is the phosphorylation of proteins. Mitogen-activated protein kinase; a family of protein kinases that perform a crucial step in relaying signals from the plasma membrane to the nucleus. They are activated by a wide range of proliferation- or differentiation-inducin…	K04441//P38`p38 MAP kinase [EC:2.7.11.24]	ko01522//Endocrine resistance`Human Diseases`Drug resistance: antineoplastic;ko04010//MAPK signaling pathway`Environmental Information Processing`Signal transduction;ko04015//Rap1 signaling pathway`Environmental Information Processing`Signal transduction;ko04068//FoxO signaling pathway`Environmental Information Processing`Signal transduction;ko04071//Sphingolipid signaling pathway`Environmental I…	-	XP_013802160.1//PREDICTED: mitogen-activated protein kinase 14 isoform X3`[Apteryx mantelli mantelli];XP_005142230.1//mitogen-activated protein kinase 14 isoform X2`[Melopsittacus undulatus];XP_001232616.1//mitogen-activated protein kinase 14 isoform X1`[Gallus gallus]	PF00069.28//Pkinase`Protein kinase domain;PF07714.20//PK_Tyr_Ser-Thr`Protein tyrosine and serine/threonine kinase	bHLH//http://bioinfo.life.hust.edu.cn/AnimalTFDB#!/tf_detail?species=Mustela_putorius_furo&family=bHLH	tr|A0A1V4KWZ5|A0A1V4KWZ5_PATFA//Mitogen-activated protein kinase {ECO:0000256|ARBA:ARBA00012411} EC=2.7.11.24 {ECO:0000256|ARBA:ARBA00012411} OS=Patagioenas fasciata monilis ORFNames=AV530_018985 {ECO:0000313|EMBL:OPJ88831.1} PE=3;tr|U3I4B4|U3I4B4_ANAPP//Mitogen-activated protein kinase {ECO:0000256|ARBA:ARBA00012411} EC=2.7.11.24 {ECO:0000256|ARBA:ARBA00012411} OS=Anas platyrhynchos platyrhyncho…
ENSAPLG00000001939	ENSAPLG00000001939;MX:chr29:1178364-1179319:1179557-1183071:1178364-1182319:1182542-1183071:+	ENSAPLT00000002408	ENSAPLT00000044569,ENSAPLT00000002408	0.4893450497653945	0.4565152533226793	0.38186249339827466	0.4684949595005981	0.3802728828132464	0.3753599286589166	-0.0345316752	0.1908602151	TCF3	-	K09063//TCF3, E2A`transcription factor E2-alpha	ko04550//Signaling pathways regulating pluripotency of stem cells`Cellular Processes`Cellular community - eukaryotes;ko05166//Human T-cell leukemia virus 1 infection`Human Diseases`Infectious disease: viral;ko05202//Transcriptional misregulation in cancer`Human Diseases`Cancer: overview	-	XP_035425568.1//transcription factor E2-alpha isoform X14`[Cygnus atratus];XP_027327540.1//transcription factor E2-alpha isoform X9`[Anas platyrhynchos]	PF00010.29//HLH`Helix-loop-helix DNA-binding domain	bHLH//http://bioinfo.life.hust.edu.cn/AnimalTFDB#!/tf_detail?species=Anas_platyrhynchos&family=bHLH	tr|A0A8B9UC90|A0A8B9UC90_9AVES//Transcription factor 3 {ECO:0000313|Ensembl:ENSAZOP00000005983} OS=Anas zonorhyncha (Eastern spot-billed duck) PE=4;tr|A0A8B9UDD3|A0A8B9UDD3_9AVES//Transcription factor 3 {ECO:0000313|Ensembl:ENSAZOP00000005926} OS=Anas zonorhyncha (Eastern spot-billed duck) PE=4
ENSAPLG00000010657	ENSAPLG00000010657;MX:chr29:3639671-3641829:3641930-3647962:3639671-3647038:3647124-3647962:+	ENSAPLT00000035958	ENSAPLG00000010657.t1,ENSAPLT00000035958,ENSAPLT00000021220	0.026342704460434727	0.020166830842067857	0.018041913478958324	0.0	0.017149919940556937	0.0	-0.0158005096	0.2822580645	CRTC1	GO:0016604//nuclear body`cellular_component`Extra-nucleolar nuclear domains usually visualized by confocal microscopy and fluorescent antibodies to specific proteins. [GOC:ma, PMID:10330182];GO:0051289//protein homotetramerization`biological_process`The formation of a protein homotetramer, a macromolecular structure consisting of four noncovalently associated identical subunits. [GOC:go_curators]…	K15309//CRTC1, TORC1`CREB-regulated transcription coactivator 1	ko05166//Human T-cell leukemia virus 1 infection`Human Diseases`Infectious disease: viral	-	XP_027328184.1//CREB-regulated transcription coactivator 1 isoform X2`[Anas platyrhynchos];XP_027328183.1//CREB-regulated transcription coactivator 1 isoform X1`[Anas platyrhynchos];XP_032059511.1//CREB-regulated transcription coactivator 1 isoform X3`[Aythya fuligula];XP_027328186.1//CREB-regulated transcription coactivator 1 isoform X3`[Anas platyrhynchos];XP_035425650.1//CREB-regulated transcr…	PF12884.10//TORC_N`Transducer of regulated CREB activity, N terminus;PF12885.10//TORC_M`Transducer of regulated CREB activity middle domain;PF12886.10//TORC_C`Transducer of regulated CREB activity, C terminus	-	tr|A0A493TNL7|A0A493TNL7_ANAPP//CREB regulated transcription coactivator 1 {ECO:0000313|Ensembl:ENSAPLP00000027471} OS=Anas platyrhynchos platyrhynchos (Northern mallard) Name=CRTC1 {ECO:0000313|Ensembl:ENSAPLP00000027471} PE=3;tr|U3IT29|U3IT29_ANAPP//CREB regulated transcription coactivator 1 {ECO:0000313|Ensembl:ENSAPLP00000010402} OS=Anas platyrhynchos platyrhynchos (Northern mallard) Name=CRT…
