# Supplementary material for: Exploring Gene Expression and Alternative Splicing in Duck Embryonic Myoblasts via Full-Length Transcriptome Sequencing
Source: Vet Sci. 2024 Nov 27;11(12):601. doi: 10.3390/vetsci11120601 (PMC11680404; doi:10.3390/vetsci11120601)
Supplement: Supplementary file 1 [file vetsci-11-00601-s001.zip › Table S6 RI_gene.dpsi.add_info.xls]

gene_id	event_id	alternative_transcripts	total_transcripts	GM1-PSI	GM2-PSI	GM3-PSI	DM1-PSI	DM2-PSI	DM3-PSI	dpsi	diffAS-pvalue	gene_name	go	kegg	pathway	cog	nr	pfam	tf	uniprot
ENSAPLG00000024574	ENSAPLG00000024574;RI:Z:14419625:14419760-14420221:14420246:-	ENSAPLT00000033465	ENSAPLG00000024574.t1,ENSAPLT00000033465	0.10107292460878216	0.10092780237712116	0.1024068133080009	0.098193396021848	0.09640855361197248	0.0943546696709998	-0.005150307	0.3291708292	RPL37	GO:0003735//structural constituent of ribosome`molecular_function`The action of a molecule that contributes to the structural integrity of the ribosome. [GOC:mah];GO:0046872//metal ion binding`molecular_function`Binding to a metal ion. [GOC:ai];GO:0005840//ribosome`cellular_component`An intracellular organelle, about 200 A in diameter, consisting of RNA and protein. It is the site of protein bios…	K02922//RP-L37e, RPL37`large subunit ribosomal protein L37e	ko03010//Ribosome`Genetic Information Processing`Translation;ko05171//Coronavirus disease - COVID-19`Human Diseases`Infectious disease: viral	-	KAF1397346.1//60S ribosomal protein L37, partial`[Spheniscus humboldti];XP_009322840.1//PREDICTED: 60S ribosomal protein L37`[Pygoscelis adeliae]	PF01907.22//Ribosomal_L37e`Ribosomal protein L37e	-	tr|A0A851QTJ2|A0A851QTJ2_TYCCO//Ribosomal protein L37 {ECO:0000256|RuleBase:RU000576} Fragment OS=Tychaedon coryphoeus (Karoo scrub-robin) (Erythropygia coryphaeus) {ECO:0000313|EMBL:NXC82836.1} PE=3;tr|A0A091JR36|A0A091JR36_EGRGA//Ribosomal protein L37 {ECO:0000256|RuleBase:RU000576} Fragment OS=Egretta garzetta (Little egret) ORFNames=Z169_13338 {ECO:0000313|EMBL:KFP23062.1} PE=3
ENSAPLG00000004889	ENSAPLG00000004889;RI:Z:35764680:35764890-35765516:35765647:-	ENSAPLT00000045133	ENSAPLT00000045133,ENSAPLT00000005055	0.005176823532964183	0.00471115215367517	0.005019779148416117	0.004134176836797238	0.0042355651993568715	0.004704154220697829	-0.0006112862	0.4135864136	-	GO:0006412//translation`biological_process`The cellular metabolic process in which a protein is formed, using the sequence of a mature mRNA or circRNA molecule to specify the sequence of amino acids in a polypeptide chain. Translation is mediated by the ribosome, and begins with the formation of a ternary complex between aminoacylated initiator methionine tRNA, GTP, and initiation factor 2, which…	K02991//RP-S6e, RPS6`small subunit ribosomal protein S6e	ko01521//EGFR tyrosine kinase inhibitor resistance`Human Diseases`Drug resistance: antineoplastic;ko03010//Ribosome`Genetic Information Processing`Translation;ko04066//HIF-1 signaling pathway`Environmental Information Processing`Signal transduction;ko04150//mTOR signaling pathway`Environmental Information Processing`Signal transduction;ko04151//PI3K-Akt signaling pathway`Environmental Information…	-	BAN81883.1//ribosomal protein S6, partial`[Anser cygnoides];KFV82402.1//40S ribosomal protein S6, partial`[Struthio camelus australis];XP_005242224.1//40S ribosomal protein S6`[Falco peregrinus];ABJ98709.1//40S ribosomal protein S6, partial`[Scophthalmus maximus]	PF01092.22//Ribosomal_S6e`Ribosomal protein S6e	-	tr|A0A493T144|A0A493T144_ANAPP//40S ribosomal protein S6 {ECO:0000256|ARBA:ARBA00017382} OS=Anas platyrhynchos platyrhynchos (Northern mallard) PE=3;tr|A0A493SY02|A0A493SY02_ANAPP//40S ribosomal protein S6 {ECO:0000256|ARBA:ARBA00017382} OS=Anas platyrhynchos platyrhynchos (Northern mallard) PE=3;tr|A0A8B9ZE06|A0A8B9ZE06_ANAPL//Ribosomal protein S6 {ECO:0000313|Ensembl:ENSAPLP00020011078} OS=Anas…
ENSAPLG00000002204	ENSAPLG00000002204;RI:Z:47768818:47768890-47768975:47769058:-	ENSAPLT00000033889	ENSAPLT00000002201,ENSAPLT00000033889	1.0	0.9790170945321964	0.9419490147097144	1.0	1.0	1.0	0.026344630299999998	0.16633366630000002	NFIL3	GO:0001227//DNA-binding transcription repressor activity, RNA polymerase II-specific`molecular_function`A DNA-binding transcription factor activity that represses or decreases the transcription of specific gene sets transcribed by RNA polymerase II. [GOC:txnOH-2018];GO:0007623//circadian rhythm`biological_process`Any biological process in an organism that recurs with a regularity of approximately…	K09059//NFIL3, E4BP4`nuclear factor, interleukin 3 regulated	ko04710//Circadian rhythm`Organismal Systems`Environmental adaptation	-	XP_027302050.2//nuclear factor interleukin-3-regulated protein`[Anas platyrhynchos]	PF07716.18//bZIP_2`Basic region leucine zipper;PF06529.14//Vert_IL3-reg_TF`Vertebrate interleukin-3 regulated transcription factor	TF_bZIP//http://bioinfo.life.hust.edu.cn/AnimalTFDB#!/tf_detail?species=Anas_platyrhynchos&family=TF_bZIP	tr|A0A493U0T7|A0A493U0T7_ANAPP//Nuclear factor interleukin-3-regulated protein {ECO:0000256|ARBA:ARBA00018259} OS=Anas platyrhynchos platyrhynchos (Northern mallard) Name=NFIL3 {ECO:0000313|Ensembl:ENSAPLP00000031737} PE=3
ENSAPLG00000027155	ENSAPLG00000027155;RI:Z:60599961:60601249-60601355:60601642:-	ENSAPLG00000027155.t3	ENSAPLG00000027155.t3,ENSAPLG00000027155.t2	0.936041099507836	0.9450993518369942	0.9474290143305688	0.9463174779612064	0.9179928287780116	0.9149716867524	-0.016429157399999998	0.21828171829999998	NREP	GO:0017015//regulation of transforming growth factor beta receptor signaling pathway`biological_process`Any process that modulates the frequency, rate or extent of activity of any TGF-beta receptor signaling pathway. [GOC:mah]	-	-	-	KFO84634.1//Neuronal regeneration-related protein, partial`[Buceros rhinoceros silvestris]	PF11092.11//Alveol-reg_P311`Neuronal protein 3.1 (p311)	-	tr|A0A493TH96|A0A493TH96_ANAPP//Neuronal protein 3.1 {ECO:0000256|ARBA:ARBA00017086} Neuronal regeneration-related protein {ECO:0000256|ARBA:ARBA00022173} Protein p311 {ECO:0000256|ARBA:ARBA00018160} OS=Anas platyrhynchos platyrhynchos (Northern mallard) PE=4
ENSAPLG00000003938	ENSAPLG00000003938;RI:Z:64654253:64654325-64655258:64655346:-	ENSAPLT00000040989	ENSAPLT00000040989,ENSAPLT00000004030	0.05446857604280199	0.047183854189674135	0.06831306429927267	0.030892253385944462	0.053271819063333344	0.034659313931448416	-0.017047369399999998	0.2152847153	SRFBP1	GO:0005634//nucleus`cellular_component`A membrane-bounded organelle of eukaryotic cells in which chromosomes are housed and replicated. In most cells, the nucleus contains all of the cell's chromosomes except the organellar chromosomes, and is the site of RNA synthesis and processing. In some species, or in specialized cell types, RNA metabolism or DNA replication may be absent. [GOC:go_curators]	-	-	-	EOB01878.1//Serum response factor-binding protein 1, partial`[Anas platyrhynchos];XP_027302195.2//serum response factor-binding protein 1 isoform X2`[Anas platyrhynchos]	-	-	tr|A0A8B9W4M5|A0A8B9W4M5_9AVES//Serum response factor binding protein 1 {ECO:0000313|Ensembl:ENSAZOP00000030625} OS=Anas zonorhyncha (Eastern spot-billed duck) PE=4;tr|A0A493TTM7|A0A493TTM7_ANAPP//Serum response factor binding protein 1 {ECO:0000313|Ensembl:ENSAPLP00000029258} OS=Anas platyrhynchos platyrhynchos (Northern mallard) Name=SRFBP1 {ECO:0000313|Ensembl:ENSAPLP00000029258} PE=4
ENSAPLG00000025560	ENSAPLG00000025560;RI:Z:67047270:67047360-67047465:67047686:-	ENSAPLT00000028039,ENSAPLT00000027259,ENSAPLT00000031711,ENSAPLT00000035901,ENSAPLT00000035617,ENSAPLT00000038511	ENSAPLT00000038511,ENSAPLT00000028039,ENSAPLT00000027259,ENSAPLG00000025560.t1,ENSAPLT00000031711,ENSAPLT00000035617,ENSAPLT00000035901	0.7172221000228168	0.772025607511979	0.7158560483522611	0.8530881682441019	0.7408838417302744	0.7798403248307118	0.056236193	0.1358641359	COMMD10	-	K22566//COMMD10`COMM domain containing 10	-	-	XP_027302386.1//COMM domain-containing protein 10 isoform X2`[Anas platyrhynchos];XP_027302389.1//COMM domain-containing protein 10 isoform X4`[Anas platyrhynchos];XP_027302387.1//COMM domain-containing protein 10 isoform X3`[Anas platyrhynchos];XP_027302390.1//COMM domain-containing protein 10 isoform X5`[Anas platyrhynchos];XP_027302391.1//COMM domain-containing protein 10 isoform X6`[Anas plat…	PF07258.17//COMM_domain`COMM domain	-	tr|A0A493TZT1|A0A493TZT1_ANAPP//COMM domain containing 10 {ECO:0000313|Ensembl:ENSAPLP00000031314} OS=Anas platyrhynchos platyrhynchos (Northern mallard) Name=COMMD10 {ECO:0000313|Ensembl:ENSAPLP00000031314} PE=4;tr|U3J496|U3J496_ANAPP//COMM domain containing 10 {ECO:0000313|Ensembl:ENSAPLP00000014323} OS=Anas platyrhynchos platyrhynchos (Northern mallard) Name=COMMD10 {ECO:0000313|Ensembl:ENSAPL…
ENSAPLG00000025560	ENSAPLG00000025560;RI:Z:66942414:66942985-66943623:66943682:-	ENSAPLT00000036575,ENSAPLT00000031711,ENSAPLT00000035901	ENSAPLT00000036575,ENSAPLT00000027259,ENSAPLT00000031711,ENSAPLT00000035901	0.03030628051543169	0.07457546511542502	0.03546490116835705	0.0	0.05073316096443542	0.05024961674778653	-0.0131212897	0.26373626370000003	COMMD10	-	K22566//COMMD10`COMM domain containing 10	-	-	XP_027302386.1//COMM domain-containing protein 10 isoform X2`[Anas platyrhynchos];XP_027302389.1//COMM domain-containing protein 10 isoform X4`[Anas platyrhynchos];XP_027302387.1//COMM domain-containing protein 10 isoform X3`[Anas platyrhynchos];XP_027302390.1//COMM domain-containing protein 10 isoform X5`[Anas platyrhynchos];XP_027302391.1//COMM domain-containing protein 10 isoform X6`[Anas plat…	PF07258.17//COMM_domain`COMM domain	-	tr|A0A493TZT1|A0A493TZT1_ANAPP//COMM domain containing 10 {ECO:0000313|Ensembl:ENSAPLP00000031314} OS=Anas platyrhynchos platyrhynchos (Northern mallard) Name=COMMD10 {ECO:0000313|Ensembl:ENSAPLP00000031314} PE=4;tr|U3J496|U3J496_ANAPP//COMM domain containing 10 {ECO:0000313|Ensembl:ENSAPLP00000014323} OS=Anas platyrhynchos platyrhynchos (Northern mallard) Name=COMMD10 {ECO:0000313|Ensembl:ENSAPL…
ENSAPLG00000005440	ENSAPLG00000005440;RI:Z:75931015:75931140-75931683:75931905:-	ENSAPLT00000021340	ENSAPLT00000021340,ENSAPLT00000005618	0.15494618969681895	0.1612102644271444	0.16060104858996915	0.045130311610308366	0.04209681197992431	0.11550821110857902	-0.0913407227	0.0274725275	ATG10	GO:0019787//ubiquitin-like protein transferase activity`molecular_function`Catalysis of the transfer of a ubiquitin-like from one protein to another via the reaction X-ULP + Y --> Y-ULP + X, where both X-ULP and Y-ULP are covalent linkages. ULP represents a ubiquitin-like protein. [GOC:mah, GOC:rn, PMID:10806345, PMID:10884686];GO:0032446//protein modification by small protein conjugation`biologi…	K17888//ATG10L, ATG10`ubiquitin-like-conjugating enzyme ATG10	ko04136//Autophagy - other`Cellular Processes`Transport and catabolism;ko04140//Autophagy - animal`Cellular Processes`Transport and catabolism	-	XP_038026694.1//ubiquitin-like-conjugating enzyme ATG10 isoform X3`[Anas platyrhynchos]	PF03987.18//Autophagy_act_C`Autophagocytosis associated protein, active-site domain	-	tr|U3ICM1|U3ICM1_ANAPP//Autophagy related 10 {ECO:0000313|Ensembl:ENSAPLP00000004993} OS=Anas platyrhynchos platyrhynchos (Northern mallard) Name=ATG10 {ECO:0000313|Ensembl:ENSAPLP00000004993} PE=4;tr|A0A493SU71|A0A493SU71_ANAPP//Autophagy related 10 {ECO:0000313|Ensembl:ENSAPLP00000017040} OS=Anas platyrhynchos platyrhynchos (Northern mallard) Name=ATG10 {ECO:0000313|Ensembl:ENSAPLP00000017040} …
ENSAPLG00000009096	ENSAPLG00000009096;RI:Z:22468855:22469022-22469113:22469137:+	ENSAPLT00000031199,ENSAPLT00000041628,ENSAPLT00000017216	ENSAPLT00000031199,ENSAPLT00000009475,ENSAPLT00000017216,ENSAPLT00000041628	0.8980031259449959	0.9078206722804	0.8884736054659398	0.8914059895131133	0.9578276115722512	0.8690485066444454	0.0079949013	0.30619380620000003	PPWD1	GO:0003755//peptidyl-prolyl cis-trans isomerase activity`molecular_function`Catalysis of the reaction: peptidyl-proline (omega=180) = peptidyl-proline (omega=0). [EC:5.2.1.8]	K12736//PPWD1`peptidylprolyl isomerase domain and WD repeat-containing protein 1 [EC:5.2.1.8]	-	-	XP_027301878.2//peptidylprolyl isomerase domain and WD repeat-containing protein 1`[Anas platyrhynchos]	PF00160.24//Pro_isomerase`Cyclophilin type peptidyl-prolyl cis-trans isomerase/CLD	zf-C2H2//http://bioinfo.life.hust.edu.cn/AnimalTFDB#!/tf_detail?species=Gadus_morhua&family=zf-C2H2	tr|A0A493SXV9|A0A493SXV9_ANAPP//Peptidylprolyl isomerase domain and WD repeat containing 1 {ECO:0000313|Ensembl:ENSAPLP00000018305} OS=Anas platyrhynchos platyrhynchos (Northern mallard) Name=PPWD1 {ECO:0000313|Ensembl:ENSAPLP00000018305} PE=4;tr|A0A8B9U3P8|A0A8B9U3P8_9AVES//Peptidylprolyl isomerase domain and WD repeat containing 1 {ECO:0000313|Ensembl:ENSAZOP00000003341} OS=Anas zonorhyncha (Ea…
ENSAPLG00000015474	ENSAPLG00000015474;RI:Z:28650458:28650580-28651449:28651571:+	ENSAPLT00000020288,ENSAPLT00000038714	ENSAPLT00000020545,ENSAPLT00000020288,ENSAPLT00000016235,ENSAPLT00000038714	0.9897926007015126	0.9912064260446491	0.9871333674193512	1.0	1.0	1.0	0.0106225353	0.2832167832	-	GO:0006869//lipid transport`biological_process`The directed movement of lipids into, out of or within a cell, or between cells, by means of some agent such as a transporter or pore. Lipids are compounds soluble in an organic solvent but not, or sparingly, in an aqueous solvent. [ISBN:0198506732]	K20053//VLDLR`very low-density lipoprotein receptor	ko05017//Spinocerebellar ataxia`Human Diseases`Neurodegenerative disease;ko05417//Lipid and atherosclerosis`Human Diseases`Cardiovascular disease	-	NP_001297330.1//very low-density lipoprotein receptor precursor`[Anas platyrhynchos];XP_042681842.1//very low-density lipoprotein receptor isoform X1`[Centrocercus urophasianus];XP_032061515.1//very low-density lipoprotein receptor`[Aythya fuligula];AEM23934.1//very low density lipoprotein receptor transcript variant 1`[Anas platyrhynchos]	PF00057.21//Ldl_recept_a`Low-density lipoprotein receptor domain class A;PF14670.9//FXa_inhibition`Coagulation Factor Xa inhibitory site;PF07645.18//EGF_CA`Calcium-binding EGF domain;PF00058.20//Ldl_recept_b`Low-density lipoprotein receptor repeat class B	-	tr|A0A493TBG2|A0A493TBG2_ANAPP//Very low-density lipoprotein receptor {ECO:0000256|ARBA:ARBA00016419} OS=Anas platyrhynchos platyrhynchos (Northern mallard) PE=4;tr|U3J7G1|U3J7G1_ANAPP//Very low-density lipoprotein receptor {ECO:0000256|ARBA:ARBA00016419} OS=Anas platyrhynchos platyrhynchos (Northern mallard) PE=4;tr|A0A493SYT8|A0A493SYT8_ANAPP//Very low-density lipoprotein receptor {ECO:0000256|…
ENSAPLG00000013233	ENSAPLG00000013233;RI:Z:33524255:33524561-33524643:33524786:+	ENSAPLG00000013233.t1,ENSAPLT00000034501,ENSAPLT00000042879,ENSAPLT00000013809	ENSAPLT00000037247,ENSAPLT00000042879,ENSAPLT00000038289,ENSAPLG00000013233.t1,ENSAPLT00000013809,ENSAPLT00000034501	0.9786845644542029	0.9845847148544128	0.9871478628370086	0.9837263890330594	0.9773766973528154	0.9882567822436932	-0.00035242449999999995	0.41908091909999995	NFIB	GO:0003700//DNA-binding transcription factor activity`molecular_function`A transcription regulator activity that modulates transcription of gene sets via selective and non-covalent binding to a specific double-stranded genomic DNA sequence (sometimes referred to as a motif) within a cis-regulatory region. Regulatory regions include promoters (proximal and distal) and enhancers. Genes are transcri…	K09169//NFIB`nuclear factor I/B	-	-	XP_032061953.1//nuclear factor 1 B-type isoform X6`[Aythya fuligula];XP_032061947.1//nuclear factor 1 B-type isoform X1`[Aythya fuligula];XP_032061948.1//nuclear factor 1 B-type isoform X2`[Aythya fuligula];XP_032061952.1//nuclear factor 1 B-type isoform X5`[Aythya fuligula];XP_046761221.1//nuclear factor 1 B-type isoform X2`[Gallus gallus];XP_032061956.1//nuclear factor 1 B-type isoform X8`[Ayth…	PF10524.12//NfI_DNAbd_pre-N`Nuclear factor I protein pre-N-terminus;PF03165.19//MH1`MH1 domain;PF00859.21//CTF_NFI`CTF/NF-I family transcription modulation region	CTF/NFI//http://bioinfo.life.hust.edu.cn/AnimalTFDB#!/tf_detail?species=Nomascus_leucogenys&family=CTF/NFI;CTF/NFI//http://bioinfo.life.hust.edu.cn/AnimalTFDB#!/tf_detail?species=Gallus_gallus&family=CTF/NFI	tr|A0A6J3EKR6|A0A6J3EKR6_AYTFU//Nuclear factor 1 {ECO:0000256|RuleBase:RU000690} OS=Aythya fuligula (Tufted duck) (Anas fuligula) Name=NFIB {ECO:0000313|RefSeq:XP_032061953.1} PE=3;tr|A0A493TDL8|A0A493TDL8_ANAPP//Nuclear factor 1 {ECO:0000256|RuleBase:RU000690} OS=Anas platyrhynchos platyrhynchos (Northern mallard) Name=NFIB {ECO:0000313|Ensembl:ENSAPLP00000023969} PE=3;tr|A0A6J3EJ83|A0A6J3EJ83_A…
ENSAPLG00000018690	ENSAPLG00000018690;RI:PEDO01021024.1:2561:2588-2685:2950:+	ENSAPLT00000039370	ENSAPLT00000021377,ENSAPLT00000039370	1.0	0.966680302726884	0.9699752464274216	0.987863995717825	0.9753565659705856	0.9837222950370704	0.0034291025	0.35764235759999996	-	GO:0005819//spindle`cellular_component`The array of microtubules and associated molecules that forms between opposite poles of a eukaryotic cell during mitosis or meiosis and serves to move the duplicated chromosomes apart. [ISBN:0198547684]	K04455//HSPB1`heat shock protein beta-1	ko04010//MAPK signaling pathway`Environmental Information Processing`Signal transduction;ko04370//VEGF signaling pathway`Environmental Information Processing`Signal transduction;ko05146//Amoebiasis`Human Diseases`Infectious disease: parasitic	-	XP_042647590.1//heat shock protein beta-1`[Tyto alba];XP_027327729.1//heat shock protein beta-1`[Anas platyrhynchos]	PF00011.24//HSP20`Hsp20/alpha crystallin family	-	tr|A0A493TW93|A0A493TW93_ANAPP//SHSP domain-containing protein {ECO:0000259|Pfam:PF00011} OS=Anas platyrhynchos platyrhynchos (Northern mallard) PE=4;tr|A0A493TH38|A0A493TH38_ANAPP//Heat shock 27 kDa protein {ECO:0000256|ARBA:ARBA00017686} Heat shock protein beta-1 {ECO:0000256|ARBA:ARBA00018962} OS=Anas platyrhynchos platyrhynchos (Northern mallard) PE=3
ENSAPLG00000028538	ENSAPLG00000028538;RI:PEDO01007435.1:1611:1786-1904:2143:-	ENSAPLT00000018245	ENSAPLT00000018245,ENSAPLT00000023252	1.0	1.0	1.0	1.0	1.0	0.9754934473989828	-0.0081688509	0.3051948052	-	-	K10072//CLEC2D`C-type lectin domain family 2 member D	-	-	XP_038043867.1//early activation antigen CD69-like isoform X1`[Anas platyrhynchos]	PF00059.24//Lectin_C`Lectin C-type domain	-	tr|A0A493TUQ4|A0A493TUQ4_ANAPP//C-type lectin domain-containing protein {ECO:0000259|PROSITE:PS50041} OS=Anas platyrhynchos platyrhynchos (Northern mallard) PE=4;tr|A0A493T8G7|A0A493T8G7_ANAPP//C-type lectin domain-containing protein {ECO:0000259|PROSITE:PS50041} OS=Anas platyrhynchos platyrhynchos (Northern mallard) PE=4
ENSAPLG00000019964	ENSAPLG00000019964;RI:PEDO01012012.1:2132:2467-2553:2942:-	ENSAPLT00000019150	ENSAPLT00000036077,ENSAPLT00000019150	0.3987319572631613	0.5278373094315387	0.4931129216263024	0.6604449636260382	0.8752573357206533	0.5367838302304584	0.2176013138	0.005494505500000001	-	-	-	-	-	-	-	-	-
ENSAPLG00000019869	ENSAPLG00000019869;RI:PEDO01002228.1:5371:5667-6423:6595:-	ENSAPLT00000023053	ENSAPLT00000023053,ENSAPLG00000019869.t1,ENSAPLT00000022567,ENSAPLT00000039605	0.0	0.035471822792500565	0.0	0.0	0.009680628814417796	0.02188415309111213	-0.001302347	0.3996003996	-	GO:0016021//integral component of membrane`cellular_component`The component of a membrane consisting of the gene products and protein complexes having at least some part of their peptide sequence embedded in the hydrophobic region of the membrane. [GOC:dos, GOC:go_curators]	-	-	-	XP_038027742.1//uncharacterized protein LOC119714802 isoform X2`[Anas platyrhynchos]	-	-	tr|A0A6J3EML3|A0A6J3EML3_AYTFU//uncharacterized protein LOC116501653 isoform X2 {ECO:0000313|RefSeq:XP_032063135.1} OS=Aythya fuligula (Tufted duck) (Anas fuligula) Name=LOC116501653 {ECO:0000313|RefSeq:XP_032063135.1} PE=4
ENSAPLG00000020633	ENSAPLG00000020633;RI:chr1:35633354:35633536-35633649:35633738:-	ENSAPLT00000021594	ENSAPLG00000020633.t1,ENSAPLT00000021594	0.07854749830306612	0.05370482658114938	0.0978850992447408	0.07746997086248594	0.03528937742434966	0.0934211430164633	-0.0079856443	0.2937062937	LLPH	-	-	-	-	XP_032063735.1//protein LLP homolog`[Aythya fuligula]	PF10169.12//Laps`Learning-associated protein	-	tr|A0A7K7KRL9|A0A7K7KRL9_9AVES//LLPH protein {ECO:0000313|EMBL:NWZ21197.1} Fragment OS=Asarcornis scutulata ORFNames=ASASCU_R09937 {ECO:0000313|EMBL:NWZ21197.1} PE=4
ENSAPLG00000001773	ENSAPLG00000001773;RI:chr1:52832322:52832645-52832676:52833262:-	ENSAPLT00000001767	ENSAPLT00000028378,ENSAPLT00000001767	0.9272344462086454	0.8970528474521071	0.9320235859650342	0.9347714194847829	0.9378967607373548	0.9424352476298188	0.0195975161	0.1963036963	ATF4	GO:0005737//cytoplasm`cellular_component`The contents of a cell excluding the plasma membrane and nucleus, but including other subcellular structures. [ISBN:0198547684];GO:0003700//DNA-binding transcription factor activity`molecular_function`A transcription regulator activity that modulates transcription of gene sets via selective and non-covalent binding to a specific double-stranded genomic DNA…	K04374//ATF4, CREB2`cyclic AMP-dependent transcription factor ATF-4	ko04010//MAPK signaling pathway`Environmental Information Processing`Signal transduction;ko04022//cGMP-PKG signaling pathway`Environmental Information Processing`Signal transduction;ko04137//Mitophagy - animal`Cellular Processes`Transport and catabolism;ko04141//Protein processing in endoplasmic reticulum`Genetic Information Processing`Folding, sorting and degradation;ko04151//PI3K-Akt signaling …	-	XP_027306738.2//cyclic AMP-dependent transcription factor ATF-4`[Anas platyrhynchos]	PF00170.24//bZIP_1`bZIP transcription factor;PF07716.18//bZIP_2`Basic region leucine zipper	TF_bZIP//http://bioinfo.life.hust.edu.cn/AnimalTFDB#!/tf_detail?species=Gallus_gallus&family=TF_bZIP	tr|A0A493U3U3|A0A493U3U3_ANAPP//Activating transcription factor 4 {ECO:0000256|ARBA:ARBA00015568} Cyclic AMP-dependent transcription factor ATF-4 {ECO:0000256|ARBA:ARBA00018846} OS=Anas platyrhynchos platyrhynchos (Northern mallard) Name=ATF4 {ECO:0000313|Ensembl:ENSAPLP00000032719} PE=3;tr|A0A8B9UNF1|A0A8B9UNF1_9AVES//Activating transcription factor 4 {ECO:0000313|Ensembl:ENSAZOP00000009910} OS=…
ENSAPLG00000016256	ENSAPLG00000016256;RI:chr1:59134695:59135258-59135292:59135388:-	ENSAPLT00000029466	ENSAPLT00000047163,ENSAPLT00000029466	1.0	1.0	0.9772831164158654	0.9810095473978742	1.0	0.9800161921210436	-0.0054191256000000005	0.3346653347	-	GO:0016567//protein ubiquitination`biological_process`The process in which one or more ubiquitin groups are added to a protein. [GOC:ai]	K15687//MKRN`E3 ubiquitin-protein ligase makorin [EC:2.3.2.27]	-	-	XP_027303426.1//E3 ubiquitin-protein ligase makorin-1 isoform X2`[Anas platyrhynchos]	PF18044.4//zf-CCCH_4`CCCH-type zinc finger;PF18345.4//zf_CCCH_4`Zinc finger domain;PF00097.28//zf-C3HC4`Zinc finger, C3HC4 type (RING finger);PF15815.8//MKRN1_C`E3 ubiquitin-protein ligase makorin, C-terminal	zf-CCCH//http://bioinfo.life.hust.edu.cn/AnimalTFDB#!/tf_detail?species=Lepisosteus_oculatus&family=zf-CCCH	tr|U3J9H0|U3J9H0_ANAPP//RING-type E3 ubiquitin transferase {ECO:0000256|ARBA:ARBA00012483} EC=2.3.2.27 {ECO:0000256|ARBA:ARBA00012483} OS=Anas platyrhynchos platyrhynchos (Northern mallard) PE=4;tr|A0A493T235|A0A493T235_ANAPP//RING-type E3 ubiquitin transferase {ECO:0000256|ARBA:ARBA00012483} EC=2.3.2.27 {ECO:0000256|ARBA:ARBA00012483} OS=Anas platyrhynchos platyrhynchos (Northern mallard) PE=4;t…
ENSAPLG00000016256	ENSAPLG00000016256;RI:chr1:59153712:59153772-59153887:59153896:-	ENSAPLT00000029466,ENSAPLT00000047163	ENSAPLT00000016961,ENSAPLT00000047163,ENSAPLT00000029466	0.4435391815801076	0.4054669663971969	0.37788195876816666	0.4190867923384781	0.44582226937130975	0.4041581769524928	0.0140597106	0.3346653347	-	GO:0016567//protein ubiquitination`biological_process`The process in which one or more ubiquitin groups are added to a protein. [GOC:ai]	K15687//MKRN`E3 ubiquitin-protein ligase makorin [EC:2.3.2.27]	-	-	XP_027303426.1//E3 ubiquitin-protein ligase makorin-1 isoform X2`[Anas platyrhynchos]	PF18044.4//zf-CCCH_4`CCCH-type zinc finger;PF18345.4//zf_CCCH_4`Zinc finger domain;PF00097.28//zf-C3HC4`Zinc finger, C3HC4 type (RING finger);PF15815.8//MKRN1_C`E3 ubiquitin-protein ligase makorin, C-terminal	zf-CCCH//http://bioinfo.life.hust.edu.cn/AnimalTFDB#!/tf_detail?species=Lepisosteus_oculatus&family=zf-CCCH	tr|U3J9H0|U3J9H0_ANAPP//RING-type E3 ubiquitin transferase {ECO:0000256|ARBA:ARBA00012483} EC=2.3.2.27 {ECO:0000256|ARBA:ARBA00012483} OS=Anas platyrhynchos platyrhynchos (Northern mallard) PE=4;tr|A0A493T235|A0A493T235_ANAPP//RING-type E3 ubiquitin transferase {ECO:0000256|ARBA:ARBA00012483} EC=2.3.2.27 {ECO:0000256|ARBA:ARBA00012483} OS=Anas platyrhynchos platyrhynchos (Northern mallard) PE=4;t…
ENSAPLG00000002647	ENSAPLG00000002647;RI:chr1:76643736:76643802-76644002:76645061:-	ENSAPLT00000046017	ENSAPLT00000046017,ENSAPLT00000002826	0.0874342051821719	0.1355425099579414	0.11253230975796988	0.05345565863411901	0.07167453023334754	0.1333400548365878	-0.0256795937	0.16783216780000002	CD9	-	K06460//CD9, TSPAN29`CD9 antigen	ko04640//Hematopoietic cell lineage`Organismal Systems`Immune system	-	XP_005012696.1//CD9 antigen`[Anas platyrhynchos]	PF00335.23//Tetraspanin`Tetraspanin family	-	tr|A0A8B9V2R7|A0A8B9V2R7_9AVES//CD9 molecule {ECO:0000313|Ensembl:ENSAZOP00000015718} OS=Anas zonorhyncha (Eastern spot-billed duck) PE=4;tr|A0A8B9UX07|A0A8B9UX07_9AVES//CD9 molecule {ECO:0000313|Ensembl:ENSAZOP00000015761} OS=Anas zonorhyncha (Eastern spot-billed duck) PE=4
ENSAPLG00000004966	ENSAPLG00000004966;RI:chr1:94295253:94295365-94295456:94295467:-	ENSAPLG00000004966.t2,ENSAPLT00000005181,ENSAPLT00000024651,ENSAPLT00000040046,ENSAPLT00000042304,ENSAPLT00000044418	ENSAPLT00000042304,ENSAPLT00000005181,ENSAPLG00000004966.t2,ENSAPLT00000042652,ENSAPLT00000040046,ENSAPLT00000024651,ENSAPLT00000044418	0.9814261232521642	1.0	0.9760727952541955	1.0	0.9903982283930663	1.0	0.010966436599999999	0.2792207792	DCAF6	GO:0080008//Cul4-RING E3 ubiquitin ligase complex`cellular_component`A ubiquitin ligase complex in which a cullin from the Cul4 family and a RING domain protein form the catalytic core; substrate specificity is conferred by an adaptor protein. [PMID:16792691, PMID:18223036, PMID:18552200];GO:0005829//cytosol`cellular_component`The part of the cytoplasm that does not contain organelles but which d…	K11795//DCAF6, IQWD1, NRIP, ARCAP`DDB1- and CUL4-associated factor 6	-	-	XP_027305195.1//DDB1- and CUL4-associated factor 6 isoform X6`[Anas platyrhynchos];XP_027305191.1//DDB1- and CUL4-associated factor 6 isoform X2`[Anas platyrhynchos];XP_027305193.1//DDB1- and CUL4-associated factor 6 isoform X4`[Anas platyrhynchos];XP_027305194.1//DDB1- and CUL4-associated factor 6 isoform X5`[Anas platyrhynchos];XP_035396880.1//DDB1- and CUL4-associated factor 6 isoform X13`[Cyg…	-	-	tr|U3IBE3|U3IBE3_ANAPP//DDB1 and CUL4 associated factor 6 {ECO:0000313|Ensembl:ENSAPLP00000004565} OS=Anas platyrhynchos platyrhynchos (Northern mallard) Name=DCAF6 {ECO:0000313|Ensembl:ENSAPLP00000004565} PE=4;tr|A0A493TRD9|A0A493TRD9_ANAPP//DDB1 and CUL4 associated factor 6 {ECO:0000313|Ensembl:ENSAPLP00000028384} OS=Anas platyrhynchos platyrhynchos (Northern mallard) Name=DCAF6 {ECO:0000313|En…
ENSAPLG00000003163	ENSAPLG00000003163;RI:chr1:137620417:137620523-137620617:137620697:-	ENSAPLT00000003217	ENSAPLT00000003217,ENSAPLT00000022318	1.0	0.9808029480004286	1.0	0.99025287931908	1.0	1.0	0.0031499771	0.3611388611	EEF1AKMT1	GO:0005737//cytoplasm`cellular_component`The contents of a cell excluding the plasma membrane and nucleus, but including other subcellular structures. [ISBN:0198547684];GO:0003676//nucleic acid binding`molecular_function`Binding to a nucleic acid. [GOC:jl];GO:0016279//protein-lysine N-methyltransferase activity`molecular_function`Catalysis of the transfer of a methyl group from S-adenosyl-L-methi…	K22855//EEF1AKMT1, EFM5`EEF1A lysine methyltransferase 1 [EC:2.1.1.-]	-	-	XP_021133952.2//EEF1A lysine methyltransferase 1`[Anas platyrhynchos];XP_032051994.1//EEF1A lysine methyltransferase 1`[Aythya fuligula]	PF10237.12//N6-adenineMlase`Probable N6-adenine methyltransferase	-	tr|U3I5V5|U3I5V5_ANAPP//EEF1A lysine methyltransferase 1 {ECO:0000256|HAMAP-Rule:MF_03187} EC=2.1.1.- {ECO:0000256|HAMAP-Rule:MF_03187} N(6)-adenine-specific DNA methyltransferase 2 {ECO:0000256|HAMAP-Rule:MF_03187} Protein-lysine N-methyltransferase N6AMT2 {ECO:0000256|HAMAP-Rule:MF_03187} OS=Anas platyrhynchos platyrhynchos (Northern mallard) Synonyms=N6AMT2 {ECO:0000256|HAMAP-Rule:MF_03187} PE…
ENSAPLG00000015401	ENSAPLG00000015401;RI:chr1:145600651:145601296-145601702:145601786:-	ENSAPLT00000028268	ENSAPLT00000016092,ENSAPLT00000025775,ENSAPLT00000028268	0.7474341571280831	0.7188821804900144	0.7812842749266047	0.6782337256245784	0.7301961685902861	0.6610807771304857	-0.0593633137	0.0594405594	EIF5B	GO:0005737//cytoplasm`cellular_component`The contents of a cell excluding the plasma membrane and nucleus, but including other subcellular structures. [ISBN:0198547684];GO:0006446//regulation of translational initiation`biological_process`Any process that modulates the frequency, rate or extent of translational initiation. [GOC:go_curators];GO:0003743//translation initiation factor activity`molec…	K03243//EIF5B`translation initiation factor 5B	-	-	XP_038029145.1//eukaryotic translation initiation factor 5B`[Anas platyrhynchos]	PF00009.30//GTP_EFTU`Elongation factor Tu GTP binding domain;PF01926.26//MMR_HSR1`50S ribosome-binding GTPase;PF03144.28//GTP_EFTU_D2`Elongation factor Tu domain 2;PF11987.11//IF-2`Translation-initiation factor 2;PF14578.9//GTP_EFTU_D4`Elongation factor Tu domain 4	-	tr|A0A493U3N1|A0A493U3N1_ANAPP//Eukaryotic translation initiation factor 5B {ECO:0000256|ARBA:ARBA00013824} Translation initiation factor IF-2 {ECO:0000256|ARBA:ARBA00020675} OS=Anas platyrhynchos platyrhynchos (Northern mallard) Name=EIF5B {ECO:0000313|Ensembl:ENSAPLP00000032455} PE=4;tr|U3J720|U3J720_ANAPP//Eukaryotic translation initiation factor 5B {ECO:0000256|ARBA:ARBA00013824} Translation …
ENSAPLG00000016177	ENSAPLG00000016177;RI:chr1:172910069:172910165-172910271:172910739:-	ENSAPLT00000016873	ENSAPLT00000016873,ENSAPLT00000030737	1.0	1.0	0.9462288976609916	0.979225475956144	0.9339532209343998	0.9855572299223468	-0.0158309903	0.2437562438	PANX1	GO:0006812//cation transport`biological_process`The directed movement of cations, atoms or small molecules with a net positive charge, into, out of or within a cell, or between cells, by means of some agent such as a transporter or pore. [GOC:ai];GO:0016021//integral component of membrane`cellular_component`The component of a membrane consisting of the gene products and protein complexes having a…	K03443//PANX1`pannexin 1	ko04621//NOD-like receptor signaling pathway`Organismal Systems`Immune system	-	XP_027323298.1//pannexin-1`[Anas platyrhynchos]	PF00876.21//Innexin`Innexin	-	tr|U3J983|U3J983_ANAPP//Pannexin {ECO:0000256|RuleBase:RU010713} OS=Anas platyrhynchos platyrhynchos (Northern mallard) Synonyms=PANX {ECO:0000256|RuleBase:RU010713} PE=3;tr|A0A493TSP1|A0A493TSP1_ANAPP//Pannexin {ECO:0000256|RuleBase:RU010713} OS=Anas platyrhynchos platyrhynchos (Northern mallard) Synonyms=PANX {ECO:0000256|RuleBase:RU010713} PE=3
ENSAPLG00000011164	ENSAPLG00000011164;RI:chr1:36592189:36592322-36593277:36593326:+	ENSAPLT00000011633	ENSAPLT00000011633,ENSAPLG00000011164.t1	0.12545230310875638	0.05563182038156647	0.0814158039400627	0.09634206023850284	0.08165630447820116	0.06464253452999458	-0.0066196761	0.3231768232	-	GO:0051726//regulation of cell cycle`biological_process`Any process that modulates the rate or extent of progression through the cell cycle. [GOC:ai, GOC:dph, GOC:tb];GO:0005737//cytoplasm`cellular_component`The contents of a cell excluding the plasma membrane and nucleus, but including other subcellular structures. [ISBN:0198547684];GO:0065008//regulation of biological quality`biological_process…	K06643//MDM2`E3 ubiquitin-protein ligase Mdm2 [EC:2.3.2.27]	ko01522//Endocrine resistance`Human Diseases`Drug resistance: antineoplastic;ko01524//Platinum drug resistance`Human Diseases`Drug resistance: antineoplastic;ko04068//FoxO signaling pathway`Environmental Information Processing`Signal transduction;ko04110//Cell cycle`Cellular Processes`Cell growth and death;ko04115//p53 signaling pathway`Cellular Processes`Cell growth and death;ko04120//Ubiquitin …	-	EOA96227.1//E3 ubiquitin-protein ligase Mdm2, partial`[Anas platyrhynchos]	PF00641.21//zf-RanBP`Zn-finger in Ran binding protein and others;PF13920.9//zf-C3HC4_3`Zinc finger, C3HC4 type (RING finger);PF02201.21//SWIB`SWIB/MDM2 domain	-	tr|U3IUJ1|U3IUJ1_ANAPP//Double minute 2 protein {ECO:0000256|ARBA:ARBA00015966} E3 ubiquitin-protein ligase Mdm2 {ECO:0000256|ARBA:ARBA00018786} RING-type E3 ubiquitin transferase Mdm2 {ECO:0000256|ARBA:ARBA00016407} p53-binding protein Mdm2 {ECO:0000256|ARBA:ARBA00019521} OS=Anas platyrhynchos platyrhynchos (Northern mallard) PE=4;tr|R0L7E7|R0L7E7_ANAPL//Double minute 2 protein {ECO:0000256|ARBA…
ENSAPLG00000012657	ENSAPLG00000012657;RI:chr1:37103228:37103289-37103386:37103435:+	ENSAPLT00000021039	ENSAPLT00000013241,ENSAPLG00000012657.t1,ENSAPLT00000021039	0.04663949406969542	0.07034817140998627	0.03466158853567427	0.01594666875645245	0.008130709422168305	0.0238578282396085	-0.0345713492	0.1158841159	CNOT2	-	K12605//CNOT2, NOT2`CCR4-NOT transcription complex subunit 2	ko03018//RNA degradation`Genetic Information Processing`Folding, sorting and degradation	-	XP_013053494.1//PREDICTED: CCR4-NOT transcription complex subunit 2 isoform X2`[Anser cygnoides domesticus];KAG0127644.1//hypothetical protein IHE44_002762`[Lamprotornis superbus];XP_015711484.2//CCR4-NOT transcription complex subunit 2`[Coturnix japonica]	PF04153.21//NOT2_3_5`NOT2 / NOT3 / NOT5 family	-	tr|A0A8B9B984|A0A8B9B984_9AVES//CCR4-NOT transcription complex subunit 2 {ECO:0000313|Ensembl:ENSABRP00000000774} OS=Anser brachyrhynchus (Pink-footed goose) Name=CNOT2 {ECO:0000313|Ensembl:ENSABRP00000000774} PE=4;tr|A0A8B9ZGB9|A0A8B9ZGB9_ANAPL//CCR4-NOT transcription complex subunit 2 {ECO:0000313|Ensembl:ENSAPLP00020016429} OS=Anas platyrhynchos (Mallard) (Anas boschas) Name=CNOT2 {ECO:0000313…
ENSAPLG00000014599	ENSAPLG00000014599;RI:chr1:52934202:52934324-52934364:52934394:+	ENSAPLT00000015254,ENSAPLT00000023065,ENSAPLT00000021816	ENSAPLT00000021816,ENSAPLT00000015254,ENSAPLT00000042275,ENSAPLT00000023065	0.9492139335269116	0.948624582095136	0.936115011672232	0.9517332087102774	0.9592634546304972	0.9545714359550124	0.0105381907	0.2672327672	-	GO:0003735//structural constituent of ribosome`molecular_function`The action of a molecule that contributes to the structural integrity of the ribosome. [GOC:mah];GO:0005840//ribosome`cellular_component`An intracellular organelle, about 200 A in diameter, consisting of RNA and protein. It is the site of protein biosynthesis resulting from translation of messenger RNA (mRNA). It consists of two su…	K02925//RP-L3e, RPL3`large subunit ribosomal protein L3e	ko03010//Ribosome`Genetic Information Processing`Translation;ko05171//Coronavirus disease - COVID-19`Human Diseases`Infectious disease: viral	-	XP_032060901.1//60S ribosomal protein L3`[Aythya fuligula]	PF00297.25//Ribosomal_L3`Ribosomal protein L3	-	tr|U3J4P9|U3J4P9_ANAPP//Uncharacterized protein {ECO:0000313|Ensembl:ENSAPLP00000014476} OS=Anas platyrhynchos platyrhynchos (Northern mallard) PE=3;tr|A0A6J3EB35|A0A6J3EB35_AYTFU//60S ribosomal protein L3 {ECO:0000313|RefSeq:XP_032060901.1} OS=Aythya fuligula (Tufted duck) (Anas fuligula) Name=RPL3 {ECO:0000313|RefSeq:XP_032060901.1} PE=3;tr|A0A493TZC7|A0A493TZC7_ANAPP//Uncharacterized protein {…
ENSAPLG00000008126	ENSAPLG00000008126;RI:chr1:56558217:56558276-56558354:56558451:+	ENSAPLT00000008505	ENSAPLT00000008505,ENSAPLT00000037656	0.9784372442601159	0.9281822799144794	0.9634257797001782	0.9516606686400442	0.9237875438053732	0.9540075180998772	-0.0135298578	0.2622377622	ALDH1L2	GO:0016742//hydroxymethyl-, formyl- and related transferase activity`molecular_function`Catalysis of the transfer of a hydroxymethyl- or formyl group from one compound (donor) to another (acceptor). [EC:2.1.2.-, GOC:mah];GO:0006635//fatty acid beta-oxidation`biological_process`A fatty acid oxidation process that results in the complete oxidation of a long-chain fatty acid. Fatty acid beta-oxidati…	K00289//ALDH1L`formyltetrahydrofolate dehydrogenase [EC:1.5.1.6]	ko00670//One carbon pool by folate`Metabolism`Metabolism of cofactors and vitamins;ko01100//Metabolic pathways`Metabolism`Global and overview maps	-	XP_027305354.1//mitochondrial 10-formyltetrahydrofolate dehydrogenase isoform X2`[Anas platyrhynchos];XP_027305347.1//mitochondrial 10-formyltetrahydrofolate dehydrogenase isoform X1`[Anas platyrhynchos]	PF00551.22//Formyl_trans_N`Formyl transferase;PF02911.21//Formyl_trans_C`Formyl transferase, C-terminal domain;PF00171.25//Aldedh`Aldehyde dehydrogenase family	-	tr|U3IKR7|U3IKR7_ANAPP//10-formyltetrahydrofolate dehydrogenase {ECO:0000256|PIRNR:PIRNR036489} EC=1.5.1.6 {ECO:0000256|PIRNR:PIRNR036489} OS=Anas platyrhynchos platyrhynchos (Northern mallard) Name=ALDH1L2 {ECO:0000313|Ensembl:ENSAPLP00000007839} PE=3;tr|A0A493TKZ9|A0A493TKZ9_ANAPP//10-formyltetrahydrofolate dehydrogenase {ECO:0000256|PIRNR:PIRNR036489} EC=1.5.1.6 {ECO:0000256|PIRNR:PIRNR036489}…
ENSAPLG00000015139	ENSAPLG00000015139;RI:chr1:64897458:64897484-64897545:64897606:+	ENSAPLT00000047503,ENSAPLT00000015797	ENSAPLT00000047503,ENSAPLT00000027581,ENSAPLT00000015797,ENSAPLT00000028994	0.5108535432244226	0.4994220777734545	0.3931424564434097	0.4253217412623943	0.4258163367725063	0.5041663196552904	-0.0160378933	0.2227772228	CALD1	GO:0015629//actin cytoskeleton`cellular_component`The part of the cytoskeleton (the internal framework of a cell) composed of actin and associated proteins. Includes actin cytoskeleton-associated complexes. [GOC:jl, ISBN:0395825172, ISBN:0815316194];GO:0006936//muscle contraction`biological_process`A process in which force is generated within muscle tissue, resulting in a change in muscle geometr…	K12327//CALD1`caldesmon	ko04270//Vascular smooth muscle contraction`Organismal Systems`Circulatory system	-	XP_012952594.1//caldesmon isoform X6`[Anas platyrhynchos]	PF02029.18//Caldesmon`Caldesmon	-	tr|A0A493SYK6|A0A493SYK6_ANAPP//Caldesmon 1 {ECO:0000313|Ensembl:ENSAPLP00000018719} OS=Anas platyrhynchos platyrhynchos (Northern mallard) Name=CALD1 {ECO:0000313|Ensembl:ENSAPLP00000018719} PE=4;tr|A0A493TGW8|A0A493TGW8_ANAPP//Caldesmon 1 {ECO:0000313|Ensembl:ENSAPLP00000025146} OS=Anas platyrhynchos platyrhynchos (Northern mallard) Name=CALD1 {ECO:0000313|Ensembl:ENSAPLP00000025146} PE=4;tr|A0…
ENSAPLG00000004718	ENSAPLG00000004718;RI:chr1:107297174:107297317-107297538:107297598:+	ENSAPLT00000021958	ENSAPLT00000021958,ENSAPLT00000042979,ENSAPLT00000004861	0.05671861871853734	0.0	0.0	0.100332345168381	0.05233225161187712	0.12932009802442565	0.075088692	0.038961038999999996	MAP3K7CL	-	K04427//MAP3K7, TAK1`mitogen-activated protein kinase kinase kinase 7 [EC:2.7.11.25]	ko04010//MAPK signaling pathway`Environmental Information Processing`Signal transduction;ko04064//NF-kappa B signaling pathway`Environmental Information Processing`Signal transduction;ko04140//Autophagy - animal`Cellular Processes`Transport and catabolism;ko04152//AMPK signaling pathway`Environmental Information Processing`Signal transduction;ko04310//Wnt signaling pathway`Environmental Informati…	-	XP_032063532.1//MAP3K7 C-terminal-like protein`[Aythya fuligula];OXB60104.1//hypothetical protein ASZ78_003085`[Callipepla squamata]	-	-	tr|A0A8B9ZSE8|A0A8B9ZSE8_9AVES//MAP3K7 C-terminal like {ECO:0000313|Ensembl:ENSAZOP00000011442} OS=Anas zonorhyncha (Eastern spot-billed duck) PE=4;tr|U3IAH8|U3IAH8_ANAPP//MAP3K7 C-terminal like {ECO:0000313|Ensembl:ENSAPLP00000004249} OS=Anas platyrhynchos platyrhynchos (Northern mallard) Name=MAP3K7CL {ECO:0000313|Ensembl:ENSAPLP00000004249} PE=4;tr|A0A8B9USG8|A0A8B9USG8_9AVES//MAP3K7 C-termina…
ENSAPLG00000004662	ENSAPLG00000004662;RI:chr1:107367048:107367115-107367230:107367345:+	ENSAPLT00000004786,ENSAPLT00000021142	ENSAPLT00000021142,ENSAPLT00000032032,ENSAPLT00000004786,ENSAPLT00000017420	0.9651711867388024	0.8835882508390238	0.9392409143409708	1.0	0.9786052594474672	0.9398969017247244	0.04350060309999999	0.09890109890000001	BACH1	GO:0003700//DNA-binding transcription factor activity`molecular_function`A transcription regulator activity that modulates transcription of gene sets via selective and non-covalent binding to a specific double-stranded genomic DNA sequence (sometimes referred to as a motif) within a cis-regulatory region. Regulatory regions include promoters (proximal and distal) and enhancers. Genes are transcri…	K09042//BACH`transcription regulator BACH	-	-	XP_005017906.1//transcription regulator protein BACH1`[Anas platyrhynchos]	PF00651.34//BTB`BTB/POZ domain;PF03131.20//bZIP_Maf`bZIP Maf transcription factor;PF00170.24//bZIP_1`bZIP transcription factor;PF07716.18//bZIP_2`Basic region leucine zipper	TF_bZIP//http://bioinfo.life.hust.edu.cn/AnimalTFDB#!/tf_detail?species=Gallus_gallus&family=TF_bZIP	tr|A0A8B9QSG3|A0A8B9QSG3_ANAPL//BTB domain and CNC homolog 1 {ECO:0000313|Ensembl:ENSAPLP00020002244} OS=Anas platyrhynchos (Mallard) (Anas boschas) PE=4;tr|A0A493T0P3|A0A493T0P3_ANAPP//BTB domain and CNC homolog 1 {ECO:0000313|Ensembl:ENSAPLP00000019283} OS=Anas platyrhynchos platyrhynchos (Northern mallard) Name=BACH1 {ECO:0000313|Ensembl:ENSAPLP00000019283} PE=4;tr|A0A493TGG0|A0A493TGG0_ANAPP/…
ENSAPLG00000011322	ENSAPLG00000011322;RI:chr1:108558035:108558069-108558148:108558189:+	ENSAPLT00000011786,ENSAPLT00000043645	ENSAPLT00000011786,ENSAPLT00000043645,ENSAPLT00000026466	0.9031244358187398	0.8960843652873567	0.9345201468411436	0.9205126568172722	0.8607844894461357	0.9027512910793072	-0.0165601702	0.2367632368	IFNAR1	GO:0016021//integral component of membrane`cellular_component`The component of a membrane consisting of the gene products and protein complexes having at least some part of their peptide sequence embedded in the hydrophobic region of the membrane. [GOC:dos, GOC:go_curators];GO:1901857//positive regulation of cellular respiration`biological_process`Any process that activates or increases the frequ…	K05130//IFNAR1`interferon receptor 1	ko04060//Cytokine-cytokine receptor interaction`Environmental Information Processing`Signaling molecules and interaction;ko04151//PI3K-Akt signaling pathway`Environmental Information Processing`Signal transduction;ko04217//Necroptosis`Cellular Processes`Cell growth and death;ko04380//Osteoclast differentiation`Organismal Systems`Development and regeneration;ko04620//Toll-like receptor signaling p…	-	XP_027304979.2//interferon alpha/beta receptor 1`[Anas platyrhynchos]	PF01108.20//Tissue_fac`Tissue factor;PF09294.13//Interfer-bind`Interferon-alpha/beta receptor, fibronectin type III	-	tr|A0A493SZP8|A0A493SZP8_ANAPP//Interferon alpha and beta receptor subunit 1 {ECO:0000313|Ensembl:ENSAPLP00000019119} OS=Anas platyrhynchos platyrhynchos (Northern mallard) Name=IFNAR1 {ECO:0000313|Ensembl:ENSAPLP00000019119} PE=4;tr|U3IUZ2|U3IUZ2_ANAPP//Interferon alpha and beta receptor subunit 1 {ECO:0000313|Ensembl:ENSAPLP00000011065} OS=Anas platyrhynchos platyrhynchos (Northern mallard) Nam…
ENSAPLG00000024891	ENSAPLG00000024891;RI:chr1:150103606:150103713-150103789:150103869:+	ENSAPLG00000024891.t1,ENSAPLT00000048532,ENSAPLT00000017721,ENSAPLT00000019959	ENSAPLT00000017721,ENSAPLT00000035024,ENSAPLG00000024891.t1,ENSAPLT00000048532,ENSAPLT00000042097,ENSAPLT00000019959	1.0	0.9586558482599754	1.0	0.9902499912264698	0.9893164124398282	0.99296662066086	0.0046257254	0.3446553447	MBNL2	GO:0046872//metal ion binding`molecular_function`Binding to a metal ion. [GOC:ai]	K14943//MBNL`muscleblind	-	-	NP_001156843.1//muscleblind-like protein 2 isoform 2`[Gallus gallus];XP_027299136.1//muscleblind-like protein 2 isoform X5`[Anas platyrhynchos];XP_032057748.1//muscleblind-like protein 2 isoform X1`[Aythya fuligula];XP_040555472.1//muscleblind-like protein 2 isoform X7`[Gallus gallus];XP_027299113.1//muscleblind-like protein 2 isoform X2`[Anas platyrhynchos];XP_009465320.1//PREDICTED: muscleblind…	-	-	tr|A3F957|A3F957_CHICK//Muscleblind-like 2 isoform 2 {ECO:0000313|EMBL:ABN43462.1} OS=Gallus gallus (Chicken) ECO:0000313|Ensembl:ENSGALP00000029558} PE=2;tr|R0KQS1|R0KQS1_ANAPL//Muscleblind like splicing regulator 2 {ECO:0000313|Ensembl:ENSAPLP00020016323} Muscleblind-like protein 2 {ECO:0000313|EMBL:EOA95608.1} Fragment OS=Anas platyrhynchos (Mallard) (Anas boschas) ORFNames=Anapl_15511 {ECO:00…
ENSAPLG00000004672	ENSAPLG00000004672;RI:chr1:194399339:194399455-194400404:194400649:+	ENSAPLT00000023074	ENSAPLT00000004815,ENSAPLT00000023074	0.02925386759344285	0.0364577678429341	0.025129479872516382	0.007801137983988891	0.013903971233596605	0.01496160622572998	-0.0180581333	0.2087912088	TPT1	GO:0005654//nucleoplasm`cellular_component`That part of the nuclear content other than the chromosomes or the nucleolus. [GOC:ma, ISBN:0124325653];GO:2000384//negative regulation of ectoderm development`biological_process`Any process that stops, prevents or reduces the frequency, rate or extent of ectoderm development. [GOC:BHF];GO:0005615//extracellular space`cellular_component`That part of a mu…	-	-	-	XP_013035007.1//PREDICTED: translationally-controlled tumor protein`[Anser cygnoides domesticus];XP_010185322.1//PREDICTED: translationally-controlled tumor protein isoform X2`[Mesitornis unicolor]	PF00838.20//TCTP`Translationally controlled tumour protein	-	tr|A0A493U014|A0A493U014_ANAPP//Tumor protein, translationally-controlled 1 {ECO:0000313|Ensembl:ENSAPLP00000031462} OS=Anas platyrhynchos platyrhynchos (Northern mallard) Name=TPT1 {ECO:0000313|Ensembl:ENSAPLP00000031462} PE=3;tr|A0A7L0W7N6|A0A7L0W7N6_ALELA//TCTP protein {ECO:0000313|EMBL:NXL87127.1} Fragment OS=Alectura lathami (Australian brush turkey) ORFNames=ALELAT_R08663 {ECO:0000313|EMBL:…
ENSAPLG00000024111	ENSAPLG00000024111;RI:PEDO01004275.1:777:884-1186:1783:+	ENSAPLT00000040523	ENSAPLT00000040523,ENSAPLG00000024111.t1	0.8124680835469107	0.8231361002179256	0.8553466141064837	0.8533794510862454	0.9318181067222324	0.9344028433182217	0.07621653440000001	0.0374625375	-	-	K10071//CLEC2B`C-type lectin domain family 2 member B;K10072//CLEC2D`C-type lectin domain family 2 member D	ko05167//Kaposi sarcoma-associated herpesvirus infection`Human Diseases`Infectious disease: viral	-	XP_038043906.1//C-type lectin domain family 2 member B-like isoform X2`[Anas platyrhynchos]	PF00059.24//Lectin_C`Lectin C-type domain	-	tr|A0A493SUF3|A0A493SUF3_ANAPP//C-type lectin domain-containing protein {ECO:0000259|PROSITE:PS50041} OS=Anas platyrhynchos platyrhynchos (Northern mallard) PE=4;tr|A0A493T5Y1|A0A493T5Y1_ANAPP//C-type lectin domain-containing protein {ECO:0000259|PROSITE:PS50041} OS=Anas platyrhynchos platyrhynchos (Northern mallard) PE=4;tr|A0A8B9UL62|A0A8B9UL62_9AVES//Uncharacterized protein {ECO:0000313|Ensemb…
ENSAPLG00000027942	ENSAPLG00000027942;RI:PEDO01007255.1:2128:2151-2672:2818:+	ENSAPLT00000017819	ENSAPLT00000017819,ENSAPLT00000034905	0.5291836029537004	0.5854440390382001	0.5495135753017599	0.6209556933101591	0.6105813267989164	0.5902954419503021	0.0525637483	0.0704295704	-	GO:0003755//peptidyl-prolyl cis-trans isomerase activity`molecular_function`Catalysis of the reaction: peptidyl-proline (omega=180) = peptidyl-proline (omega=0). [EC:5.2.1.8]	K09567//PPIH, CYPH`peptidyl-prolyl isomerase H (cyclophilin H) [EC:5.2.1.8]	ko03040//Spliceosome`Genetic Information Processing`Transcription	-	XP_027299058.1//peptidyl-prolyl cis-trans isomerase H isoform X2`[Anas platyrhynchos]	-	-	tr|A0A493TVY9|A0A493TVY9_ANAPP//PPIase cyclophilin-type domain-containing protein {ECO:0000259|PROSITE:PS50072} OS=Anas platyrhynchos platyrhynchos (Northern mallard) PE=4;tr|A0A493U498|A0A493U498_ANAPP//PPIase cyclophilin-type domain-containing protein {ECO:0000259|PROSITE:PS50072} OS=Anas platyrhynchos platyrhynchos (Northern mallard) PE=4
ENSAPLG00000018884	ENSAPLG00000018884;RI:PEDO01000599.1:911:988-1106:1842:+	ENSAPLT00000018587	ENSAPLT00000021028,ENSAPLT00000018587	0.07964285640218421	0.05022628320907214	0.18298765215711865	0.02216149295768604	0.061603062634728915	0.0	-0.0763640787	0.0394605395	GALE	GO:0006012//galactose metabolic process`biological_process`The chemical reactions and pathways involving galactose, the aldohexose galacto-hexose. D-galactose is widely distributed in combined form in plants, animals and microorganisms as a constituent of oligo- and polysaccharides; it also occurs in galactolipids and as its glucoside in lactose and melibiose. [ISBN:0198506732];GO:0003978//UDP-gl…	K01784//galE, GALE`UDP-glucose 4-epimerase [EC:5.1.3.2]	ko00052//Galactose metabolism`Metabolism`Carbohydrate metabolism;ko00520//Amino sugar and nucleotide sugar metabolism`Metabolism`Carbohydrate metabolism;ko01100//Metabolic pathways`Metabolism`Global and overview maps;ko01250//Biosynthesis of nucleotide sugars`Metabolism`Global and overview maps	-	XP_038023244.1//UDP-glucose 4-epimerase`[Anas platyrhynchos]	PF01370.24//Epimerase`NAD dependent epimerase/dehydratase family;PF16363.8//GDP_Man_Dehyd`GDP-mannose 4,6 dehydratase	-	tr|A0A493T0D5|A0A493T0D5_ANAPP//UDP-N-acetylglucosamine 4-epimerase {ECO:0000256|ARBA:ARBA00014820} EC=5.1.3.7 {ECO:0000256|ARBA:ARBA00013175} OS=Anas platyrhynchos platyrhynchos (Northern mallard) Name=GALE {ECO:0000313|Ensembl:ENSAPLP00000019165} PE=4;tr|A0A493T0M6|A0A493T0M6_ANAPP//UDP-glucose 4-epimerase {ECO:0000256|RuleBase:RU366046} EC=5.1.3.2 {ECO:0000256|RuleBase:RU366046} OS=Anas platyr…
ENSAPLG00000014326	ENSAPLG00000014326;RI:PEDO01012625.1:21:234-511:641:-	ENSAPLT00000044524	ENSAPLT00000044524,ENSAPLT00000014922	0.9439787089666284	0.9524119369565068	0.9406007938980934	0.9531293208964976	0.9456136228971084	0.9445684153092312	0.0021066398000000003	0.3831168831	-	GO:0003735//structural constituent of ribosome`molecular_function`The action of a molecule that contributes to the structural integrity of the ribosome. [GOC:mah]	K02908//RP-L30e, RPL30`large subunit ribosomal protein L30e	ko03010//Ribosome`Genetic Information Processing`Translation;ko05171//Coronavirus disease - COVID-19`Human Diseases`Infectious disease: viral	-	XP_025915952.1//60S ribosomal protein L30 isoform X1`[Apteryx rowi];OXB61425.1//hypothetical protein ASZ78_004457`[Callipepla squamata]	PF01248.29//Ribosomal_L7Ae`Ribosomal protein L7Ae/L30e/S12e/Gadd45 family	-	tr|U3J3S1|U3J3S1_ANAPP//60S ribosomal protein L30 {ECO:0000256|ARBA:ARBA00021090} OS=Anas platyrhynchos platyrhynchos (Northern mallard) PE=3;tr|A0A493TDQ8|A0A493TDQ8_ANAPP//60S ribosomal protein L30 {ECO:0000256|ARBA:ARBA00021090} OS=Anas platyrhynchos platyrhynchos (Northern mallard) PE=3
ENSAPLG00000024400	ENSAPLG00000024400;RI:PEDO01015002.1:6479:6551-6750:6865:-	ENSAPLT00000021633,ENSAPLT00000041308	ENSAPLT00000021633,ENSAPLT00000025912,ENSAPLT00000041308	0.2799150561380418	0.23577301110592466	0.3597322305573807	0.33312302670448624	0.2433067822431634	0.3664713747184994	0.0224936286	0.1893106893	-	GO:0006406//mRNA export from nucleus`biological_process`The directed movement of mRNA from the nucleus to the cytoplasm. [GOC:ma]	K14284//NXF, TAP, MEX67`nuclear RNA export factor	ko03008//Ribosome biogenesis in eukaryotes`Genetic Information Processing`Translation;ko03013//Nucleocytoplasmic transport`Genetic Information Processing`Translation;ko03015//mRNA surveillance pathway`Genetic Information Processing`Translation;ko05014//Amyotrophic lateral sclerosis`Human Diseases`Neurodegenerative disease;ko05164//Influenza A`Human Diseases`Infectious disease: viral;ko05168//Herp…	-	XP_038028214.1//nuclear RNA export factor 1`[Anas platyrhynchos]	PF09162.13//Tap-RNA_bind`Tap, RNA-binding;PF02136.23//NTF2`Nuclear transport factor 2 (NTF2) domain	-	tr|A0A493TGS1|A0A493TGS1_ANAPP//NTF2 domain-containing protein {ECO:0000259|PROSITE:PS50177} OS=Anas platyrhynchos platyrhynchos (Northern mallard) PE=3;tr|A0A493T5L8|A0A493T5L8_ANAPP//NTF2 domain-containing protein {ECO:0000259|PROSITE:PS50177} OS=Anas platyrhynchos platyrhynchos (Northern mallard) PE=3;tr|A0A493SW62|A0A493SW62_ANAPP//NTF2 domain-containing protein {ECO:0000259|PROSITE:PS50177} …
ENSAPLG00000016759	ENSAPLG00000016759;RI:PEDO01011204.1:1270:1398-1674:1841:-	ENSAPLT00000032366	ENSAPLT00000032366,ENSAPLT00000025195	1.0	0.9567272849297614	0.9847000194093546	1.0	0.9597720929634344	0.9696011892552298	-0.0040180074	0.35664335659999996	-	-	-	-	-	-	-	-	-
ENSAPLG00000019382	ENSAPLG00000019382;RI:PEDO01021420.1:21:315-409:553:+	ENSAPLT00000036336	ENSAPLT00000008544,ENSAPLT00000036336,ENSAPLT00000031909	0.5461766297173393	0.5813901388977162	0.5584445669668291	0.5911968918582552	0.5710195556375687	0.5774869935974917	0.0178973685	0.2092907093	FAU	GO:0003735//structural constituent of ribosome`molecular_function`The action of a molecule that contributes to the structural integrity of the ribosome. [GOC:mah];GO:0005840//ribosome`cellular_component`An intracellular organelle, about 200 A in diameter, consisting of RNA and protein. It is the site of protein biosynthesis resulting from translation of messenger RNA (mRNA). It consists of two su…	K02983//RP-S30e, RPS30`small subunit ribosomal protein S30e	ko03010//Ribosome`Genetic Information Processing`Translation;ko05171//Coronavirus disease - COVID-19`Human Diseases`Infectious disease: viral	-	XP_032062994.1//ubiquitin-like protein fubi and ribosomal protein S30`[Aythya fuligula]	PF00240.26//ubiquitin`Ubiquitin family;PF04758.17//Ribosomal_S30`Ribosomal protein S30	-	tr|A0A493T8X9|A0A493T8X9_ANAPP//40S ribosomal protein S30 {ECO:0000256|ARBA:ARBA00013479, ECO:0000256|RuleBase:RU364011} OS=Anas platyrhynchos platyrhynchos (Northern mallard) Name=FAU {ECO:0000313|Ensembl:ENSAPLP00000022351} PE=3;tr|A0A8B9VG70|A0A8B9VG70_9AVES//FAU ubiquitin like and ribosomal protein S30 fusion {ECO:0000313|Ensembl:ENSAZOP00000021799} OS=Anas zonorhyncha (Eastern spot-billed du…
ENSAPLG00000029719	ENSAPLG00000029719;RI:PEDO01011589.1:287004:287056-287096:287198:-	ENSAPLG00000029719.t1,ENSAPLG00000029719.t2,ENSAPLT00000024017,ENSAPLT00000032182,ENSAPLT00000020699,ENSAPLT00000021153,ENSAPLT00000033790,ENSAPLG00000029719.t3,ENSAPLG00000029719.t4	ENSAPLG00000029719.t3,ENSAPLT00000034423,ENSAPLG00000029719.t2,ENSAPLT00000026840,ENSAPLT00000021153,ENSAPLT00000033790,ENSAPLT00000032182,ENSAPLT00000041072,ENSAPLT00000024017,ENSAPLG00000029719.t1,ENSAPLT00000033617,ENSAPLT00000020699,ENSAPLG00000029719.t4	0.9923762307452684	0.9895692790116412	0.9933492216970764	0.9912613843940048	0.994087323538604	0.9916060085377152	0.0005533283000000001	0.41558441560000003	EEF1D	GO:0003746//translation elongation factor activity`molecular_function`Functions in chain elongation during polypeptide synthesis at the ribosome. [ISBN:0198506732];GO:0005853//eukaryotic translation elongation factor 1 complex`cellular_component`A multisubunit nucleotide exchange complex that binds GTP and aminoacyl-tRNAs, and catalyzes their codon-dependent placement at the A-site of the ribosom…	K15410//EEF1D`elongation factor 1-delta	-	-	XP_038029520.1//elongation factor 1-delta isoform X1`[Anas platyrhynchos];XP_027308595.2//elongation factor 1-delta isoform X3`[Anas platyrhynchos];XP_038029521.1//elongation factor 1-delta isoform X2`[Anas platyrhynchos];XP_038029522.1//elongation factor 1-delta isoform X4`[Anas platyrhynchos];XP_027308596.1//elongation factor 1-delta isoform X5`[Anas platyrhynchos]	PF10587.12//EF-1_beta_acid`Eukaryotic elongation factor 1 beta central acidic region;PF00736.22//EF1_GNE`EF-1 guanine nucleotide exchange domain	-	tr|A0A493TMN8|A0A493TMN8_ANAPP//Eukaryotic translation elongation factor 1 delta {ECO:0000313|Ensembl:ENSAPLP00000027152} OS=Anas platyrhynchos platyrhynchos (Northern mallard) Name=EEF1D {ECO:0000313|Ensembl:ENSAPLP00000027152} PE=3;tr|A0A493TST7|A0A493TST7_ANAPP//Eukaryotic translation elongation factor 1 delta {ECO:0000313|Ensembl:ENSAPLP00000028942} OS=Anas platyrhynchos platyrhynchos (Northe…
ENSAPLG00000029719	ENSAPLG00000029719;RI:PEDO01011589.1:288047:288130-288161:288295:-	ENSAPLG00000029719.t1,ENSAPLG00000029719.t2,ENSAPLT00000024017,ENSAPLT00000032182,ENSAPLT00000020699,ENSAPLT00000021153,ENSAPLT00000033790,ENSAPLG00000029719.t3,ENSAPLG00000029719.t4	ENSAPLG00000029719.t3,ENSAPLT00000034423,ENSAPLG00000029719.t2,ENSAPLT00000026840,ENSAPLT00000021153,ENSAPLT00000033790,ENSAPLT00000032182,ENSAPLT00000041072,ENSAPLT00000024017,ENSAPLG00000029719.t1,ENSAPLT00000033617,ENSAPLT00000020699,ENSAPLG00000029719.t4	0.9923762307452684	0.9895692790116412	0.9933492216970764	0.9912613843940048	0.994087323538604	0.9916060085377152	0.0005533283000000001	0.41558441560000003	EEF1D	GO:0003746//translation elongation factor activity`molecular_function`Functions in chain elongation during polypeptide synthesis at the ribosome. [ISBN:0198506732];GO:0005853//eukaryotic translation elongation factor 1 complex`cellular_component`A multisubunit nucleotide exchange complex that binds GTP and aminoacyl-tRNAs, and catalyzes their codon-dependent placement at the A-site of the ribosom…	K15410//EEF1D`elongation factor 1-delta	-	-	XP_038029520.1//elongation factor 1-delta isoform X1`[Anas platyrhynchos];XP_027308595.2//elongation factor 1-delta isoform X3`[Anas platyrhynchos];XP_038029521.1//elongation factor 1-delta isoform X2`[Anas platyrhynchos];XP_038029522.1//elongation factor 1-delta isoform X4`[Anas platyrhynchos];XP_027308596.1//elongation factor 1-delta isoform X5`[Anas platyrhynchos]	PF10587.12//EF-1_beta_acid`Eukaryotic elongation factor 1 beta central acidic region;PF00736.22//EF1_GNE`EF-1 guanine nucleotide exchange domain	-	tr|A0A493TMN8|A0A493TMN8_ANAPP//Eukaryotic translation elongation factor 1 delta {ECO:0000313|Ensembl:ENSAPLP00000027152} OS=Anas platyrhynchos platyrhynchos (Northern mallard) Name=EEF1D {ECO:0000313|Ensembl:ENSAPLP00000027152} PE=3;tr|A0A493TST7|A0A493TST7_ANAPP//Eukaryotic translation elongation factor 1 delta {ECO:0000313|Ensembl:ENSAPLP00000028942} OS=Anas platyrhynchos platyrhynchos (Northe…
ENSAPLG00000013327	ENSAPLG00000013327;RI:PEDO01015491.1:1990:2141-3049:3633:+	ENSAPLT00000040304	ENSAPLT00000024140,ENSAPLT00000013880,ENSAPLT00000040304	0.03147813557907197	0.012504573792156446	0.013734553147171143	0.004217286005005367	0.005815349147451882	0.0	-0.0158948758	0.2242757243	NUDCD2	GO:0005829//cytosol`cellular_component`The part of the cytoplasm that does not contain organelles but which does contain other particulate matter, such as protein complexes. [GOC:hjd, GOC:jl];GO:0072686//mitotic spindle`cellular_component`A spindle that forms as part of mitosis. Mitotic and meiotic spindles contain distinctive complements of proteins associated with microtubules. [GOC:mah, GOC:vw…	K25866//NUDC`nuclear migration protein NudC	-	-	XP_038042266.1//nudC domain-containing protein 2 isoform X2`[Anas platyrhynchos];XP_038042265.1//nudC domain-containing protein 2 isoform X1`[Anas platyrhynchos];XP_032052951.1//nudC domain-containing protein 2`[Aythya fuligula]	PF04969.19//CS`CS domain	-	tr|A0A493TR80|A0A493TR80_ANAPP//NudC domain containing 2 {ECO:0000313|Ensembl:ENSAPLP00000028085} OS=Anas platyrhynchos platyrhynchos (Northern mallard) Name=NUDCD2 {ECO:0000313|Ensembl:ENSAPLP00000028085} PE=4;tr|A0A8B9U1V7|A0A8B9U1V7_9AVES//Uncharacterized protein {ECO:0000313|Ensembl:ENSAZOP00000001560} OS=Anas zonorhyncha (Eastern spot-billed duck) PE=4;tr|A0A493TT46|A0A493TT46_ANAPP//NudC do…
ENSAPLG00000013532	ENSAPLG00000013532;RI:PEDO01001633.1:298341:298367-298452:298582:+	ENSAPLT00000014171	ENSAPLT00000042796,ENSAPLT00000014171	0.7591302069389345	0.8242345762123395	0.7615006625615479	0.8197767464149726	0.7530875367563898	0.8742776561726224	0.0340921645	0.1303696304	WDR55	GO:0005737//cytoplasm`cellular_component`The contents of a cell excluding the plasma membrane and nucleus, but including other subcellular structures. [ISBN:0198547684];GO:0005654//nucleoplasm`cellular_component`That part of the nuclear content other than the chromosomes or the nucleolus. [GOC:ma, ISBN:0124325653];GO:0006364//rRNA processing`biological_process`Any process involved in the conversi…	K24750//WDR55, JIP5`WD repeat-containing protein 55	-	-	XP_027324174.2//WD repeat-containing protein 55 isoform X1`[Anas platyrhynchos];XP_038042216.1//WD repeat-containing protein 55 isoform X2`[Anas platyrhynchos]	-	-	tr|A0A8B9VD71|A0A8B9VD71_9AVES//Uncharacterized protein {ECO:0000313|Ensembl:ENSAZOP00000021409} OS=Anas zonorhyncha (Eastern spot-billed duck) PE=4;tr|U3J1P2|U3J1P2_ANAPP//WD repeat-containing protein 55 {ECO:0000256|PIRNR:PIRNR038169} OS=Anas platyrhynchos platyrhynchos (Northern mallard) Name=WDR55 {ECO:0000313|Ensembl:ENSAPLP00000013419} PE=3
ENSAPLG00000029410	ENSAPLG00000029410;RI:PEDO01002043.1:766:823-938:1247:+	ENSAPLT00000033880	ENSAPLT00000033880,ENSAPLG00000029410.t1,ENSAPLT00000021187	0.09147151487583584	0.10249651019095783	0.0777662612374405	0.074989592240622	0.06521523792321691	0.04239319792158715	-0.0297120861	0.13736263740000001	-	GO:0051287//NAD binding`molecular_function`Binding to nicotinamide adenine dinucleotide, a coenzyme involved in many redox and biosynthetic reactions; binding may be to either the oxidized form, NAD+, or the reduced form, NADH. [GOC:ai];GO:0048038//quinone binding`molecular_function`Binding to a quinone, any member of a class of diketones derivable from aromatic compounds by conversion of two CH …	K03935//NDUFS2`NADH dehydrogenase (ubiquinone) Fe-S protein 2 [EC:7.1.1.2]	ko00190//Oxidative phosphorylation`Metabolism`Energy metabolism;ko01100//Metabolic pathways`Metabolism`Global and overview maps;ko04714//Thermogenesis`Organismal Systems`Environmental adaptation;ko04723//Retrograde endocannabinoid signaling`Organismal Systems`Nervous system;ko04932//Non-alcoholic fatty liver disease`Human Diseases`Endocrine and metabolic disease;ko05010//Alzheimer disease`Human D…	-	XP_014130726.1//NADH dehydrogenase [ubiquinone] iron-sulfur protein 2, mitochondrial`[Zonotrichia albicollis]	-	-	tr|A0A7K9ZP82|A0A7K9ZP82_9CORV//Complex I-49kD {ECO:0000256|ARBA:ARBA00021272} NADH dehydrogenase [ubiquinone] iron-sulfur protein 2, mitochondrial {ECO:0000256|ARBA:ARBA00020178} NADH-ubiquinone oxidoreductase 49 kDa subunit {ECO:0000256|ARBA:ARBA00015533} Fragment OS=Dicrurus megarhynchus ORFNames=DICMEG_R04457 {ECO:0000313|EMBL:NXJ23370.1} PE=3
ENSAPLG00000021773	ENSAPLG00000021773;RI:PEDO01005199.1:1362:1507-2309:2337:-	ENSAPLT00000033555	ENSAPLT00000034896,ENSAPLT00000033555	0.02110116804608186	0.016398056986782518	0.032293723551956616	0.018153771068660368	0.020318565686512854	0.01542642162079948	-0.0052980634	0.3286713287	-	GO:0003735//structural constituent of ribosome`molecular_function`The action of a molecule that contributes to the structural integrity of the ribosome. [GOC:mah]	K02908//RP-L30e, RPL30`large subunit ribosomal protein L30e	ko03010//Ribosome`Genetic Information Processing`Translation;ko05171//Coronavirus disease - COVID-19`Human Diseases`Infectious disease: viral	-	OXB61425.1//hypothetical protein ASZ78_004457`[Callipepla squamata]	PF01248.29//Ribosomal_L7Ae`Ribosomal protein L7Ae/L30e/S12e/Gadd45 family	-	tr|A0A493TLW9|A0A493TLW9_ANAPP//60S ribosomal protein L30 {ECO:0000256|ARBA:ARBA00021090} OS=Anas platyrhynchos platyrhynchos (Northern mallard) PE=3;tr|A0A493STR9|A0A493STR9_ANAPP//60S ribosomal protein L30 {ECO:0000256|ARBA:ARBA00021090} OS=Anas platyrhynchos platyrhynchos (Northern mallard) PE=3
ENSAPLG00000022908	ENSAPLG00000022908;RI:PEDO01021298.1:1958:2064-2765:3092:+	ENSAPLT00000031622	ENSAPLT00000032968,ENSAPLT00000031622	0.025462005573363127	0.01342960293080517	0.009233347298899405	0.003620799088250596	0.0024652212237862995	0.0044623654703218356	-0.0125255233	0.2502497502	-	GO:0070469//respirasome`cellular_component`The protein complexes that form the electron transport system (the respiratory chain), associated with a cell membrane, usually the plasma membrane (in prokaryotes) or the inner mitochondrial membrane (on eukaryotes). The respiratory chain complexes transfer electrons from an electron donor to an electron acceptor and are associated with a proton pump to…	K03946//NDUFA2`NADH dehydrogenase (ubiquinone) 1 alpha subcomplex subunit 2	ko00190//Oxidative phosphorylation`Metabolism`Energy metabolism;ko01100//Metabolic pathways`Metabolism`Global and overview maps;ko04714//Thermogenesis`Organismal Systems`Environmental adaptation;ko04723//Retrograde endocannabinoid signaling`Organismal Systems`Nervous system;ko04932//Non-alcoholic fatty liver disease`Human Diseases`Endocrine and metabolic disease;ko05010//Alzheimer disease`Human D…	-	XP_032053115.1//NADH dehydrogenase [ubiquinone] 1 alpha subcomplex subunit 2`[Aythya fuligula];XP_027324176.2//NADH dehydrogenase [ubiquinone] 1 alpha subcomplex subunit 2`[Anas platyrhynchos]	PF05047.19//L51_S25_CI-B8`Mitochondrial ribosomal protein L51 / S25 / CI-B8 domain	-	tr|A0A493TL09|A0A493TL09_ANAPP//Complex I-B8 {ECO:0000256|ARBA:ARBA00013342} NADH dehydrogenase [ubiquinone] 1 alpha subcomplex subunit 2 {ECO:0000256|ARBA:ARBA00016394} NADH-ubiquinone oxidoreductase B8 subunit {ECO:0000256|ARBA:ARBA00016849} OS=Anas platyrhynchos platyrhynchos (Northern mallard) PE=3;tr|A0A493SUQ6|A0A493SUQ6_ANAPP//Complex I-B8 {ECO:0000256|ARBA:ARBA00013342} NADH dehydrogenase…
ENSAPLG00000022001	ENSAPLG00000022001;RI:PEDO01012076.1:3074:3250-3371:3559:-	ENSAPLT00000037494	ENSAPLG00000022001.t1,ENSAPLT00000037494	0.0357143720183249	0.052270521318145816	0.0	0.03804910796403873	0.0	0.05285911975136389	0.0009744447999999999	0.4130869131	OTUB1	GO:0071108//protein K48-linked deubiquitination`biological_process`A protein deubiquitination process in which a K48-linked ubiquitin chain, i.e. a polymer of ubiquitin formed by linkages between lysine residues at position 48 of the ubiquitin monomers, is removed from a protein. [GOC:mah]	K09602//OTUB1`ubiquitin thioesterase protein OTUB1 [EC:3.4.19.12]	-	-	XP_035428461.1//ubiquitin thioesterase OTUB1`[Cygnus atratus]	PF10275.12//Peptidase_C65`Peptidase C65 Otubain	-	tr|A0A493TU22|A0A493TU22_ANAPP//Ubiquitinyl hydrolase 1 {ECO:0000256|ARBA:ARBA00012759} EC=3.4.19.12 {ECO:0000256|ARBA:ARBA00012759} OS=Anas platyrhynchos platyrhynchos (Northern mallard) PE=4;tr|A0A8C3BTQ1|A0A8C3BTQ1_CAIMO//Uncharacterized protein {ECO:0000313|Ensembl:ENSCMMP00000009941} OS=Cairina moschata domestica (Muscovy Duck (domestic type)) PE=4
ENSAPLG00000003951	ENSAPLG00000003951;RI:PEDO01007992.1:5763:5785-5999:6126:+	ENSAPLG00000003951.t2	ENSAPLG00000003951.t2,ENSAPLG00000003951.t1	0.11199621050307637	0.11112565802488783	0.11272392883014168	0.1300192779645986	0.09531915384947508	0.08734536951654298	-0.0077206653	0.2982017982	SNRPG	GO:0046540//U4/U6 x U5 tri-snRNP complex`cellular_component`A ribonucleoprotein complex that is formed by the association of the U4/U6 and U5 snRNPs. [GOC:krc, GOC:pr, ISBN:0879695897, PMID:11867543];GO:0000387//spliceosomal snRNP assembly`biological_process`The aggregation, arrangement and bonding together of one or more snRNA and multiple protein components to form a ribonucleoprotein complex t…	K11099//SNRPG, SMG`small nuclear ribonucleoprotein G	ko03040//Spliceosome`Genetic Information Processing`Transcription	-	XP_006032961.1//small nuclear ribonucleoprotein G`[Alligator sinensis]	PF01423.25//LSM`LSM domain	-	tr|U3I865|U3I865_ANAPP//Small nuclear ribonucleoprotein polypeptide G {ECO:0000313|Ensembl:ENSAPLP00000003436} OS=Anas platyrhynchos platyrhynchos (Northern mallard) Name=SNRPG {ECO:0000313|Ensembl:ENSAPLP00000003436} PE=3;tr|A0A6J3EFB8|A0A6J3EFB8_AYTFU//Small nuclear ribonucleoprotein G {ECO:0000256|RuleBase:RU365052} Short=snRNP-G {ECO:0000256|RuleBase:RU365052} OS=Aythya fuligula (Tufted duck)…
ENSAPLG00000027925	ENSAPLG00000027925;RI:PEDO01009646.1:1832:1996-2055:2496:-	ENSAPLT00000030237	ENSAPLT00000030237,ENSAPLT00000035622	1.0	1.0	1.0	1.0	0.9637785282555184	1.0	-0.012073823899999999	0.2702297702	-	-	-	-	-	-	-	-	-
ENSAPLG00000024570	ENSAPLG00000024570;RI:PEDO01013851.1:1287:1390-1988:2193:-	ENSAPLT00000018640	ENSAPLG00000024570.t1,ENSAPLT00000018640	0.0255205032814727	0.026975025728549425	0.006974817343061209	0.02497237659499587	0.010106051810669304	0.014933268862515241	-0.003152883	0.3611388611	SAR1A	GO:0005794//Golgi apparatus`cellular_component`A membrane-bound cytoplasmic organelle of the endomembrane system that further processes the core oligosaccharides (e.g. N-glycans) added to proteins in the endoplasmic reticulum and packages them into membrane-bound vesicles. The Golgi apparatus operates at the intersection of the secretory, lysosomal, and endocytic pathways. [ISBN:0198506732];GO:00…	K07953//SAR1`GTP-binding protein SAR1 [EC:3.6.5.-]	ko04141//Protein processing in endoplasmic reticulum`Genetic Information Processing`Folding, sorting and degradation;ko05134//Legionellosis`Human Diseases`Infectious disease: bacterial	-	POI22818.1//hypothetical protein CIB84_013434, partial`[Bambusicola thoracicus];XP_009920269.1//PREDICTED: GTP-binding protein SAR1a isoform X2`[Haliaeetus albicilla]	PF00025.24//Arf`ADP-ribosylation factor family	-	tr|A0A493T3N8|A0A493T3N8_ANAPP//Secretion associated Ras related GTPase 1A {ECO:0000313|Ensembl:ENSAPLP00000020492} OS=Anas platyrhynchos platyrhynchos (Northern mallard) Name=SAR1A {ECO:0000313|Ensembl:ENSAPLP00000020492} PE=3;tr|A0A7K9NT95|A0A7K9NT95_9CORV//SAR1A protein {ECO:0000313|EMBL:NXH90287.1} Fragment OS=Edolisoma coerulescens ORFNames=EDOCOE_R00067 {ECO:0000313|EMBL:NXH90287.1} PE=3
ENSAPLG00000007746	ENSAPLG00000007746;RI:PEDO01013281.1:140437:141363-141412:141609:+	ENSAPLT00000031587	ENSAPLT00000008040,ENSAPLT00000031587	0.9427067283558213	0.9522010434615288	0.9505861554285586	0.9569008344644614	0.9551147793551784	0.9567866457369548	0.0077694441	0.2972027972	-	GO:0007017//microtubule-based process`biological_process`Any cellular process that depends upon or alters the microtubule cytoskeleton, that part of the cytoskeleton comprising microtubules and their associated proteins. [GOC:mah];GO:0005737//cytoplasm`cellular_component`The contents of a cell excluding the plasma membrane and nucleus, but including other subcellular structures. [ISBN:0198547684]…	K07374//TUBA`tubulin alpha;K18732//SARNP, CIP29, THO1`SAP domain-containing ribonucleoprotein	ko04145//Phagosome`Cellular Processes`Transport and catabolism;ko04210//Apoptosis`Cellular Processes`Cell growth and death;ko04530//Tight junction`Cellular Processes`Cellular community - eukaryotes;ko04540//Gap junction`Cellular Processes`Cellular community - eukaryotes;ko04814//Motor proteins`Cellular Processes`Cell motility;ko05010//Alzheimer disease`Human Diseases`Neurodegenerative disease;ko0…	KOG1376//Alpha tubulin`Cytoskeleton`[Z]	XP_017306538.1//PREDICTED: tubulin alpha-1A chain-like`[Ictalurus punctatus];XP_034959794.1//tubulin alpha-1A chain-like`[Zootoca vivipara];XP_010000617.1//PREDICTED: tubulin alpha-8 chain-like, partial`[Chaetura pelagica];XP_038027611.1//SAP domain-containing ribonucleoprotein isoform X1`[Anas platyrhynchos]	PF00091.28//Tubulin`Tubulin/FtsZ family, GTPase domain;PF03953.20//Tubulin_C`Tubulin C-terminal domain;PF02037.30//SAP`SAP domain	-	tr|A0A493TML7|A0A493TML7_ANAPP//Tubulin alpha chain {ECO:0000256|RuleBase:RU000352} OS=Anas platyrhynchos platyrhynchos (Northern mallard) PE=3;tr|U3IJF6|U3IJF6_ANAPP//Tubulin alpha chain {ECO:0000256|RuleBase:RU000352} OS=Anas platyrhynchos platyrhynchos (Northern mallard) PE=3;sp|A5A6J1|TBA1A_PANTR//Tubulin alpha-1A chain Alpha-tubulin 3 Tubulin B-alpha-1 Tubulin alpha-3 chain Detyrosinated tub…
ENSAPLG00000027795	ENSAPLG00000027795;RI:PEDO01006480.1:296:862-980:1214:-	ENSAPLT00000045766	ENSAPLT00000025392,ENSAPLT00000045766	1.0	1.0	1.0	1.0	0.969559086467044	1.0	-0.0101469712	0.2882117882	-	-	-	-	-	-	-	-	-
ENSAPLG00000018279	ENSAPLG00000018279;RI:PEDO01014374.1:6166:6207-6290:6338:+	ENSAPLT00000041979	ENSAPLT00000041979,ENSAPLT00000031350	0.9821730748803036	0.9691834842741546	0.9716434840010602	0.9624860087502208	0.9404978940950784	0.9289023417074074	-0.0303712662	0.1333666334	-	-	-	-	-	-	-	-	-
ENSAPLG00000002736	ENSAPLG00000002736;RI:PEDO01007736.1:1438:1723-2143:2151:-	ENSAPLT00000019252	ENSAPLT00000019252,ENSAPLT00000002761	0.2871606392235417	0.30762746163411586	0.4456726551592058	0.44648783843866463	0.4705125443306605	0.527515046692252	0.13468489109999998	0.011988012	ANKRD49	GO:0045893//positive regulation of transcription, DNA-templated`biological_process`Any process that activates or increases the frequency, rate or extent of cellular DNA-templated transcription. [GOC:go_curators, GOC:txnOH]	K21439//ANKRD49`ankyrin repeat domain-containing protein 49	-	-	XP_038032486.1//LOW QUALITY PROTEIN: ankyrin repeat domain-containing protein 49`[Anas platyrhynchos]	PF12796.10//Ank_2`Ankyrin repeats (3 copies);PF13637.9//Ank_4`Ankyrin repeats (many copies);PF13857.9//Ank_5`Ankyrin repeats (many copies);PF00023.33//Ank`Ankyrin repeat;PF13606.9//Ank_3`Ankyrin repeat	-	tr|U3I4K5|U3I4K5_ANAPP//Ankyrin repeat domain 49 {ECO:0000313|Ensembl:ENSAPLP00000002176} OS=Anas platyrhynchos platyrhynchos (Northern mallard) Name=ANKRD49 {ECO:0000313|Ensembl:ENSAPLP00000002176} PE=4
ENSAPLG00000024021	ENSAPLG00000024021;RI:PEDO01002938.1:772:839-933:985:-	ENSAPLT00000034798,ENSAPLT00000039855	ENSAPLT00000034798,ENSAPLT00000032552,ENSAPLT00000039855	0.7484952287647689	0.6653424328732535	1.0	0.6926117267784708	0.7356862156532851	0.6414893865544256	-0.1146834442	0.035964036	RAB24	GO:0003924//GTPase activity`molecular_function`Catalysis of the reaction: GTP + H2O = GDP + phosphate. [ISBN:0198547684, PMID:26832457, PMID:27218782];GO:0005525//GTP binding`molecular_function`Binding to GTP, guanosine triphosphate. [GOC:ai]	K07912//RAB24`Ras-related protein Rab-24	-	-	XP_035415592.1//ras-related protein Rab-24`[Cygnus atratus]	PF08477.16//Roc`Ras of Complex, Roc, domain of DAPkinase;PF00071.25//Ras`Ras family	-	tr|A0A493U1X8|A0A493U1X8_ANAPP//RAB24, member RAS oncogene family {ECO:0000313|Ensembl:ENSAPLP00000031855} OS=Anas platyrhynchos platyrhynchos (Northern mallard) Name=RAB24 {ECO:0000313|Ensembl:ENSAPLP00000031855} PE=4;tr|A0A493T263|A0A493T263_ANAPP//RAB24, member RAS oncogene family {ECO:0000313|Ensembl:ENSAPLP00000019740} OS=Anas platyrhynchos platyrhynchos (Northern mallard) Name=RAB24 {ECO:00…
ENSAPLG00000024021	ENSAPLG00000024021;RI:PEDO01002938.1:21:132-243:293:-	ENSAPLT00000039855	ENSAPLT00000032552,ENSAPLT00000039855,ENSAPLT00000034798	0.600029713449482	0.6653424328732535	1.0	0.6926117267784708	0.7356862156532851	0.6414893865544256	-0.0651949391	0.0524475524	RAB24	GO:0003924//GTPase activity`molecular_function`Catalysis of the reaction: GTP + H2O = GDP + phosphate. [ISBN:0198547684, PMID:26832457, PMID:27218782];GO:0005525//GTP binding`molecular_function`Binding to GTP, guanosine triphosphate. [GOC:ai]	K07912//RAB24`Ras-related protein Rab-24	-	-	XP_035415592.1//ras-related protein Rab-24`[Cygnus atratus]	PF08477.16//Roc`Ras of Complex, Roc, domain of DAPkinase;PF00071.25//Ras`Ras family	-	tr|A0A493U1X8|A0A493U1X8_ANAPP//RAB24, member RAS oncogene family {ECO:0000313|Ensembl:ENSAPLP00000031855} OS=Anas platyrhynchos platyrhynchos (Northern mallard) Name=RAB24 {ECO:0000313|Ensembl:ENSAPLP00000031855} PE=4;tr|A0A493T263|A0A493T263_ANAPP//RAB24, member RAS oncogene family {ECO:0000313|Ensembl:ENSAPLP00000019740} OS=Anas platyrhynchos platyrhynchos (Northern mallard) Name=RAB24 {ECO:00…
ENSAPLG00000022006	ENSAPLG00000022006;RI:PEDO01001820.1:693:757-878:1162:-	ENSAPLT00000031616	ENSAPLG00000022006.t1,ENSAPLT00000031616	0.0034463243153731488	0.0062147947700217894	0.004580377735846047	0.0	0.0	0.0	-0.0047471656	0.3351648352	-	-	-	-	-	XP_015155842.1//heterogeneous nuclear ribonucleoprotein A1 isoform X3`[Gallus gallus]	-	-	tr|A0A8C9FNB9|A0A8C9FNB9_PAVCR//Uncharacterized protein {ECO:0000313|Ensembl:ENSPSTP00000018209} OS=Pavo cristatus (Indian peafowl) (Blue peafowl) PE=4
ENSAPLG00000001411	ENSAPLG00000001411;RI:PEDO01000235.1:301774:301938-302028:302617:+	ENSAPLG00000001411.t2	ENSAPLG00000001411.t1,ENSAPLG00000001411.t2	0.9230525377200398	1.0	0.938877381178723	0.8931566775923339	0.9895611912531588	0.922353297101498	-0.0189529177	0.2032967033	-	GO:0005737//cytoplasm`cellular_component`The contents of a cell excluding the plasma membrane and nucleus, but including other subcellular structures. [ISBN:0198547684];GO:0005634//nucleus`cellular_component`A membrane-bounded organelle of eukaryotic cells in which chromosomes are housed and replicated. In most cells, the nucleus contains all of the cell's chromosomes except the organellar chromo…	K04452//DDIT3, GADD153`DNA damage-inducible transcript 3	ko04010//MAPK signaling pathway`Environmental Information Processing`Signal transduction;ko04141//Protein processing in endoplasmic reticulum`Genetic Information Processing`Folding, sorting and degradation;ko04210//Apoptosis`Cellular Processes`Cell growth and death;ko04932//Non-alcoholic fatty liver disease`Human Diseases`Endocrine and metabolic disease;ko05010//Alzheimer disease`Human Diseases`N…	-	XP_038027450.1//DNA damage-inducible transcript 3 protein`[Anas platyrhynchos]	-	TF_bZIP//http://bioinfo.life.hust.edu.cn/AnimalTFDB#!/tf_detail?species=Anas_platyrhynchos&family=TF_bZIP;TF_bZIP//http://bioinfo.life.hust.edu.cn/AnimalTFDB#!/tf_detail?species=Xenopus_tropicalis&family=TF_bZIP	tr|A0A8B9VJ85|A0A8B9VJ85_9AVES//Uncharacterized protein {ECO:0000313|Ensembl:ENSAZOP00000024252} OS=Anas zonorhyncha (Eastern spot-billed duck) PE=4;tr|A0A6J3EFL2|A0A6J3EFL2_AYTFU//DNA damage-inducible transcript 3 protein {ECO:0000313|RefSeq:XP_032060820.1} OS=Aythya fuligula (Tufted duck) (Anas fuligula) Name=DDIT3 {ECO:0000313|RefSeq:XP_032060820.1} PE=3;tr|A0A7K7LCJ7|A0A7K7LCJ7_9AVES//DDIT3 p…
ENSAPLG00000008538	ENSAPLG00000008538;RI:chr2:49268:49379-49452:49485:-	ENSAPLG00000008538.t2,ENSAPLT00000018278,ENSAPLT00000019825,ENSAPLT00000046030,ENSAPLG00000008538.t3,ENSAPLT00000008903	ENSAPLT00000018278,ENSAPLG00000008538.t2,ENSAPLT00000020394,ENSAPLG00000008538.t3,ENSAPLT00000008903,ENSAPLT00000019825,ENSAPLT00000046030	0.9646421674213184	0.933351987099697	0.9789323366260724	0.9437743501018704	0.9641229746604872	0.933895114438336	-0.0117113506	0.2732267732	-	GO:0016514//SWI/SNF complex`cellular_component`A SWI/SNF-type complex that contains 8 to 14 proteins, including both conserved (core) and nonconserved components; contains the ATPase product of the yeast SNF2 or mammalian SMARCA4/BAF190A/BRG1 gene, or an ortholog thereof. [GOC:bhm, PMID:12672490];GO:0071565//nBAF complex`cellular_component`A SWI/SNF-type complex that is found in post-mitotic neur…	K11650//SMARCD`SWI/SNF-related matrix-associated actin-dependent regulator of chromatin subfamily D	ko03082//ATP-dependent chromatin remodeling`Genetic Information Processing`Chromosome;ko04714//Thermogenesis`Organismal Systems`Environmental adaptation;ko05225//Hepatocellular carcinoma`Human Diseases`Cancer: specific types	-	XP_009668788.1//PREDICTED: SWI/SNF-related matrix-associated actin-dependent regulator of chromatin subfamily D member 3 isoform X2`[Struthio camelus australis];XP_026699793.1//SWI/SNF-related matrix-associated actin-dependent regulator of chromatin subfamily D member 3 isoform X4`[Athene cunicularia];XP_035410352.1//SWI/SNF-related matrix-associated actin-dependent regulator of chromatin subfami…	PF02201.21//SWIB`SWIB/MDM2 domain	-	tr|A0A663DQB2|A0A663DQB2_AQUCH//SWI/SNF related, matrix associated, actin dependent regulator of chromatin, subfamily d, member 3 {ECO:0000313|Ensembl:ENSACCP00020002130} OS=Aquila chrysaetos chrysaetos Name=SMARCD3 {ECO:0000313|Ensembl:ENSACCP00020002130} PE=3;tr|A0A493THA7|A0A493THA7_ANAPP//SWIB/MDM2 domain-containing protein {ECO:0000259|PROSITE:PS51925} OS=Anas platyrhynchos platyrhynchos (No…
ENSAPLG00000017045	ENSAPLG00000017045;RI:chr2:33971086:33971262-33971415:33971492:-	ENSAPLT00000040933	ENSAPLT00000040933,ENSAPLT00000039218	0.9975263978555232	1.0	1.0	1.0	1.0	1.0	0.0008245339999999999	0.4120879121	CYCS	GO:0008635//activation of cysteine-type endopeptidase activity involved in apoptotic process by cytochrome c`biological_process`Any process that initiates the activity of the inactive enzyme cysteine-type endopeptidase in the context of an apoptotic process and is mediated by cytochrome c. [GOC:dph, GOC:jl, GOC:mtg_apoptosis, GOC:tb, PMID:14744432, Wikipedia:Caspase];GO:0097202//activation of cys…	K08738//CYC`cytochrome c	ko00190//Oxidative phosphorylation`Metabolism`Energy metabolism;ko01100//Metabolic pathways`Metabolism`Global and overview maps;ko01524//Platinum drug resistance`Human Diseases`Drug resistance: antineoplastic;ko04115//p53 signaling pathway`Cellular Processes`Cell growth and death;ko04210//Apoptosis`Cellular Processes`Cell growth and death;ko04215//Apoptosis - multiple species`Cellular Processes`C…	-	XP_013027331.1//PREDICTED: cytochrome c`[Anser cygnoides domesticus];EOA97905.1//Cytochrome c, partial`[Anas platyrhynchos]	PF00034.24//Cytochrom_C`Cytochrome c	-	sp|P00020|CYC_ANAPL//Cytochrome c OS=Anas platyrhynchos (Mallard) (Anas boschas) Name=CYC PE=1;tr|A0A493TY87|A0A493TY87_ANAPP//Cytochrome c {ECO:0000256|ARBA:ARBA00013530} OS=Anas platyrhynchos platyrhynchos (Northern mallard) Name=CYCS {ECO:0000313|Ensembl:ENSAPLP00000030826} PE=3
ENSAPLG00000020344	ENSAPLG00000020344;RI:chr2:34718667:34718750-34719489:34719566:-	ENSAPLT00000042766	ENSAPLT00000012135,ENSAPLT00000042766	0.01813704652773231	0.028994201666458674	0.0	0.018507291384965447	0.05268644835678842	0.0158612498504718	0.0133079138	0.2632367632	SKAP2	GO:0005737//cytoplasm`cellular_component`The contents of a cell excluding the plasma membrane and nucleus, but including other subcellular structures. [ISBN:0198547684]	K23471//SKAP2`src kinase-associated phosphoprotein 2	ko05135//Yersinia infection`Human Diseases`Infectious disease: bacterial	-	XP_021129878.1//src kinase-associated phosphoprotein 2 isoform X2`[Anas platyrhynchos]	PF07653.20//SH3_2`Variant SH3 domain;PF00018.31//SH3_1`SH3 domain;PF14604.9//SH3_9`Variant SH3 domain	-	tr|A0A493T624|A0A493T624_ANAPP//Src kinase associated phosphoprotein 2 {ECO:0000313|Ensembl:ENSAPLP00000021301} OS=Anas platyrhynchos platyrhynchos (Northern mallard) Name=SKAP2 {ECO:0000313|Ensembl:ENSAPLP00000021301} PE=4;tr|A0A493STS8|A0A493STS8_ANAPP//Src kinase associated phosphoprotein 2 {ECO:0000313|Ensembl:ENSAPLP00000016991} OS=Anas platyrhynchos platyrhynchos (Northern mallard) Name=SKA…
ENSAPLG00000012505	ENSAPLG00000012505;RI:chr2:105956549:105956647-105956861:105956944:-	ENSAPLT00000013080,ENSAPLT00000035631,ENSAPLT00000021933,ENSAPLT00000023647	ENSAPLT00000035631,ENSAPLT00000023647,ENSAPLT00000026115,ENSAPLT00000021826,ENSAPLT00000021933,ENSAPLT00000032749,ENSAPLT00000020980,ENSAPLT00000027803,ENSAPLT00000032459,ENSAPLT00000013080	0.7935051509449653	0.911312484609702	0.8951545788632357	0.9105836326398359	0.9029631924417578	0.9005706127058729	0.038048407799999996	0.1173826174	EPB41L3	GO:0005856//cytoskeleton`cellular_component`Any of the various filamentous elements that form the internal framework of cells, and typically remain after treatment of the cells with mild detergent to remove membrane constituents and soluble components of the cytoplasm. The term embraces intermediate filaments, microfilaments, microtubules, the microtrabecular lattice, and other structures charact…	K23961//EPB41L1_2_3`band 4.1-like protein 1/2/3	-	-	XP_032036706.1//band 4.1-like protein 3 isoform X7`[Aythya fuligula];XP_038030170.1//band 4.1-like protein 3 isoform X26`[Anas platyrhynchos];XP_038030160.1//band 4.1-like protein 3 isoform X16`[Anas platyrhynchos];XP_038030158.1//band 4.1-like protein 3 isoform X14`[Anas platyrhynchos];XP_032036707.1//band 4.1-like protein 3 isoform X8`[Aythya fuligula];XP_040406026.1//band 4.1-like protein 3 is…	PF09379.13//FERM_N`FERM N-terminal domain;PF00373.21//FERM_M`FERM central domain;PF09380.13//FERM_C`FERM C-terminal PH-like domain;PF08736.14//FA`FERM adjacent (FA);PF04382.16//SAB`SAB domain;PF05902.16//4_1_CTD`4.1 protein C-terminal domain (CTD)	-	tr|A0A493TPS6|A0A493TPS6_ANAPP//Erythrocyte membrane protein band 4.1 like 3 {ECO:0000313|Ensembl:ENSAPLP00000027580} OS=Anas platyrhynchos platyrhynchos (Northern mallard) Name=EPB41L3 {ECO:0000313|Ensembl:ENSAPLP00000027580} PE=4;tr|U3IYL9|U3IYL9_ANAPP//Erythrocyte membrane protein band 4.1 like 3 {ECO:0000313|Ensembl:ENSAPLP00000012345} OS=Anas platyrhynchos platyrhynchos (Northern mallard) Na…
ENSAPLG00000007090	ENSAPLG00000007090;RI:chr2:117675319:117675388-117675494:117675677:-	ENSAPLT00000007352	ENSAPLT00000007352,ENSAPLT00000045173	0.8165383161151911	0.8676054903788216	0.8666218955132465	0.8667011372992702	0.9235212155601792	0.9662934586929348	0.0685833698	0.0474525475	PLAG1	GO:0016607//nuclear speck`cellular_component`A discrete extra-nucleolar subnuclear domain, 20-50 in number, in which splicing factors are seen to be localized by immunofluorescence microscopy. [http://www.cellnucleus.com/];GO:0005813//centrosome`cellular_component`A structure comprised of a core structure (in most organisms, a pair of centrioles) and peripheral material from which a microtubule-b…	K19484//PLAG1`zinc finger protein PLAG1;K19486//PLAGL2`zinc finger protein PLAGL2	-	KOG1721//FOG: Zn-finger`General function prediction only`[R]	XP_021148628.1//zinc finger protein PLAG1 isoform X2`[Columba livia];NP_001026748.1//zinc finger protein PLAG1 isoform a`[Gallus gallus]	-	zf-C2H2//http://bioinfo.life.hust.edu.cn/AnimalTFDB#!/tf_detail?species=Gallus_gallus&family=zf-C2H2;zf-C2H2//http://bioinfo.life.hust.edu.cn/AnimalTFDB#!/tf_detail?species=Notamacropus_eugenii&family=zf-C2H2	sp|Q58NQ5|PLAG1_CHICK//Zinc finger protein PLAG1 Pleiomorphic adenoma gene 1 protein OS=Gallus gallus (Chicken) Name=PLAG1 PE=2;tr|A0A803YQT0|A0A803YQT0_MELGA//PLAG1 zinc finger {ECO:0000313|Ensembl:ENSMGAP00000034128} OS=Meleagris gallopavo (Wild turkey) Name=PLAG1 {ECO:0000313|Ensembl:ENSMGAP00000034128} PE=3
ENSAPLG00000006799	ENSAPLG00000006799;RI:chr2:123394098:123394128-123394207:123394258:-	ENSAPLT00000007094	ENSAPLT00000035835,ENSAPLT00000007094	0.26798552629878786	0.2629360896951558	0.25646993869462875	0.25580167827597844	0.22893191585945336	0.2333104018271001	-0.0231158529	0.16633366630000002	-	GO:0006616//SRP-dependent cotranslational protein targeting to membrane, translocation`biological_process`The process during cotranslational membrane targeting wherein proteins move across a membrane. SRP and its receptor initiate the transfer of the nascent chain across the endoplasmic reticulum (ER) membrane; they then dissociate from the chain, which is transferred to a set of transmembrane pr…	K14010//TRAM1`translocating chain-associated membrane protein 1	ko04141//Protein processing in endoplasmic reticulum`Genetic Information Processing`Folding, sorting and degradation	-	XP_032036849.1//translocating chain-associated membrane protein 1`[Aythya fuligula]	PF08390.14//TRAM1`TRAM1-like protein;PF03798.19//TRAM_LAG1_CLN8`TLC domain	-	tr|A0A493T4K7|A0A493T4K7_ANAPP//TLC domain-containing protein {ECO:0000259|PROSITE:PS50922} OS=Anas platyrhynchos platyrhynchos (Northern mallard) PE=3;tr|U3IGS7|U3IGS7_ANAPP//TLC domain-containing protein {ECO:0000259|PROSITE:PS50922} OS=Anas platyrhynchos platyrhynchos (Northern mallard) PE=3
ENSAPLG00000004824	ENSAPLG00000004824;RI:chr2:134574844:134574925-134575275:134575381:-	ENSAPLT00000036860	ENSAPLT00000004962,ENSAPLT00000018709,ENSAPLT00000036860	0.4746432044026798	0.5281269857450598	0.3769911688292064	0.4650736255948574	0.36760946504243175	0.360444611961835	-0.062211218799999995	0.0524475524	ENY2	GO:0005643//nuclear pore`cellular_component`A protein complex providing a discrete opening in the nuclear envelope of a eukaryotic cell, where the inner and outer nuclear membranes are joined. [ISBN:0198547684];GO:0000124//SAGA complex`cellular_component`A SAGA-type histone acetyltransferase complex that deubiquitinates H2A and/or H2B. This complex is organized into several functional submodules:…	K11368//ENY2, DC6, SUS1`enhancer of yellow 2 transcription factor	-	-	POI26471.1//hypothetical protein CIB84_009779, partial`[Bambusicola thoracicus];NP_001264361.1//transcription and mRNA export factor ENY2`[Gallus gallus]	PF10163.12//EnY2`Transcription factor e(y)2	-	tr|A0A493TP16|A0A493TP16_ANAPP//Transcription and mRNA export factor ENY2 {ECO:0000256|HAMAP-Rule:MF_03046} Enhancer of yellow 2 transcription factor homolog {ECO:0000256|HAMAP-Rule:MF_03046} OS=Anas platyrhynchos platyrhynchos (Northern mallard) ECO:0000313|Ensembl:ENSAPLP00000027621} PE=3;tr|A0A493TWT7|A0A493TWT7_ANAPP//ENY2 transcription and export complex 2 subunit {ECO:0000313|Ensembl:ENSAPL…
ENSAPLG00000011169	ENSAPLG00000011169;RI:chr2:25186101:25186119-25186174:25186208:+	ENSAPLT00000024258,ENSAPLT00000030919,ENSAPLG00000011169.t1,ENSAPLT00000012212	ENSAPLG00000011169.t1,ENSAPLT00000012212,ENSAPLT00000024258,ENSAPLT00000029507,ENSAPLT00000030919	0.8596452868341246	0.8719561847525577	0.874111199530471	0.8687230141870919	0.8773504549353754	0.8764904358310871	0.005617077900000001	0.3246753247	COL1A2	GO:0005201//extracellular matrix structural constituent`molecular_function`The action of a molecule that contributes to the structural integrity of the extracellular matrix. [GOC:mah]	K19719//COL2A`collagen type II alpha	ko04151//PI3K-Akt signaling pathway`Environmental Information Processing`Signal transduction;ko04510//Focal adhesion`Cellular Processes`Cellular community - eukaryotes;ko04512//ECM-receptor interaction`Environmental Information Processing`Signaling molecules and interaction;ko04974//Protein digestion and absorption`Organismal Systems`Digestive system;ko05165//Human papillomavirus infection`Human …	-	POI22915.1//hypothetical protein CIB84_013337, partial`[Bambusicola thoracicus];KAF3833750.1//hypothetical protein F7725_024955`[Dissostichus mawsoni]	PF01391.21//Collagen`Collagen triple helix repeat (20 copies);PF01410.21//COLFI`Fibrillar collagen C-terminal domain	-	tr|A0A8C3BVU4|A0A8C3BVU4_CAIMO//Collagen type I alpha 2 chain {ECO:0000313|Ensembl:ENSCMMP00000011943} OS=Cairina moschata domestica (Muscovy Duck (domestic type)) PE=4;tr|A0A2P4SFN7|A0A2P4SFN7_BAMTH//Fibrillar collagen NC1 domain-containing protein {ECO:0000259|PROSITE:PS51461} Fragment OS=Bambusicola thoracicus (Chinese bamboo-partridge) (Perdix thoracica) ORFNames=CIB84_013337 {ECO:0000313|EMB…
ENSAPLG00000004473	ENSAPLG00000004473;RI:chr2:68566777:68566808-68566890:68567039:+	ENSAPLT00000017578,ENSAPLT00000039489,ENSAPLT00000026695,ENSAPLT00000004617	ENSAPLT00000004617,ENSAPLT00000026695,ENSAPLT00000026899,ENSAPLT00000017578,ENSAPLT00000039489	0.9900928186097888	0.9902261861314764	0.9960627301315056	0.9983325410578056	0.996460090821884	0.9948131461490998	0.0044080144	0.3401598402	SSR1	GO:0016021//integral component of membrane`cellular_component`The component of a membrane consisting of the gene products and protein complexes having at least some part of their peptide sequence embedded in the hydrophobic region of the membrane. [GOC:dos, GOC:go_curators];GO:0005789//endoplasmic reticulum membrane`cellular_component`The lipid bilayer surrounding the endoplasmic reticulum. [GOC:…	K13249//SSR1`translocon-associated protein subunit alpha	ko04141//Protein processing in endoplasmic reticulum`Genetic Information Processing`Folding, sorting and degradation	-	XP_035175313.1//translocon-associated protein subunit alpha isoform X3`[Oxyura jamaicensis];XP_010706687.1//translocon-associated protein subunit alpha isoform X5`[Meleagris gallopavo];XP_010706686.1//translocon-associated protein subunit alpha isoform X4`[Meleagris gallopavo];NP_001006375.2//translocon-associated protein subunit alpha precursor`[Gallus gallus]	PF03896.19//TRAP_alpha`Translocon-associated protein (TRAP), alpha subunit	-	tr|A0A493T618|A0A493T618_ANAPP//Translocon-associated protein subunit alpha {ECO:0000256|RuleBase:RU368074} Short=TRAP-alpha {ECO:0000256|RuleBase:RU368074} Signal sequence receptor subunit alpha {ECO:0000256|RuleBase:RU368074} OS=Anas platyrhynchos platyrhynchos (Northern mallard) Name=SSR1 {ECO:0000313|Ensembl:ENSAPLP00000021085} PE=3;tr|A0A493TEI5|A0A493TEI5_ANAPP//Signal sequence receptor sub…
ENSAPLG00000011329	ENSAPLG00000011329;RI:chr2:120391752:120392363-120392532:120393344:+	ENSAPLT00000011785	ENSAPLT00000011785,ENSAPLT00000026165	0.8732651777711958	0.9754498904223866	0.9338804544141592	1.0	0.9533842573287504	0.9305936063087392	0.0337941137	0.1318681319	YTHDF3	GO:0003723//RNA binding`molecular_function`Binding to an RNA molecule or a portion thereof. [GOC:jl, GOC:mah]	K20102//YTHDF`YTH domain-containing family protein	-	-	XP_027308084.1//YTH domain-containing family protein 3 isoform X1`[Anas platyrhynchos]	PF04146.18//YTH`YT521-B-like domain	-	tr|A0A6J3CH96|A0A6J3CH96_AYTFU//YTH domain-containing family protein 3 {ECO:0000313|RefSeq:XP_032037454.1} OS=Aythya fuligula (Tufted duck) (Anas fuligula) Name=YTHDF3 {ECO:0000313|RefSeq:XP_032037454.1} PE=4;tr|A0A493U280|A0A493U280_ANAPP//YTH N6-methyladenosine RNA binding protein 3 {ECO:0000313|Ensembl:ENSAPLP00000032232} OS=Anas platyrhynchos platyrhynchos (Northern mallard) Name=YTHDF3 {ECO:…
ENSAPLG00000012167	ENSAPLG00000012167;RI:chr3:11816547:11816996-11817235:11817309:+	ENSAPLG00000012167.t1	ENSAPLG00000012167.t1,ENSAPLG00000012167.t2,ENSAPLG00000012167.t4	0.4176380631354773	0.3648181521391281	0.4325278557926448	0.4337799620283206	0.4886697176376962	0.4002307821733311	0.0358987969	0.1088911089	-	GO:0005634//nucleus`cellular_component`A membrane-bounded organelle of eukaryotic cells in which chromosomes are housed and replicated. In most cells, the nucleus contains all of the cell's chromosomes except the organellar chromosomes, and is the site of RNA synthesis and processing. In some species, or in specialized cell types, RNA metabolism or DNA replication may be absent. [GOC:go_curators]…	K12896//SRSF7, SFRS7`serine/arginine-rich splicing factor 7	ko03040//Spliceosome`Genetic Information Processing`Transcription;ko05014//Amyotrophic lateral sclerosis`Human Diseases`Neurodegenerative disease;ko05168//Herpes simplex virus 1 infection`Human Diseases`Infectious disease: viral	-	XP_039913834.1//serine/arginine-rich splicing factor 7`[Hirundo rustica];XP_005390948.1//PREDICTED: serine/arginine-rich splicing factor 7 isoform X2`[Chinchilla lanigera];XP_019371727.1//PREDICTED: serine/arginine-rich splicing factor 7 isoform X2`[Gavialis gangeticus]	PF00076.25//RRM_1`RNA recognition motif. (a.k.a. RRM, RBD, or RNP domain)	-	tr|A0A8C4XRN0|A0A8C4XRN0_FALTI//Serine and arginine rich splicing factor 7 {ECO:0000313|Ensembl:ENSFTIP00000016728} OS=Falco tinnunculus (Common kestrel) PE=4;tr|A0A8B9CF10|A0A8B9CF10_9AVES//Serine and arginine rich splicing factor 7 {ECO:0000313|Ensembl:ENSABRP00000018763} OS=Anser brachyrhynchus (Pink-footed goose) PE=4;tr|A0A7M4EXU0|A0A7M4EXU0_CROPO//Serine/arginine-rich splicing factor 7 {ECO…
ENSAPLG00000010551	ENSAPLG00000010551;RI:chr3:39023115:39023281-39023360:39023752:+	ENSAPLG00000010551.t1,ENSAPLT00000019365,ENSAPLT00000023678	ENSAPLG00000010551.t1,ENSAPLT00000019365,ENSAPLT00000011040,ENSAPLT00000038358,ENSAPLT00000048079,ENSAPLT00000023678	0.9807044351186333	0.985092401458603	0.9779545549786686	0.9871186997874892	1.0	0.986416314117614	0.009927874100000001	0.2847152847	CEP170	GO:0005813//centrosome`cellular_component`A structure comprised of a core structure (in most organisms, a pair of centrioles) and peripheral material from which a microtubule-based structure, such as a spindle apparatus, is organized. Centrosomes occur close to the nucleus during interphase in many eukaryotic cells, though in animal cells it changes continually during the cell-division cycle. [GO…	K16463//CEP170`centrosomal protein CEP170	-	-	XP_027309633.1//centrosomal protein of 170 kDa isoform X4`[Anas platyrhynchos];XP_038033194.1//centrosomal protein of 170 kDa isoform X3`[Anas platyrhynchos];XP_038033193.1//centrosomal protein of 170 kDa isoform X2`[Anas platyrhynchos];XP_038033197.1//centrosomal protein of 170 kDa isoform X7`[Anas platyrhynchos]	PF16697.8//Yop-YscD_cpl`Inner membrane component of T3SS, cytoplasmic domain;PF00498.29//FHA`FHA domain;PF15308.9//CEP170_C`CEP170 C-terminus	-	tr|A0A493TIX4|A0A493TIX4_ANAPP//Centrosomal protein 170 {ECO:0000313|Ensembl:ENSAPLP00000025846} OS=Anas platyrhynchos platyrhynchos (Northern mallard) Name=CEP170 {ECO:0000313|Ensembl:ENSAPLP00000025846} PE=3;tr|A0A493TAZ0|A0A493TAZ0_ANAPP//Centrosomal protein 170 {ECO:0000313|Ensembl:ENSAPLP00000023066} OS=Anas platyrhynchos platyrhynchos (Northern mallard) Name=CEP170 {ECO:0000313|Ensembl:ENSA…
ENSAPLG00000011093	ENSAPLG00000011093;RI:chr3:104702041:104702104-104702802:104702831:+	ENSAPLT00000011668	ENSAPLT00000011668,ENSAPLG00000011093.t1	0.11360225799446295	0.1658283762460526	0.11602173804251675	0.09330843984471547	0.13646627925722607	0.10285205383869912	-0.0209418664	0.1823176823	DDX1	GO:0008033//tRNA processing`biological_process`The process in which a pre-tRNA molecule is converted to a mature tRNA, ready for addition of an aminoacyl group. [GOC:jl, PMID:12533506];GO:0016887//ATP hydrolysis activity`molecular_function`Catalysis of the reaction: ATP + H2O = ADP + H+ Pi. ATP hydrolysis is used in some reactions as an energy source, for example to catalyze a reaction or drive t…	K13177//DDX1`ATP-dependent RNA helicase DDX1 [EC:3.6.4.13]	-	-	XP_027311055.1//ATP-dependent RNA helicase DDX1`[Anas platyrhynchos]	PF00622.31//SPRY`SPRY domain;PF00270.32//DEAD`DEAD/DEAH box helicase;PF00271.34//Helicase_C`Helicase conserved C-terminal domain	-	tr|A0A6J3CT12|A0A6J3CT12_AYTFU//ATP-dependent RNA helicase DDX1 {ECO:0000256|ARBA:ARBA00014916} EC=3.6.4.13 {ECO:0000256|ARBA:ARBA00012552} DEAD box protein 1 {ECO:0000256|ARBA:ARBA00013380} OS=Aythya fuligula (Tufted duck) (Anas fuligula) Name=DDX1 {ECO:0000313|RefSeq:XP_032040443.1} PE=3;tr|A0A8C3B7U9|A0A8C3B7U9_CAIMO//DEAD-box helicase 1 {ECO:0000313|Ensembl:ENSCMMP00000002978} OS=Cairina mosc…
ENSAPLG00000003803	ENSAPLG00000003803;RI:chr3:115980207:115980348-115980424:115980738:+	ENSAPLT00000022260,ENSAPLT00000037246	ENSAPLT00000037246,ENSAPLT00000022260,ENSAPLT00000019598	0.5958070745723282	0.6863670157172828	0.5456233842466506	0.4965815242603742	0.6389742833521418	0.6446329933327207	-0.0158695579	0.2437562438	HADHA	GO:0003857//3-hydroxyacyl-CoA dehydrogenase activity`molecular_function`Catalysis of the reaction: (S)-3-hydroxyacyl-CoA + NAD+ = 3-oxoacyl-CoA + NADH + H(+). [EC:1.1.1.35];GO:0004300//enoyl-CoA hydratase activity`molecular_function`Catalysis of the reaction: (3S)-3-hydroxyacyl-CoA = trans-2-enoyl-CoA + H2O. [EC:4.2.1.17];GO:0016507//mitochondrial fatty acid beta-oxidation multienzyme complex`cel…	K07515//HADHA`enoyl-CoA hydratase / long-chain 3-hydroxyacyl-CoA dehydrogenase [EC:4.2.1.17 1.1.1.211]	ko00062//Fatty acid elongation`Metabolism`Lipid metabolism;ko00071//Fatty acid degradation`Metabolism`Lipid metabolism;ko00280//Valine, leucine and isoleucine degradation`Metabolism`Amino acid metabolism;ko00310//Lysine degradation`Metabolism`Amino acid metabolism;ko00380//Tryptophan metabolism`Metabolism`Amino acid metabolism;ko00410//beta-Alanine metabolism`Metabolism`Metabolism of other amino …	-	XP_013055729.1//PREDICTED: trifunctional enzyme subunit alpha, mitochondrial`[Anser cygnoides domesticus]	PF00378.23//ECH_1`Enoyl-CoA hydratase/isomerase;PF16113.8//ECH_2`Enoyl-CoA hydratase/isomerase;PF02737.21//3HCDH_N`3-hydroxyacyl-CoA dehydrogenase, NAD binding domain;PF00725.25//3HCDH`3-hydroxyacyl-CoA dehydrogenase, C-terminal domain	-	tr|U3I806|U3I806_ANAPP//Enoyl-CoA hydratase {ECO:0000256|ARBA:ARBA00012076} EC=4.2.1.17 {ECO:0000256|ARBA:ARBA00012076} OS=Anas platyrhynchos platyrhynchos (Northern mallard) Name=HADHA {ECO:0000313|Ensembl:ENSAPLP00000003377} PE=3;tr|A0A493TQA8|A0A493TQA8_ANAPP//Enoyl-CoA hydratase {ECO:0000256|ARBA:ARBA00012076} EC=4.2.1.17 {ECO:0000256|ARBA:ARBA00012076} OS=Anas platyrhynchos platyrhynchos (No…
ENSAPLG00000003803	ENSAPLG00000003803;RI:chr3:115961094:115961178-115961266:115961336:+	ENSAPLT00000037246	ENSAPLT00000003977,ENSAPLT00000037246,ENSAPLT00000019598,ENSAPLT00000022260	0.4889639129248429	0.5635962193145605	0.4568693174272616	0.41604293146305177	0.480868280322176	0.5148858974456768	-0.0325441135	0.2437562438	HADHA	GO:0003857//3-hydroxyacyl-CoA dehydrogenase activity`molecular_function`Catalysis of the reaction: (S)-3-hydroxyacyl-CoA + NAD+ = 3-oxoacyl-CoA + NADH + H(+). [EC:1.1.1.35];GO:0004300//enoyl-CoA hydratase activity`molecular_function`Catalysis of the reaction: (3S)-3-hydroxyacyl-CoA = trans-2-enoyl-CoA + H2O. [EC:4.2.1.17];GO:0016507//mitochondrial fatty acid beta-oxidation multienzyme complex`cel…	K07515//HADHA`enoyl-CoA hydratase / long-chain 3-hydroxyacyl-CoA dehydrogenase [EC:4.2.1.17 1.1.1.211]	ko00062//Fatty acid elongation`Metabolism`Lipid metabolism;ko00071//Fatty acid degradation`Metabolism`Lipid metabolism;ko00280//Valine, leucine and isoleucine degradation`Metabolism`Amino acid metabolism;ko00310//Lysine degradation`Metabolism`Amino acid metabolism;ko00380//Tryptophan metabolism`Metabolism`Amino acid metabolism;ko00410//beta-Alanine metabolism`Metabolism`Metabolism of other amino …	-	XP_013055729.1//PREDICTED: trifunctional enzyme subunit alpha, mitochondrial`[Anser cygnoides domesticus]	PF00378.23//ECH_1`Enoyl-CoA hydratase/isomerase;PF16113.8//ECH_2`Enoyl-CoA hydratase/isomerase;PF02737.21//3HCDH_N`3-hydroxyacyl-CoA dehydrogenase, NAD binding domain;PF00725.25//3HCDH`3-hydroxyacyl-CoA dehydrogenase, C-terminal domain	-	tr|U3I806|U3I806_ANAPP//Enoyl-CoA hydratase {ECO:0000256|ARBA:ARBA00012076} EC=4.2.1.17 {ECO:0000256|ARBA:ARBA00012076} OS=Anas platyrhynchos platyrhynchos (Northern mallard) Name=HADHA {ECO:0000313|Ensembl:ENSAPLP00000003377} PE=3;tr|A0A493TQA8|A0A493TQA8_ANAPP//Enoyl-CoA hydratase {ECO:0000256|ARBA:ARBA00012076} EC=4.2.1.17 {ECO:0000256|ARBA:ARBA00012076} OS=Anas platyrhynchos platyrhynchos (No…
ENSAPLG00000012615	ENSAPLG00000012615;RI:chr3:11809157:11809231-11810134:11810310:-	ENSAPLG00000012615.t4	ENSAPLG00000012615.t3,ENSAPLG00000012615.t4	0.1182109984949364	0.09161916024750376	0.1256580082622316	0.09132480997186404	0.11924254448156014	0.10188649376109428	-0.0076781063	0.2982017982	-	GO:0008270//zinc ion binding`molecular_function`Binding to a zinc ion (Zn). [GOC:ai];GO:0005634//nucleus`cellular_component`A membrane-bounded organelle of eukaryotic cells in which chromosomes are housed and replicated. In most cells, the nucleus contains all of the cell's chromosomes except the organellar chromosomes, and is the site of RNA synthesis and processing. In some species, or in speci…	K12896//SRSF7, SFRS7`serine/arginine-rich splicing factor 7	ko03040//Spliceosome`Genetic Information Processing`Transcription;ko05014//Amyotrophic lateral sclerosis`Human Diseases`Neurodegenerative disease;ko05168//Herpes simplex virus 1 infection`Human Diseases`Infectious disease: viral	-	XP_005390948.1//PREDICTED: serine/arginine-rich splicing factor 7 isoform X2`[Chinchilla lanigera];XP_035167272.1//serine/arginine-rich splicing factor 7-like`[Oxyura jamaicensis]	PF00076.25//RRM_1`RNA recognition motif. (a.k.a. RRM, RBD, or RNP domain)	-	tr|U3IXJ5|U3IXJ5_ANAPP//Uncharacterized protein {ECO:0000313|Ensembl:ENSAPLP00000011971} OS=Anas platyrhynchos platyrhynchos (Northern mallard) PE=4;tr|U3IYR3|U3IYR3_ANAPP//Uncharacterized protein {ECO:0000313|Ensembl:ENSAPLP00000012389} OS=Anas platyrhynchos platyrhynchos (Northern mallard) PE=4;tr|A0A663E723|A0A663E723_AQUCH//Serine/arginine-rich splicing factor 7-like {ECO:0000313|Ensembl:ENSA…
ENSAPLG00000012615	ENSAPLG00000012615;RI:chr3:11809157:11809947-11810134:11810310:-	ENSAPLG00000012615.t4	ENSAPLG00000012615.t4,ENSAPLG00000012615.t2	0.9355643889663772	0.9502343523957828	0.967776500136756	1.0	0.9762607523311478	0.9854213189494394	0.0360356099	0.2417582418	-	GO:0008270//zinc ion binding`molecular_function`Binding to a zinc ion (Zn). [GOC:ai];GO:0005634//nucleus`cellular_component`A membrane-bounded organelle of eukaryotic cells in which chromosomes are housed and replicated. In most cells, the nucleus contains all of the cell's chromosomes except the organellar chromosomes, and is the site of RNA synthesis and processing. In some species, or in speci…	K12896//SRSF7, SFRS7`serine/arginine-rich splicing factor 7	ko03040//Spliceosome`Genetic Information Processing`Transcription;ko05014//Amyotrophic lateral sclerosis`Human Diseases`Neurodegenerative disease;ko05168//Herpes simplex virus 1 infection`Human Diseases`Infectious disease: viral	-	XP_005390948.1//PREDICTED: serine/arginine-rich splicing factor 7 isoform X2`[Chinchilla lanigera];XP_035167272.1//serine/arginine-rich splicing factor 7-like`[Oxyura jamaicensis]	PF00076.25//RRM_1`RNA recognition motif. (a.k.a. RRM, RBD, or RNP domain)	-	tr|U3IXJ5|U3IXJ5_ANAPP//Uncharacterized protein {ECO:0000313|Ensembl:ENSAPLP00000011971} OS=Anas platyrhynchos platyrhynchos (Northern mallard) PE=4;tr|U3IYR3|U3IYR3_ANAPP//Uncharacterized protein {ECO:0000313|Ensembl:ENSAPLP00000012389} OS=Anas platyrhynchos platyrhynchos (Northern mallard) PE=4;tr|A0A663E723|A0A663E723_AQUCH//Serine/arginine-rich splicing factor 7-like {ECO:0000313|Ensembl:ENSA…
ENSAPLG00000012387	ENSAPLG00000012387;RI:chr3:54058233:54058306-54058385:54058507:-	ENSAPLT00000012957	ENSAPLT00000012957,ENSAPLT00000037010	1.0	0.9923671299687876	0.9557081489615968	0.9914133746991409	0.9878626249186028	0.9882013590608758	0.0064673599	0.3241758242	EZR	GO:0005737//cytoplasm`cellular_component`The contents of a cell excluding the plasma membrane and nucleus, but including other subcellular structures. [ISBN:0198547684];GO:0005856//cytoskeleton`cellular_component`Any of the various filamentous elements that form the internal framework of cells, and typically remain after treatment of the cells with mild detergent to remove membrane constituents a…	K08007//EZR, VIL2`ezrin	ko04530//Tight junction`Cellular Processes`Cellular community - eukaryotes;ko04670//Leukocyte transendothelial migration`Organismal Systems`Immune system;ko04810//Regulation of actin cytoskeleton`Cellular Processes`Cell motility;ko04971//Gastric acid secretion`Organismal Systems`Digestive system;ko05130//Pathogenic Escherichia coli infection`Human Diseases`Infectious disease: bacterial;ko05205//P…	-	XP_027310214.2//LOW QUALITY PROTEIN: ezrin`[Anas platyrhynchos];XP_032041357.1//ezrin isoform X1`[Aythya fuligula]	PF09379.13//FERM_N`FERM N-terminal domain;PF00373.21//FERM_M`FERM central domain;PF09380.13//FERM_C`FERM C-terminal PH-like domain;PF20492.1//ERM_helical`Ezrin/radixin/moesin, alpha-helical domain;PF00769.22//ERM_C`Ezrin/radixin/moesin family C terminal	-	tr|A0A6J3CWQ7|A0A6J3CWQ7_AYTFU//ezrin isoform X1 {ECO:0000313|RefSeq:XP_032041357.1} OS=Aythya fuligula (Tufted duck) (Anas fuligula) Name=EZR {ECO:0000313|RefSeq:XP_032041357.1} PE=4;tr|A0A493TIP4|A0A493TIP4_ANAPP//Ezrin {ECO:0000313|Ensembl:ENSAPLP00000025772} OS=Anas platyrhynchos platyrhynchos (Northern mallard) Name=EZR {ECO:0000313|Ensembl:ENSAPLP00000025772} PE=4
ENSAPLG00000003198	ENSAPLG00000003198;RI:chr3:60351403:60351524-60351741:60351803:-	ENSAPLT00000037464	ENSAPLT00000037464,ENSAPLT00000037695,ENSAPLT00000003257	0.9409380422007052	1.0	1.0	1.0	1.0	1.0	0.0196873193	0.21328671329999999	HDDC2	GO:0002953//5'-deoxynucleotidase activity`molecular_function`Catalysis of the reaction:a 2'-deoxyribonucleoside 5'-monophosphate + H20=a 2'-deoxyribonucleoside + phosphate. [EC:3.1.3.89]	K07023//YGK1, HDDC2`5'-deoxynucleotidase [EC:3.1.3.89]	ko00230//Purine metabolism`Metabolism`Nucleotide metabolism;ko00240//Pyrimidine metabolism`Metabolism`Nucleotide metabolism;ko01100//Metabolic pathways`Metabolism`Global and overview maps;ko01232//Nucleotide metabolism`Metabolism`Global and overview maps	-	XP_027310395.1//5'-deoxynucleotidase HDDC2`[Anas platyrhynchos];XP_013030800.1//PREDICTED: HD domain-containing protein 2, partial`[Anser cygnoides domesticus]	PF12917.10//YfbR-like`5'-deoxynucleotidase YfbR-like;PF13023.9//HD_3`HD domain	-	tr|A0A493T5S8|A0A493T5S8_ANAPP//5'-deoxynucleotidase HDDC2 {ECO:0000256|ARBA:ARBA00015933} EC=3.1.3.89 {ECO:0000256|ARBA:ARBA00012964} HD domain-containing protein 2 {ECO:0000256|ARBA:ARBA00016520} OS=Anas platyrhynchos platyrhynchos (Northern mallard) Name=HDDC2 {ECO:0000313|Ensembl:ENSAPLP00000021247} PE=3;tr|A0A493U199|A0A493U199_ANAPP//5'-deoxynucleotidase HDDC2 {ECO:0000256|ARBA:ARBA00015933…
ENSAPLG00000010250	ENSAPLG00000010250;RI:chr3:66542151:66542416-66542539:66542619:-	ENSAPLG00000010250.t1	ENSAPLT00000041702,ENSAPLG00000010250.t1	0.9839680414268398	0.9879702745272149	0.9767624492420738	1.0	1.0	0.9890379104493424	0.0134457151	0.2627372627	-	GO:0016853//isomerase activity`molecular_function`Catalysis of the geometric or structural changes within one molecule. Isomerase is the systematic name for any enzyme of EC class 5. [ISBN:0198506732];GO:0016021//integral component of membrane`cellular_component`The component of a membrane consisting of the gene products and protein complexes having at least some part of their peptide sequence em…	K01794//DSE`chondroitin-glucuronate 5-epimerase [EC:5.1.3.19]	ko00532//Glycosaminoglycan biosynthesis - chondroitin sulfate / dermatan sulfate`Metabolism`Glycan biosynthesis and metabolism;ko01100//Metabolic pathways`Metabolism`Global and overview maps	-	XP_038032553.1//dermatan-sulfate epimerase isoform X1`[Anas platyrhynchos]	-	-	tr|U3IRU7|U3IRU7_ANAPP//Uncharacterized protein {ECO:0000313|Ensembl:ENSAPLP00000009970} OS=Anas platyrhynchos platyrhynchos (Northern mallard) PE=3;tr|R0L752|R0L752_ANAPL//Dermatan-sulfate epimerase {ECO:0000313|EMBL:EOA97269.1} Fragment OS=Anas platyrhynchos (Mallard) (Anas boschas) ORFNames=Anapl_13844 {ECO:0000313|EMBL:EOA97269.1} PE=3
ENSAPLG00000007971	ENSAPLG00000007971;RI:chr3:106907421:106908044-106908600:106908699:-	ENSAPLT00000008262	ENSAPLT00000018496,ENSAPLT00000008262	0.973725996149724	0.9694417334168076	0.9875997667680556	0.9735815606320488	0.9804495825974632	0.9469674230100106	-0.0099229767	0.2722277722	OSR1	-	K09215//OSR, ODD`odd-skipped	-	-	KFO86225.1//Protein odd-skipped-related 1, partial`[Buceros rhinoceros silvestris]	PF13465.9//zf-H2C2_2`Zinc-finger double domain	zf-C2H2//http://bioinfo.life.hust.edu.cn/AnimalTFDB#!/tf_detail?species=Anas_platyrhynchos&family=zf-C2H2	tr|A0A091GUY5|A0A091GUY5_BUCRH//Protein odd-skipped-related 1 {ECO:0000313|EMBL:KFO86225.1} Fragment OS=Buceros rhinoceros silvestris ORFNames=N320_09754 {ECO:0000313|EMBL:KFO86225.1} PE=4;tr|A0A8B9UL34|A0A8B9UL34_9AVES//Odd-skipped related transcription factor 1 {ECO:0000313|Ensembl:ENSAZOP00000008998} OS=Anas zonorhyncha (Eastern spot-billed duck) PE=4
ENSAPLG00000010496	ENSAPLG00000010496;RI:chr3:107569745:107569804-107569898:107570015:-	ENSAPLT00000011050,ENSAPLT00000024396,ENSAPLT00000047799	ENSAPLT00000011050,ENSAPLT00000047799,ENSAPLT00000048191,ENSAPLT00000024396	0.9309982076932424	0.9033682026966958	0.927226521516319	0.9787175089856636	0.9653978339448944	0.911621900387354	0.0313814371	0.14185814189999998	PUM2	GO:0003723//RNA binding`molecular_function`Binding to an RNA molecule or a portion thereof. [GOC:jl, GOC:mah]	K17943//PUM`pumilio RNA-binding family	ko05017//Spinocerebellar ataxia`Human Diseases`Neurodegenerative disease	-	XP_040409688.1//LOW QUALITY PROTEIN: pumilio homolog 2`[Cygnus olor];XP_009927002.1//PREDICTED: pumilio homolog 2 isoform X4`[Haliaeetus albicilla];XP_038033316.1//pumilio homolog 2 isoform X7`[Anas platyrhynchos]	PF00806.22//PUF`Pumilio-family RNA binding repeat	-	tr|A0A6J3CR56|A0A6J3CR56_AYTFU//pumilio homolog 2 isoform X6 {ECO:0000313|RefSeq:XP_032041571.1} OS=Aythya fuligula (Tufted duck) (Anas fuligula) Name=PUM2 {ECO:0000313|RefSeq:XP_032041571.1} PE=4;tr|A0A8B9QTG6|A0A8B9QTG6_ANAPL//Pumilio RNA binding family member 2 {ECO:0000313|Ensembl:ENSAPLP00020001748} OS=Anas platyrhynchos (Mallard) (Anas boschas) PE=4;tr|A0A6J3CXB3|A0A6J3CXB3_AYTFU//pumilio h…
ENSAPLG00000014680	ENSAPLG00000014680;RI:chr4:22953411:22953589-22953692:22953754:+	ENSAPLT00000038846,ENSAPLT00000041286,ENSAPLT00000015313	ENSAPLT00000041286,ENSAPLT00000020983,ENSAPLT00000015313,ENSAPLT00000038846	1.0	1.0	1.0	1.0	1.0	0.9546091798603854	-0.015130273400000002	0.2472527473	ST3GAL5	GO:0005794//Golgi apparatus`cellular_component`A membrane-bound cytoplasmic organelle of the endomembrane system that further processes the core oligosaccharides (e.g. N-glycans) added to proteins in the endoplasmic reticulum and packages them into membrane-bound vesicles. The Golgi apparatus operates at the intersection of the secretory, lysosomal, and endocytic pathways. [ISBN:0198506732];GO:00…	K03370//ST3GAL5`lactosylceramide alpha-2,3-sialyltransferase (sialyltransferase 9) [EC:2.4.3.9]	ko00604//Glycosphingolipid biosynthesis - ganglio series`Metabolism`Glycan biosynthesis and metabolism;ko01100//Metabolic pathways`Metabolism`Global and overview maps	-	XP_027311531.1//lactosylceramide alpha-2,3-sialyltransferase isoform X4`[Anas platyrhynchos]	PF00777.21//Glyco_transf_29`Glycosyltransferase family 29 (sialyltransferase)	-	tr|U3J4V7|U3J4V7_ANAPP//ST3 beta-galactoside alpha-2,3-sialyltransferase 5 {ECO:0000313|Ensembl:ENSAPLP00000014534} OS=Anas platyrhynchos platyrhynchos (Northern mallard) Name=ST3GAL5 {ECO:0000313|Ensembl:ENSAPLP00000014534} PE=3;tr|A0A8B9VRW0|A0A8B9VRW0_9AVES//ST3 beta-galactoside alpha-2,3-sialyltransferase 5 {ECO:0000313|Ensembl:ENSAZOP00000028388} OS=Anas zonorhyncha (Eastern spot-billed duck…
ENSAPLG00000007512	ENSAPLG00000007512;RI:chr4:36092322:36092381-36092451:36092637:+	ENSAPLT00000017182,ENSAPLT00000007822,ENSAPLT00000018053,ENSAPLT00000018639,ENSAPLT00000047343,ENSAPLT00000026258,ENSAPLT00000019953,ENSAPLT00000041412,ENSAPLT00000019381	ENSAPLT00000018639,ENSAPLT00000026258,ENSAPLT00000019381,ENSAPLT00000018053,ENSAPLT00000017182,ENSAPLT00000019953,ENSAPLT00000007822,ENSAPLT00000045640,ENSAPLT00000047343,ENSAPLT00000041412	0.9602867237807406	0.9832319487464748	0.9743038690070792	0.979213842927642	0.986214981795802	1.0000000000000002	0.0158687611	0.2437562438	RBPJ	GO:0000978//RNA polymerase II cis-regulatory region sequence-specific DNA binding`molecular_function`Binding to a specific upstream regulatory DNA sequence (transcription factor recognition sequence or binding site) located in cis relative to the transcription start site (i.e., on the same strand of DNA) of a gene transcribed by RNA polymerase II. [GOC:txnOH-2018];GO:0005634//nucleus`cellular_com…	K06053//RBPSUH, RBPJK`recombining binding protein suppressor of hairless	ko04330//Notch signaling pathway`Environmental Information Processing`Signal transduction;ko04658//Th1 and Th2 cell differentiation`Organismal Systems`Immune system;ko05017//Spinocerebellar ataxia`Human Diseases`Neurodegenerative disease;ko05165//Human papillomavirus infection`Human Diseases`Infectious disease: viral;ko05169//Epstein-Barr virus infection`Human Diseases`Infectious disease: viral;k…	-	XP_013036558.1//PREDICTED: recombining binding protein suppressor of hairless isoform X2`[Anser cygnoides domesticus];XP_035180651.1//recombining binding protein suppressor of hairless isoform X2`[Oxyura jamaicensis];XP_027313095.1//recombining binding protein suppressor of hairless isoform X1`[Anas platyrhynchos];XP_005019313.1//recombining binding protein suppressor of hairless isoform X3`[Anas…	PF09271.14//LAG1-DNAbind`LAG1, DNA binding;PF09270.13//BTD`Beta-trefoil DNA-binding domain;PF20144.2//TIG_SUH`TIG domain	CSL//http://bioinfo.life.hust.edu.cn/AnimalTFDB#!/tf_detail?species=Anas_platyrhynchos&family=CSL	tr|A0A8B9VLD9|A0A8B9VLD9_9AVES//Recombination signal binding protein for immunoglobulin kappa J region {ECO:0000313|Ensembl:ENSAZOP00000026259} OS=Anas zonorhyncha (Eastern spot-billed duck) PE=4;tr|U3IIU5|U3IIU5_ANAPP//Recombination signal binding protein for immunoglobulin kappa J region {ECO:0000313|Ensembl:ENSAPLP00000007167} OS=Anas platyrhynchos platyrhynchos (Northern mallard) Name=RBPJ {E…
ENSAPLG00000011190	ENSAPLG00000011190;RI:chr4:62526155:62526197-62526279:62526352:+	ENSAPLT00000011675	ENSAPLT00000011675,ENSAPLT00000048471	0.6890775035335797	0.7899234830127791	0.7405100912239543	0.8567320831250249	0.8481527270756151	0.8668098250722108	0.1173945192	0.0164835165	GUCY1B1	-	K12319//GUCY1B`guanylate cyclase soluble subunit beta [EC:4.6.1.2]	ko00230//Purine metabolism`Metabolism`Nucleotide metabolism;ko01100//Metabolic pathways`Metabolism`Global and overview maps;ko04022//cGMP-PKG signaling pathway`Environmental Information Processing`Signal transduction;ko04270//Vascular smooth muscle contraction`Organismal Systems`Circulatory system;ko04540//Gap junction`Cellular Processes`Cellular community - eukaryotes;ko04611//Platelet activatio…	-	KYO46283.1//guanylate cyclase soluble subunit beta-1`[Alligator mississippiensis];XP_009281600.1//PREDICTED: guanylate cyclase soluble subunit beta-1`[Aptenodytes forsteri]	PF07700.18//HNOB`Haem-NO-binding;PF07701.17//HNOBA`Heme NO binding associated;PF00211.23//Guanylate_cyc`Adenylate and Guanylate cyclase catalytic domain	-	tr|A0A8C4TRZ5|A0A8C4TRZ5_FALTI//Guanylate cyclase 1 soluble subunit beta 1 {ECO:0000313|Ensembl:ENSFTIP00000001172} OS=Falco tinnunculus (Common kestrel) PE=4;tr|A0A8C4TNB5|A0A8C4TNB5_FALTI//Guanylate cyclase 1 soluble subunit beta 1 {ECO:0000313|Ensembl:ENSFTIP00000001161} OS=Falco tinnunculus (Common kestrel) PE=4
ENSAPLG00000004579	ENSAPLG00000004579;RI:chr4:74012670:74012789-74013584:74013708:+	ENSAPLT00000004776	ENSAPLG00000004579.t1,ENSAPLT00000004776	0.079922944789521	0.08447728060744962	0.06585709351737394	0.04897986402489328	0.07702034599667455	0.0754755108612446	-0.009593866	0.2787212787	DNAAF9	-	K25424//DNAAF9`dynein axonemal assembly factor 9	-	-	XP_038033848.1//uncharacterized protein C20orf194 homolog isoform X1`[Anas platyrhynchos]	-	-	tr|U3IA96|U3IA96_ANAPP//Chromosome 20 open reading frame 194 {ECO:0000313|Ensembl:ENSAPLP00000004167} OS=Anas platyrhynchos platyrhynchos (Northern mallard) Name=C20orf194 {ECO:0000313|Ensembl:ENSAPLP00000004167} PE=4;tr|A0A493T573|A0A493T573_ANAPP//Chromosome 20 open reading frame 194 {ECO:0000313|Ensembl:ENSAPLP00000021064} OS=Anas platyrhynchos platyrhynchos (Northern mallard) Name=C20orf194 {…
ENSAPLG00000013621	ENSAPLG00000013621;RI:chr4:14903605:14903654-14904120:14904193:-	ENSAPLT00000033376,ENSAPLT00000034498,ENSAPLT00000034266,ENSAPLT00000038790,ENSAPLT00000014229	ENSAPLT00000034266,ENSAPLT00000034498,ENSAPLT00000045431,ENSAPLT00000014229,ENSAPLT00000038790,ENSAPLT00000033376,ENSAPLT00000029143	0.9756511499333672	0.9418999236397158	1.0	0.9683577134557524	0.9584558393134192	1.0	0.0030874930999999998	0.3691308691	SLC20A2	GO:0006817//phosphate ion transport`biological_process`The directed movement of phosphate into, out of or within a cell, or between cells, by means of some agent such as a transporter or pore. [GOC:krc];GO:0016021//integral component of membrane`cellular_component`The component of a membrane consisting of the gene products and protein complexes having at least some part of their peptide sequence …	K14640//SLC20A, PIT`solute carrier family 20 (sodium-dependent phosphate transporter)	-	-	XP_005025175.1//sodium-dependent phosphate transporter 2 isoform X1`[Anas platyrhynchos];XP_021131742.1//sodium-dependent phosphate transporter 2 isoform X3`[Anas platyrhynchos];XP_032042270.1//sodium-dependent phosphate transporter 2 isoform X1`[Aythya fuligula];XP_032042274.1//sodium-dependent phosphate transporter 2 isoform X4`[Aythya fuligula];XP_012960158.1//sodium-dependent phosphate transp…	PF01384.23//PHO4`Phosphate transporter family	-	tr|A0A493TY68|A0A493TY68_ANAPP//Phosphate transporter {ECO:0000256|RuleBase:RU363058} OS=Anas platyrhynchos platyrhynchos (Northern mallard) Name=SLC20A2 {ECO:0000313|Ensembl:ENSAPLP00000030838} PE=3;tr|R0JJB0|R0JJB0_ANAPL//Phosphate transporter {ECO:0000256|RuleBase:RU363058} Fragment OS=Anas platyrhynchos (Mallard) (Anas boschas) ORFNames=Anapl_03830 {ECO:0000313|EMBL:EOA97335.1} PE=3;tr|A0A493…
ENSAPLG00000003428	ENSAPLG00000003428;RI:chr4:15402650:15402669-15402742:15402893:-	ENSAPLT00000023596	ENSAPLT00000023596,ENSAPLT00000003504	0.7755642399659112	0.77444584497868	0.8492808803338083	0.7838384404546084	0.8062395873262962	0.8411813193345083	0.0106561273	0.2667332667	MRPL1	-	K02863//RP-L1, MRPL1, rplA`large subunit ribosomal protein L1	ko03010//Ribosome`Genetic Information Processing`Translation	-	XP_005025186.3//39S ribosomal protein L1, mitochondrial isoform X2`[Anas platyrhynchos]	PF00687.24//Ribosomal_L1`Ribosomal protein L1p/L10e family	-	tr|A0A493SYE4|A0A493SYE4_ANAPP//Mitochondrial ribosomal protein L1 {ECO:0000313|Ensembl:ENSAPLP00000018649} OS=Anas platyrhynchos platyrhynchos (Northern mallard) Name=MRPL1 {ECO:0000313|Ensembl:ENSAPLP00000018649} PE=4;tr|U3I6N9|U3I6N9_ANAPP//Mitochondrial ribosomal protein L1 {ECO:0000313|Ensembl:ENSAPLP00000002910} OS=Anas platyrhynchos platyrhynchos (Northern mallard) Name=MRPL1 {ECO:0000313|…
ENSAPLG00000009922	ENSAPLG00000009922;RI:chr4:17974522:17976063-17976168:17976396:-	ENSAPLG00000009922.t3	ENSAPLG00000009922.t2,ENSAPLG00000009922.t3	0.5013072589736314	0.8171484986876725	0.5373435280828246	0.3069290771082303	0.30511348732701177	0.3395965876352052	-0.3013867112	0.0024975025	PDLIM3	GO:0030018//Z disc`cellular_component`Platelike region of a muscle sarcomere to which the plus ends of actin filaments are attached. [GOC:mtg_muscle, ISBN:0815316194];GO:0005829//cytosol`cellular_component`The part of the cytoplasm that does not contain organelles but which does contain other particulate matter, such as protein complexes. [GOC:hjd, GOC:jl];GO:0046872//metal ion binding`molecular_…	K23353//PDLIM1_2_3_4`PDZ and LIM domain protein 1/2/3/4	-	-	XP_005009041.1//PDZ and LIM domain protein 3 isoform X2`[Anas platyrhynchos];XP_035180145.1//PDZ and LIM domain protein 3 isoform X1`[Oxyura jamaicensis];XP_005009039.1//PDZ and LIM domain protein 3 isoform X1`[Anas platyrhynchos]	PF00595.27//PDZ`PDZ domain;PF17820.4//PDZ_6`PDZ domain;PF15936.8//DUF4749`Domain of unknown function (DUF4749);PF00412.25//LIM`LIM domain	-	tr|A0A493TPI9|A0A493TPI9_ANAPP//PDZ and LIM domain 3 {ECO:0000313|Ensembl:ENSAPLP00000027786} OS=Anas platyrhynchos platyrhynchos (Northern mallard) Name=PDLIM3 {ECO:0000313|Ensembl:ENSAPLP00000027786} PE=4;tr|A0A8B9SRF7|A0A8B9SRF7_ANAPL//PDZ and LIM domain 3 {ECO:0000313|Ensembl:ENSAPLP00020010005} OS=Anas platyrhynchos (Mallard) (Anas boschas) Name=PDLIM3 {ECO:0000313|Ensembl:ENSAPLP00020010005…
ENSAPLG00000015989	ENSAPLG00000015989;RI:chr4:24460489:24461031-24461380:24461487:-	ENSAPLT00000031281	ENSAPLT00000031281,ENSAPLT00000048275	0.9954170211441572	0.985960361162159	1.0	0.9836923975441476	1.0	1.0	0.0007716716999999999	0.4120879121	SLBP	GO:0005737//cytoplasm`cellular_component`The contents of a cell excluding the plasma membrane and nucleus, but including other subcellular structures. [ISBN:0198547684];GO:0006398//mRNA 3'-end processing by stem-loop binding and cleavage`biological_process`Any mRNA 3'-end processing that involves the binding to and cleavage of a stem-loop structure. For example, histone mRNAs contain a highly con…	K18710//SLBP`histone RNA hairpin-binding protein	-	-	XP_027311502.1//histone RNA hairpin-binding protein isoform X5`[Anas platyrhynchos];XP_027311499.1//histone RNA hairpin-binding protein isoform X2`[Anas platyrhynchos];XP_027311500.1//histone RNA hairpin-binding protein isoform X3`[Anas platyrhynchos]	PF15247.9//SLBP_RNA_bind`Histone RNA hairpin-binding protein RNA-binding domain	-	tr|U3J8Q9|U3J8Q9_ANAPP//Stem-loop binding protein {ECO:0000313|Ensembl:ENSAPLP00000015887} OS=Anas platyrhynchos platyrhynchos (Northern mallard) Name=SLBP {ECO:0000313|Ensembl:ENSAPLP00000015887} PE=3;tr|A0A493TIZ9|A0A493TIZ9_ANAPP//Stem-loop binding protein {ECO:0000313|Ensembl:ENSAPLP00000025615} OS=Anas platyrhynchos platyrhynchos (Northern mallard) Name=SLBP {ECO:0000313|Ensembl:ENSAPLP00000…
ENSAPLG00000003763	ENSAPLG00000003763;RI:chr4:62020921:62021027-62021496:62021786:-	ENSAPLT00000003887	ENSAPLG00000003763.t1,ENSAPLT00000003887	0.0750700674890054	0.05689752085563979	0.09586068743775017	0.04253961692560431	0.06822979345256089	0.07684266925415516	-0.013405398700000001	0.2627372627	PLRG1	GO:0016607//nuclear speck`cellular_component`A discrete extra-nucleolar subnuclear domain, 20-50 in number, in which splicing factors are seen to be localized by immunofluorescence microscopy. [http://www.cellnucleus.com/];GO:0034504//protein localization to nucleus`biological_process`A process in which a protein transports or maintains the localization of another protein to the nucleus. [GOC:ecd…	K12862//PLRG1, PRL1, PRP46`pleiotropic regulator 1	ko03040//Spliceosome`Genetic Information Processing`Transcription	-	XP_032042408.1//pleiotropic regulator 1`[Aythya fuligula]	PF00400.35//WD40`WD domain, G-beta repeat	-	tr|U3I7R6|U3I7R6_ANAPP//Pleiotropic regulator 1 {ECO:0000313|Ensembl:ENSAPLP00000003287} OS=Anas platyrhynchos platyrhynchos (Northern mallard) Name=PLRG1 {ECO:0000313|Ensembl:ENSAPLP00000003287} PE=3
ENSAPLG00000008364	ENSAPLG00000008364;RI:chr5:10736668:10737185-10737654:10737906:-	ENSAPLT00000019192	ENSAPLT00000019192,ENSAPLT00000019549	0.9616167929856652	0.9444403924558646	1.0	0.964104218420212	1.0	0.953311568291505	0.0037862003999999997	0.3586413586	-	GO:0006636//unsaturated fatty acid biosynthetic process`biological_process`The chemical reactions and pathways resulting in the formation of an unsaturated fatty acid, any fatty acid containing one or more double bonds between carbon atoms. [GOC:mah, MetaCyc:PWY-762, MetaCyc:PWY-782]	K10224//FADS1`acyl-CoA (8-3)-desaturase (Delta-5 desaturase) [EC:1.14.19.44]	ko01040//Biosynthesis of unsaturated fatty acids`Metabolism`Lipid metabolism;ko01100//Metabolic pathways`Metabolism`Global and overview maps;ko01212//Fatty acid metabolism`Metabolism`Global and overview maps	-	XP_027315235.2//acyl-CoA (8-3)-desaturase`[Anas platyrhynchos]	PF00173.31//Cyt-b5`Cytochrome b5-like Heme/Steroid binding domain;PF00487.27//FA_desaturase`Fatty acid desaturase	-	tr|A0A493TEQ6|A0A493TEQ6_ANAPP//Fatty acid desaturase 1 {ECO:0000313|Ensembl:ENSAPLP00000024377} OS=Anas platyrhynchos platyrhynchos (Northern mallard) PE=3;tr|U3ILC1|U3ILC1_ANAPP//Fatty acid desaturase 1 {ECO:0000313|Ensembl:ENSAPLP00000008043} OS=Anas platyrhynchos platyrhynchos (Northern mallard) PE=3
ENSAPLG00000006917	ENSAPLG00000006917;RI:chr5:54033873:54033953-54034029:54034085:-	ENSAPLT00000021316,ENSAPLT00000007190	ENSAPLT00000007190,ENSAPLT00000021316,ENSAPLT00000047272	0.9318187733442428	0.9388076375420682	1.0	0.9058157987994608	1.0	0.9099974200053028	-0.018271064	0.2242757243	XRCC3	GO:0005737//cytoplasm`cellular_component`The contents of a cell excluding the plasma membrane and nucleus, but including other subcellular structures. [ISBN:0198547684];GO:0008094//ATP-dependent activity, acting on DNA`molecular_function`Catalytic activity that acts to modify DNA, driven by ATP hydrolysis. [GOC:pdt];GO:0006281//DNA repair`biological_process`The process of restoring DNA after dama…	K10880//XRCC3`DNA-repair protein XRCC3	ko03440//Homologous recombination`Genetic Information Processing`Replication and repair	-	XP_027313841.2//DNA repair protein XRCC3 isoform X2`[Anas platyrhynchos];XP_027313842.2//DNA repair protein XRCC3 isoform X3`[Anas platyrhynchos]	PF08423.14//Rad51`Rad51;PF13481.9//AAA_25`AAA domain	-	tr|A0A493TKV5|A0A493TKV5_ANAPP//X-ray repair cross complementing 3 {ECO:0000313|Ensembl:ENSAPLP00000026255} OS=Anas platyrhynchos platyrhynchos (Northern mallard) Name=XRCC3 {ECO:0000313|Ensembl:ENSAPLP00000026255} PE=4;tr|U3IH22|U3IH22_ANAPP//DNA repair protein {ECO:0000256|PIRNR:PIRNR005856} OS=Anas platyrhynchos platyrhynchos (Northern mallard) Name=XRCC3 {ECO:0000313|Ensembl:ENSAPLP0000000654…
ENSAPLG00000005121	ENSAPLG00000005121;RI:chr5:58426075:58426422-58426522:58426926:-	ENSAPLT00000005294	ENSAPLT00000027614,ENSAPLT00000005294	0.9865743428726144	0.9863616119008792	0.9557773941718212	0.9480544060202084	0.9803725920698396	0.9562420175439568	-0.0146814444	0.2512487512	PPM1A	GO:0016020//membrane`cellular_component`A lipid bilayer along with all the proteins and protein complexes embedded in it an attached to it. [GOC:dos, GOC:mah, ISBN:0815316194];GO:0005829//cytosol`cellular_component`The part of the cytoplasm that does not contain organelles but which does contain other particulate matter, such as protein complexes. [GOC:hjd, GOC:jl];GO:0000287//magnesium ion bindi…	K04457//PPM1A, PP2CA`protein phosphatase 1A [EC:3.1.3.16]	ko04010//MAPK signaling pathway`Environmental Information Processing`Signal transduction	-	XP_003206835.1//protein phosphatase 1A isoform X2`[Meleagris gallopavo]	PF00481.24//PP2C`Protein phosphatase 2C;PF07830.16//PP2C_C`Protein serine/threonine phosphatase 2C, C-terminal domain	-	tr|A0A493SSN8|A0A493SSN8_ANAPP//Protein phosphatase, Mg2+/Mn2+ dependent 1A {ECO:0000313|Ensembl:ENSAPLP00000016591} OS=Anas platyrhynchos platyrhynchos (Northern mallard) Name=PPM1A {ECO:0000313|Ensembl:ENSAPLP00000016591} PE=3;tr|U3IBQ4|U3IBQ4_ANAPP//Protein phosphatase, Mg2+/Mn2+ dependent 1A {ECO:0000313|Ensembl:ENSAPLP00000004676} OS=Anas platyrhynchos platyrhynchos (Northern mallard) Name=P…
ENSAPLG00000015830	ENSAPLG00000015830;RI:chr5:46871606:46871622-46871743:46871757:+	ENSAPLT00000037579	ENSAPLT00000037579,ENSAPLT00000016507	0.9966736279945194	0.9933859693877719	0.9836384821960216	0.9967665963053638	1.0	1.0	0.0076895056	0.2982017982	PSMC1	GO:0005737//cytoplasm`cellular_component`The contents of a cell excluding the plasma membrane and nucleus, but including other subcellular structures. [ISBN:0198547684];GO:0005634//nucleus`cellular_component`A membrane-bounded organelle of eukaryotic cells in which chromosomes are housed and replicated. In most cells, the nucleus contains all of the cell's chromosomes except the organellar chromo…	K03062//PSMC1, RPT2`26S proteasome regulatory subunit T2	ko03050//Proteasome`Genetic Information Processing`Folding, sorting and degradation;ko05010//Alzheimer disease`Human Diseases`Neurodegenerative disease;ko05012//Parkinson disease`Human Diseases`Neurodegenerative disease;ko05014//Amyotrophic lateral sclerosis`Human Diseases`Neurodegenerative disease;ko05016//Huntington disease`Human Diseases`Neurodegenerative disease;ko05017//Spinocerebellar ataxi…	-	KFP11560.1//26S protease regulatory subunit 4, partial`[Egretta garzetta];NP_990289.2//26S proteasome regulatory subunit 4`[Gallus gallus]	PF16450.8//Prot_ATP_ID_OB`Proteasomal ATPase OB C-terminal domain;PF00004.32//AAA`ATPase family associated with various cellular activities (AAA);PF17862.4//AAA_lid_3`AAA+ lid domain;PF07724.17//AAA_2`AAA domain (Cdc48 subfamily)	-	tr|A0A2D4HME2|A0A2D4HME2_MICLE//AAA domain-containing protein {ECO:0000259|SMART:SM00382} OS=Micrurus lemniscatus lemniscatus PE=3;tr|U3J878|U3J878_ANAPP//Proteasome 26S subunit, ATPase 1 {ECO:0000313|Ensembl:ENSAPLP00000015706} OS=Anas platyrhynchos platyrhynchos (Northern mallard) Name=PSMC1 {ECO:0000313|Ensembl:ENSAPLP00000015706} PE=4
ENSAPLG00000029158	ENSAPLG00000029158;RI:chr5:51894471:51894551-51894621:51895167:+	ENSAPLT00000041862	ENSAPLT00000023615,ENSAPLT00000041862	1.0	0.9526346337216534	0.9658036480427868	1.0	0.9646198918026816	0.9472928948454956	-0.002175165	0.38661338659999994	YY1	GO:0005634//nucleus`cellular_component`A membrane-bounded organelle of eukaryotic cells in which chromosomes are housed and replicated. In most cells, the nucleus contains all of the cell's chromosomes except the organellar chromosomes, and is the site of RNA synthesis and processing. In some species, or in specialized cell types, RNA metabolism or DNA replication may be absent. [GOC:go_curators]	K09201//YY`transcription factor YY	ko03082//ATP-dependent chromatin remodeling`Genetic Information Processing`Chromosome;ko03083//Polycomb repressive complex`Genetic Information Processing`Chromosome	-	XP_005047645.1//PREDICTED: transcriptional repressor protein YY1`[Ficedula albicollis];XP_030805012.1//transcriptional repressor protein YY1`[Camarhynchus parvulus]	PF13465.9//zf-H2C2_2`Zinc-finger double domain	zf-C2H2//http://bioinfo.life.hust.edu.cn/AnimalTFDB#!/tf_detail?species=Ficedula_albicollis&family=zf-C2H2	tr|A0A493T143|A0A493T143_ANAPP//YY1 transcription factor {ECO:0000313|Ensembl:ENSAPLP00000019536} OS=Anas platyrhynchos platyrhynchos (Northern mallard) Name=YY1 {ECO:0000313|Ensembl:ENSAPLP00000019536} PE=3;tr|A0A8B9VFY4|A0A8B9VFY4_9AVES//YY1 transcription factor {ECO:0000313|Ensembl:ENSAZOP00000021753} OS=Anas zonorhyncha (Eastern spot-billed duck) PE=4
ENSAPLG00000004481	ENSAPLG00000004481;RI:chr6:26146766:26146797-26146849:26146909:+	ENSAPLT00000045549,ENSAPLT00000004663,ENSAPLT00000033135	ENSAPLT00000033135,ENSAPLT00000035605,ENSAPLT00000025631,ENSAPLT00000045549,ENSAPLT00000004663	0.3557439839143767	0.3653334358156472	0.35747016872044496	0.3325703183447413	0.3793931952356689	0.3788042309258544	0.0040733854	0.34665334670000003	ADD3	GO:0005856//cytoskeleton`cellular_component`Any of the various filamentous elements that form the internal framework of cells, and typically remain after treatment of the cells with mild detergent to remove membrane constituents and soluble components of the cytoplasm. The term embraces intermediate filaments, microfilaments, microtubules, the microtrabecular lattice, and other structures charact…	K18622//ADD`adducin	-	-	XP_027316715.1//gamma-adducin isoform X2`[Anas platyrhynchos];XP_027316710.1//gamma-adducin isoform X1`[Anas platyrhynchos]	PF00596.24//Aldolase_II`Class II Aldolase and Adducin N-terminal domain	-	tr|A0A493SSU4|A0A493SSU4_ANAPP//Adducin 3 {ECO:0000313|Ensembl:ENSAPLP00000016578} OS=Anas platyrhynchos platyrhynchos (Northern mallard) Name=ADD3 {ECO:0000313|Ensembl:ENSAPLP00000016578} PE=3;tr|A0A493T5M2|A0A493T5M2_ANAPP//Adducin 3 {ECO:0000313|Ensembl:ENSAPLP00000021141} OS=Anas platyrhynchos platyrhynchos (Northern mallard) Name=ADD3 {ECO:0000313|Ensembl:ENSAPLP00000021141} PE=3;tr|A0A493TI…
ENSAPLG00000006363	ENSAPLG00000006363;RI:chr6:36937097:36937192-36937825:36938743:+	ENSAPLT00000039678	ENSAPLT00000006593,ENSAPLT00000039678	0.09691050233161083	0.047495562196976635	0.07725881614579347	0.026980992685680168	0.04652168231803663	0.025411294014018402	-0.0409169706	0.09790209789999998	ALDH18A1	GO:0055129//L-proline biosynthetic process`biological_process`The chemical reactions and pathways resulting in the formation of L-proline, an L-enantiomer of a chiral, cyclic, nonessential alpha-amino acid found in peptide linkage in proteins. [GOC:ecd];GO:0004350//glutamate-5-semialdehyde dehydrogenase activity`molecular_function`Catalysis of the reaction: L-glutamate 5-semialdehyde + NADP(+) + …	K12657//ALDH18A1, P5CS`delta-1-pyrroline-5-carboxylate synthetase [EC:2.7.2.11 1.2.1.41]	ko00330//Arginine and proline metabolism`Metabolism`Amino acid metabolism;ko01100//Metabolic pathways`Metabolism`Global and overview maps;ko01230//Biosynthesis of amino acids`Metabolism`Global and overview maps	-	XP_027315970.1//delta-1-pyrroline-5-carboxylate synthase isoform X1`[Anas platyrhynchos];XP_010017273.1//PREDICTED: delta-1-pyrroline-5-carboxylate synthase-like, partial`[Nestor notabilis]	PF00696.31//AA_kinase`Amino acid kinase family;PF00171.25//Aldedh`Aldehyde dehydrogenase family	-	tr|A0A493TPS5|A0A493TPS5_ANAPP//Delta-1-pyrroline-5-carboxylate synthase {ECO:0000256|PIRNR:PIRNR036429} Glutamate 5-kinase {ECO:0000256|PIRNR:PIRNR036429} Short=GK {ECO:0000256|PIRNR:PIRNR036429} EC=2.7.2.11 {ECO:0000256|PIRNR:PIRNR036429} Gamma-glutamyl kinase {ECO:0000256|PIRNR:PIRNR036429} Gamma-glutamyl phosphate reductase {ECO:0000256|PIRNR:PIRNR036429} Short=GPR {ECO:0000256|PIRNR:PIRNR036…
ENSAPLG00000002915	ENSAPLG00000002915;RI:chr6:19259250:19259256-19259290:19259378:-	ENSAPLT00000006300,ENSAPLT00000021302	ENSAPLT00000021302,ENSAPLT00000002970,ENSAPLT00000006300	0.1587762863285559	0.13594526217472147	0.15533577865886475	0.1776900477877945	0.1648504922558751	0.15825648958714314	0.0169132342	0.21628371629999998	ACTA2	GO:0005737//cytoplasm`cellular_component`The contents of a cell excluding the plasma membrane and nucleus, but including other subcellular structures. [ISBN:0198547684];GO:0001725//stress fiber`cellular_component`A contractile actin filament bundle that consists of short actin filaments with alternating polarity, cross-linked by alpha-actinin and possibly other actin bundling proteins, and with m…	K05692//ACTB_G1`actin beta/gamma 1	ko03082//ATP-dependent chromatin remodeling`Genetic Information Processing`Chromosome;ko04015//Rap1 signaling pathway`Environmental Information Processing`Signal transduction;ko04145//Phagosome`Cellular Processes`Transport and catabolism;ko04210//Apoptosis`Cellular Processes`Cell growth and death;ko04390//Hippo signaling pathway`Environmental Information Processing`Signal transduction;ko04510//Fo…	-	NP_001026400.2//actin, aortic smooth muscle`[Gallus gallus]	PF00022.22//Actin`Actin	-	tr|U3IEJ7|U3IEJ7_ANAPP//Actin alpha 2, smooth muscle {ECO:0000313|Ensembl:ENSAPLP00000005669} OS=Anas platyrhynchos platyrhynchos (Northern mallard) Name=ACTA2 {ECO:0000313|Ensembl:ENSAPLP00000005669} PE=3;tr|U3I560|U3I560_ANAPP//Actin alpha 2, smooth muscle {ECO:0000313|Ensembl:ENSAPLP00000002381} OS=Anas platyrhynchos platyrhynchos (Northern mallard) Name=ACTA2 {ECO:0000313|Ensembl:ENSAPLP00000…
ENSAPLG00000014653	ENSAPLG00000014653;RI:chr7:8794:8824-8930:9023:-	ENSAPLT00000015296	ENSAPLT00000015296,ENSAPLT00000048196	1.0	1.0	0.9245862668911992	0.9788032252347484	0.9709024891802828	0.984499715128262	0.0032063876	0.36763236759999995	STRADB	GO:0005524//ATP binding`molecular_function`Binding to ATP, adenosine 5'-triphosphate, a universally important coenzyme and enzyme regulator. [ISBN:0198506732];GO:0004672//protein kinase activity`molecular_function`Catalysis of the phosphorylation of an amino acid residue in a protein, usually according to the reaction: a protein + ATP = a phosphoprotein + ADP. [MetaCyc:PROTEIN-KINASE-RXN]	K17532//STRADB`STE20-related kinase adapter protein beta	ko04150//mTOR signaling pathway`Environmental Information Processing`Signal transduction;ko04152//AMPK signaling pathway`Environmental Information Processing`Signal transduction	-	XP_027316836.1//STE20-related kinase adapter protein beta isoform X3`[Anas platyrhynchos]	PF00069.28//Pkinase`Protein kinase domain;PF07714.20//PK_Tyr_Ser-Thr`Protein tyrosine and serine/threonine kinase	-	tr|A0A8B9T1K9|A0A8B9T1K9_ANAPL//STE20 related adaptor beta {ECO:0000313|Ensembl:ENSAPLP00020014071} OS=Anas platyrhynchos (Mallard) (Anas boschas) Name=STRADB {ECO:0000313|Ensembl:ENSAPLP00020014071} PE=4;tr|A0A493TIR9|A0A493TIR9_ANAPP//STE20 related adaptor beta {ECO:0000313|Ensembl:ENSAPLP00000025744} OS=Anas platyrhynchos platyrhynchos (Northern mallard) Name=STRADB {ECO:0000313|Ensembl:ENSAPL…
ENSAPLG00000001050	ENSAPLG00000001050;RI:chr7:4233998:4234041-4234087:4234096:-	ENSAPLG00000001050.t4,ENSAPLT00000027431	ENSAPLG00000001050.t4,ENSAPLT00000027431,ENSAPLT00000002527,ENSAPLT00000018606	0.9864901234367413	0.9903319295462716	0.9906512638398436	0.993800546559934	0.9946410851351346	0.9941506260377662	0.005039647	0.3306693307	-	GO:0005201//extracellular matrix structural constituent`molecular_function`The action of a molecule that contributes to the structural integrity of the extracellular matrix. [GOC:mah]	K19719//COL2A`collagen type II alpha	ko04151//PI3K-Akt signaling pathway`Environmental Information Processing`Signal transduction;ko04510//Focal adhesion`Cellular Processes`Cellular community - eukaryotes;ko04512//ECM-receptor interaction`Environmental Information Processing`Signaling molecules and interaction;ko04974//Protein digestion and absorption`Organismal Systems`Digestive system;ko05165//Human papillomavirus infection`Human …	-	OXB70000.1//hypothetical protein H355_014240, partial`[Colinus virginianus]	PF00093.21//VWC`von Willebrand factor type C domain;PF01391.21//Collagen`Collagen triple helix repeat (20 copies);PF01410.21//COLFI`Fibrillar collagen C-terminal domain	-	tr|A0A226NRP2|A0A226NRP2_COLVI//Fibrillar collagen NC1 domain-containing protein {ECO:0000259|PROSITE:PS51461} Fragment OS=Colinus virginianus (Northern bobwhite) (Tetrao virginianus) ORFNames=H355_014240 {ECO:0000313|EMBL:OXB70000.1} PE=4
ENSAPLG00000007646	ENSAPLG00000007646;RI:chr7:11982685:11982779-11983067:11983161:-	ENSAPLT00000007974	ENSAPLG00000007646.t1,ENSAPLT00000007974	0.015209845515738415	0.0	0.0	0.007578744611286599	0.020334196646199454	0.0	0.0042343652	0.3456543457	WDR12	GO:0007219//Notch signaling pathway`biological_process`A series of molecular signals initiated by the binding of an extracellular ligand to the receptor Notch on the surface of a target cell, and ending with regulation of a downstream cellular process, e.g. transcription. [GOC:go_curators, GOC:signaling];GO:0051726//regulation of cell cycle`biological_process`Any process that modulates the rate o…	K14863//WDR12, YTM1`ribosome biogenesis protein	-	-	EOB03297.1//WD repeat-containing protein 12, partial`[Anas platyrhynchos];XP_027316869.1//ribosome biogenesis protein WDR12`[Anas platyrhynchos]	PF08154.15//NLE`NLE (NUC135) domain	-	tr|U3IJ92|U3IJ92_ANAPP//WD repeat domain 12 {ECO:0000313|Ensembl:ENSAPLP00000007314} OS=Anas platyrhynchos platyrhynchos (Northern mallard) Name=WDR12 {ECO:0000313|Ensembl:ENSAPLP00000007314} PE=4;tr|A0A8B9QVM7|A0A8B9QVM7_ANAPL//WD repeat domain 12 {ECO:0000313|Ensembl:ENSAPLP00020001299} OS=Anas platyrhynchos (Mallard) (Anas boschas) Name=WDR12 {ECO:0000313|Ensembl:ENSAPLP00020001299} PE=4
ENSAPLG00000025723	ENSAPLG00000025723;RI:chr7:13762871:13762945-13763526:13763605:+	ENSAPLT00000041533	ENSAPLG00000025723.t1,ENSAPLT00000041533	0.034517117316527686	0.031085275165136005	0.0	0.02505772621076693	0.05774271838524692	0.01728942494805211	0.0114958257	0.25874125870000003	-	GO:0008236//serine-type peptidase activity`molecular_function`Catalysis of the hydrolysis of peptide bonds in a polypeptide chain by a catalytic mechanism that involves a catalytic triad consisting of a serine nucleophile that is activated by a proton relay involving an acidic residue (e.g. aspartate or glutamate) and a basic residue (usually histidine). [https://www.ebi.ac.uk/merops/about/glossa…	K05995//pepE`dipeptidase E [EC:3.4.13.21]	-	-	XP_013026617.1//PREDICTED: alpha-aspartyl dipeptidase-like`[Anser cygnoides domesticus];XP_038038434.1//alpha-aspartyl dipeptidase`[Anas platyrhynchos]	PF03575.20//Peptidase_S51`Peptidase family S51	-	tr|A0A493TB72|A0A493TB72_ANAPP//Uncharacterized protein {ECO:0000313|Ensembl:ENSAPLP00000023124} OS=Anas platyrhynchos platyrhynchos (Northern mallard) PE=3;tr|A0A8B9SMS2|A0A8B9SMS2_ANAPL//Uncharacterized protein {ECO:0000313|Ensembl:ENSAPLP00020008571} OS=Anas platyrhynchos (Mallard) (Anas boschas) PE=4
ENSAPLG00000007022	ENSAPLG00000007022;RI:chr7:23980347:23980436-23981023:23981854:+	ENSAPLT00000045038	ENSAPLT00000045038,ENSAPLT00000007300	0.9578623809096171	0.9404045753815956	0.9644384038286551	1.0	0.9839416522699812	0.9648610217280458	0.0286991046	0.3086913087	KLHL41	GO:0034464//BBSome`cellular_component`A ciliary protein complex involved in cilium biogenesis. It consists of at least seven Bardet-Biedl syndrome (BBS) proteins and BBIP10. It moves in association with IFT trains through cilia (likely as an IFT-A/B adaptor or cargo), and is required for the integrity of IFT-A and IFT-B. [GOC:BHF, GOC:cilia, PMID:15231740, PMID:17574030, PMID:26498262];GO:0060170…	K16748//BBS5`Bardet-Biedl syndrome 5 protein;K10473//KBTBD5_10`kelch repeat and BTB domain-containing protein 5/10	-	-	XP_021127695.2//Bardet-Biedl syndrome 5 protein isoform X4`[Anas platyrhynchos];XP_005018999.2//kelch-like protein 41`[Anas platyrhynchos];TRZ27005.1//hypothetical protein HGM15179_000050`[Zosterops borbonicus]	PF00651.34//BTB`BTB/POZ domain;PF07707.18//BACK`BTB And C-terminal Kelch;PF01344.28//Kelch_1`Kelch motif;PF13964.9//Kelch_6`Kelch motif;PF07289.14//BBL5`Bardet-Biedl syndrome 5 protein	ZBTB//http://bioinfo.life.hust.edu.cn/AnimalTFDB#!/tf_detail?species=Equus_caballus&family=ZBTB	tr|A0A8B9T5F5|A0A8B9T5F5_ANAPL//Bardet-Biedl syndrome 5 {ECO:0000313|Ensembl:ENSAPLP00020016149} OS=Anas platyrhynchos (Mallard) (Anas boschas) Name=BBS5 {ECO:0000313|Ensembl:ENSAPLP00020016149} PE=4;tr|U3IHD0|U3IHD0_ANAPP//Bardet-Biedl syndrome 5 protein homolog {ECO:0000256|PIRNR:PIRNR010072} OS=Anas platyrhynchos platyrhynchos (Northern mallard) Name=KLHL41 {ECO:0000313|Ensembl:ENSAPLP00000006…
ENSAPLG00000007022	ENSAPLG00000007022;RI:chr7:23986041:23986056-23986144:23986198:+	ENSAPLT00000019732,ENSAPLT00000007200	ENSAPLT00000038420,ENSAPLT00000007200,ENSAPLT00000019732	0.9976845919605836	1.0	1.0	1.0	1.0	0.9942028566164144	-0.0011605784	0.4010989011	KLHL41	GO:0034464//BBSome`cellular_component`A ciliary protein complex involved in cilium biogenesis. It consists of at least seven Bardet-Biedl syndrome (BBS) proteins and BBIP10. It moves in association with IFT trains through cilia (likely as an IFT-A/B adaptor or cargo), and is required for the integrity of IFT-A and IFT-B. [GOC:BHF, GOC:cilia, PMID:15231740, PMID:17574030, PMID:26498262];GO:0060170…	K16748//BBS5`Bardet-Biedl syndrome 5 protein;K10473//KBTBD5_10`kelch repeat and BTB domain-containing protein 5/10	-	-	XP_021127695.2//Bardet-Biedl syndrome 5 protein isoform X4`[Anas platyrhynchos];XP_005018999.2//kelch-like protein 41`[Anas platyrhynchos];TRZ27005.1//hypothetical protein HGM15179_000050`[Zosterops borbonicus]	PF00651.34//BTB`BTB/POZ domain;PF07707.18//BACK`BTB And C-terminal Kelch;PF01344.28//Kelch_1`Kelch motif;PF13964.9//Kelch_6`Kelch motif;PF07289.14//BBL5`Bardet-Biedl syndrome 5 protein	ZBTB//http://bioinfo.life.hust.edu.cn/AnimalTFDB#!/tf_detail?species=Equus_caballus&family=ZBTB	tr|A0A8B9T5F5|A0A8B9T5F5_ANAPL//Bardet-Biedl syndrome 5 {ECO:0000313|Ensembl:ENSAPLP00020016149} OS=Anas platyrhynchos (Mallard) (Anas boschas) Name=BBS5 {ECO:0000313|Ensembl:ENSAPLP00020016149} PE=4;tr|U3IHD0|U3IHD0_ANAPP//Bardet-Biedl syndrome 5 protein homolog {ECO:0000256|PIRNR:PIRNR010072} OS=Anas platyrhynchos platyrhynchos (Northern mallard) Name=KLHL41 {ECO:0000313|Ensembl:ENSAPLP00000006…
ENSAPLG00000009620	ENSAPLG00000009620;RI:chr7:27047317:27047331-27047377:27047463:+	ENSAPLT00000021820,ENSAPLT00000026584,ENSAPLT00000031163,ENSAPLT00000010053	ENSAPLT00000010053,ENSAPLT00000026584,ENSAPLT00000031163,ENSAPLT00000042521,ENSAPLT00000021820	0.9188387332802752	0.8984929072184424	0.9185344775882682	0.9389620729525624	0.9081227096497028	0.9154377002896228	0.008885454899999999	0.28421578420000004	HNRNPA3	GO:0005654//nucleoplasm`cellular_component`That part of the nuclear content other than the chromosomes or the nucleolus. [GOC:ma, ISBN:0124325653];GO:0071013//catalytic step 2 spliceosome`cellular_component`A spliceosomal complex that contains three snRNPs, including U5, bound to a splicing intermediate in which the first catalytic cleavage of the 5' splice site has occurred. The precise subunit …	K13158//HNRNPA2B1`heterogeneous nuclear ribonucleoprotein A2/B1;K12741//HNRNPA1_3`heterogeneous nuclear ribonucleoprotein A1/A3	ko05014//Amyotrophic lateral sclerosis`Human Diseases`Neurodegenerative disease;ko03040//Spliceosome`Genetic Information Processing`Transcription	-	XP_005484155.1//heterogeneous nuclear ribonucleoprotein A3 isoform X3`[Zonotrichia albicollis];XP_005152638.1//heterogeneous nuclear ribonucleoprotein A3 isoform X5`[Melopsittacus undulatus];XP_021254855.1//heterogeneous nuclear ribonucleoprotein A3 isoform X8`[Numida meleagris];XP_027317359.1//heterogeneous nuclear ribonucleoprotein A3 isoform X5`[Anas platyrhynchos];OPJ80101.1//heterogeneous nu…	PF00076.25//RRM_1`RNA recognition motif. (a.k.a. RRM, RBD, or RNP domain);PF16367.8//RRM_7`RNA recognition motif;PF11627.11//HnRNPA1`Nuclear factor hnRNPA1	-	tr|A0A493U412|A0A493U412_ANAPP//Heterogeneous nuclear ribonucleoprotein A3 {ECO:0000313|Ensembl:ENSAPLP00000032575} OS=Anas platyrhynchos platyrhynchos (Northern mallard) Name=HNRNPA3 {ECO:0000313|Ensembl:ENSAPLP00000032575} PE=4;tr|A0A8B9SJ97|A0A8B9SJ97_ANAPL//Heterogeneous nuclear ribonucleoprotein A3 {ECO:0000313|Ensembl:ENSAPLP00020007090} OS=Anas platyrhynchos (Mallard) (Anas boschas) PE=4;t…
ENSAPLG00000018550	ENSAPLG00000018550;RI:chr8:10426741:10426843-10426887:10428523:+	ENSAPLT00000023742,ENSAPLT00000020198	ENSAPLT00000044768,ENSAPLT00000023742,ENSAPLT00000020198	0.9366706998893272	0.9408378645123386	0.9654290740265572	0.9241253514610099	0.9299852523859079	0.9139174393585254	-0.0249698651	0.1728271728	UCK2	GO:0044211//CTP salvage`biological_process`Any process which produces cytidine 5'-triphosphate (CTP) from derivatives of it, without de novo synthesis. [GOC:ecd, GOC:jl, PMID:10501935];GO:0044206//UMP salvage`biological_process`Any process which produces UMP, uridine monophosphate, from derivatives of it (e.g. cytidine, uridine, cytosine) without de novo synthesis. [GOC:ecd, PMID:15096496];GO:000…	K00876//udk, UCK`uridine kinase [EC:2.7.1.48]	ko00240//Pyrimidine metabolism`Metabolism`Nucleotide metabolism;ko00983//Drug metabolism - other enzymes`Metabolism`Xenobiotics biodegradation and metabolism;ko01100//Metabolic pathways`Metabolism`Global and overview maps;ko01232//Nucleotide metabolism`Metabolism`Global and overview maps	-	XP_009460766.1//PREDICTED: uridine-cytidine kinase 2`[Nipponia nippon];PKK27135.1//uridine-cytidine kinase 2`[Columba livia];NP_001153506.1//uridine-cytidine kinase 2`[Taeniopygia guttata]	PF00485.21//PRK`Phosphoribulokinase / Uridine kinase family;PF01121.23//CoaE`Dephospho-CoA kinase	-	tr|A0A493TDS6|A0A493TDS6_ANAPP//Uridine-cytidine kinase {ECO:0000256|RuleBase:RU003825} EC=2.7.1.48 {ECO:0000256|RuleBase:RU003825} OS=Anas platyrhynchos platyrhynchos (Northern mallard) Name=UCK2 {ECO:0000313|Ensembl:ENSAPLP00000023815} PE=3;tr|A0A1V4JXH4|A0A1V4JXH4_PATFA//Uridine-cytidine kinase {ECO:0000256|RuleBase:RU003825} EC=2.7.1.48 {ECO:0000256|RuleBase:RU003825} OS=Patagioenas fasciata …
ENSAPLG00000020816	ENSAPLG00000020816;RI:chr8:10754236:10754330-10755830:10757951:+	ENSAPLT00000027341	ENSAPLT00000020894,ENSAPLT00000027341	0.01697505884574658	0.07464616578881964	0.09228184316128032	0.005624882713959168	0.028543257492819805	0.005844318306203186	-0.0479635364	0.08791208789999999	STX6	GO:0048193//Golgi vesicle transport`biological_process`The directed movement of substances into, out of or within the Golgi apparatus, mediated by vesicles. [GOC:jid, ISBN:0716731363, PMID:10219233];GO:0016021//integral component of membrane`cellular_component`The component of a membrane consisting of the gene products and protein complexes having at least some part of their peptide sequence embe…	K08498//STX6`syntaxin 6	ko04130//SNARE interactions in vesicular transport`Genetic Information Processing`Folding, sorting and degradation	-	XP_014730296.1//PREDICTED: syntaxin-6 isoform X1`[Sturnus vulgaris];XP_038039113.1//syntaxin-6`[Anas platyrhynchos]	PF09177.14//Syntaxin-6_N`Syntaxin 6, N-terminal;PF05739.22//SNARE`SNARE domain	-	tr|A0A493TFT7|A0A493TFT7_ANAPP//Syntaxin 6 {ECO:0000313|Ensembl:ENSAPLP00000024709} OS=Anas platyrhynchos platyrhynchos (Northern mallard) Name=STX6 {ECO:0000313|Ensembl:ENSAPLP00000024709} PE=3;tr|A0A493TQM8|A0A493TQM8_ANAPP//Syntaxin 6 {ECO:0000313|Ensembl:ENSAPLP00000028166} OS=Anas platyrhynchos platyrhynchos (Northern mallard) Name=STX6 {ECO:0000313|Ensembl:ENSAPLP00000028166} PE=3
ENSAPLG00000006591	ENSAPLG00000006591;RI:chr8:19821734:19821815-19821955:19822146:-	ENSAPLT00000017952	ENSAPLT00000006869,ENSAPLG00000006591.t1,ENSAPLG00000006591.t2,ENSAPLT00000017952	0.10959526663501606	0.1356465255399896	0.13122681000573722	0.08389247308410089	0.06950852950176765	0.06795467055869069	-0.0517043097	0.0729270729	NEXN	GO:0030334//regulation of cell migration`biological_process`Any process that modulates the frequency, rate or extent of cell migration. [GOC:go_curators];GO:0015629//actin cytoskeleton`cellular_component`The part of the cytoskeleton (the internal framework of a cell) composed of actin and associated proteins. Includes actin cytoskeleton-associated complexes. [GOC:jl, ISBN:0395825172, ISBN:0815316…	K23918//NEXN`nexilin	-	-	XP_038039204.1//nexilin isoform X3`[Anas platyrhynchos];XP_027319575.1//nexilin isoform X1`[Anas platyrhynchos]	PF07679.19//I-set`Immunoglobulin I-set domain;PF13927.9//Ig_3`Immunoglobulin domain;PF00047.28//ig`Immunoglobulin domain	-	tr|A0A8B9TDW9|A0A8B9TDW9_ANAPL//Nexilin F-actin binding protein {ECO:0000313|Ensembl:ENSAPLP00020019882} OS=Anas platyrhynchos (Mallard) (Anas boschas) PE=4;tr|U3IG54|U3IG54_ANAPP//Nexilin F-actin binding protein {ECO:0000313|Ensembl:ENSAPLP00000006226} OS=Anas platyrhynchos platyrhynchos (Northern mallard) Name=NEXN {ECO:0000313|Ensembl:ENSAPLP00000006226} PE=4;tr|A0A6J3DF21|A0A6J3DF21_AYTFU//ne…
ENSAPLG00000006900	ENSAPLG00000006900;RI:chr8:19837310:19837728-19837860:19838021:-	ENSAPLT00000025200	ENSAPLT00000007183,ENSAPLT00000025200	0.9606240228412668	1.0	1.0	0.9854138913991124	1.0	0.9865209037640796	0.0037702574	0.3601398601	MIGA1	GO:0016021//integral component of membrane`cellular_component`The component of a membrane consisting of the gene products and protein complexes having at least some part of their peptide sequence embedded in the hydrophobic region of the membrane. [GOC:dos, GOC:go_curators];GO:0008053//mitochondrial fusion`biological_process`Merging of two or more mitochondria within a cell to form a single compa…	-	-	-	XP_035394103.1//mitoguardin 1 isoform X2`[Cygnus atratus];XP_027319584.1//mitoguardin 1 isoform X2`[Anas platyrhynchos]	PF10265.12//Miga`Mitoguardin	-	tr|A0A7K7KNT8|A0A7K7KNT8_9AVES//MIGA1 protein {ECO:0000313|EMBL:NWZ20187.1} Fragment OS=Asarcornis scutulata ORFNames=ASASCU_R12490 {ECO:0000313|EMBL:NWZ20187.1} PE=3;tr|U3IH15|U3IH15_ANAPP//Mitoguardin 1 {ECO:0000313|Ensembl:ENSAPLP00000006537} OS=Anas platyrhynchos platyrhynchos (Northern mallard) Name=MIGA1 {ECO:0000313|Ensembl:ENSAPLP00000006537} PE=3
ENSAPLG00000009109	ENSAPLG00000009109;RI:chr8:20576058:20576141-20576229:20576940:-	ENSAPLT00000043708	ENSAPLT00000043708,ENSAPLT00000009490	0.8670583631924372	0.8475337496666264	0.8267370761759005	0.8740020686433102	0.8643798304739699	0.8723871347650775	0.0231466149	0.18331668329999998	EBNA1BP2	GO:0042254//ribosome biogenesis`biological_process`A cellular process that results in the biosynthesis of constituent macromolecules, assembly, and arrangement of constituent parts of ribosome subunits; includes transport to the sites of protein synthesis. [GOC:ma, PMID:26404467, Wikipedia:Ribosome_biogenesis];GO:0005730//nucleolus`cellular_component`A small, dense body one or more of which are p…	K14823//EBP2, EBNA1BP2`rRNA-processing protein EBP2	-	-	XP_027318545.1//probable rRNA-processing protein EBP2`[Anas platyrhynchos]	PF05890.15//Ebp2`Eukaryotic rRNA processing protein EBP2	-	tr|A0A493TTC1|A0A493TTC1_ANAPP//EBNA1 binding protein 2 {ECO:0000313|Ensembl:ENSAPLP00000029111} OS=Anas platyrhynchos platyrhynchos (Northern mallard) Name=EBNA1BP2 {ECO:0000313|Ensembl:ENSAPLP00000029111} PE=3;tr|U3INI2|U3INI2_ANAPP//EBNA1 binding protein 2 {ECO:0000313|Ensembl:ENSAPLP00000008805} OS=Anas platyrhynchos platyrhynchos (Northern mallard) Name=EBNA1BP2 {ECO:0000313|Ensembl:ENSAPLP0…
ENSAPLG00000010032	ENSAPLG00000010032;RI:chr9:18376674:18376742-18376824:18376881:-	ENSAPLT00000010528	ENSAPLT00000041443,ENSAPLT00000010528	0.08172097091401302	0.0883374041949532	0.10846154778601368	0.055105206474748314	0.06155722151020916	0.05049684527676821	-0.0371202165	0.1053946054	FXR1	GO:0005737//cytoplasm`cellular_component`The contents of a cell excluding the plasma membrane and nucleus, but including other subcellular structures. [ISBN:0198547684];GO:0006417//regulation of translation`biological_process`Any process that modulates the frequency, rate or extent of the chemical reactions and pathways resulting in the formation of proteins by the translation of mRNA or circRNA.…	K15516//FMR`fragile X mental retardation protein	-	-	XP_040982547.1//fragile X mental retardation syndrome-related protein 1 isoform X3`[Aquila chrysaetos chrysaetos];XP_027319702.1//fragile X mental retardation syndrome-related protein 1 isoform X3`[Anas platyrhynchos]	PF18336.4//Tudor_FRX1`Fragile X mental retardation Tudor domain;PF05641.15//Agenet`Agenet domain;PF17904.4//KH_9`FMRP KH0 domain;PF00013.32//KH_1`KH domain;PF12235.11//FXMRP1_C_core`Fragile X-related 1 protein core C terminal;PF16096.8//FXR_C1`Fragile X-related 1 protein C-terminal region 2;PF16097.8//FXR_C3`Fragile X-related 1 protein C-terminal region 3	-	tr|A0A8C3BJ28|A0A8C3BJ28_CAIMO//FMR1 autosomal homolog 1 {ECO:0000313|Ensembl:ENSCMMP00000006090} OS=Cairina moschata domestica (Muscovy Duck (domestic type)) PE=4;tr|A0A6J3DJG1|A0A6J3DJG1_AYTFU//fragile X mental retardation syndrome-related protein 1 isoform X3 {ECO:0000313|RefSeq:XP_032049662.1} OS=Aythya fuligula (Tufted duck) (Anas fuligula) Name=FXR1 {ECO:0000313|RefSeq:XP_032049662.1} PE=3
ENSAPLG00000004823	ENSAPLG00000004823;RI:chr9:24598233:24598368-24598495:24598578:-	ENSAPLT00000004976	ENSAPLT00000004976,ENSAPLT00000028120	0.7903268696282498	0.9419570335925164	0.8302204843043756	0.8920876201362591	0.7548322568477134	0.7758267884065698	-0.0465859074	0.09190809189999999	-	GO:0016021//integral component of membrane`cellular_component`The component of a membrane consisting of the gene products and protein complexes having at least some part of their peptide sequence embedded in the hydrophobic region of the membrane. [GOC:dos, GOC:go_curators]	K23678//PQLC2, SLC66A1, LAAT1`solute carrier family 66 (lysosomal lysine-arginine transporter), member 1	-	-	XP_027320163.2//lysosomal amino acid transporter 1 homolog isoform X1`[Anas platyrhynchos];XP_027320165.2//lysosomal amino acid transporter 1 homolog isoform X3`[Anas platyrhynchos];XP_035190630.1//uncharacterized protein LOC118171539 isoform X1`[Oxyura jamaicensis]	PF04193.17//PQ-loop`PQ loop repeat	-	tr|U3IAT8|U3IAT8_ANAPP//Uncharacterized protein {ECO:0000313|Ensembl:ENSAPLP00000004360} OS=Anas platyrhynchos platyrhynchos (Northern mallard) PE=4;tr|A0A493T3R8|A0A493T3R8_ANAPP//Uncharacterized protein {ECO:0000313|Ensembl:ENSAPLP00000020363} OS=Anas platyrhynchos platyrhynchos (Northern mallard) PE=4;tr|A0A493STJ1|A0A493STJ1_ANAPP//Uncharacterized protein {ECO:0000313|Ensembl:ENSAPLP000000168…
ENSAPLG00000004626	ENSAPLG00000004626;RI:chr9:24633101:24633413-24633519:24633631:-	ENSAPLT00000042004	ENSAPLT00000004748,ENSAPLT00000042004	0.9931979856168648	1.0	0.9891711410325414	1.0	0.9980811220172572	0.9979238689921112	0.0045452881	0.3381618382	PTX3	GO:0045087//innate immune response`biological_process`Innate immune responses are defense responses mediated by germline encoded components that directly recognize components of potential pathogens. [GO_REF:0000022, GOC:add, GOC:ebc, GOC:mtg_sensu]	K25724//PTX3`pentraxin-related protein PTX3	-	-	XP_005027616.2//pentraxin-related protein PTX3`[Anas platyrhynchos]	PF00354.20//Pentaxin`Pentaxin family;PF13385.9//Laminin_G_3`Concanavalin A-like lectin/glucanases superfamily	-	tr|A0A8B9THS7|A0A8B9THS7_ANAPL//Pentraxin 3 {ECO:0000313|Ensembl:ENSAPLP00020021770} OS=Anas platyrhynchos (Mallard) (Anas boschas) Name=PTX3 {ECO:0000313|Ensembl:ENSAPLP00020021770} PE=4;tr|U3IA68|U3IA68_ANAPP//Pentraxin 3 {ECO:0000313|Ensembl:ENSAPLP00000004139} OS=Anas platyrhynchos platyrhynchos (Northern mallard) Name=PTX3 {ECO:0000313|Ensembl:ENSAPLP00000004139} PE=4
ENSAPLG00000020011	ENSAPLG00000020011;RI:chr10:8254672:8254708-8254802:8254908:+	ENSAPLT00000022002,ENSAPLT00000042185,ENSAPLT00000003789,ENSAPLT00000032301	ENSAPLT00000042185,ENSAPLT00000032301,ENSAPLT00000030979,ENSAPLT00000003789,ENSAPLT00000022002	0.9807542826669212	1.0000000000000002	0.9832633888745048	1.0	0.989319276108252	0.9596210840995328	-0.0050257704	0.3396603397	MBNL3	GO:0046872//metal ion binding`molecular_function`Binding to a metal ion. [GOC:ai];GO:0043484//regulation of RNA splicing`biological_process`Any process that modulates the frequency, rate or extent of RNA splicing, the process of removing sections of the primary RNA transcript to remove sequences not present in the mature form of the RNA and joining the remaining sections to form the mature form o…	K14943//MBNL`muscleblind	-	-	KGL90648.1//Muscleblind-like 3, partial`[Charadrius vociferus];XP_033370068.1//muscleblind-like protein 3 isoform X2`[Parus major];EOA99636.1//Muscleblind-like protein 2, partial`[Anas platyrhynchos];XP_005021869.1//muscleblind-like protein 3 isoform X1`[Anas platyrhynchos];XP_019348333.1//PREDICTED: muscleblind-like protein 3 isoform X2`[Alligator mississippiensis]	-	-	tr|A0A7M4FVX9|A0A7M4FVX9_CROPO//Muscleblind like splicing regulator 3 {ECO:0000313|Ensembl:ENSCPRP00005011079} OS=Crocodylus porosus (Saltwater crocodile) (Estuarine crocodile) Name=MBNL3 {ECO:0000313|Ensembl:ENSCPRP00005011079} PE=4;tr|A0A493TJ53|A0A493TJ53_ANAPP//Muscleblind like splicing regulator 3 {ECO:0000313|Ensembl:ENSAPLP00000025879} OS=Anas platyrhynchos platyrhynchos (Northern mallard)…
ENSAPLG00000020011	ENSAPLG00000020011;RI:chr10:8254672:8254708-8254781:8254908:+	ENSAPLT00000022002,ENSAPLT00000042185,ENSAPLT00000003789,ENSAPLT00000032301	ENSAPLT00000042185,ENSAPLT00000032301,ENSAPLT00000024783,ENSAPLT00000003789,ENSAPLT00000022002	0.5220944129594386	0.5167471117247527	0.5425658954775018	0.5730644224666094	0.5946228507885335	0.5902152859023955	0.058831713	0.1158841159	MBNL3	GO:0046872//metal ion binding`molecular_function`Binding to a metal ion. [GOC:ai];GO:0043484//regulation of RNA splicing`biological_process`Any process that modulates the frequency, rate or extent of RNA splicing, the process of removing sections of the primary RNA transcript to remove sequences not present in the mature form of the RNA and joining the remaining sections to form the mature form o…	K14943//MBNL`muscleblind	-	-	KGL90648.1//Muscleblind-like 3, partial`[Charadrius vociferus];XP_033370068.1//muscleblind-like protein 3 isoform X2`[Parus major];EOA99636.1//Muscleblind-like protein 2, partial`[Anas platyrhynchos];XP_005021869.1//muscleblind-like protein 3 isoform X1`[Anas platyrhynchos];XP_019348333.1//PREDICTED: muscleblind-like protein 3 isoform X2`[Alligator mississippiensis]	-	-	tr|A0A7M4FVX9|A0A7M4FVX9_CROPO//Muscleblind like splicing regulator 3 {ECO:0000313|Ensembl:ENSCPRP00005011079} OS=Crocodylus porosus (Saltwater crocodile) (Estuarine crocodile) Name=MBNL3 {ECO:0000313|Ensembl:ENSCPRP00005011079} PE=4;tr|A0A493TJ53|A0A493TJ53_ANAPP//Muscleblind like splicing regulator 3 {ECO:0000313|Ensembl:ENSAPLP00000025879} OS=Anas platyrhynchos platyrhynchos (Northern mallard)…
ENSAPLG00000003521	ENSAPLG00000003521;RI:chr10:13700113:13700133-13700200:13700286:+	ENSAPLT00000027597,ENSAPLT00000018936,ENSAPLT00000044687,ENSAPLT00000003600,ENSAPLT00000038742	ENSAPLT00000018936,ENSAPLT00000038742,ENSAPLT00000044687,ENSAPLT00000037620,ENSAPLT00000003600,ENSAPLT00000027597	1.0	1.0	0.9761521666052004	1.0	0.987538242855196	0.9999999999999998	0.0037953587	0.3586413586	IDS	GO:0046872//metal ion binding`molecular_function`Binding to a metal ion. [GOC:ai]	K01136//IDS`iduronate 2-sulfatase [EC:3.1.6.13]	ko00531//Glycosaminoglycan degradation`Metabolism`Glycan biosynthesis and metabolism;ko01100//Metabolic pathways`Metabolism`Global and overview maps;ko04142//Lysosome`Cellular Processes`Transport and catabolism	-	XP_027321027.1//iduronate 2-sulfatase`[Anas platyrhynchos]	PF00884.26//Sulfatase`Sulfatase	-	tr|A0A493TSE2|A0A493TSE2_ANAPP//Sulfatase domain-containing protein {ECO:0000259|Pfam:PF00884} OS=Anas platyrhynchos platyrhynchos (Northern mallard) PE=3;tr|A0A493T207|A0A493T207_ANAPP//Sulfatase domain-containing protein {ECO:0000259|Pfam:PF00884} OS=Anas platyrhynchos platyrhynchos (Northern mallard) PE=3;tr|A0A493T689|A0A493T689_ANAPP//Sulfatase domain-containing protein {ECO:0000259|Pfam:PF0…
ENSAPLG00000009809	ENSAPLG00000009809;RI:chr10:18306343:18306401-18306474:18306495:+	ENSAPLT00000035758	ENSAPLT00000010225,ENSAPLT00000035758	0.0023692532234161445	0.007479382328555512	0.005181017740850068	0.008348918449678541	0.003522031088393586	0.006453250250764841	0.0010981822	0.4035964036	-	GO:0003723//RNA binding`molecular_function`Binding to an RNA molecule or a portion thereof. [GOC:jl, GOC:mah]	K07575//MCTS, TMA20`malignant T-cell-amplified sequence	-	-	XP_027321008.1//malignant T-cell-amplified sequence 1`[Anas platyrhynchos]	PF17832.4//Pre-PUA`Pre-PUA-like domain;PF01472.23//PUA`PUA domain	-	tr|U3IQK7|U3IQK7_ANAPP//Malignant T-cell-amplified sequence {ECO:0000256|PIRNR:PIRNR005067} OS=Anas platyrhynchos platyrhynchos (Northern mallard) PE=3;tr|A0A493TRP3|A0A493TRP3_ANAPP//Malignant T-cell-amplified sequence {ECO:0000256|PIRNR:PIRNR005067} OS=Anas platyrhynchos platyrhynchos (Northern mallard) PE=3
ENSAPLG00000011039	ENSAPLG00000011039;RI:chr10:19109961:19110012-19110124:19110867:+	ENSAPLT00000047673,ENSAPLT00000011501	ENSAPLT00000023052,ENSAPLT00000011501,ENSAPLT00000047673	0.5962818553334623	0.6168895304983909	0.6372603613450274	0.5735772115047529	0.6483938934063684	0.6637500005102398	0.011763119399999999	0.2717282717	XIAP	GO:0005737//cytoplasm`cellular_component`The contents of a cell excluding the plasma membrane and nucleus, but including other subcellular structures. [ISBN:0198547684];GO:0090263//positive regulation of canonical Wnt signaling pathway`biological_process`Any process that increases the rate, frequency, or extent of the Wnt signaling pathway through beta-catenin, the series of molecular signals ini…	K04725//XIAP, BIRC4`E3 ubiquitin-protein ligase XIAP [EC:2.3.2.27]	ko01524//Platinum drug resistance`Human Diseases`Drug resistance: antineoplastic;ko04064//NF-kappa B signaling pathway`Environmental Information Processing`Signal transduction;ko04120//Ubiquitin mediated proteolysis`Genetic Information Processing`Folding, sorting and degradation;ko04210//Apoptosis`Cellular Processes`Cell growth and death;ko04215//Apoptosis - multiple species`Cellular Processes`Ce…	-	XP_005022182.3//E3 ubiquitin-protein ligase XIAP isoform X1`[Anas platyrhynchos]	PF00653.24//BIR`Inhibitor of Apoptosis domain;PF13920.9//zf-C3HC4_3`Zinc finger, C3HC4 type (RING finger);PF14447.9//Prok-RING_4`Prokaryotic RING finger family 4	-	tr|U3IU60|U3IU60_ANAPP//X-linked inhibitor of apoptosis {ECO:0000313|Ensembl:ENSAPLP00000010783} OS=Anas platyrhynchos platyrhynchos (Northern mallard) Name=XIAP {ECO:0000313|Ensembl:ENSAPLP00000010783} PE=3;tr|A0A493SUH9|A0A493SUH9_ANAPP//X-linked inhibitor of apoptosis {ECO:0000313|Ensembl:ENSAPLP00000017153} OS=Anas platyrhynchos platyrhynchos (Northern mallard) Name=XIAP {ECO:0000313|Ensembl:…
ENSAPLG00000015880	ENSAPLG00000015880;RI:chr10:13258646:13258785-13259284:13259440:-	ENSAPLT00000024348	ENSAPLT00000024348,ENSAPLT00000016562,ENSAPLG00000015880.t1,ENSAPLT00000048119,ENSAPLT00000048335	0.006691961896023563	0.001794769993888055	0.0036577920151026257	0.006617116718381945	0.0027543312056706694	0.006446452148548929	0.0012244587	0.40059940060000004	HMGB3	GO:0016021//integral component of membrane`cellular_component`The component of a membrane consisting of the gene products and protein complexes having at least some part of their peptide sequence embedded in the hydrophobic region of the membrane. [GOC:dos, GOC:go_curators];GO:0005634//nucleus`cellular_component`A membrane-bounded organelle of eukaryotic cells in which chromosomes are housed and …	K11296//HMGB3`high mobility group protein B3	-	-	XP_030353966.1//high mobility group protein B3 isoform X1`[Strigops habroptila];BAA03260.1//HMG-1`[Gallus gallus];RMB98373.1//hypothetical protein DUI87_25279`[Hirundo rustica rustica];NP_990626.3//high mobility group protein B3`[Gallus gallus]	PF09011.13//HMG_box_2`HMG-box domain;PF00505.22//HMG_box`HMG (high mobility group) box	HMG//http://bioinfo.life.hust.edu.cn/AnimalTFDB#!/tf_detail?species=Anas_platyrhynchos&family=HMG	tr|A0A493SSG3|A0A493SSG3_ANAPP//High mobility group box 3 {ECO:0000313|Ensembl:ENSAPLP00000016440} OS=Anas platyrhynchos platyrhynchos (Northern mallard) Name=HMGB3 {ECO:0000313|Ensembl:ENSAPLP00000016440} PE=3;tr|A0A493TD22|A0A493TD22_ANAPP//High mobility group box 3 {ECO:0000313|Ensembl:ENSAPLP00000023779} OS=Anas platyrhynchos platyrhynchos (Northern mallard) Name=HMGB3 {ECO:0000313|Ensembl:EN…
ENSAPLG00000015581	ENSAPLG00000015581;RI:chr11:9444539:9444612-9445033:9446466:+	ENSAPLG00000015581.t2	ENSAPLG00000015581.t2,ENSAPLG00000015581.t1	0.9511934521839929	0.9726749651066738	0.944213140211986	0.9644106257680308	0.9414724907396519	0.9369243877063336	-0.0084246844	0.2902097902	NPTN	GO:0006874//cellular calcium ion homeostasis`biological_process`Any process involved in the maintenance of an internal steady state of calcium ions at the level of a cell. [GOC:ceb, GOC:mah];GO:0016021//integral component of membrane`cellular_component`The component of a membrane consisting of the gene products and protein complexes having at least some part of their peptide sequence embedded in …	K22653//NPTN`neuroplastin	-	-	XP_038040794.1//neuroplastin isoform X1`[Anas platyrhynchos];XP_013049546.1//PREDICTED: neuroplastin`[Anser cygnoides domesticus];XP_038040796.1//neuroplastin isoform X2`[Anas platyrhynchos]	PF00047.28//ig`Immunoglobulin domain;PF13927.9//Ig_3`Immunoglobulin domain;PF07679.19//I-set`Immunoglobulin I-set domain	-	tr|A0A493TNM2|A0A493TNM2_ANAPP//Neuroplastin {ECO:0000313|Ensembl:ENSAPLP00000027476} OS=Anas platyrhynchos platyrhynchos (Northern mallard) Name=NPTN {ECO:0000313|Ensembl:ENSAPLP00000027476} PE=4;tr|U3J7I3|U3J7I3_ANAPP//Neuroplastin {ECO:0000313|Ensembl:ENSAPLP00000015460} OS=Anas platyrhynchos platyrhynchos (Northern mallard) Name=NPTN {ECO:0000313|Ensembl:ENSAPLP00000015460} PE=4;tr|A0A493TZ32…
ENSAPLG00000026073	ENSAPLG00000026073;RI:chr12:10010093:10010751-10010897:10011808:-	ENSAPLT00000026614	ENSAPLT00000026614,ENSAPLG00000026073.t1	0.8960296548854296	0.8716954621168336	0.8862157214001019	0.8826173210408496	0.8331437582663547	0.8379100355975215	-0.0334232412	0.12137862140000001	GINS3	GO:0006260//DNA replication`biological_process`The cellular metabolic process in which a cell duplicates one or more molecules of DNA. DNA replication begins when specific sequences, known as origins of replication, are recognized and bound by initiation proteins, and ends when the original DNA molecule has been completely duplicated and the copies topologically separated. The unit of replication…	K10734//GINS3`GINS complex subunit 3	-	-	XP_032051729.1//DNA replication complex GINS protein PSF3`[Aythya fuligula]	PF05916.14//Sld5`GINS complex protein	-	tr|A0A7K7KL61|A0A7K7KL61_9AVES//DNA replication complex GINS protein PSF3 {ECO:0000256|RuleBase:RU367161} Fragment OS=Asarcornis scutulata ORFNames=ASASCU_R11083 {ECO:0000313|EMBL:NWZ18789.1} PE=3
ENSAPLG00000008854	ENSAPLG00000008854;RI:chr12:9591184:9591195-9591253:9591323:+	ENSAPLT00000027940,ENSAPLT00000046781	ENSAPLT00000009210,ENSAPLT00000046781,ENSAPLT00000027940	0.9143599342934636	0.8590986187340759	0.8976372937271981	0.9463490087691416	0.8632326610512557	0.8795919094504554	0.006025910799999999	0.3286713287	-	GO:0051382//kinetochore assembly`biological_process`The aggregation, arrangement and bonding together of a set of components to form the kinetochore, a multisubunit complex that is located at the centromeric region of DNA and provides an attachment point for the spindle microtubules. [GOC:ai]	K11512//CENPT`centromere protein T	-	-	XP_038041565.1//centromere protein T isoform X1`[Anas platyrhynchos];XP_027321878.1//centromere protein T isoform X4`[Anas platyrhynchos]	PF15511.9//CENP-T_C`Centromere kinetochore component CENP-T histone fold;PF00808.26//CBFD_NFYB_HMF`Histone-like transcription factor (CBF/NF-Y) and archaeal histone;PF15630.9//CENP-S`CENP-S protein;PF16171.8//CENP-T_N`Centromere kinetochore component CENP-T N-terminus	TF_others//-	tr|A0A493SYT2|A0A493SYT2_ANAPP//Centromere protein T {ECO:0000256|ARBA:ARBA00016401} OS=Anas platyrhynchos platyrhynchos (Northern mallard) PE=3;tr|U3IMQ5|U3IMQ5_ANAPP//CENP-T_C domain-containing protein {ECO:0000259|Pfam:PF15511} OS=Anas platyrhynchos platyrhynchos (Northern mallard) PE=3;tr|A0A493SZP0|A0A493SZP0_ANAPP//Centromere protein T {ECO:0000256|ARBA:ARBA00016401} OS=Anas platyrhynchos p…
ENSAPLG00000013298	ENSAPLG00000013298;RI:chr12:9813844:9813942-9814681:9814874:+	ENSAPLG00000013298.t1,ENSAPLT00000013854	ENSAPLG00000013298.t1,ENSAPLT00000044785,ENSAPLT00000013854	0.9950158104469706	0.989678298331838	0.9940563220199214	1.0	0.987541490392456	0.9961619199732722	0.0016509932	0.39160839159999994	PSME3IP1	GO:0005634//nucleus`cellular_component`A membrane-bounded organelle of eukaryotic cells in which chromosomes are housed and replicated. In most cells, the nucleus contains all of the cell's chromosomes except the organellar chromosomes, and is the site of RNA synthesis and processing. In some species, or in specialized cell types, RNA metabolism or DNA replication may be absent. [GOC:go_curators]…	-	-	-	XP_027322512.1//LOW QUALITY PROTEIN: PSME3-interacting protein`[Anas platyrhynchos]	PF10187.12//FAM192A_Fyv6_N`FAM192A/Fyv6, N-terminal domain	-	tr|A0A6J3DP82|A0A6J3DP82_AYTFU//PSME3-interacting protein {ECO:0000313|RefSeq:XP_032051349.1, ECO:0000313|RefSeq:XP_032051351.1} OS=Aythya fuligula (Tufted duck) (Anas fuligula) ECO:0000313|RefSeq:XP_032051353.1} PE=4;tr|A0A493TDL1|A0A493TDL1_ANAPP//Proteasome activator subunit 3 interacting protein 1 {ECO:0000313|Ensembl:ENSAPLP00000023964} OS=Anas platyrhynchos platyrhynchos (Northern mallard) …
ENSAPLG00000007452	ENSAPLG00000007452;RI:chr12:19233801:19233876-19233937:19233968:+	ENSAPLT00000027115,ENSAPLT00000007763	ENSAPLT00000027115,ENSAPLT00000007763,ENSAPLT00000048432	0.9851159699520144	1.0	0.9412015780969936	1.0	1.0	1.0	0.0245608173	0.1748251748	BANP	GO:0005634//nucleus`cellular_component`A membrane-bounded organelle of eukaryotic cells in which chromosomes are housed and replicated. In most cells, the nucleus contains all of the cell's chromosomes except the organellar chromosomes, and is the site of RNA synthesis and processing. In some species, or in specialized cell types, RNA metabolism or DNA replication may be absent. [GOC:go_curators]…	-	-	-	XP_027321596.2//protein BANP isoform X1`[Anas platyrhynchos];XP_027321599.2//protein BANP isoform X3`[Anas platyrhynchos]	PF10523.12//BEN`BEN domain	-	tr|A0A493T7M9|A0A493T7M9_ANAPP//Protein BANP {ECO:0000256|ARBA:ARBA00015794} OS=Anas platyrhynchos platyrhynchos (Northern mallard) Name=BANP {ECO:0000313|Ensembl:ENSAPLP00000021919} PE=3;tr|A0A6J3DMI0|A0A6J3DMI0_AYTFU//Protein BANP {ECO:0000256|ARBA:ARBA00015794} OS=Aythya fuligula (Tufted duck) (Anas fuligula) Name=BANP {ECO:0000313|RefSeq:XP_032051799.1} PE=3;tr|A0A493TL70|A0A493TL70_ANAPP//Pr…
ENSAPLG00000014217	ENSAPLG00000014217;RI:chr12:21286001:21286098-21286848:21287246:+	ENSAPLT00000032019,ENSAPLT00000014910	ENSAPLT00000014910,ENSAPLT00000018459,ENSAPLT00000032019	0.9129544074192866	0.8653720165683563	0.891684186816946	0.9653814199268744	0.9255908116697676	0.9819890645165766	0.0676502284	0.0484515485	AP1G1	GO:0006886//intracellular protein transport`biological_process`The directed movement of proteins in a cell, including the movement of proteins between specific compartments or structures within a cell, such as organelles of a eukaryotic cell. [GOC:mah];GO:0030121//AP-1 adaptor complex`cellular_component`A heterotetrameric AP-type membrane coat adaptor complex that consists of beta1, gamma, mu1 an…	K12391//AP1G1`AP-1 complex subunit gamma-1	ko04142//Lysosome`Cellular Processes`Transport and catabolism;ko05170//Human immunodeficiency virus 1 infection`Human Diseases`Infectious disease: viral	-	XP_040427612.1//AP-1 complex subunit gamma-1 isoform X4`[Cygnus olor]	PF01602.23//Adaptin_N`Adaptin N terminal region;PF12717.10//Cnd1`non-SMC mitotic condensation complex subunit 1;PF02883.23//Alpha_adaptinC2`Adaptin C-terminal domain	-	tr|A0A8B9VI06|A0A8B9VI06_9AVES//Adaptor related protein complex 1 subunit gamma 1 {ECO:0000313|Ensembl:ENSAZOP00000021658} OS=Anas zonorhyncha (Eastern spot-billed duck) PE=4;tr|A0A8B9ZE41|A0A8B9ZE41_ANAPL//Adaptor related protein complex 1 subunit gamma 1 {ECO:0000313|Ensembl:ENSAPLP00020011952} OS=Anas platyrhynchos (Mallard) (Anas boschas) Name=AP1G1 {ECO:0000313|Ensembl:ENSAPLP00020011952} PE…
ENSAPLG00000012326	ENSAPLG00000012326;RI:chr12:21410985:21411082-21411986:21412271:+	ENSAPLG00000012326.t1	ENSAPLG00000012326.t2,ENSAPLG00000012326.t1	0.1887415901267464	0.18158162200810404	0.18399176122985095	0.12607553367751692	0.0739636904937026	0.12246510356240176	-0.07727021519999999	0.035964036	TMEM231	GO:0042733//embryonic digit morphogenesis`biological_process`The process, occurring in the embryo, by which the anatomical structures of the digit are generated and organized. A digit is one of the terminal divisions of an appendage, such as a finger or toe. [GOC:bf, GOC:jl, UBERON:0002544];GO:0036038//MKS complex`cellular_component`A protein complex that is located at the ciliary transition zone…	K19362//TMEM231`transmembrane protein 231	-	-	XP_027321966.2//transmembrane protein 231 isoform X1`[Anas platyrhynchos]	PF10149.12//TM231`Transmembrane protein 231	-	tr|U3IXX3|U3IXX3_ANAPP//Transmembrane protein 231 {ECO:0000256|ARBA:ARBA00015087} OS=Anas platyrhynchos platyrhynchos (Northern mallard) Name=TMEM231 {ECO:0000313|Ensembl:ENSAPLP00000012099} PE=3;tr|A0A6J3DPK3|A0A6J3DPK3_AYTFU//Transmembrane protein 231 {ECO:0000256|ARBA:ARBA00015087} OS=Aythya fuligula (Tufted duck) (Anas fuligula) Name=TMEM231 {ECO:0000313|RefSeq:XP_032051253.1} PE=3;tr|A0A8B9V…
ENSAPLG00000029374	ENSAPLG00000029374;RI:chr13:2426857:2426896-2426986:2427018:-	ENSAPLT00000016885	ENSAPLT00000016885,ENSAPLT00000026801	0.2259441992847076	0.2307062005157083	0.0	0.0	0.13883033120064384	0.1932993543855741	-0.0415069047	0.1058941059	-	GO:0007155//cell adhesion`biological_process`The attachment of a cell, either to another cell or to an underlying substrate such as the extracellular matrix, via cell adhesion molecules. [GOC:hb, GOC:pf];GO:0016021//integral component of membrane`cellular_component`The component of a membrane consisting of the gene products and protein complexes having at least some part of their peptide sequence…	-	-	-	XP_027323437.1//ninjurin-1 isoform X1`[Anas platyrhynchos];XP_038041851.1//ninjurin-1 isoform X2`[Anas platyrhynchos]	PF04923.15//Ninjurin`Ninjurin	-	tr|A0A493TV51|A0A493TV51_ANAPP//Ninjurin 1 {ECO:0000313|Ensembl:ENSAPLP00000029778} OS=Anas platyrhynchos platyrhynchos (Northern mallard) Name=NINJ1 {ECO:0000313|Ensembl:ENSAPLP00000029778} PE=3;tr|U3J995|U3J995_ANAPP//Ninjurin 1 {ECO:0000313|Ensembl:ENSAPLP00000016073} OS=Anas platyrhynchos platyrhynchos (Northern mallard) Name=NINJ1 {ECO:0000313|Ensembl:ENSAPLP00000016073} PE=3
ENSAPLG00000024735	ENSAPLG00000024735;RI:chr13:6618289:6618371-6618448:6618781:-	ENSAPLT00000033720	ENSAPLT00000033720,ENSAPLG00000024735.t1	0.2964553440654842	0.25098825287710275	0.17114480627313652	0.2836111962298841	0.307082109226299	0.2953450461204331	0.0558166495	0.06393606389999999	-	-	K05752//C3ORF10, HSPC300`chromosome 3 open reading frame 10	ko04810//Regulation of actin cytoskeleton`Cellular Processes`Cell motility;ko05130//Pathogenic Escherichia coli infection`Human Diseases`Infectious disease: bacterial;ko05132//Salmonella infection`Human Diseases`Infectious disease: bacterial	-	RLV99444.1//hypothetical protein DV515_00009688`[Chloebia gouldiae]	-	-	tr|A0A493T1W3|A0A493T1W3_ANAPP//Uncharacterized protein {ECO:0000313|Ensembl:ENSAPLP00000019867} OS=Anas platyrhynchos platyrhynchos (Northern mallard) PE=4
ENSAPLG00000014045	ENSAPLG00000014045;RI:chr13:14275135:14275192-14275310:14275403:-	ENSAPLT00000042257,ENSAPLT00000014636	ENSAPLT00000014636,ENSAPLT00000023263,ENSAPLT00000042257	1.0	1.0	1.0	0.9854133291153444	1.0	0.9770424852798321	-0.0125147285	0.26773226769999997	PPP4R2	GO:0019888//protein phosphatase regulator activity`molecular_function`Binds to and modulates the activity of a protein phosphatase, an enzyme which catalyzes of the removal of a phosphate group from a protein substrate molecule. [GOC:ai];GO:0030289//protein phosphatase 4 complex`cellular_component`A protein serine/threonine phosphatase complex formed by the catalytic subunit of protein phosphatas…	K15425//PPP4R2`serine/threonine-protein phosphatase 4 regulatory subunit 2	-	-	XP_032049813.1//serine/threonine-protein phosphatase 4 regulatory subunit 2`[Aythya fuligula];XP_027323822.1//LOW QUALITY PROTEIN: serine/threonine-protein phosphatase 4 regulatory subunit 2`[Anas platyrhynchos]	PF09184.14//PPP4R2`PPP4R2	-	tr|A0A493TFG9|A0A493TFG9_ANAPP//Protein phosphatase 4 regulatory subunit 2 {ECO:0000313|Ensembl:ENSAPLP00000024584} OS=Anas platyrhynchos platyrhynchos (Northern mallard) Name=PPP4R2 {ECO:0000313|Ensembl:ENSAPLP00000024584} PE=3;tr|A0A493U285|A0A493U285_ANAPP//Protein phosphatase 4 regulatory subunit 2 {ECO:0000313|Ensembl:ENSAPLP00000032149} OS=Anas platyrhynchos platyrhynchos (Northern mallard)…
ENSAPLG00000015296	ENSAPLG00000015296;RI:chr13:2137253:2137363-2137454:2137465:+	ENSAPLG00000015296.t1,ENSAPLT00000015949,ENSAPLT00000038274,ENSAPLT00000032594,ENSAPLT00000022962	ENSAPLT00000015949,ENSAPLT00000038274,ENSAPLT00000032594,ENSAPLT00000022962,ENSAPLG00000015296.t1,ENSAPLT00000041121	1.0	0.9782554338568829	1.0	1.0	0.9796635241017064	1.0	0.00046936339999999996	0.4135864136	BICD2	GO:0070840//dynein complex binding`molecular_function`Binding to a dynein complex, a protein complex that contains two or three dynein heavy chains and several light chains, and has microtubule motor activity. [GOC:bf, GOC:BHF, GOC:mah];GO:0008093//cytoskeletal anchor activity`molecular_function`The binding activity of a protein that brings together a cytoskeletal protein (either a microtubule or…	K18739//BICD`protein bicaudal D	ko03250//Viral life cycle - HIV-1`Genetic Information Processing`Information processing in viruses	-	XP_038041722.1//protein bicaudal D homolog 2 isoform X1`[Anas platyrhynchos];XP_032050225.1//protein bicaudal D homolog 2 isoform X1`[Aythya fuligula];XP_038041723.1//protein bicaudal D homolog 2 isoform X2`[Anas platyrhynchos]	PF09730.12//BicD`Microtubule-associated protein Bicaudal-D	-	tr|A0A493SWN1|A0A493SWN1_ANAPP//BICD cargo adaptor 2 {ECO:0000313|Ensembl:ENSAPLP00000018019} OS=Anas platyrhynchos platyrhynchos (Northern mallard) Name=BICD2 {ECO:0000313|Ensembl:ENSAPLP00000018019} PE=3;tr|A0A493TRU9|A0A493TRU9_ANAPP//BICD cargo adaptor 2 {ECO:0000313|Ensembl:ENSAPLP00000028597} OS=Anas platyrhynchos platyrhynchos (Northern mallard) Name=BICD2 {ECO:0000313|Ensembl:ENSAPLP00000…
ENSAPLG00000013147	ENSAPLG00000013147;RI:chr14:4992939:4993058-4993173:4993284:+	ENSAPLT00000047335,ENSAPLT00000019605	ENSAPLT00000047335,ENSAPLT00000019605,ENSAPLT00000020055	0.9808031002501952	0.9892827733214732	0.9421646449108052	0.9482231082437164	0.9290219348987252	0.9473798639528854	-0.0292085371	0.1523476523	SPDL1	GO:0043515//kinetochore binding`molecular_function`Binding to a kinetochore, a proteinaceous structure on a condensed chromosome, beside the centromere, to which the spindle fibers are attached. [GOC:jl];GO:0007094//mitotic spindle assembly checkpoint signaling`biological_process`A signal transduction process that contributes to a mitotic cell cycle spindle assembly checkpoint, that delays the me…	K26098//SPDL1`protein Spindly	-	-	XP_027324390.1//protein Spindly isoform X1`[Anas platyrhynchos];XP_027324398.1//protein Spindly isoform X2`[Anas platyrhynchos]	-	-	tr|U3J0E7|U3J0E7_ANAPP//Protein Spindly {ECO:0000256|HAMAP-Rule:MF_03041} Coiled-coil domain-containing protein 99 {ECO:0000256|HAMAP-Rule:MF_03041} Spindle apparatus coiled-coil domain-containing protein 1 {ECO:0000256|HAMAP-Rule:MF_03041} OS=Anas platyrhynchos platyrhynchos (Northern mallard) Synonyms=CCDC99 {ECO:0000256|HAMAP-Rule:MF_03041} PE=3;tr|A0A493SUF8|A0A493SUF8_ANAPP//Protein Spindly …
ENSAPLG00000013481	ENSAPLG00000013481;RI:chr14:11138267:11138295-11138395:11138501:+	ENSAPLT00000028391,ENSAPLT00000014098,ENSAPLT00000022606	ENSAPLT00000014098,ENSAPLT00000044696,ENSAPLT00000028391,ENSAPLT00000022606	0.9587111862147472	1.0	0.9726746863263216	0.9808331622163248	0.9827550397836032	1.0	0.0107341098	0.2822177822	CLINT1	GO:0005654//nucleoplasm`cellular_component`That part of the nuclear content other than the chromosomes or the nucleolus. [GOC:ma, ISBN:0124325653];GO:0005794//Golgi apparatus`cellular_component`A membrane-bound cytoplasmic organelle of the endomembrane system that further processes the core oligosaccharides (e.g. N-glycans) added to proteins in the endoplasmic reticulum and packages them into mem…	K24721//CLINT1, EPN4`clathrin interactor 1	-	-	XP_027324400.1//clathrin interactor 1 isoform X1`[Anas platyrhynchos]	PF01417.23//ENTH`ENTH domain	-	tr|A0A493TBL4|A0A493TBL4_ANAPP//Clathrin interactor 1 {ECO:0000313|Ensembl:ENSAPLP00000023277} OS=Anas platyrhynchos platyrhynchos (Northern mallard) Name=CLINT1 {ECO:0000313|Ensembl:ENSAPLP00000023277} PE=4;tr|U3J1H1|U3J1H1_ANAPP//Clathrin interactor 1 {ECO:0000313|Ensembl:ENSAPLP00000013348} OS=Anas platyrhynchos platyrhynchos (Northern mallard) Name=CLINT1 {ECO:0000313|Ensembl:ENSAPLP000000133…
ENSAPLG00000014846	ENSAPLG00000014846;RI:chr14:16193377:16193402-16194157:16194237:-	ENSAPLT00000020680	ENSAPLT00000015468,ENSAPLT00000020680	0.0012735516771880313	0.0071211066936963325	0.0038360436685026963	0.002333245669614897	0.000643587729655502	0.0007799274268998704	-0.0028246471	0.3661338661	UBE2B	GO:0016021//integral component of membrane`cellular_component`The component of a membrane consisting of the gene products and protein complexes having at least some part of their peptide sequence embedded in the hydrophobic region of the membrane. [GOC:dos, GOC:go_curators];GO:0016740//transferase activity`molecular_function`Catalysis of the transfer of a group, e.g. a methyl group, glycosyl grou…	K10574//UBE2B, RAD6B`ubiquitin-conjugating enzyme E2 B [EC:2.3.2.23]	ko04120//Ubiquitin mediated proteolysis`Genetic Information Processing`Folding, sorting and degradation	-	XP_025918924.1//ubiquitin-conjugating enzyme E2 B isoform X1`[Apteryx rowi];XP_028631707.1//ubiquitin-conjugating enzyme E2 B isoform X1`[Grammomys surdaster]	PF00179.29//UQ_con`Ubiquitin-conjugating enzyme	-	tr|A0A493T6S3|A0A493T6S3_ANAPP//Ubiquitin conjugating enzyme E2 B {ECO:0000313|Ensembl:ENSAPLP00000021614} OS=Anas platyrhynchos platyrhynchos (Northern mallard) Name=UBE2B {ECO:0000313|Ensembl:ENSAPLP00000021614} PE=3;tr|U3J5A8|U3J5A8_ANAPP//Ubiquitin conjugating enzyme E2 B {ECO:0000313|Ensembl:ENSAPLP00000014685} OS=Anas platyrhynchos platyrhynchos (Northern mallard) Name=UBE2B {ECO:0000313|En…
ENSAPLG00000016062	ENSAPLG00000016062;RI:chr15:4843200:4843362-4843450:4843803:-	ENSAPLT00000033447	ENSAPLT00000016780,ENSAPLT00000033447	0.9846371400004122	0.9949790692697345	0.99253486338137	0.9956436365684124	0.9953551711331096	0.9953588957984868	0.0047355436	0.3351648352	EIF3B	GO:0005852//eukaryotic translation initiation factor 3 complex`cellular_component`A complex of several polypeptides that plays at least two important roles in protein synthesis: First, eIF3 binds to the 40S ribosome and facilitates loading of the Met-tRNA/eIF2.GTP ternary complex to form the 43S preinitiation complex. Subsequently, eIF3 apparently assists eIF4 in recruiting mRNAs to the 43S compl…	K03253//EIF3B`translation initiation factor 3 subunit B	-	-	XP_038042965.1//eukaryotic translation initiation factor 3 subunit B`[Anas platyrhynchos]	PF00076.25//RRM_1`RNA recognition motif. (a.k.a. RRM, RBD, or RNP domain);PF08662.14//eIF2A`Eukaryotic translation initiation factor eIF2A	-	tr|A0A8B9TCT2|A0A8B9TCT2_ANAPL//Eukaryotic translation initiation factor 3 subunit B {ECO:0000313|Ensembl:ENSAPLP00020019476} OS=Anas platyrhynchos (Mallard) (Anas boschas) PE=4;tr|U3J8Z3|U3J8Z3_ANAPP//Eukaryotic translation initiation factor 3 subunit B {ECO:0000256|HAMAP-Rule:MF_03001, ECO:0000256|PIRNR:PIRNR036424} Short=eIF3b {ECO:0000256|HAMAP-Rule:MF_03001, ECO:0000256|PIRNR:PIRNR036424} Eu…
ENSAPLG00000014154	ENSAPLG00000014154;RI:chr15:17523459:17523566-17523720:17524050:-	ENSAPLT00000014778	ENSAPLT00000027658,ENSAPLT00000014778	0.97431398864353	1.0	0.948354854223286	0.9763404470612008	0.9727067198915784	0.9549099336715012	-0.0062372474	0.32717282719999996	ERCC4	GO:0004518//nuclease activity`molecular_function`Catalysis of the hydrolysis of ester linkages within nucleic acids. [ISBN:0198547684];GO:0006259//DNA metabolic process`biological_process`Any cellular metabolic process involving deoxyribonucleic acid. This is one of the two main types of nucleic acid, consisting of a long, unbranched macromolecule formed from one, or more commonly, two, strands o…	K10848//ERCC4, XPF`DNA excision repair protein ERCC-4 [EC:3.1.-.-]	ko03420//Nucleotide excision repair`Genetic Information Processing`Replication and repair;ko03460//Fanconi anemia pathway`Genetic Information Processing`Replication and repair	-	XP_005028698.3//DNA repair endonuclease XPF`[Anas platyrhynchos]	PF02732.18//ERCC4`ERCC4 domain	-	tr|A0A8B9ZGE2|A0A8B9ZGE2_ANAPL//DNA repair endonuclease XPF {ECO:0000313|Ensembl:ENSAPLP00020015699} OS=Anas platyrhynchos (Mallard) (Anas boschas) Name=LOC101794451 {ECO:0000313|Ensembl:ENSAPLP00020015699} PE=4;tr|A0A493TZY4|A0A493TZY4_ANAPP//ERCC excision repair 4, endonuclease catalytic subunit {ECO:0000313|Ensembl:ENSAPLP00000031140} OS=Anas platyrhynchos platyrhynchos (Northern mallard) Name…
ENSAPLG00000008455	ENSAPLG00000008455;RI:chr15:1468403:1468561-1468746:1468835:+	ENSAPLT00000026201	ENSAPLT00000008826,ENSAPLT00000026201	0.8377039759427228	0.8323714626687725	0.8388237195337215	0.8272196996791066	0.830864276438231	0.8373928625023506	-0.0044741065	0.3396603397	RPS2	GO:0003735//structural constituent of ribosome`molecular_function`The action of a molecule that contributes to the structural integrity of the ribosome. [GOC:mah];GO:0005829//cytosol`cellular_component`The part of the cytoplasm that does not contain organelles but which does contain other particulate matter, such as protein complexes. [GOC:hjd, GOC:jl];GO:0006412//translation`biological_process`T…	K02981//RP-S2e, RPS2`small subunit ribosomal protein S2e	ko03010//Ribosome`Genetic Information Processing`Translation;ko05171//Coronavirus disease - COVID-19`Human Diseases`Infectious disease: viral	-	XP_009327653.1//PREDICTED: 40S ribosomal protein S2`[Pygoscelis adeliae];XP_017678600.1//PREDICTED: 40S ribosomal protein S2`[Lepidothrix coronata]	PF00333.23//Ribosomal_S5`Ribosomal protein S5, N-terminal domain;PF03719.18//Ribosomal_S5_C`Ribosomal protein S5, C-terminal domain	-	tr|A0A8C0AUU9|A0A8C0AUU9_9AVES//Uncharacterized protein {ECO:0000313|Ensembl:ENSBJAP00000007460} OS=Buteo japonicus PE=4;tr|A0A7K7L7E6|A0A7K7L7E6_9AVES//40S ribosomal protein S2 {ECO:0000256|ARBA:ARBA00017387} Fragment OS=Asarcornis scutulata ORFNames=ASASCU_R13277 {ECO:0000313|EMBL:NWZ26249.1} PE=3
ENSAPLG00000014210	ENSAPLG00000014210;RI:chr15:11570209:11570306-11573132:11573491:+	ENSAPLT00000042871	ENSAPLT00000042871,ENSAPLT00000014828	0.037841224034282236	0.07080575895684127	0.044792682708969765	0.02448682808316433	0.025684479048911368	0.04118294442850475	-0.020695138000000002	0.2017982018	DNAJA3	GO:0031072//heat shock protein binding`molecular_function`Binding to a heat shock protein, a protein synthesized or activated in response to heat shock. [GOC:mah, GOC:vw];GO:0046872//metal ion binding`molecular_function`Binding to a metal ion. [GOC:ai];GO:0006457//protein folding`biological_process`The process of assisting in the covalent and noncovalent assembly of single chain polypeptides or m…	K09504//DNAJA3`DnaJ homolog subfamily A member 3	ko05203//Viral carcinogenesis`Human Diseases`Cancer: overview	-	EOA94648.1//DnaJ-like protein subfamily A member 3, mitochondrial, partial`[Anas platyrhynchos];XP_027324589.1//dnaJ homolog subfamily A member 3, mitochondrial isoform X2`[Anas platyrhynchos]	PF01556.21//DnaJ_C`DnaJ C terminal domain;PF00684.22//DnaJ_CXXCXGXG`DnaJ central domain	-	tr|U3J3I0|U3J3I0_ANAPP//DnaJ heat shock protein family (Hsp40) member A3 {ECO:0000313|Ensembl:ENSAPLP00000014057} OS=Anas platyrhynchos platyrhynchos (Northern mallard) Name=DNAJA3 {ECO:0000313|Ensembl:ENSAPLP00000014057} PE=4;tr|A0A493T4A9|A0A493T4A9_ANAPP//DnaJ heat shock protein family (Hsp40) member A3 {ECO:0000313|Ensembl:ENSAPLP00000020764} OS=Anas platyrhynchos platyrhynchos (Northern mall…
ENSAPLG00000003494	ENSAPLG00000003494;RI:chr16:4940464:4940545-4940959:4941099:+	ENSAPLT00000023502	ENSAPLT00000023502,ENSAPLT00000003594	0.5520201145315706	0.8289501447726337	0.8309415912696794	0.9059994748841788	0.8931254231789634	0.8129267629175769	0.1333799368	0.011988012	UFD1	GO:0039536//negative regulation of RIG-I signaling pathway`biological_process`Any process that stops, prevents, or reduces the frequency, rate or extent of the series of molecular signals generated as a consequence of the cytoplasmic pattern recognition receptor (PRR) RIG-1 (also known as DDX58) binding to viral RNA. [GOC:bf, GOC:jl];GO:0034098//VCP-NPL4-UFD1 AAA ATPase complex`cellular_component…	K14016//UFD1`ubiquitin fusion degradation protein 1	ko04141//Protein processing in endoplasmic reticulum`Genetic Information Processing`Folding, sorting and degradation	-	XP_027325433.1//ubiquitin recognition factor in ER-associated degradation protein 1 isoform X1`[Anas platyrhynchos]	PF03152.17//UFD1`Ubiquitin fusion degradation protein UFD1	-	tr|A0A8B9VC56|A0A8B9VC56_9AVES//Ubiquitin recognition factor in ER associated degradation 1 {ECO:0000313|Ensembl:ENSAZOP00000020191} OS=Anas zonorhyncha (Eastern spot-billed duck) PE=4;tr|A0A493T083|A0A493T083_ANAPP//Ubiquitin recognition factor in ER associated degradation 1 {ECO:0000313|Ensembl:ENSAPLP00000019196} OS=Anas platyrhynchos platyrhynchos (Northern mallard) Name=UFD1 {ECO:0000313|Ens…
ENSAPLG00000016400	ENSAPLG00000016400;RI:chr18:216281:216381-216463:216761:+	ENSAPLT00000039030,ENSAPLT00000017119	ENSAPLT00000017119,ENSAPLT00000043040,ENSAPLT00000039030	0.9990759663772112	1.0	1.0	0.9995274576491286	0.9993575445724284	1.0	-6.36547e-05	0.43256743259999997	FBXW5	GO:0016567//protein ubiquitination`biological_process`The process in which one or more ubiquitin groups are added to a protein. [GOC:ai];GO:0019005//SCF ubiquitin ligase complex`cellular_component`A ubiquitin ligase complex in which a cullin from the Cul1 subfamily and a RING domain protein form the catalytic core; substrate specificity is conferred by a Skp1 adaptor and an F-box protein. SCF com…	K10263//FBXW5`F-box and WD-40 domain protein 5	-	-	XP_027326846.1//F-box/WD repeat-containing protein 5`[Anas platyrhynchos]	PF00646.36//F-box`F-box domain;PF12937.10//F-box-like`F-box-like;PF00400.35//WD40`WD domain, G-beta repeat	-	tr|A0A493TWP4|A0A493TWP4_ANAPP//F-box and WD repeat domain containing 5 {ECO:0000313|Ensembl:ENSAPLP00000029990} OS=Anas platyrhynchos platyrhynchos (Northern mallard) Name=FBXW5 {ECO:0000313|Ensembl:ENSAPLP00000029990} PE=4;tr|U3J9X5|U3J9X5_ANAPP//F-box and WD repeat domain containing 5 {ECO:0000313|Ensembl:ENSAPLP00000016303} OS=Anas platyrhynchos platyrhynchos (Northern mallard) Name=FBXW5 {EC…
ENSAPLG00000004884	ENSAPLG00000004884;RI:chr18:1259647:1259708-1260384:1260485:-	ENSAPLT00000032278	ENSAPLG00000004884.t1,ENSAPLT00000029677,ENSAPLT00000005115,ENSAPLT00000032278	0.0	0.0	0.011097605223673849	0.0	0.0	0.0	-0.0036992017	0.3621378621	RGS3	GO:0005634//nucleus`cellular_component`A membrane-bounded organelle of eukaryotic cells in which chromosomes are housed and replicated. In most cells, the nucleus contains all of the cell's chromosomes except the organellar chromosomes, and is the site of RNA synthesis and processing. In some species, or in specialized cell types, RNA metabolism or DNA replication may be absent. [GOC:go_curators]…	K07524//RGS3`regulator of G-protein signalling 3	ko04360//Axon guidance`Organismal Systems`Development and regeneration	-	XP_027665174.1//regulator of G-protein signaling 3-like`[Falco cherrug];XP_021130027.3//regulator of G-protein signaling 3 isoform X4`[Anas platyrhynchos];XP_005022396.3//regulator of G-protein signaling 3 isoform X3`[Anas platyrhynchos];XP_027326587.1//regulator of G-protein signaling 3 isoform X6`[Anas platyrhynchos]	PF00595.27//PDZ`PDZ domain;PF00615.22//RGS`Regulator of G protein signaling domain	-	tr|A0A493TT16|A0A493TT16_ANAPP//Regulator of G protein signaling 3 {ECO:0000313|Ensembl:ENSAPLP00000028710} OS=Anas platyrhynchos platyrhynchos (Northern mallard) Name=RGS3 {ECO:0000313|Ensembl:ENSAPLP00000028710} PE=4;tr|A0A493SUR8|A0A493SUR8_ANAPP//Regulator of G protein signaling 3 {ECO:0000313|Ensembl:ENSAPLP00000017359} OS=Anas platyrhynchos platyrhynchos (Northern mallard) Name=RGS3 {ECO:00…
ENSAPLG00000004702	ENSAPLG00000004702;RI:chr18:8166640:8166706-8166800:8166847:-	ENSAPLT00000043067,ENSAPLT00000004860	ENSAPLT00000043067,ENSAPLT00000004860,ENSAPLT00000037309	0.9835852418998658	0.9846784302868149	0.9621822574961828	0.9794794096190046	1.0	1.0	0.016344493300000002	0.21828171829999998	TBC1D13	GO:0031267//small GTPase binding`molecular_function`Binding to a small monomeric GTPase. [GOC:mah, PMID:27218782];GO:0005829//cytosol`cellular_component`The part of the cytoplasm that does not contain organelles but which does contain other particulate matter, such as protein complexes. [GOC:hjd, GOC:jl];GO:0016020//membrane`cellular_component`A lipid bilayer along with all the proteins and prote…	K24796//TBC1D13`TBC1 domain family member 13	-	-	XP_013054093.1//PREDICTED: TBC1 domain family member 13, partial`[Anser cygnoides domesticus]	PF00566.21//RabGAP-TBC`Rab-GTPase-TBC domain	-	tr|A0A493SSB8|A0A493SSB8_ANAPP//TBC1 domain family member 13 {ECO:0000313|Ensembl:ENSAPLP00000016395} OS=Anas platyrhynchos platyrhynchos (Northern mallard) Name=TBC1D13 {ECO:0000313|Ensembl:ENSAPLP00000016395} PE=4;tr|A0A493SVV8|A0A493SVV8_ANAPP//TBC1 domain family member 13 {ECO:0000313|Ensembl:ENSAPLP00000017744} OS=Anas platyrhynchos platyrhynchos (Northern mallard) Name=TBC1D13 {ECO:0000313|…
ENSAPLG00000009203	ENSAPLG00000009203;RI:chr18:9178871:9179015-9179191:9179500:-	ENSAPLT00000009607,ENSAPLT00000026073	ENSAPLG00000009203.t1,ENSAPLT00000026073,ENSAPLT00000009607	0.0196287643130814	0.0	0.02814010314074268	0.0	0.0	0.0	-0.0159229558	0.2432567433	PSMD5	GO:0070682//proteasome regulatory particle assembly`biological_process`The aggregation, arrangement and bonding together of a mature, active proteasome regulatory particle complex. [GOC:mah, GOC:rb, PMID:19412159];GO:0008540//proteasome regulatory particle, base subcomplex`cellular_component`The subcomplex of the proteasome regulatory particle that directly associates with the proteasome core com…	K06692//PSMD5`26S proteasome non-ATPase regulatory subunit 5	-	-	EOA97047.1//26S proteasome non-ATPase regulatory subunit 5, partial`[Anas platyrhynchos]	PF10508.12//Proteasom_PSMB`Proteasome non-ATPase 26S subunit	-	tr|A0A493TS02|A0A493TS02_ANAPP//26S proteasome non-ATPase regulatory subunit 5 {ECO:0000256|ARBA:ARBA00014933} OS=Anas platyrhynchos platyrhynchos (Northern mallard) Name=PSMD5 {ECO:0000313|Ensembl:ENSAPLP00000028656} PE=3;tr|R0L9U8|R0L9U8_ANAPL//26S proteasome non-ATPase regulatory subunit 5 {ECO:0000256|ARBA:ARBA00014933} Fragment OS=Anas platyrhynchos (Mallard) (Anas boschas) ORFNames=Anapl_15…
ENSAPLG00000031249	ENSAPLG00000031249;RI:chr18:10716533:10716628-10716756:10717291:-	ENSAPLT00000018935	ENSAPLT00000018935,ENSAPLG00000031249.t1	0.7245440682207496	0.8715972255339893	0.904790888994956	0.8052445115627893	0.876959073274321	0.928911095181752	0.0367274991	0.1188811189	PPP6C	GO:0106306//protein serine/threonine phosphatase activity`molecular_function`Catalysis of the reaction: a phosphoprotein + H2O = a protein + phosphate. Together with protein kinases, these enzymes control the state of phosphorylation of cell proteins and thereby provide an important mechanism for regulating cellular activity. [ISBN:0198547684];GO:0106307//protein serine/threonine phosphatase acti…	K05754//ARPC5`actin related protein 2/3 complex, subunit 5;K15498//PPP6C`serine/threonine-protein phosphatase 6 catalytic subunit [EC:3.1.3.16]	ko04144//Endocytosis`Cellular Processes`Transport and catabolism;ko04530//Tight junction`Cellular Processes`Cellular community - eukaryotes;ko04666//Fc gamma R-mediated phagocytosis`Organismal Systems`Immune system;ko04810//Regulation of actin cytoskeleton`Cellular Processes`Cell motility;ko05100//Bacterial invasion of epithelial cells`Human Diseases`Infectious disease: bacterial;ko05130//Pathoge…	-	XP_038020869.1//actin-related protein 2/3 complex subunit 5-like protein`[Anas platyrhynchos];XP_040387302.1//serine/threonine-protein phosphatase 6 catalytic subunit isoform X1`[Cygnus olor];XP_027326861.2//serine/threonine-protein phosphatase 6 catalytic subunit`[Anas platyrhynchos];XP_035411323.1//serine/threonine-protein phosphatase 6 catalytic subunit isoform X1`[Cygnus atratus]	PF00149.31//Metallophos`Calcineurin-like phosphoesterase;PF04699.17//P16-Arc`ARP2/3 complex 16 kDa subunit (p16-Arc)	THAP//http://bioinfo.life.hust.edu.cn/AnimalTFDB#!/tf_detail?species=Takifugu_rubripes&family=THAP	tr|A0A493SUJ7|A0A493SUJ7_ANAPP//Actin-related protein 2/3 complex subunit 5 {ECO:0000256|RuleBase:RU004301} OS=Anas platyrhynchos platyrhynchos (Northern mallard) Name=PPP6C {ECO:0000313|Ensembl:ENSAPLP00000017289} PE=3;tr|A0A493TJG9|A0A493TJG9_ANAPP//Serine/threonine-protein phosphatase {ECO:0000256|RuleBase:RU004273} EC=3.1.3.16 {ECO:0000256|RuleBase:RU004273} OS=Anas platyrhynchos platyrhyncho…
ENSAPLG00000006404	ENSAPLG00000006404;RI:chr19:3381808:3381936-3382150:3382767:-	ENSAPLT00000037228	ENSAPLT00000037228,ENSAPLG00000006404.t1,ENSAPLG00000006404.t2	0.004033598909593866	0.006836517267356832	0.0	0.002572476377374201	0.0	0.0026488602443111805	-0.0018829265	0.3871128871	-	GO:0015986//ATP synthesis coupled proton transport`biological_process`The transport of protons across a membrane to generate an electrochemical gradient (proton-motive force) that powers ATP synthesis. [ISBN:0716731363]	K02138//ATPeF0D, ATP5H, ATP7`F-type H+-transporting ATPase subunit d	ko00190//Oxidative phosphorylation`Metabolism`Energy metabolism;ko01100//Metabolic pathways`Metabolism`Global and overview maps;ko04714//Thermogenesis`Organismal Systems`Environmental adaptation;ko05010//Alzheimer disease`Human Diseases`Neurodegenerative disease;ko05012//Parkinson disease`Human Diseases`Neurodegenerative disease;ko05014//Amyotrophic lateral sclerosis`Human Diseases`Neurodegenerat…	-	EOB06885.1//ATP synthase subunit d, mitochondrial, partial`[Anas platyrhynchos];XP_027327180.1//ATP synthase subunit d, mitochondrial`[Anas platyrhynchos];KAH0629477.1//hypothetical protein JD844_011559`[Phrynosoma platyrhinos]	PF05873.15//Mt_ATP-synt_D`ATP synthase D chain, mitochondrial (ATP5H)	-	tr|A0A493TLS9|A0A493TLS9_ANAPP//ATP synthase subunit d, mitochondrial {ECO:0000256|ARBA:ARBA00021688} OS=Anas platyrhynchos platyrhynchos (Northern mallard) PE=3;tr|U3IFI0|U3IFI0_ANAPP//ATP synthase subunit d, mitochondrial {ECO:0000256|ARBA:ARBA00021688, ECO:0000256|PIRNR:PIRNR005514} OS=Anas platyrhynchos platyrhynchos (Northern mallard) PE=3
ENSAPLG00000010208	ENSAPLG00000010208;RI:chr21:8264827:8264898-8265539:8265857:+	ENSAPLG00000010208.t1	ENSAPLG00000010208.t2,ENSAPLG00000010208.t1	0.27134683951783223	0.30154971741779185	0.2594386712857957	0.13857305585040106	0.13325755555420427	0.1129156133259722	-0.1491963345	0.016983017	TCEA2	GO:0005813//centrosome`cellular_component`A structure comprised of a core structure (in most organisms, a pair of centrioles) and peripheral material from which a microtubule-based structure, such as a spindle apparatus, is organized. Centrosomes occur close to the nucleus during interphase in many eukaryotic cells, though in animal cells it changes continually during the cell-division cycle. [GO…	K03145//TFIIS`transcription elongation factor S-II	-	-	XP_027328773.1//transcription elongation factor A protein 2`[Anas platyrhynchos];XP_032054246.1//transcription elongation factor A protein 2 isoform X1`[Aythya fuligula]	PF08711.14//Med26`TFIIS helical bundle-like domain;PF07500.17//TFIIS_M`Transcription factor S-II (TFIIS), central domain;PF01096.21//TFIIS_C`Transcription factor S-II (TFIIS)	-	tr|A0A493TVS4|A0A493TVS4_ANAPP//Transcription elongation factor A2 {ECO:0000313|Ensembl:ENSAPLP00000029660} OS=Anas platyrhynchos platyrhynchos (Northern mallard) Name=TCEA2 {ECO:0000313|Ensembl:ENSAPLP00000029660} PE=4;tr|U3IRU3|U3IRU3_ANAPP//Transcription elongation factor {ECO:0000256|RuleBase:RU368078} OS=Anas platyrhynchos platyrhynchos (Northern mallard) Name=TCEA2 {ECO:0000313|Ensembl:ENSA…
ENSAPLG00000005985	ENSAPLG00000005985;RI:chr21:9005390:9005416-9005735:9005759:+	ENSAPLT00000019557	ENSAPLT00000019557,ENSAPLT00000006221,ENSAPLT00000028746	0.0	0.01982442552525709	0.0	0.014241081704133646	0.0	0.0	-0.0018611145999999999	0.39160839159999994	YTHDF1	GO:0003723//RNA binding`molecular_function`Binding to an RNA molecule or a portion thereof. [GOC:jl, GOC:mah];GO:0010494//cytoplasmic stress granule`cellular_component`A dense aggregation in the cytosol composed of proteins and RNAs that appear when the cell is under stress. [GOC:ans, PMID:17284590, PMID:17601829, PMID:17967451, PMID:20368989];GO:1990247//N6-methyladenosine-containing RNA binding…	K20102//YTHDF`YTH domain-containing family protein	-	-	XP_027328827.1//YTH domain-containing family protein 1 isoform X2`[Anas platyrhynchos];XP_027328826.1//YTH domain-containing family protein 1 isoform X1`[Anas platyrhynchos]	PF04146.18//YTH`YT521-B-like domain	-	tr|A0A6J3DRV0|A0A6J3DRV0_AYTFU//YTH domain-containing family protein 1 isoform X2 {ECO:0000313|RefSeq:XP_032054176.1} OS=Aythya fuligula (Tufted duck) (Anas fuligula) Name=YTHDF1 {ECO:0000313|RefSeq:XP_032054176.1} PE=4;tr|A0A6J3DW68|A0A6J3DW68_AYTFU//YTH domain-containing family protein 1 isoform X1 {ECO:0000313|RefSeq:XP_032054175.1} OS=Aythya fuligula (Tufted duck) (Anas fuligula) Name=YTHDF1 …
ENSAPLG00000011229	ENSAPLG00000011229;RI:chr21:14685162:14685395-14685771:14685868:+	ENSAPLT00000023799	ENSAPLT00000023799,ENSAPLT00000011720	0.16040067414890985	0.18094701012060765	0.15280547918993226	0.13811321904428586	0.2122997921769073	0.15238452783227022	0.0028814584999999997	0.3646353646	NSFL1C	-	K14012//NSFL1C, UBX1, SHP1`UBX domain-containing protein 1	ko04141//Protein processing in endoplasmic reticulum`Genetic Information Processing`Folding, sorting and degradation	-	XP_013057111.1//PREDICTED: NSFL1 cofactor p47, partial`[Anser cygnoides domesticus];XP_005025467.2//NSFL1 cofactor p47`[Anas platyrhynchos]	PF14555.9//UBA_4`UBA-like domain;PF08059.16//SEP`SEP domain;PF00789.23//UBX`UBX domain	-	tr|A0A493TH47|A0A493TH47_ANAPP//NSFL1 cofactor {ECO:0000313|Ensembl:ENSAPLP00000025013} OS=Anas platyrhynchos platyrhynchos (Northern mallard) Name=NSFL1C {ECO:0000313|Ensembl:ENSAPLP00000025013} PE=4;tr|A0A8B9UY91|A0A8B9UY91_9AVES//NSFL1 cofactor {ECO:0000313|Ensembl:ENSAZOP00000015312} OS=Anas zonorhyncha (Eastern spot-billed duck) PE=4
ENSAPLG00000004899	ENSAPLG00000004899;RI:chr22:7871435:7871700-7873444:7873838:+	ENSAPLT00000048396	ENSAPLT00000048396,ENSAPLT00000005056	0.004536259227647935	0.004643165109982389	0.004285910390992322	0.0031740963148168032	0.00299441186308235	0.003092833066283885	-0.0014013311999999999	0.39910089909999996	YBX1	GO:0051020//GTPase binding`molecular_function`Binding to a GTPase, any enzyme that catalyzes the hydrolysis of GTP. [GOC:ai];GO:0070934//CRD-mediated mRNA stabilization`biological_process`An mRNA stabilization process in which one or more RNA-binding proteins associate with a sequence in the open reading frame called the coding region instability determinant (CRD). [GOC:mah, PMID:19029303];GO:007…	K09276//YBX1, NSEP1`Y-box-binding protein 1	-	-	XP_027299053.1//Y-box-binding protein 1 isoform X2`[Anas platyrhynchos];XP_010575471.1//PREDICTED: nuclease-sensitive element-binding protein 1 isoform X2`[Haliaeetus leucocephalus]	PF00313.25//CSD`'Cold-shock' DNA-binding domain	CSD//http://bioinfo.life.hust.edu.cn/AnimalTFDB#!/tf_detail?species=Taeniopygia_guttata&family=CSD	tr|A0A493TX89|A0A493TX89_ANAPP//Y-box binding protein 1 {ECO:0000313|Ensembl:ENSAPLP00000030195} OS=Anas platyrhynchos platyrhynchos (Northern mallard) Name=YBX1 {ECO:0000313|Ensembl:ENSAPLP00000030195} PE=4;tr|U3IB18|U3IB18_ANAPP//Y-box binding protein 1 {ECO:0000313|Ensembl:ENSAPLP00000004440} OS=Anas platyrhynchos platyrhynchos (Northern mallard) Name=YBX1 {ECO:0000313|Ensembl:ENSAPLP000000044…
ENSAPLG00000014963	ENSAPLG00000014963;RI:chr23:4093601:4093775-4095617:4095682:+	ENSAPLT00000040163	ENSAPLT00000040163,ENSAPLT00000015652	0.973982783929626	0.9622706673581592	0.9900382201854516	1.0	0.9853732914554518	0.9934939065560641	0.0175251755	0.2117882118	ERLIN2	GO:0016021//integral component of membrane`cellular_component`The component of a membrane consisting of the gene products and protein complexes having at least some part of their peptide sequence embedded in the hydrophobic region of the membrane. [GOC:dos, GOC:go_curators];GO:0031625//ubiquitin protein ligase binding`molecular_function`Binding to a ubiquitin protein ligase enzyme, any of the E3 …	K23341//ERLIN`erlin	-	-	XP_032059955.1//erlin-2`[Aythya fuligula];XP_038022836.1//erlin-2`[Anas platyrhynchos]	PF01145.28//Band_7`SPFH domain / Band 7 family	-	tr|A0A493TS89|A0A493TS89_ANAPP//ER lipid raft associated 2 {ECO:0000313|Ensembl:ENSAPLP00000028746} OS=Anas platyrhynchos platyrhynchos (Northern mallard) Name=ERLIN2 {ECO:0000313|Ensembl:ENSAPLP00000028746} PE=3;tr|U3J5T9|U3J5T9_ANAPP//ER lipid raft associated 2 {ECO:0000313|Ensembl:ENSAPLP00000014866} OS=Anas platyrhynchos platyrhynchos (Northern mallard) Name=ERLIN2 {ECO:0000313|Ensembl:ENSAPL…
ENSAPLG00000010758	ENSAPLG00000010758;RI:chr24:3648771:3649372-3649677:3650112:+	ENSAPLT00000011215	ENSAPLT00000011215,ENSAPLT00000027539	0.021383209667261344	0.031618028992465616	0.04601394942284322	0.0	0.016957694355003536	0.042383989443589176	-0.0132245014	0.2632367632	GPN2	GO:0016787//hydrolase activity`molecular_function`Catalysis of the hydrolysis of various bonds, e.g. C-O, C-N, C-C, phosphoric anhydride bonds, etc. Hydrolase is the systematic name for any enzyme of EC class 3. [ISBN:0198506732];GO:0005525//GTP binding`molecular_function`Binding to GTP, guanosine triphosphate. [GOC:ai]	K24104//GPN`GPN-loop GTPase	-	-	XP_032058320.1//GPN-loop GTPase 2`[Aythya fuligula]	PF03029.20//ATP_bind_1`Conserved hypothetical ATP binding protein	-	tr|U3ITC8|U3ITC8_ANAPP//GPN-loop GTPase 2 {ECO:0000256|RuleBase:RU365059} OS=Anas platyrhynchos platyrhynchos (Northern mallard) Name=GPN2 {ECO:0000313|Ensembl:ENSAPLP00000010501} PE=3
ENSAPLG00000014900	ENSAPLG00000014900;RI:chr24:4351650:4351745-4351839:4351886:+	ENSAPLT00000044455	ENSAPLT00000044455,ENSAPLT00000015585	0.9097671584863296	0.8794158440459623	0.8895151102149534	0.9106700494884284	0.897780910737405	0.8778116843510542	0.0025215106	0.3791208791	SF3A3	GO:0016607//nuclear speck`cellular_component`A discrete extra-nucleolar subnuclear domain, 20-50 in number, in which splicing factors are seen to be localized by immunofluorescence microscopy. [http://www.cellnucleus.com/];GO:0071013//catalytic step 2 spliceosome`cellular_component`A spliceosomal complex that contains three snRNPs, including U5, bound to a splicing intermediate in which the first…	K12827//SF3A3, SAP61, PRP9`splicing factor 3A subunit 3	ko03040//Spliceosome`Genetic Information Processing`Transcription	-	XP_027299746.1//splicing factor 3A subunit 3`[Anas platyrhynchos]	PF12108.11//SF3a60_bindingd`Splicing factor SF3a60 binding domain;PF16837.8//SF3A3`Pre-mRNA-splicing factor SF3A3, of SF3a complex, Prp9;PF13297.9//SDE2_2C`Replication stress response SDE2 C-terminal;PF11931.11//SF3a60_Prp9_C`SF3a60/Prp9 C-terminal	-	tr|A0A493TKR2|A0A493TKR2_ANAPP//Splicing factor 3a subunit 3 {ECO:0000313|Ensembl:ENSAPLP00000026210} OS=Anas platyrhynchos platyrhynchos (Northern mallard) Name=SF3A3 {ECO:0000313|Ensembl:ENSAPLP00000026210} PE=3;tr|A0A8B9VRM6|A0A8B9VRM6_9AVES//Splicing factor 3a subunit 3 {ECO:0000313|Ensembl:ENSAZOP00000025090} OS=Anas zonorhyncha (Eastern spot-billed duck) PE=4
ENSAPLG00000021781	ENSAPLG00000021781;RI:chr24:1805348:1805424-1805531:1806046:-	ENSAPLT00000047229	ENSAPLT00000047229,ENSAPLG00000021781.t1	0.7284256096597894	0.8054976031881161	0.7410369736522778	0.7034467963574269	0.7926692681053147	0.6923991277803654	-0.0288149981	0.1433566434	ZCCHC17	-	K06959//tex`protein Tex	-	-	XP_032058298.1//nucleolar protein of 40 kDa`[Aythya fuligula]	PF00575.26//S1`S1 RNA binding domain	-	tr|A0A8B9TFG5|A0A8B9TFG5_ANAPL//Zinc finger CCHC-type containing 17 {ECO:0000313|Ensembl:ENSAPLP00020020652} OS=Anas platyrhynchos (Mallard) (Anas boschas) PE=4
ENSAPLG00000014752	ENSAPLG00000014752;RI:chr24:6419121:6419169-6419270:6419416:-	ENSAPLT00000044203,ENSAPLT00000037567	ENSAPLT00000037567,ENSAPLT00000015434,ENSAPLT00000044203	0.10842088118559573	0.11527290061417775	0.16248580761556916	0.18997530191152254	0.18516800856467291	0.12368705186685312	0.0375502576	0.1173826174	HDAC1	GO:0008284//positive regulation of cell population proliferation`biological_process`Any process that activates or increases the rate or extent of cell proliferation. [GOC:go_curators];GO:0032041//NAD-dependent histone deacetylase activity (H3-K14 specific)`molecular_function`Catalysis of the reaction: histone H3 N6-acetyl-L-lysine (position 14) + H2O = histone H3 L-lysine (position 14) + acetate.…	K06067//HDAC1_2`histone deacetylase 1/2 [EC:3.5.1.98]	ko03082//ATP-dependent chromatin remodeling`Genetic Information Processing`Chromosome;ko03083//Polycomb repressive complex`Genetic Information Processing`Chromosome;ko04110//Cell cycle`Cellular Processes`Cell growth and death;ko04213//Longevity regulating pathway - multiple species`Organismal Systems`Aging;ko04330//Notch signaling pathway`Environmental Information Processing`Signal transduction;k…	-	XP_032058317.1//histone deacetylase 1`[Aythya fuligula];KFV84480.1//Histone deacetylase 1, partial`[Struthio camelus australis]	PF00850.22//Hist_deacetyl`Histone deacetylase domain	-	tr|A0A493T2G9|A0A493T2G9_ANAPP//Histone deacetylase 1 {ECO:0000256|PIRNR:PIRNR037913} Short=HD1 {ECO:0000256|PIRNR:PIRNR037913} EC=3.5.1.98 {ECO:0000256|PIRNR:PIRNR037913} OS=Anas platyrhynchos platyrhynchos (Northern mallard) Name=HDAC1 {ECO:0000313|Ensembl:ENSAPLP00000019850} PE=3;tr|A0A493SUQ0|A0A493SUQ0_ANAPP//Histone deacetylase 1 {ECO:0000256|PIRNR:PIRNR037913} Short=HD1 {ECO:0000256|PIRNR:…
ENSAPLG00000010667	ENSAPLG00000010667;RI:chr25:5213000:5213472-5213530:5213555:-	ENSAPLT00000048256	ENSAPLT00000011131,ENSAPLT00000048256	0.07343895249943329	0.06430242584506896	0.06531453186655325	0.061613555630513836	0.056185516019811386	0.05306353806364515	-0.0107311002	0.2657342657	HSPA8	GO:0016887//ATP hydrolysis activity`molecular_function`Catalysis of the reaction: ATP + H2O = ADP + H+ Pi. ATP hydrolysis is used in some reactions as an energy source, for example to catalyze a reaction or drive transport against a concentration gradient. [RHEA:13065];GO:0005524//ATP binding`molecular_function`Binding to ATP, adenosine 5'-triphosphate, a universally important coenzyme and enzyme…	K03283//HSPA1_6_8`heat shock 70kDa protein 1/6/8	ko03040//Spliceosome`Genetic Information Processing`Transcription;ko04010//MAPK signaling pathway`Environmental Information Processing`Signal transduction;ko04141//Protein processing in endoplasmic reticulum`Genetic Information Processing`Folding, sorting and degradation;ko04144//Endocytosis`Cellular Processes`Transport and catabolism;ko04213//Longevity regulating pathway - multiple species`Organ…	-	NP_001310129.1//heat shock cognate 71 kDa protein`[Coturnix japonica]	PF00012.23//HSP70`Hsp70 protein;PF06723.16//MreB_Mbl`MreB/Mbl protein	-	tr|A0A8B9TT73|A0A8B9TT73_ANAPL//Heat shock protein family A (Hsp70) member 8 {ECO:0000313|Ensembl:ENSAPLP00020024885} OS=Anas platyrhynchos (Mallard) (Anas boschas) Name=HSPA8 {ECO:0000313|Ensembl:ENSAPLP00020024885} PE=4;tr|U3IT45|U3IT45_ANAPP//Heat shock protein family A (Hsp70) member 8 {ECO:0000313|Ensembl:ENSAPLP00000010418} OS=Anas platyrhynchos platyrhynchos (Northern mallard) Name=HSPA8 {…
ENSAPLG00000010667	ENSAPLG00000010667;RI:chr25:5211445:5211504-5211601:5211677:-	ENSAPLT00000011131	ENSAPLT00000048256,ENSAPLT00000011131	0.9265610475005668	0.9356975741549312	0.9346854681334468	0.9383864443694862	0.9438144839801886	0.9469364619363548	0.0107311002	0.2657342657	HSPA8	GO:0016887//ATP hydrolysis activity`molecular_function`Catalysis of the reaction: ATP + H2O = ADP + H+ Pi. ATP hydrolysis is used in some reactions as an energy source, for example to catalyze a reaction or drive transport against a concentration gradient. [RHEA:13065];GO:0005524//ATP binding`molecular_function`Binding to ATP, adenosine 5'-triphosphate, a universally important coenzyme and enzyme…	K03283//HSPA1_6_8`heat shock 70kDa protein 1/6/8	ko03040//Spliceosome`Genetic Information Processing`Transcription;ko04010//MAPK signaling pathway`Environmental Information Processing`Signal transduction;ko04141//Protein processing in endoplasmic reticulum`Genetic Information Processing`Folding, sorting and degradation;ko04144//Endocytosis`Cellular Processes`Transport and catabolism;ko04213//Longevity regulating pathway - multiple species`Organ…	-	NP_001310129.1//heat shock cognate 71 kDa protein`[Coturnix japonica]	PF00012.23//HSP70`Hsp70 protein;PF06723.16//MreB_Mbl`MreB/Mbl protein	-	tr|A0A8B9TT73|A0A8B9TT73_ANAPL//Heat shock protein family A (Hsp70) member 8 {ECO:0000313|Ensembl:ENSAPLP00020024885} OS=Anas platyrhynchos (Mallard) (Anas boschas) Name=HSPA8 {ECO:0000313|Ensembl:ENSAPLP00020024885} PE=4;tr|U3IT45|U3IT45_ANAPP//Heat shock protein family A (Hsp70) member 8 {ECO:0000313|Ensembl:ENSAPLP00000010418} OS=Anas platyrhynchos platyrhynchos (Northern mallard) Name=HSPA8 {…
ENSAPLG00000004285	ENSAPLG00000004285;RI:chr25:7711768:7711898-7712753:7713016:+	ENSAPLT00000039046	ENSAPLG00000004285.t1,ENSAPLT00000039046	0.030843896225863126	0.06556423464392779	0.058538592515327885	0.023536203353157776	0.04754188979328657	0.041432354554777236	-0.0141454252	0.2572427572	ALG9	GO:0006486//protein glycosylation`biological_process`A protein modification process that results in the addition of a carbohydrate or carbohydrate derivative unit to a protein amino acid, e.g. the addition of glycan chains to proteins. [GOC:curators, GOC:pr]	K03846//ALG9`alpha-1,2-mannosyltransferase [EC:2.4.1.259 2.4.1.261]	ko00510//N-Glycan biosynthesis`Metabolism`Glycan biosynthesis and metabolism;ko00513//Various types of N-glycan biosynthesis`Metabolism`Glycan biosynthesis and metabolism;ko01100//Metabolic pathways`Metabolism`Global and overview maps	-	XP_032057825.1//alpha-1,2-mannosyltransferase ALG9 isoform X2`[Aythya fuligula];XP_038023494.1//alpha-1,2-mannosyltransferase ALG9`[Anas platyrhynchos]	PF03901.20//Glyco_transf_22`Alg9-like mannosyltransferase family	-	tr|U3I983|U3I983_ANAPP//Mannosyltransferase {ECO:0000256|RuleBase:RU363075} EC=2.4.1.- {ECO:0000256|RuleBase:RU363075} OS=Anas platyrhynchos platyrhynchos (Northern mallard) PE=3;tr|A0A493TBI5|A0A493TBI5_ANAPP//Mannosyltransferase {ECO:0000256|RuleBase:RU363075} EC=2.4.1.- {ECO:0000256|RuleBase:RU363075} OS=Anas platyrhynchos platyrhynchos (Northern mallard) PE=3;tr|A0A8B9UGG3|A0A8B9UGG3_9AVES//U…
ENSAPLG00000021735	ENSAPLG00000021735;RI:chr27:3453944:3454075-3454569:3454610:-	ENSAPLT00000042967	ENSAPLT00000042967,ENSAPLG00000021735.t1	0.18257743203580146	0.23117246285819346	0.21300788623813874	0.1972187081943952	0.1696574503970416	0.19574059980580236	-0.0213803409	0.1798201798	TNNI1	GO:0014883//transition between fast and slow fiber`biological_process`The process of conversion of fast-contracting muscle fibers to a slower character. This may involve slowing of contractile rate, slow myosin gene induction, increase in oxidative metabolic properties, altered electrophysiology and altered innervation. This process also regulates skeletal muscle adapatation. [GOC:ef, GOC:mtg_mus…	K10371//TNNI1`troponin I, slow skeletal muscle	ko04814//Motor proteins`Cellular Processes`Cell motility	-	OXB67260.1//hypothetical protein ASZ78_015901, partial`[Callipepla squamata];XP_038024245.1//troponin I, slow skeletal muscle`[Anas platyrhynchos]	PF00992.23//Troponin`Troponin	-	tr|A0A493T250|A0A493T250_ANAPP//Troponin I1, slow skeletal type {ECO:0000313|Ensembl:ENSAPLP00000019947} OS=Anas platyrhynchos platyrhynchos (Northern mallard) Name=TNNI1 {ECO:0000313|Ensembl:ENSAPLP00000019947} PE=4;tr|A0A8C3GI62|A0A8C3GI62_CAIMO//Troponin I1, slow skeletal type {ECO:0000313|Ensembl:ENSCMMP00000011424} OS=Cairina moschata domestica (Muscovy Duck (domestic type)) PE=4
ENSAPLG00000007649	ENSAPLG00000007649;RI:chr27:3810563:3810786-3810883:3811243:-	ENSAPLT00000007931,ENSAPLT00000008124	ENSAPLT00000021941,ENSAPLT00000008124,ENSAPLT00000007931	0.9967269351727568	0.975685759546954	0.9381355915228424	0.9500743835401168	0.9786028064582142	0.9934100593432782	0.0038463209999999998	0.3501498501	-	GO:0005737//cytoplasm`cellular_component`The contents of a cell excluding the plasma membrane and nucleus, but including other subcellular structures. [ISBN:0198547684];GO:0007017//microtubule-based process`biological_process`Any cellular process that depends upon or alters the microtubule cytoskeleton, that part of the cytoskeleton comprising microtubules and their associated proteins. [GOC:mah]…	K07374//TUBA`tubulin alpha	ko04145//Phagosome`Cellular Processes`Transport and catabolism;ko04210//Apoptosis`Cellular Processes`Cell growth and death;ko04530//Tight junction`Cellular Processes`Cellular community - eukaryotes;ko04540//Gap junction`Cellular Processes`Cellular community - eukaryotes;ko04814//Motor proteins`Cellular Processes`Cell motility;ko05010//Alzheimer disease`Human Diseases`Neurodegenerative disease;ko0…	-	NP_001292069.1//tubulin alpha-5 chain`[Gallus gallus];XP_009461558.1//PREDICTED: tubulin alpha-8 chain`[Nipponia nippon]	PF00091.28//Tubulin`Tubulin/FtsZ family, GTPase domain;PF03953.20//Tubulin_C`Tubulin C-terminal domain	-	tr|A0A493SXA2|A0A493SXA2_ANAPP//Tubulin alpha chain {ECO:0000256|RuleBase:RU000352} OS=Anas platyrhynchos platyrhynchos (Northern mallard) PE=3;tr|A0A6J3E832|A0A6J3E832_AYTFU//Tubulin alpha chain {ECO:0000256|RuleBase:RU000352} OS=Aythya fuligula (Tufted duck) (Anas fuligula) Name=LOC116498916 {ECO:0000313|RefSeq:XP_032059289.1} PE=3;tr|A0A8C3BJI0|A0A8C3BJI0_CAIMO//Uncharacterized protein {ECO:00…
ENSAPLG00000013428	ENSAPLG00000013428;RI:chr27:4818585:4818594-4818636:4818764:-	ENSAPLT00000014001	ENSAPLT00000014001,ENSAPLT00000040769	0.9783205924367137	0.9765479998443052	0.9694924354890592	0.9858407695565718	0.9796990700604409	0.9813230198665024	0.007500610600000001	0.3016983017	ATP5PB	GO:0005654//nucleoplasm`cellular_component`That part of the nuclear content other than the chromosomes or the nucleolus. [GOC:ma, ISBN:0124325653];GO:0042776//mitochondrial ATP synthesis coupled proton transport`biological_process`The transport of protons across a mitochondrial membrane to generate an electrochemical gradient (proton-motive force) that powers ATP synthesis. [GOC:mtg_sensu, ISBN:0…	K02127//ATPeF0B, ATP5F1, ATP4`F-type H+-transporting ATPase subunit b	ko00190//Oxidative phosphorylation`Metabolism`Energy metabolism;ko01100//Metabolic pathways`Metabolism`Global and overview maps;ko04714//Thermogenesis`Organismal Systems`Environmental adaptation;ko05010//Alzheimer disease`Human Diseases`Neurodegenerative disease;ko05012//Parkinson disease`Human Diseases`Neurodegenerative disease;ko05014//Amyotrophic lateral sclerosis`Human Diseases`Neurodegenerat…	-	EOB05614.1//ATP synthase subunit b, mitochondrial, partial`[Anas platyrhynchos];XP_027300588.1//ATP synthase F(0) complex subunit B1, mitochondrial`[Anas platyrhynchos]	PF05405.17//Mt_ATP-synt_B`Mitochondrial ATP synthase B chain precursor (ATP-synt_B)	-	tr|U3J175|U3J175_ANAPP//ATP synthase subunit b {ECO:0000256|RuleBase:RU368017} OS=Anas platyrhynchos platyrhynchos (Northern mallard) Name=ATP5PB {ECO:0000313|Ensembl:ENSAPLP00000013252} PE=3;tr|A0A493TDI5|A0A493TDI5_ANAPP//ATP synthase subunit b {ECO:0000256|RuleBase:RU368017} OS=Anas platyrhynchos platyrhynchos (Northern mallard) Name=ATP5PB {ECO:0000313|Ensembl:ENSAPLP00000023939} PE=3
ENSAPLG00000008102	ENSAPLG00000008102;RI:chr28:2827354:2827472-2827536:2827564:-	ENSAPLT00000008458	ENSAPLT00000027229,ENSAPLT00000008458	0.1167478507117289	0.10055057893759634	0.13624574438867232	0.08329975959798441	0.08840127393399845	0.11044035725879964	-0.023800927700000002	0.16383616380000002	SMARCE1	GO:0003677//DNA binding`molecular_function`Any molecular function by which a gene product interacts selectively and non-covalently with DNA (deoxyribonucleic acid). [GOC:dph, GOC:jl, GOC:tb, GOC:vw];GO:0016514//SWI/SNF complex`cellular_component`A SWI/SNF-type complex that contains 8 to 14 proteins, including both conserved (core) and nonconserved components; contains the ATPase product of the ye…	K11651//SMARCE1`SWI/SNF-related matrix-associated actin-dependent regulator of chromatin subfamily E member 1	ko03082//ATP-dependent chromatin remodeling`Genetic Information Processing`Chromosome;ko04714//Thermogenesis`Organismal Systems`Environmental adaptation;ko05225//Hepatocellular carcinoma`Human Diseases`Cancer: specific types	-	EOA93770.1//SWI/SNF-related matrix-associated actin-dependent regulator of chromatin subfamily E member 1, partial`[Anas platyrhynchos];XP_032058486.1//SWI/SNF-related matrix-associated actin-dependent regulator of chromatin subfamily E member 1 isoform X1`[Aythya fuligula]	PF00505.22//HMG_box`HMG (high mobility group) box;PF09011.13//HMG_box_2`HMG-box domain	HMG//http://bioinfo.life.hust.edu.cn/AnimalTFDB#!/tf_detail?species=Anas_platyrhynchos&family=HMG	tr|A0A493T4Z4|A0A493T4Z4_ANAPP//SWI/SNF related, matrix associated, actin dependent regulator of chromatin, subfamily e, member 1 {ECO:0000313|Ensembl:ENSAPLP00000020720} OS=Anas platyrhynchos platyrhynchos (Northern mallard) Name=SMARCE1 {ECO:0000313|Ensembl:ENSAPLP00000020720} PE=4;tr|U3IKM1|U3IKM1_ANAPP//SWI/SNF related, matrix associated, actin dependent regulator of chromatin, subfamily e, m…
ENSAPLG00000017873	ENSAPLG00000017873;RI:chr28:4058340:4058757-4059339:4059511:-	ENSAPLT00000017300	ENSAPLT00000017300,ENSAPLT00000046650	0.0913239652404456	0.21210360687484872	0.13757971853168754	0.025899259740023453	0.03130351785846644	0.013363769126028109	-0.123480248	0.014985015	MEOX1	GO:0005737//cytoplasm`cellular_component`The contents of a cell excluding the plasma membrane and nucleus, but including other subcellular structures. [ISBN:0198547684];GO:0005634//nucleus`cellular_component`A membrane-bounded organelle of eukaryotic cells in which chromosomes are housed and replicated. In most cells, the nucleus contains all of the cell's chromosomes except the organellar chromo…	K09322//MEOX, MOX`homeobox protein MOX	-	-	XP_005026164.1//homeobox protein MOX-1`[Anas platyrhynchos]	PF00046.32//Homeodomain`Homeodomain	Homeobox//http://bioinfo.life.hust.edu.cn/AnimalTFDB#!/tf_detail?species=Anas_platyrhynchos&family=Homeobox	tr|A0A493TQ54|A0A493TQ54_ANAPP//Mesenchyme homeobox 1 {ECO:0000313|Ensembl:ENSAPLP00000027720} OS=Anas platyrhynchos platyrhynchos (Northern mallard) Name=MEOX1 {ECO:0000313|Ensembl:ENSAPLP00000027720} PE=4;tr|A0A493SW52|A0A493SW52_ANAPP//Mesenchyme homeobox 1 {ECO:0000313|Ensembl:ENSAPLP00000017723} OS=Anas platyrhynchos platyrhynchos (Northern mallard) Name=MEOX1 {ECO:0000313|Ensembl:ENSAPLP000…
ENSAPLG00000016807	ENSAPLG00000016807;RI:chr29:4778748:4778856-4779504:4779595:-	ENSAPLT00000046413,ENSAPLT00000028598	ENSAPLT00000025687,ENSAPLT00000028598,ENSAPLT00000046413	0.14372758732988952	0.13973924649208702	0.13983703348777288	0.17007497055630375	0.1907393208650662	0.17535672134507382	0.0376223818	0.10489510490000001	CIRBP	GO:0005737//cytoplasm`cellular_component`The contents of a cell excluding the plasma membrane and nucleus, but including other subcellular structures. [ISBN:0198547684];GO:0005654//nucleoplasm`cellular_component`That part of the nuclear content other than the chromosomes or the nucleolus. [GOC:ma, ISBN:0124325653];GO:0003723//RNA binding`molecular_function`Binding to an RNA molecule or a portion …	K13195//CIRBP`cold-inducible RNA-binding protein	-	-	XP_009320636.1//PREDICTED: cold-inducible RNA-binding protein isoform X1`[Pygoscelis adeliae];XP_010016267.1//PREDICTED: cold-inducible RNA-binding protein isoform X2`[Nestor notabilis];XP_009681476.1//PREDICTED: cold-inducible RNA-binding protein isoform X2`[Struthio camelus australis]	PF00076.25//RRM_1`RNA recognition motif. (a.k.a. RRM, RBD, or RNP domain)	-	tr|A0A493SU19|A0A493SU19_ANAPP//Cold inducible RNA binding protein {ECO:0000313|Ensembl:ENSAPLP00000016998} OS=Anas platyrhynchos platyrhynchos (Northern mallard) Name=CIRBP {ECO:0000313|Ensembl:ENSAPLP00000016998} PE=4;tr|A0A493TLR2|A0A493TLR2_ANAPP//Cold inducible RNA binding protein {ECO:0000313|Ensembl:ENSAPLP00000026821} OS=Anas platyrhynchos platyrhynchos (Northern mallard) Name=CIRBP {ECO:…
ENSAPLG00000011010	ENSAPLG00000011010;RI:chr29:4261589:4261657-4262178:4263119:+	ENSAPLT00000023609	ENSAPLT00000023609,ENSAPLG00000011010.t1,ENSAPLT00000011479	0.02703861540565661	0.0431444021191821	0.019677037860488026	0.027242355028324474	0.03148128022409463	0.029293292563074155	-0.0006143759	0.4135864136	BSG	GO:0030593//neutrophil chemotaxis`biological_process`The directed movement of a neutrophil cell, the most numerous polymorphonuclear leukocyte found in the blood, in response to an external stimulus, usually an infection or wounding. [GOC:jl, ISBN:0198506732];GO:0072659//protein localization to plasma membrane`biological_process`A process in which a protein is transported to, or maintained in, a …	K06535//BSG, CD147`basigin	-	-	EOA93167.1//Basigin, partial`[Anas platyrhynchos];XP_038025219.1//basigin isoform X2`[Anas platyrhynchos];XP_038025218.1//basigin isoform X1`[Anas platyrhynchos]	PF13927.9//Ig_3`Immunoglobulin domain;PF07679.19//I-set`Immunoglobulin I-set domain;PF00047.28//ig`Immunoglobulin domain;PF13895.9//Ig_2`Immunoglobulin domain	-	tr|A0A8B9ZDE9|A0A8B9ZDE9_ANAPL//Basigin (Ok blood group) {ECO:0000313|Ensembl:ENSAPLP00020011136} OS=Anas platyrhynchos (Mallard) (Anas boschas) PE=4;tr|A0A493TJM9|A0A493TJM9_ANAPP//Basigin {ECO:0000256|ARBA:ARBA00023876} OS=Anas platyrhynchos platyrhynchos (Northern mallard) Name=BSG {ECO:0000313|Ensembl:ENSAPLP00000026092} PE=4
ENSAPLG00000005606	ENSAPLG00000005606;RI:chr29:4838134:4838175-4838269:4838274:+	ENSAPLT00000005834	ENSAPLT00000005834,ENSAPLT00000020856	0.1071732183699232	0.05921440650292554	0.049884098107683315	0.02980130297131106	0.09230609787450164	0.0	-0.031388107400000004	0.14185814189999998	DAZAP1	GO:0008266//poly(U) RNA binding`molecular_function`Binding to a sequence of uracil residues in an RNA molecule. [GOC:mah];GO:0008283//cell population proliferation`biological_process`The multiplication or reproduction of cells, resulting in the expansion of a cell population. [GOC:mah, GOC:mb];GO:0005829//cytosol`cellular_component`The part of the cytoplasm that does not contain organelles but wh…	K14411//MSI`RNA-binding protein Musashi	ko03015//mRNA surveillance pathway`Genetic Information Processing`Translation	-	XP_013055531.1//PREDICTED: DAZ-associated protein 1 isoform X1`[Anser cygnoides domesticus];XP_013055534.1//PREDICTED: DAZ-associated protein 1 isoform X4`[Anser cygnoides domesticus]	PF00076.25//RRM_1`RNA recognition motif. (a.k.a. RRM, RBD, or RNP domain);PF16367.8//RRM_7`RNA recognition motif	-	tr|A0A493TY23|A0A493TY23_ANAPP//DAZ associated protein 1 {ECO:0000313|Ensembl:ENSAPLP00000030793} OS=Anas platyrhynchos platyrhynchos (Northern mallard) Name=DAZAP1 {ECO:0000313|Ensembl:ENSAPLP00000030793} PE=4;tr|U3ID84|U3ID84_ANAPP//DAZ associated protein 1 {ECO:0000313|Ensembl:ENSAPLP00000005206} OS=Anas platyrhynchos platyrhynchos (Northern mallard) Name=DAZAP1 {ECO:0000313|Ensembl:ENSAPLP000…
