# Supplementary material for: Exploring Gene Expression and Alternative Splicing in Duck Embryonic Myoblasts via Full-Length Transcriptome Sequencing
Source: Vet Sci. 2024 Nov 27;11(12):601. doi: 10.3390/vetsci11120601 (PMC11680404; doi:10.3390/vetsci11120601)
Supplement: Supplementary file 1 [file vetsci-11-00601-s001.zip › Table S7 SE_gene.dpsi.add_info.xls]

gene_id	event_id	alternative_transcripts	total_transcripts	GM1-PSI	GM2-PSI	GM3-PSI	DM1-PSI	DM2-PSI	DM3-PSI	dpsi	diffAS-pvalue	gene_name	go	kegg	pathway	cog	nr	pfam	tf	uniprot
ENSAPLG00000017723	ENSAPLG00000017723;SE:Z:7288400-7292325:7292507-7309204:-	ENSAPLT00000040257,ENSAPLT00000043029	ENSAPLT00000043029,ENSAPLT00000040257,ENSAPLT00000037006	1.0	1.0	1.0	0.986497899926954	1.0	1.0	-0.0045007	0.39160839159999994	ARK2N	-	-	-	-	XP_038026057.1//uncharacterized protein C18orf25 homolog isoform X2`[Anas platyrhynchos];XP_027301973.1//uncharacterized protein C18orf25 homolog isoform X1`[Anas platyrhynchos];XP_032061292.1//uncharacterized protein C18orf25 homolog isoform X3`[Aythya fuligula]	PF15303.9//RNF111_N`E3 ubiquitin-protein ligase Arkadia N-terminus	-	tr|A0A493TS25|A0A493TS25_ANAPP//Chromosome 18 open reading frame 25 {ECO:0000313|Ensembl:ENSAPLP00000028681} OS=Anas platyrhynchos platyrhynchos (Northern mallard) Name=C18orf25 {ECO:0000313|Ensembl:ENSAPLP00000028681} PE=4;tr|A0A493T8U5|A0A493T8U5_ANAPP//Chromosome 18 open reading frame 25 {ECO:0000313|Ensembl:ENSAPLP00000022118} OS=Anas platyrhynchos platyrhynchos (Northern mallard) Name=C18orf…
ENSAPLG00000010164	ENSAPLG00000010164;SE:Z:10608505-10612906:10612965-10642008:-	ENSAPLT00000019666,ENSAPLT00000010607	ENSAPLT00000010607,ENSAPLT00000029844,ENSAPLT00000019666	1.0	0.992448387875272	1.0	0.9852590367356092	0.9842843187004668	0.9846913129000764	-0.012737906499999998	0.2817182817	WDR70	GO:0019899//enzyme binding`molecular_function`Binding to an enzyme, a protein with catalytic activity. [GOC:jl]	K24752//WDR70`WD repeat-containing protein 70	-	-	XP_038026807.1//WD repeat-containing protein 70`[Anas platyrhynchos]	-	-	tr|A0A8B9VV63|A0A8B9VV63_9AVES//WD repeat domain 70 {ECO:0000313|Ensembl:ENSAZOP00000026780} OS=Anas zonorhyncha (Eastern spot-billed duck) PE=4;tr|A0A493SVW2|A0A493SVW2_ANAPP//WD repeat domain 70 {ECO:0000313|Ensembl:ENSAPLP00000017736} OS=Anas platyrhynchos platyrhynchos (Northern mallard) Name=WDR70 {ECO:0000313|Ensembl:ENSAPLP00000017736} PE=4;tr|A0A493T4R8|A0A493T4R8_ANAPP//WD repeat domain …
ENSAPLG00000028990	ENSAPLG00000028990;SE:Z:15125156-15126035:15126152-15127002:-	ENSAPLT00000028661	ENSAPLG00000028990.t1,ENSAPLT00000028661	0.17879810645561214	0.17777753474624106	0.1660283878682072	0.1993309671649112	0.15881096393109714	0.1871129234069148	0.0075502751	0.24775224780000002	SELENOP	GO:0007626//locomotory behavior`biological_process`The specific movement from place to place of an organism in response to external or internal stimuli. Locomotion of a whole organism in a manner dependent upon some combination of that organism's internal state and external conditions. [GOC:dph];GO:0008430//selenium binding`molecular_function`Binding to a selenium (Se) ion. [GOC:ai];GO:0005615//e…	K25753//SELENOP`selenoprotein P	-	-	XP_038026546.1//selenoprotein P`[Anas platyrhynchos];PKK19942.1//selenoprotein P, plasma, 1`[Columba livia]	PF04592.17//SelP_N`Selenoprotein P, N terminal region	-	tr|A0A493T899|A0A493T899_ANAPP//Selenoprotein P {ECO:0000313|Ensembl:ENSAPLP00000022076} OS=Anas platyrhynchos platyrhynchos (Northern mallard) Name=SELENOP {ECO:0000313|Ensembl:ENSAPLP00000022076} PE=4;tr|A0A2I0LR91|A0A2I0LR91_COLLI//Selenoprotein P, plasma, 1 {ECO:0000313|EMBL:PKK19942.1} OS=Columba livia (Rock dove) ORFNames=A306_00013022 {ECO:0000313|EMBL:PKK19942.1} PE=4
ENSAPLG00000013967	ENSAPLG00000013967;SE:Z:17585345-17585521:17585614-17586598:-	ENSAPLT00000014571	ENSAPLG00000013967.t1,ENSAPLT00000014571,ENSAPLT00000045030	0.09027281491270764	0.019768991006466726	0.044576897623241664	0.03608118392826112	0.056766644390714875	0.01848668725705905	-0.0144280627	0.24525474530000002	MOCS2	-	K03635//MOCS2B, moaE`molybdopterin synthase catalytic subunit [EC:2.8.1.12]	ko00790//Folate biosynthesis`Metabolism`Metabolism of cofactors and vitamins;ko01100//Metabolic pathways`Metabolism`Global and overview maps;ko01240//Biosynthesis of cofactors`Metabolism`Global and overview maps;ko04122//Sulfur relay system`Genetic Information Processing`Folding, sorting and degradation	-	XP_038026899.1//molybdopterin synthase catalytic subunit`[Anas platyrhynchos]	PF02391.20//MoaE`MoaE protein	-	tr|A0A8B9R1V9|A0A8B9R1V9_ANAPL//Molybdopterin synthase catalytic subunit {ECO:0000313|Ensembl:ENSAPLP00020004073} OS=Anas platyrhynchos (Mallard) (Anas boschas) Name=LOC101801359 {ECO:0000313|Ensembl:ENSAPLP00020004073} PE=4;tr|A0A8B9SH21|A0A8B9SH21_ANAPL//Molybdopterin synthase catalytic subunit {ECO:0000313|Ensembl:ENSAPLP00020004088} OS=Anas platyrhynchos (Mallard) (Anas boschas) Name=LOC10180…
ENSAPLG00000010771	ENSAPLG00000010771;SE:Z:18520903-18534815:18534969-18548883:-	ENSAPLT00000039272	ENSAPLT00000039272,ENSAPLT00000034041	0.8559723164236809	0.7933956000888268	0.9320419262675984	0.9493509084140804	0.9741707647086048	0.9223978393511184	0.0881698899	0.1198801199	PLPP1	GO:0042392//sphingosine-1-phosphate phosphatase activity`molecular_function`Catalysis of the reaction: sphingosine 1-phosphate + H2O = sphingosine + phosphate. [GOC:jl, PMID:8663293];GO:0016324//apical plasma membrane`cellular_component`The region of the plasma membrane located at the apical end of the cell. [GOC:curators];GO:0016021//integral component of membrane`cellular_component`The componen…	K01080//PLPP1_2_3`phosphatidate phosphatase [EC:3.1.3.4]	ko00561//Glycerolipid metabolism`Metabolism`Lipid metabolism;ko00564//Glycerophospholipid metabolism`Metabolism`Lipid metabolism;ko00565//Ether lipid metabolism`Metabolism`Lipid metabolism;ko00600//Sphingolipid metabolism`Metabolism`Lipid metabolism;ko01100//Metabolic pathways`Metabolism`Global and overview maps;ko04072//Phospholipase D signaling pathway`Environmental Information Processing`Signa…	-	EOB01132.1//Lipid phosphate phosphohydrolase 1, partial`[Anas platyrhynchos];XP_038025878.1//phospholipid phosphatase 1 isoform X1`[Anas platyrhynchos];XP_038025879.1//phospholipid phosphatase 1 isoform X2`[Anas platyrhynchos]	PF01569.24//PAP2`PAP2 superfamily	-	tr|A0A8B9R7G4|A0A8B9R7G4_ANAPL//Phospholipid phosphatase 1 {ECO:0000313|Ensembl:ENSAPLP00020004764} OS=Anas platyrhynchos (Mallard) (Anas boschas) PE=4;tr|A0A8B9R1X2|A0A8B9R1X2_ANAPL//Phospholipid phosphatase 1 {ECO:0000313|Ensembl:ENSAPLP00020004750} OS=Anas platyrhynchos (Mallard) (Anas boschas) PE=4;tr|A0A8C3C4W1|A0A8C3C4W1_CAIMO//Phospholipid phosphatase 1 {ECO:0000313|Ensembl:ENSCMMP00000013…
ENSAPLG00000010771	ENSAPLG00000010771;SE:Z:18520903-18523676:18523827-18534815:-	ENSAPLT00000023588	ENSAPLT00000039272,ENSAPLT00000035474,ENSAPLT00000023588	0.11501448648871188	0.12265452932587885	0.0	0.14014437761888782	0.15871434843703705	0.09631757978981548	0.05250243	0.1358641359	PLPP1	GO:0042392//sphingosine-1-phosphate phosphatase activity`molecular_function`Catalysis of the reaction: sphingosine 1-phosphate + H2O = sphingosine + phosphate. [GOC:jl, PMID:8663293];GO:0016324//apical plasma membrane`cellular_component`The region of the plasma membrane located at the apical end of the cell. [GOC:curators];GO:0016021//integral component of membrane`cellular_component`The componen…	K01080//PLPP1_2_3`phosphatidate phosphatase [EC:3.1.3.4]	ko00561//Glycerolipid metabolism`Metabolism`Lipid metabolism;ko00564//Glycerophospholipid metabolism`Metabolism`Lipid metabolism;ko00565//Ether lipid metabolism`Metabolism`Lipid metabolism;ko00600//Sphingolipid metabolism`Metabolism`Lipid metabolism;ko01100//Metabolic pathways`Metabolism`Global and overview maps;ko04072//Phospholipase D signaling pathway`Environmental Information Processing`Signa…	-	EOB01132.1//Lipid phosphate phosphohydrolase 1, partial`[Anas platyrhynchos];XP_038025878.1//phospholipid phosphatase 1 isoform X1`[Anas platyrhynchos];XP_038025879.1//phospholipid phosphatase 1 isoform X2`[Anas platyrhynchos]	PF01569.24//PAP2`PAP2 superfamily	-	tr|A0A8B9R7G4|A0A8B9R7G4_ANAPL//Phospholipid phosphatase 1 {ECO:0000313|Ensembl:ENSAPLP00020004764} OS=Anas platyrhynchos (Mallard) (Anas boschas) PE=4;tr|A0A8B9R1X2|A0A8B9R1X2_ANAPL//Phospholipid phosphatase 1 {ECO:0000313|Ensembl:ENSAPLP00020004750} OS=Anas platyrhynchos (Mallard) (Anas boschas) PE=4;tr|A0A8C3C4W1|A0A8C3C4W1_CAIMO//Phospholipid phosphatase 1 {ECO:0000313|Ensembl:ENSCMMP00000013…
ENSAPLG00000008403	ENSAPLG00000008403;SE:Z:24360192-24364034:24364166-24367659:-	ENSAPLT00000008722	ENSAPLT00000029974,ENSAPLT00000008722	0.9951691326050732	0.9972593180326651	0.9965051580593716	0.9977342103626544	0.9975919381501338	0.997723354985912	0.0013719649	0.3981018981	-	GO:0032259//methylation`biological_process`The process in which a methyl group is covalently attached to a molecule. [GOC:mah];GO:0047150//betaine-homocysteine S-methyltransferase activity`molecular_function`Catalysis of the reaction: L-homocysteine + betaine = N,N-dimethylglycine + L-methionine. [EC:2.1.1.5, RHEA:22336];GO:0009086//methionine biosynthetic process`biological_process`The chemical …	K00544//BHMT`betaine-homocysteine S-methyltransferase [EC:2.1.1.5]	ko00260//Glycine, serine and threonine metabolism`Metabolism`Amino acid metabolism;ko00270//Cysteine and methionine metabolism`Metabolism`Amino acid metabolism;ko01100//Metabolic pathways`Metabolism`Global and overview maps	-	XP_032061659.1//betaine--homocysteine S-methyltransferase 1`[Aythya fuligula]	PF02574.19//S-methyl_trans`Homocysteine S-methyltransferase	-	tr|A0A6J3EEI9|A0A6J3EEI9_AYTFU//betaine--homocysteine S-methyltransferase 1 {ECO:0000313|RefSeq:XP_032061659.1} OS=Aythya fuligula (Tufted duck) (Anas fuligula) Name=LOC116500626 {ECO:0000313|RefSeq:XP_032061659.1} PE=4;tr|A0A493TH34|A0A493TH34_ANAPP//Hcy-binding domain-containing protein {ECO:0000259|PROSITE:PS50970} OS=Anas platyrhynchos platyrhynchos (Northern mallard) PE=4
ENSAPLG00000030262	ENSAPLG00000030262;SE:Z:24659496-24668011:24668088-24683622:-	ENSAPLT00000006388,ENSAPLT00000021294	ENSAPLT00000006388,ENSAPLT00000021294,ENSAPLT00000018992	0.9707338879522766	0.968218075416597	1.0	0.9432037822980656	0.9498837335460244	0.9702103722378153	-0.0252180251	0.2732267732	SCAMP1	GO:0015031//protein transport`biological_process`The directed movement of proteins into, out of or within a cell, or between cells, by means of some agent such as a transporter or pore. [GOC:ai];GO:0016021//integral component of membrane`cellular_component`The component of a membrane consisting of the gene products and protein complexes having at least some part of their peptide sequence embedded…	K19995//SCAMP`secretory carrier-associated membrane protein	-	-	NP_001264922.1//secretory carrier-associated membrane protein 1`[Gallus gallus];XP_029861689.1//secretory carrier-associated membrane protein 1 isoform X2`[Aquila chrysaetos chrysaetos]	PF04144.16//SCAMP`SCAMP family	-	tr|U3IET4|U3IET4_ANAPP//Secretory carrier-associated membrane protein {ECO:0000256|RuleBase:RU363122} Short=Secretory carrier membrane protein {ECO:0000256|RuleBase:RU363122} OS=Anas platyrhynchos platyrhynchos (Northern mallard) Name=SCAMP1 {ECO:0000313|Ensembl:ENSAPLP00000005756} PE=3;tr|A0A8B9UU23|A0A8B9UU23_9AVES//Uncharacterized protein {ECO:0000313|Ensembl:ENSAZOP00000013428} OS=Anas zonorh…
ENSAPLG00000009230	ENSAPLG00000009230;SE:Z:27028563-27030173:27030676-27035200:-	ENSAPLT00000009628	ENSAPLT00000009628,ENSAPLT00000033804	0.16391045031676274	0.043603805711253565	0.0963898506633308	0.08865836406515895	0.10001466618710564	0.0	-0.038410358799999995	0.1948051948	FCHO2	GO:0005905//clathrin-coated pit`cellular_component`A part of the endomembrane system in the form of an invagination of a membrane upon which a clathrin coat forms, and that can be converted by vesicle budding into a clathrin-coated vesicle. Coated pits form on the plasma membrane, where they are involved in receptor-mediated selective transport of many proteins and other macromolecules across the…	K20042//FCHO`F-BAR domain only protein	-	-	XP_038026951.1//F-BAR domain only protein 2 isoform X1`[Anas platyrhynchos];XP_038026954.1//F-BAR domain only protein 2 isoform X4`[Anas platyrhynchos]	PF00611.26//FCH`Fes/CIP4, and EFC/F-BAR homology domain;PF10291.12//muHD`Muniscin C-terminal mu homology domain	-	tr|A0A493TPR2|A0A493TPR2_ANAPP//F-BAR domain only protein 2 {ECO:0000256|ARBA:ARBA00018998} OS=Anas platyrhynchos platyrhynchos (Northern mallard) Name=FCHO2 {ECO:0000313|Ensembl:ENSAPLP00000027565} PE=3;tr|U3INX0|U3INX0_ANAPP//F-BAR domain only protein 2 {ECO:0000256|ARBA:ARBA00018998} OS=Anas platyrhynchos platyrhynchos (Northern mallard) Name=FCHO2 {ECO:0000313|Ensembl:ENSAPLP00000008943} PE=3
ENSAPLG00000012182	ENSAPLG00000012182;SE:Z:27732091-27732877:27732957-27734528:-	ENSAPLT00000042483	ENSAPLT00000042483,ENSAPLT00000012737	0.9511249245969556	0.8741073467343345	0.807598190438942	0.8948004492544344	0.8691937574619814	0.8719622223420341	0.0010419891	0.41058941060000004	-	-	K02234//cobW`cobalamin biosynthesis protein CobW	-	-	XP_038026398.1//COBW domain-containing protein 1`[Anas platyrhynchos]	PF02492.22//cobW`CobW/HypB/UreG, nucleotide-binding domain;PF07683.17//CobW_C`Cobalamin synthesis protein cobW C-terminal domain	-	tr|A0A493U2Y2|A0A493U2Y2_ANAPP//CobW C-terminal domain-containing protein {ECO:0000259|SMART:SM00833} OS=Anas platyrhynchos platyrhynchos (Northern mallard) PE=3;tr|U3IXM8|U3IXM8_ANAPP//CobW C-terminal domain-containing protein {ECO:0000259|SMART:SM00833} OS=Anas platyrhynchos platyrhynchos (Northern mallard) PE=3
ENSAPLG00000018947	ENSAPLG00000018947;SE:Z:29618729-29619854:29619945-29637314:-	ENSAPLT00000035153	ENSAPLT00000022384,ENSAPLT00000035153	0.9639256326913512	1.0	1.0	1.0	0.9648663863214532	1.0	0.0003135845	0.44305694310000004	PLGRKT	-	-	-	-	XP_027302539.1//plasminogen receptor (KT)`[Anas platyrhynchos]	PF10166.12//DUF2368`Uncharacterised conserved protein (DUF2368)	-	tr|A0A8B9ZEN9|A0A8B9ZEN9_ANAPL//Plasminogen receptor with a C-terminal lysine {ECO:0000313|Ensembl:ENSAPLP00020012888} OS=Anas platyrhynchos (Mallard) (Anas boschas) Name=PLGRKT {ECO:0000313|Ensembl:ENSAPLP00020012888} PE=4;tr|A0A8B9U6I7|A0A8B9U6I7_9AVES//Plasminogen receptor with a C-terminal lysine {ECO:0000313|Ensembl:ENSAZOP00000003575} OS=Anas zonorhyncha (Eastern spot-billed duck) PE=4
ENSAPLG00000007359	ENSAPLG00000007359;SE:Z:37991996-37993411:37993467-37994422:-	ENSAPLT00000025258,ENSAPLT00000007737	ENSAPLT00000025258,ENSAPLT00000034219,ENSAPLT00000007737	0.9924781407827216	0.9979029102254132	0.992271531512114	1.0	1.0	1.0	0.0057824725	0.2782217782	ANXA1	GO:0045920//negative regulation of exocytosis`biological_process`Any process that stops, prevents, or reduces the frequency, rate or extent of exocytosis. [GOC:go_curators];GO:0014839//myoblast migration involved in skeletal muscle regeneration`biological_process`The process in which a myoblast migrates along an entire fiber to the site of injury. A myoblast is a mononucleate cell type that, by f…	K17091//ANXA1`annexin A1	-	-	XP_038026938.1//annexin A1`[Anas platyrhynchos]	PF00191.23//Annexin`Annexin	-	tr|U3IIL1|U3IIL1_ANAPP//Annexin {ECO:0000256|RuleBase:RU003540} OS=Anas platyrhynchos platyrhynchos (Northern mallard) Name=ANXA1 {ECO:0000313|Ensembl:ENSAPLP00000007083} PE=3;tr|A0A493TTS3|A0A493TTS3_ANAPP//Annexin {ECO:0000256|RuleBase:RU003540} OS=Anas platyrhynchos platyrhynchos (Northern mallard) Name=ANXA1 {ECO:0000313|Ensembl:ENSAPLP00000028955} PE=3
ENSAPLG00000010986	ENSAPLG00000010986;SE:Z:42371652-42371730:42371751-42375004:-	ENSAPLG00000010986.t1,ENSAPLT00000011449	ENSAPLG00000010986.t2,ENSAPLT00000011449,ENSAPLG00000010986.t1	0.4367015925877496	0.419096260365286	0.4328001413164073	0.4514658970203895	0.4589914447324286	0.4388394957522469	0.0202329477	0.1208791209	HNRNPK	GO:0005737//cytoplasm`cellular_component`The contents of a cell excluding the plasma membrane and nucleus, but including other subcellular structures. [ISBN:0198547684];GO:0006396//RNA processing`biological_process`Any process involved in the conversion of one or more primary RNA transcripts into one or more mature RNA molecules. [GOC:mah];GO:0005654//nucleoplasm`cellular_component`That part of t…	K12886//HNRNPK`heterogeneous nuclear ribonucleoprotein K	ko03040//Spliceosome`Genetic Information Processing`Transcription;ko05203//Viral carcinogenesis`Human Diseases`Cancer: overview;ko05206//MicroRNAs in cancer`Human Diseases`Cancer: overview	-	XP_009283523.1//PREDICTED: heterogeneous nuclear ribonucleoprotein K isoform X3`[Aptenodytes forsteri];XP_006022360.1//heterogeneous nuclear ribonucleoprotein K isoform X5`[Alligator sinensis];XP_035170005.1//heterogeneous nuclear ribonucleoprotein K isoform X3`[Oxyura jamaicensis]	PF08067.14//ROKNT`ROKNT (NUC014) domain;PF13083.9//KH_4`KH domain;PF00013.32//KH_1`KH domain	TF_others//-	tr|A0A8C4USV6|A0A8C4USV6_FALTI//Uncharacterized protein {ECO:0000313|Ensembl:ENSFTIP00000015986} OS=Falco tinnunculus (Common kestrel) PE=4;tr|A0A8C0C0I8|A0A8C0C0I8_9AVES//Uncharacterized protein {ECO:0000313|Ensembl:ENSBJAP00000024872} OS=Buteo japonicus PE=4;tr|A0A7K8WSV9|A0A7K8WSV9_9FURN//Heterogeneous nuclear ribonucleoprotein K {ECO:0000256|ARBA:ARBA00018447} Fragment OS=Sclerurus mexicanus …
ENSAPLG00000008003	ENSAPLG00000008003;SE:Z:49914908-49920512:49920566-49920694:-	ENSAPLT00000032460	ENSAPLT00000032460,ENSAPLG00000008003.t2	0.02082277589446281	0.05199102580714217	0.02532186604117801	0.028695012769077582	0.03818582439859936	0.0	-0.010418276899999999	0.3691308691	PRRC1	GO:0005794//Golgi apparatus`cellular_component`A membrane-bound cytoplasmic organelle of the endomembrane system that further processes the core oligosaccharides (e.g. N-glycans) added to proteins in the endoplasmic reticulum and packages them into membrane-bound vesicles. The Golgi apparatus operates at the intersection of the secretory, lysosomal, and endocytic pathways. [ISBN:0198506732]	K01529//yjjX`inosine/xanthosine triphosphatase [EC:3.6.1.73]	ko00230//Purine metabolism`Metabolism`Nucleotide metabolism;ko01100//Metabolic pathways`Metabolism`Global and overview maps;ko01232//Nucleotide metabolism`Metabolism`Global and overview maps	-	XP_021128047.3//protein PRRC1`[Anas platyrhynchos]	PF01931.21//NTPase_I-T`Protein of unknown function DUF84	-	tr|U3IK80|U3IK80_ANAPP//Proline rich coiled-coil 1 {ECO:0000313|Ensembl:ENSAPLP00000007652} OS=Anas platyrhynchos platyrhynchos (Northern mallard) Name=PRRC1 {ECO:0000313|Ensembl:ENSAPLP00000007652} PE=3
ENSAPLG00000015349	ENSAPLG00000015349;SE:Z:50193277-50193425:50193589-50199840:-	ENSAPLT00000037069	ENSAPLT00000020384,ENSAPLT00000037069,ENSAPLT00000016049,ENSAPLT00000039549,ENSAPLT00000028236,ENSAPLT00000020017	0.009733029634885943	0.04454531350495634	0.03462021524393566	0.029187236087286825	0.032038810550090314	0.0	-0.009224170600000001	0.42907092909999994	LMNB1	GO:0005882//intermediate filament`cellular_component`A cytoskeletal structure that forms a distinct elongated structure, characteristically 10 nm in diameter, that occurs in the cytoplasm of eukaryotic cells. Intermediate filaments form a fibrous system, composed of chemically heterogeneous subunits and involved in mechanically integrating the various components of the cytoplasmic space. Intermed…	K07611//LMNB`lamin B	ko04210//Apoptosis`Cellular Processes`Cell growth and death	-	XP_027302358.2//lamin-B1`[Anas platyrhynchos];EOA94084.1//Lamin-B1, partial`[Anas platyrhynchos]	PF00038.24//Filament`Intermediate filament protein;PF00932.22//LTD`Lamin Tail Domain	-	tr|A0A493TDN4|A0A493TDN4_ANAPP//Lamin B1 {ECO:0000313|Ensembl:ENSAPLP00000023770} OS=Anas platyrhynchos platyrhynchos (Northern mallard) Name=LMNB1 {ECO:0000313|Ensembl:ENSAPLP00000023770} PE=3;tr|A0A493TJ38|A0A493TJ38_ANAPP//Lamin B1 {ECO:0000313|Ensembl:ENSAPLP00000025864} OS=Anas platyrhynchos platyrhynchos (Northern mallard) Name=LMNB1 {ECO:0000313|Ensembl:ENSAPLP00000025864} PE=3;tr|A0A493TM…
ENSAPLG00000005540	ENSAPLG00000005540;SE:Z:54456962-54458011:54458046-54459278:-	ENSAPLT00000021198	ENSAPLT00000021198,ENSAPLT00000029553	0.7315987416126579	0.6749503516160908	0.5311344743573045	0.6079307429788033	0.7738092664571201	0.6772803616166384	0.0404456012	0.14285714289999998	CLTA	-	K04644//CLTA, LCA`clathrin light chain A	ko04142//Lysosome`Cellular Processes`Transport and catabolism;ko04144//Endocytosis`Cellular Processes`Transport and catabolism;ko04721//Synaptic vesicle cycle`Organismal Systems`Nervous system;ko04961//Endocrine and other factor-regulated calcium reabsorption`Organismal Systems`Excretory system;ko05016//Huntington disease`Human Diseases`Neurodegenerative disease;ko05100//Bacterial invasion of epi…	-	XP_038026856.1//clathrin light chain A isoform X4`[Anas platyrhynchos];XP_038026853.1//clathrin light chain A isoform X1`[Anas platyrhynchos];XP_038026854.1//clathrin light chain A isoform X2`[Anas platyrhynchos]	PF01086.20//Clathrin_lg_ch`Clathrin light chain	-	tr|A0A8B9R605|A0A8B9R605_ANAPL//Clathrin light chain A {ECO:0000313|Ensembl:ENSAPLP00020006053} OS=Anas platyrhynchos (Mallard) (Anas boschas) PE=4;tr|A0A8B9R2A2|A0A8B9R2A2_ANAPL//Clathrin light chain A {ECO:0000313|Ensembl:ENSAPLP00020006042} OS=Anas platyrhynchos (Mallard) (Anas boschas) PE=4;tr|A0A8B9UWA4|A0A8B9UWA4_9AVES//Clathrin light chain A {ECO:0000313|Ensembl:ENSAZOP00000013711} OS=Anas…
ENSAPLG00000005540	ENSAPLG00000005540;SE:Z:54456962-54459278:54459331-54460719:-	ENSAPLT00000029553	ENSAPLT00000029553,ENSAPLT00000005726	0.1482313437627192	0.22406975165159976	0.1428626293408043	0.34521679853437626	0.2004737145076026	0.19391341635075732	0.0748134015	0.0959040959	CLTA	-	K04644//CLTA, LCA`clathrin light chain A	ko04142//Lysosome`Cellular Processes`Transport and catabolism;ko04144//Endocytosis`Cellular Processes`Transport and catabolism;ko04721//Synaptic vesicle cycle`Organismal Systems`Nervous system;ko04961//Endocrine and other factor-regulated calcium reabsorption`Organismal Systems`Excretory system;ko05016//Huntington disease`Human Diseases`Neurodegenerative disease;ko05100//Bacterial invasion of epi…	-	XP_038026856.1//clathrin light chain A isoform X4`[Anas platyrhynchos];XP_038026853.1//clathrin light chain A isoform X1`[Anas platyrhynchos];XP_038026854.1//clathrin light chain A isoform X2`[Anas platyrhynchos]	PF01086.20//Clathrin_lg_ch`Clathrin light chain	-	tr|A0A8B9R605|A0A8B9R605_ANAPL//Clathrin light chain A {ECO:0000313|Ensembl:ENSAPLP00020006053} OS=Anas platyrhynchos (Mallard) (Anas boschas) PE=4;tr|A0A8B9R2A2|A0A8B9R2A2_ANAPL//Clathrin light chain A {ECO:0000313|Ensembl:ENSAPLP00020006042} OS=Anas platyrhynchos (Mallard) (Anas boschas) PE=4;tr|A0A8B9UWA4|A0A8B9UWA4_9AVES//Clathrin light chain A {ECO:0000313|Ensembl:ENSAZOP00000013711} OS=Anas…
ENSAPLG00000009965	ENSAPLG00000009965;SE:Z:55211102-55211523:55211786-55213982:-	ENSAPLT00000005371	ENSAPLT00000005371,ENSAPLT00000010493	0.8125062748449943	0.8247197031074406	0.8087258598239624	0.7423031429973399	0.7636189370899737	0.7782209656114509	-0.053936264000000005	0.1173826174	CHD1	GO:0003678//DNA helicase activity`molecular_function`Unwinding of a DNA helix, driven by ATP hydrolysis. [EC:3.6.4.12, GOC:jl];GO:0005634//nucleus`cellular_component`A membrane-bounded organelle of eukaryotic cells in which chromosomes are housed and replicated. In most cells, the nucleus contains all of the cell's chromosomes except the organellar chromosomes, and is the site of RNA synthesis an…	K20091//CHD2`chromodomain-helicase-DNA-binding protein 2 [EC:5.6.2.-]	-	-	XP_038026840.1//chromodomain-helicase-DNA-binding protein 1 isoform X2`[Anas platyrhynchos];XP_032061613.1//chromodomain-helicase-DNA-binding protein 1 isoform X3`[Aythya fuligula]	PF00385.27//Chromo`Chromo (CHRromatin Organisation MOdifier) domain;PF00176.26//SNF2-rel_dom`SNF2-related domain;PF00271.34//Helicase_C`Helicase conserved C-terminal domain;PF18375.4//CDH1_2_SANT_HL1`CDH1/2 SANT-Helical linker 1;PF13907.9//DUF4208`Domain of unknown function (DUF4208)	HMG//http://bioinfo.life.hust.edu.cn/AnimalTFDB#!/tf_detail?species=Equus_caballus&family=HMG	tr|U3IBX9|U3IBX9_ANAPP//DNA helicase {ECO:0000256|ARBA:ARBA00012551} EC=3.6.4.12 {ECO:0000256|ARBA:ARBA00012551} OS=Anas platyrhynchos platyrhynchos (Northern mallard) Name=CHD1 {ECO:0000313|Ensembl:ENSAPLP00000004751} PE=4;tr|U3IRC2|U3IRC2_ANAPP//DNA helicase {ECO:0000256|ARBA:ARBA00012551} EC=3.6.4.12 {ECO:0000256|ARBA:ARBA00012551} OS=Anas platyrhynchos platyrhynchos (Northern mallard) Name=CH…
ENSAPLG00000002639	ENSAPLG00000002639;SE:Z:61091707-61093872:61093948-61105570:-	ENSAPLT00000036139	ENSAPLT00000036139,ENSAPLT00000002669	0.9067131887910288	0.9181330648912094	1.0	0.9108580831194404	0.9181330956889346	0.9426888428222308	-0.0177220774	0.2347652348	REEP5	GO:0016020//membrane`cellular_component`A lipid bilayer along with all the proteins and protein complexes embedded in it an attached to it. [GOC:dos, GOC:mah, ISBN:0815316194];GO:0071782//endoplasmic reticulum tubular network`cellular_component`A subcompartment of the endoplasmic reticulum consisting of tubules having membranes with high curvature in cross-section. [GOC:vw, PMID:16469703, PMID:20…	K17279//REEP5_6`receptor expression-enhancing protein 5/6	-	-	XP_027302440.1//receptor expression-enhancing protein 5 isoform X1`[Anas platyrhynchos];XP_010724196.1//receptor expression-enhancing protein 5, partial`[Meleagris gallopavo]	PF03134.22//TB2_DP1_HVA22`TB2/DP1, HVA22 family	-	tr|A0A493TNZ9|A0A493TNZ9_ANAPP//Receptor expression-enhancing protein {ECO:0000256|RuleBase:RU362006} OS=Anas platyrhynchos platyrhynchos (Northern mallard) Name=REEP5 {ECO:0000313|Ensembl:ENSAPLP00000027549} PE=3;tr|A0A8B9QZP1|A0A8B9QZP1_ANAPL//Receptor accessory protein 5 {ECO:0000313|Ensembl:ENSAPLP00020004431} OS=Anas platyrhynchos (Mallard) (Anas boschas) Name=REEP5 {ECO:0000313|Ensembl:ENSA…
ENSAPLG00000002639	ENSAPLG00000002639;SE:Z:61091707-61105368:61105424-61105570:-	ENSAPLT00000019223	ENSAPLT00000019223,ENSAPLT00000002669	0.910599968259958	0.8559418393481018	1.0	0.8761362214134218	0.8991168980009059	0.9106000158931882	-0.0268962241	0.2347652348	REEP5	GO:0016020//membrane`cellular_component`A lipid bilayer along with all the proteins and protein complexes embedded in it an attached to it. [GOC:dos, GOC:mah, ISBN:0815316194];GO:0071782//endoplasmic reticulum tubular network`cellular_component`A subcompartment of the endoplasmic reticulum consisting of tubules having membranes with high curvature in cross-section. [GOC:vw, PMID:16469703, PMID:20…	K17279//REEP5_6`receptor expression-enhancing protein 5/6	-	-	XP_027302440.1//receptor expression-enhancing protein 5 isoform X1`[Anas platyrhynchos];XP_010724196.1//receptor expression-enhancing protein 5, partial`[Meleagris gallopavo]	PF03134.22//TB2_DP1_HVA22`TB2/DP1, HVA22 family	-	tr|A0A493TNZ9|A0A493TNZ9_ANAPP//Receptor expression-enhancing protein {ECO:0000256|RuleBase:RU362006} OS=Anas platyrhynchos platyrhynchos (Northern mallard) Name=REEP5 {ECO:0000313|Ensembl:ENSAPLP00000027549} PE=3;tr|A0A8B9QZP1|A0A8B9QZP1_ANAPL//Receptor accessory protein 5 {ECO:0000313|Ensembl:ENSAPLP00020004431} OS=Anas platyrhynchos (Mallard) (Anas boschas) Name=REEP5 {ECO:0000313|Ensembl:ENSA…
ENSAPLG00000015741	ENSAPLG00000015741;SE:Z:64286494-64295978:64296095-64303061:-	ENSAPLT00000016474	ENSAPLT00000041192,ENSAPLT00000044070,ENSAPLT00000016474	0.8581398606015513	0.8690752101958212	0.8857917364114211	0.8734777905846163	0.894766449927417	0.8662215850707071	0.0071530060999999995	0.42557442560000003	SNX2	GO:0006897//endocytosis`biological_process`A vesicle-mediated transport process in which cells take up external materials or membrane constituents by the invagination of a small region of the plasma membrane to form a new membrane-bounded vesicle. [GOC:mah, ISBN:0198506732, ISBN:0716731363];GO:0030027//lamellipodium`cellular_component`A thin sheetlike process extended by the leading edge of a mig…	K17917//SNX1_2`sorting nexin-1/2	ko04144//Endocytosis`Cellular Processes`Transport and catabolism	-	XP_038026499.1//sorting nexin-2 isoform X3`[Anas platyrhynchos];XP_038026498.1//sorting nexin-2 isoform X2`[Anas platyrhynchos];XP_040397170.1//sorting nexin-2 isoform X2`[Cygnus olor]	PF03700.16//Sorting_nexin`Sorting nexin, N-terminal domain;PF00787.27//PX`PX domain;PF09325.13//Vps5`Vps5 C terminal like	-	tr|U3J845|U3J845_ANAPP//Sorting nexin-2 {ECO:0000256|ARBA:ARBA00020435} OS=Anas platyrhynchos platyrhynchos (Northern mallard) Name=SNX2 {ECO:0000313|Ensembl:ENSAPLP00000015673} PE=3;tr|A0A493TCF4|A0A493TCF4_ANAPP//Sorting nexin 2 {ECO:0000313|Ensembl:ENSAPLP00000023350} OS=Anas platyrhynchos platyrhynchos (Northern mallard) Name=SNX2 {ECO:0000313|Ensembl:ENSAPLP00000023350} PE=3;tr|A0A493TYV9|A0…
ENSAPLG00000015741	ENSAPLG00000015741;SE:Z:64270177-64272351:64272362-64272843:-	ENSAPLT00000041192	ENSAPLT00000041192,ENSAPLT00000044070,ENSAPLT00000016474	0.11952438195886787	0.11814886571272334	0.08528468556773283	0.11368572309670814	0.08870738424080273	0.11256930094464243	-0.002665175	0.42557442560000003	SNX2	GO:0006897//endocytosis`biological_process`A vesicle-mediated transport process in which cells take up external materials or membrane constituents by the invagination of a small region of the plasma membrane to form a new membrane-bounded vesicle. [GOC:mah, ISBN:0198506732, ISBN:0716731363];GO:0030027//lamellipodium`cellular_component`A thin sheetlike process extended by the leading edge of a mig…	K17917//SNX1_2`sorting nexin-1/2	ko04144//Endocytosis`Cellular Processes`Transport and catabolism	-	XP_038026499.1//sorting nexin-2 isoform X3`[Anas platyrhynchos];XP_038026498.1//sorting nexin-2 isoform X2`[Anas platyrhynchos];XP_040397170.1//sorting nexin-2 isoform X2`[Cygnus olor]	PF03700.16//Sorting_nexin`Sorting nexin, N-terminal domain;PF00787.27//PX`PX domain;PF09325.13//Vps5`Vps5 C terminal like	-	tr|U3J845|U3J845_ANAPP//Sorting nexin-2 {ECO:0000256|ARBA:ARBA00020435} OS=Anas platyrhynchos platyrhynchos (Northern mallard) Name=SNX2 {ECO:0000313|Ensembl:ENSAPLP00000015673} PE=3;tr|A0A493TCF4|A0A493TCF4_ANAPP//Sorting nexin 2 {ECO:0000313|Ensembl:ENSAPLP00000023350} OS=Anas platyrhynchos platyrhynchos (Northern mallard) Name=SNX2 {ECO:0000313|Ensembl:ENSAPLP00000023350} PE=3;tr|A0A493TYV9|A0…
ENSAPLG00000003938	ENSAPLG00000003938;SE:Z:64630405-64640700:64640750-64654253:-	ENSAPLT00000040989	ENSAPLT00000040989,ENSAPLT00000004030	0.05446857604280199	0.047183854189674135	0.06831306429927267	0.030892253385944462	0.053271819063333344	0.034659313931448416	-0.017047369399999998	0.20029970030000002	SRFBP1	GO:0005634//nucleus`cellular_component`A membrane-bounded organelle of eukaryotic cells in which chromosomes are housed and replicated. In most cells, the nucleus contains all of the cell's chromosomes except the organellar chromosomes, and is the site of RNA synthesis and processing. In some species, or in specialized cell types, RNA metabolism or DNA replication may be absent. [GOC:go_curators]	-	-	-	EOB01878.1//Serum response factor-binding protein 1, partial`[Anas platyrhynchos];XP_027302195.2//serum response factor-binding protein 1 isoform X2`[Anas platyrhynchos]	-	-	tr|A0A8B9W4M5|A0A8B9W4M5_9AVES//Serum response factor binding protein 1 {ECO:0000313|Ensembl:ENSAZOP00000030625} OS=Anas zonorhyncha (Eastern spot-billed duck) PE=4;tr|A0A493TTM7|A0A493TTM7_ANAPP//Serum response factor binding protein 1 {ECO:0000313|Ensembl:ENSAPLP00000029258} OS=Anas platyrhynchos platyrhynchos (Northern mallard) Name=SRFBP1 {ECO:0000313|Ensembl:ENSAPLP00000029258} PE=4
ENSAPLG00000025560	ENSAPLG00000025560;SE:Z:66943682-67016042:67016110-67029121:-	ENSAPLT00000036575,ENSAPLT00000031711	ENSAPLT00000027259,ENSAPLT00000036575,ENSAPLG00000025560.t1,ENSAPLT00000031711,ENSAPLT00000035901	0.01971333590979781	0.03806435268342402	0.02406636876383872	0.0	0.01982444362508088	0.03863152388012648	-0.00779603	0.3711288711	COMMD10	-	K22566//COMMD10`COMM domain containing 10	-	-	XP_027302386.1//COMM domain-containing protein 10 isoform X2`[Anas platyrhynchos];XP_027302389.1//COMM domain-containing protein 10 isoform X4`[Anas platyrhynchos];XP_027302387.1//COMM domain-containing protein 10 isoform X3`[Anas platyrhynchos];XP_027302390.1//COMM domain-containing protein 10 isoform X5`[Anas platyrhynchos];XP_027302391.1//COMM domain-containing protein 10 isoform X6`[Anas plat…	PF07258.17//COMM_domain`COMM domain	-	tr|A0A493TZT1|A0A493TZT1_ANAPP//COMM domain containing 10 {ECO:0000313|Ensembl:ENSAPLP00000031314} OS=Anas platyrhynchos platyrhynchos (Northern mallard) Name=COMMD10 {ECO:0000313|Ensembl:ENSAPLP00000031314} PE=4;tr|U3J496|U3J496_ANAPP//COMM domain containing 10 {ECO:0000313|Ensembl:ENSAPLP00000014323} OS=Anas platyrhynchos platyrhynchos (Northern mallard) Name=COMMD10 {ECO:0000313|Ensembl:ENSAPL…
ENSAPLG00000013535	ENSAPLG00000013535;SE:Z:67148905-67155238:67155279-67158415:-	ENSAPLT00000014121	ENSAPLT00000044871,ENSAPLT00000014121	0.025314632438924057	0.011341979677677907	0.007076080872616073	0.02011985592652661	0.00538919933410385	0.004563878815577935	-0.004553253	0.3371628372	AP3S1	GO:0006896//Golgi to vacuole transport`biological_process`The directed movement of substances from the Golgi to the vacuole. [GOC:ai];GO:0006886//intracellular protein transport`biological_process`The directed movement of proteins in a cell, including the movement of proteins between specific compartments or structures within a cell, such as organelles of a eukaryotic cell. [GOC:mah];GO:1904115//…	K12399//AP3S`AP-3 complex subunit sigma	ko04142//Lysosome`Cellular Processes`Transport and catabolism	-	XP_040396859.1//AP-3 complex subunit sigma-1 isoform X1`[Cygnus olor];XP_005300196.1//AP-3 complex subunit sigma-1 isoform X2`[Chrysemys picta bellii]	PF01217.23//Clat_adaptor_s`Clathrin adaptor complex small chain	-	tr|A0A493TXX9|A0A493TXX9_ANAPP//Adaptor related protein complex 3 subunit sigma 1 {ECO:0000313|Ensembl:ENSAPLP00000030716} OS=Anas platyrhynchos platyrhynchos (Northern mallard) Name=AP3S1 {ECO:0000313|Ensembl:ENSAPLP00000030716} PE=3;tr|U3J1J3|U3J1J3_ANAPP//Adaptor related protein complex 3 subunit sigma 1 {ECO:0000313|Ensembl:ENSAPLP00000013370} OS=Anas platyrhynchos platyrhynchos (Northern mal…
ENSAPLG00000016286	ENSAPLG00000016286;SE:Z:68123788-68125394:68125499-68127637:-	ENSAPLG00000016286.t3,ENSAPLG00000016286.t4	ENSAPLG00000016286.t5,ENSAPLG00000016286.t4,ENSAPLG00000016286.t3,ENSAPLG00000016286.t2	1.0	0.949576358944601	0.9584676743614352	0.9342506743889749	0.8676304606175996	0.9364593210240844	-0.0565678591	0.1518481518	XPA	GO:0005634//nucleus`cellular_component`A membrane-bounded organelle of eukaryotic cells in which chromosomes are housed and replicated. In most cells, the nucleus contains all of the cell's chromosomes except the organellar chromosomes, and is the site of RNA synthesis and processing. In some species, or in specialized cell types, RNA metabolism or DNA replication may be absent. [GOC:go_curators]…	K10847//XPA`DNA-repair protein complementing XP-A cells	ko01524//Platinum drug resistance`Human Diseases`Drug resistance: antineoplastic;ko03420//Nucleotide excision repair`Genetic Information Processing`Replication and repair	-	XP_040396254.1//DNA repair protein complementing XP-A cells isoform X2`[Cygnus olor];XP_027302742.1//DNA repair protein complementing XP-A cells`[Anas platyrhynchos];EOB03241.1//DNA-repair protein complementing XP-A cells-like protein, partial`[Anas platyrhynchos]	PF01286.21//XPA_N`XPA protein N-terminal;PF05181.15//XPA_C`XPA protein C-terminus	TF_others//-	tr|U3J9J9|U3J9J9_ANAPP//XPA, DNA damage recognition and repair factor {ECO:0000313|Ensembl:ENSAPLP00000016177} OS=Anas platyrhynchos platyrhynchos (Northern mallard) Name=XPA {ECO:0000313|Ensembl:ENSAPLP00000016177} PE=3;tr|A0A8B9ZF71|A0A8B9ZF71_ANAPL//XPA, DNA damage recognition and repair factor {ECO:0000313|Ensembl:ENSAPLP00020013214} OS=Anas platyrhynchos (Mallard) (Anas boschas) Name=XPA {EC…
ENSAPLG00000016286	ENSAPLG00000016286;SE:Z:68125499-68127212:68127354-68127637:-	ENSAPLT00000016990	ENSAPLG00000016286.t4,ENSAPLG00000016286.t3,ENSAPLT00000016990	0.07741636449931448	0.11746482341475595	0.01528479417339711	0.016522413276383128	0.05692047843305829	0.09853462824749877	-0.0127294874	0.2802197802	XPA	GO:0005634//nucleus`cellular_component`A membrane-bounded organelle of eukaryotic cells in which chromosomes are housed and replicated. In most cells, the nucleus contains all of the cell's chromosomes except the organellar chromosomes, and is the site of RNA synthesis and processing. In some species, or in specialized cell types, RNA metabolism or DNA replication may be absent. [GOC:go_curators]…	K10847//XPA`DNA-repair protein complementing XP-A cells	ko01524//Platinum drug resistance`Human Diseases`Drug resistance: antineoplastic;ko03420//Nucleotide excision repair`Genetic Information Processing`Replication and repair	-	XP_040396254.1//DNA repair protein complementing XP-A cells isoform X2`[Cygnus olor];XP_027302742.1//DNA repair protein complementing XP-A cells`[Anas platyrhynchos];EOB03241.1//DNA-repair protein complementing XP-A cells-like protein, partial`[Anas platyrhynchos]	PF01286.21//XPA_N`XPA protein N-terminal;PF05181.15//XPA_C`XPA protein C-terminus	TF_others//-	tr|U3J9J9|U3J9J9_ANAPP//XPA, DNA damage recognition and repair factor {ECO:0000313|Ensembl:ENSAPLP00000016177} OS=Anas platyrhynchos platyrhynchos (Northern mallard) Name=XPA {ECO:0000313|Ensembl:ENSAPLP00000016177} PE=3;tr|A0A8B9ZF71|A0A8B9ZF71_ANAPL//XPA, DNA damage recognition and repair factor {ECO:0000313|Ensembl:ENSAPLP00020013214} OS=Anas platyrhynchos (Mallard) (Anas boschas) Name=XPA {EC…
ENSAPLG00000013715	ENSAPLG00000013715;SE:Z:70705417-70716580:70716641-70717673:-	ENSAPLG00000013715.t1	ENSAPLT00000014364,ENSAPLG00000013715.t1	0.6897420683990056	0.6790740140436798	0.6804334662830412	0.5739904570239672	0.5982142827852517	0.5224119651221496	-0.11821094789999999	0.008991009	IFT74	GO:0048487//beta-tubulin binding`molecular_function`Binding to the microtubule constituent protein beta-tubulin. [GOC:krc];GO:0030992//intraciliary transport particle B`cellular_component`The larger subcomplex of the intraciliary transport particle; characterized complexes have molecular weights around 550 kDa. [GOC:cilia, GOC:kmv, PMID:14570576, PMID:19253336];GO:0042073//intraciliary transport`…	K19679//IFT74`intraflagellar transport protein 74	-	-	XP_038026102.1//intraflagellar transport protein 74 homolog isoform X1`[Anas platyrhynchos]	-	-	tr|U3J278|U3J278_ANAPP//Intraflagellar transport 74 {ECO:0000313|Ensembl:ENSAPLP00000013605} OS=Anas platyrhynchos platyrhynchos (Northern mallard) Name=IFT74 {ECO:0000313|Ensembl:ENSAPLP00000013605} PE=4;tr|A0A493T182|A0A493T182_ANAPP//Intraflagellar transport 74 {ECO:0000313|Ensembl:ENSAPLP00000019576} OS=Anas platyrhynchos platyrhynchos (Northern mallard) Name=IFT74 {ECO:0000313|Ensembl:ENSAPL…
ENSAPLG00000007236	ENSAPLG00000007236;SE:Z:73066061-73066244:73066282-73068590:-	ENSAPLT00000019046,ENSAPLG00000007236.t1	ENSAPLT00000019046,ENSAPLG00000007236.t1,ENSAPLT00000007549	0.9057271213391446	0.9202571543132244	0.9260142537293236	0.8886681134009552	0.9550219447886024	0.9216048041283182	0.004432111	0.3786213786	SMC2	GO:0005634//nucleus`cellular_component`A membrane-bounded organelle of eukaryotic cells in which chromosomes are housed and replicated. In most cells, the nucleus contains all of the cell's chromosomes except the organellar chromosomes, and is the site of RNA synthesis and processing. In some species, or in specialized cell types, RNA metabolism or DNA replication may be absent. [GOC:go_curators]…	K06674//SMC2`structural maintenance of chromosome 2	-	-	XP_038025939.1//structural maintenance of chromosomes protein 2`[Anas platyrhynchos]	PF13175.9//AAA_15`AAA ATPase domain;PF02463.22//SMC_N`RecF/RecN/SMC N terminal domain;PF13476.9//AAA_23`AAA domain;PF06470.16//SMC_hinge`SMC proteins Flexible Hinge Domain	-	tr|A0A8B9STT5|A0A8B9STT5_ANAPL//Structural maintenance of chromosomes 2 {ECO:0000313|Ensembl:ENSAPLP00020010929} OS=Anas platyrhynchos (Mallard) (Anas boschas) PE=4;tr|U3II26|U3II26_ANAPP//Structural maintenance of chromosomes protein {ECO:0000256|PIRNR:PIRNR005719} OS=Anas platyrhynchos platyrhynchos (Northern mallard) Name=SMC2 {ECO:0000313|Ensembl:ENSAPLP00000006898} PE=3
ENSAPLG00000005440	ENSAPLG00000005440;SE:Z:75873542-75880936:75881040-75881600:-	ENSAPLT00000021340	ENSAPLT00000021340,ENSAPLT00000005618	0.15494618969681895	0.1612102644271444	0.16060104858996915	0.045130311610308366	0.04209681197992431	0.11550821110857902	-0.0913407227	0.028971029	ATG10	GO:0019787//ubiquitin-like protein transferase activity`molecular_function`Catalysis of the transfer of a ubiquitin-like from one protein to another via the reaction X-ULP + Y --> Y-ULP + X, where both X-ULP and Y-ULP are covalent linkages. ULP represents a ubiquitin-like protein. [GOC:mah, GOC:rn, PMID:10806345, PMID:10884686];GO:0032446//protein modification by small protein conjugation`biologi…	K17888//ATG10L, ATG10`ubiquitin-like-conjugating enzyme ATG10	ko04136//Autophagy - other`Cellular Processes`Transport and catabolism;ko04140//Autophagy - animal`Cellular Processes`Transport and catabolism	-	XP_038026694.1//ubiquitin-like-conjugating enzyme ATG10 isoform X3`[Anas platyrhynchos]	PF03987.18//Autophagy_act_C`Autophagocytosis associated protein, active-site domain	-	tr|U3ICM1|U3ICM1_ANAPP//Autophagy related 10 {ECO:0000313|Ensembl:ENSAPLP00000004993} OS=Anas platyrhynchos platyrhynchos (Northern mallard) Name=ATG10 {ECO:0000313|Ensembl:ENSAPLP00000004993} PE=4;tr|A0A493SU71|A0A493SU71_ANAPP//Autophagy related 10 {ECO:0000313|Ensembl:ENSAPLP00000017040} OS=Anas platyrhynchos platyrhynchos (Northern mallard) Name=ATG10 {ECO:0000313|Ensembl:ENSAPLP00000017040} …
ENSAPLG00000006449	ENSAPLG00000006449;SE:Z:1808894-1808978:1809085-1810553:+	ENSAPLG00000006449.t1,ENSAPLG00000006449.t2,ENSAPLT00000016704,ENSAPLT00000017199,ENSAPLT00000040637	ENSAPLT00000040637,ENSAPLG00000006449.t2,ENSAPLT00000017199,ENSAPLG00000006449.t1,ENSAPLT00000016704,ENSAPLT00000006718	0.9866328539521064	0.9394828165950456	0.9073449923236596	0.907748487616995	0.9649477645282964	0.9098277868774164	-0.0169788746	0.3541458541	UBAP2	-	K26545//UBAP2`ubiquitin-associated protein 2	-	-	XP_038025739.1//ubiquitin-associated protein 2 isoform X9`[Anas platyrhynchos];XP_027302276.2//ubiquitin-associated protein 2 isoform X4`[Anas platyrhynchos];XP_038025741.1//ubiquitin-associated protein 2 isoform X11`[Anas platyrhynchos]	PF12478.11//DUF3697`Ubiquitin-associated protein 2	-	tr|A0A493SYW1|A0A493SYW1_ANAPP//Ubiquitin associated protein 2 {ECO:0000313|Ensembl:ENSAPLP00000018829} OS=Anas platyrhynchos platyrhynchos (Northern mallard) Name=UBAP2 {ECO:0000313|Ensembl:ENSAPLP00000018829} PE=4;tr|A0A8B9TWM6|A0A8B9TWM6_ANAPL//Uncharacterized protein {ECO:0000313|Ensembl:ENSAPLP00020026878} OS=Anas platyrhynchos (Mallard) (Anas boschas) PE=4;tr|A0A8B9TXM9|A0A8B9TXM9_ANAPL//Un…
ENSAPLG00000006449	ENSAPLG00000006449;SE:Z:1810620-1811654:1811845-1812423:+	ENSAPLG00000006449.t1,ENSAPLG00000006449.t2,ENSAPLT00000006718,ENSAPLT00000016704,ENSAPLT00000040637	ENSAPLT00000040637,ENSAPLG00000006449.t2,ENSAPLT00000017199,ENSAPLG00000006449.t1,ENSAPLT00000016704,ENSAPLT00000006718	0.9581148247865998	0.9598308446985724	1.0	0.9911007902763862	0.9632233442450198	0.9889041401195016	0.0084275351	0.3541458541	UBAP2	-	K26545//UBAP2`ubiquitin-associated protein 2	-	-	XP_038025739.1//ubiquitin-associated protein 2 isoform X9`[Anas platyrhynchos];XP_027302276.2//ubiquitin-associated protein 2 isoform X4`[Anas platyrhynchos];XP_038025741.1//ubiquitin-associated protein 2 isoform X11`[Anas platyrhynchos]	PF12478.11//DUF3697`Ubiquitin-associated protein 2	-	tr|A0A493SYW1|A0A493SYW1_ANAPP//Ubiquitin associated protein 2 {ECO:0000313|Ensembl:ENSAPLP00000018829} OS=Anas platyrhynchos platyrhynchos (Northern mallard) Name=UBAP2 {ECO:0000313|Ensembl:ENSAPLP00000018829} PE=4;tr|A0A8B9TWM6|A0A8B9TWM6_ANAPL//Uncharacterized protein {ECO:0000313|Ensembl:ENSAPLP00020026878} OS=Anas platyrhynchos (Mallard) (Anas boschas) PE=4;tr|A0A8B9TXM9|A0A8B9TXM9_ANAPL//Un…
ENSAPLG00000006449	ENSAPLG00000006449;SE:Z:1720090-1725153:1725212-1726393:+	ENSAPLT00000006718,ENSAPLT00000040637	ENSAPLG00000006449.t1,ENSAPLT00000040637,ENSAPLT00000006718	0.4690100517292087	0.3959254873472743	0.40754400234181454	0.4086338796890556	0.3905914339529932	0.3742865764780906	-0.0329892171	0.3541458541	UBAP2	-	K26545//UBAP2`ubiquitin-associated protein 2	-	-	XP_038025739.1//ubiquitin-associated protein 2 isoform X9`[Anas platyrhynchos];XP_027302276.2//ubiquitin-associated protein 2 isoform X4`[Anas platyrhynchos];XP_038025741.1//ubiquitin-associated protein 2 isoform X11`[Anas platyrhynchos]	PF12478.11//DUF3697`Ubiquitin-associated protein 2	-	tr|A0A493SYW1|A0A493SYW1_ANAPP//Ubiquitin associated protein 2 {ECO:0000313|Ensembl:ENSAPLP00000018829} OS=Anas platyrhynchos platyrhynchos (Northern mallard) Name=UBAP2 {ECO:0000313|Ensembl:ENSAPLP00000018829} PE=4;tr|A0A8B9TWM6|A0A8B9TWM6_ANAPL//Uncharacterized protein {ECO:0000313|Ensembl:ENSAPLP00020026878} OS=Anas platyrhynchos (Mallard) (Anas boschas) PE=4;tr|A0A8B9TXM9|A0A8B9TXM9_ANAPL//Un…
ENSAPLG00000006449	ENSAPLG00000006449;SE:Z:1806330-1807273:1807335-1807806:+	ENSAPLT00000006718,ENSAPLT00000016704,ENSAPLT00000017199,ENSAPLT00000040637	ENSAPLT00000040637,ENSAPLG00000006449.t2,ENSAPLT00000017199,ENSAPLG00000006449.t1,ENSAPLT00000016704,ENSAPLT00000006718	0.5464732879252697	0.4517045043189786	0.4449032960493657	0.4510966210181959	0.4793777134587554	0.4600633948060125	-0.017514453	0.3541458541	UBAP2	-	K26545//UBAP2`ubiquitin-associated protein 2	-	-	XP_038025739.1//ubiquitin-associated protein 2 isoform X9`[Anas platyrhynchos];XP_027302276.2//ubiquitin-associated protein 2 isoform X4`[Anas platyrhynchos];XP_038025741.1//ubiquitin-associated protein 2 isoform X11`[Anas platyrhynchos]	PF12478.11//DUF3697`Ubiquitin-associated protein 2	-	tr|A0A493SYW1|A0A493SYW1_ANAPP//Ubiquitin associated protein 2 {ECO:0000313|Ensembl:ENSAPLP00000018829} OS=Anas platyrhynchos platyrhynchos (Northern mallard) Name=UBAP2 {ECO:0000313|Ensembl:ENSAPLP00000018829} PE=4;tr|A0A8B9TWM6|A0A8B9TWM6_ANAPL//Uncharacterized protein {ECO:0000313|Ensembl:ENSAPLP00020026878} OS=Anas platyrhynchos (Mallard) (Anas boschas) PE=4;tr|A0A8B9TXM9|A0A8B9TXM9_ANAPL//Un…
ENSAPLG00000015099	ENSAPLG00000015099;SE:Z:4731065-4731893:4731916-4732041:+	ENSAPLT00000015775	ENSAPLT00000031886,ENSAPLT00000017198,ENSAPLT00000041229,ENSAPLT00000027896,ENSAPLT00000015775,ENSAPLT00000029352,ENSAPLG00000015099.t1,ENSAPLT00000031863	0.18291052010338466	0.18259490909871165	0.18862972228375108	0.1939448056412286	0.16176259841103768	0.1665053652119722	-0.0106407941	0.2622377622	TXNL1	GO:0005829//cytosol`cellular_component`The part of the cytoplasm that does not contain organelles but which does contain other particulate matter, such as protein complexes. [GOC:hjd, GOC:jl];GO:0015036//disulfide oxidoreductase activity`molecular_function`Catalysis of the reaction: substrate with reduced sulfide groups = substrate with oxidized disulfide bonds. [GOC:curators]	K03671//trxA`thioredoxin 1	ko04621//NOD-like receptor signaling pathway`Organismal Systems`Immune system;ko05012//Parkinson disease`Human Diseases`Neurodegenerative disease;ko05132//Salmonella infection`Human Diseases`Infectious disease: bacterial;ko05418//Fluid shear stress and atherosclerosis`Human Diseases`Cardiovascular disease	-	XP_027302814.1//thioredoxin-like protein 1 isoform X2`[Anas platyrhynchos];XP_027302813.1//thioredoxin-like protein 1 isoform X1`[Anas platyrhynchos];XP_027302815.1//thioredoxin-like protein 1 isoform X3`[Anas platyrhynchos]	PF00085.23//Thioredoxin`Thioredoxin;PF06201.16//PITH`PITH domain	-	tr|A0A493TQ22|A0A493TQ22_ANAPP//Thioredoxin like 1 {ECO:0000313|Ensembl:ENSAPLP00000027973} OS=Anas platyrhynchos platyrhynchos (Northern mallard) Name=TXNL1 {ECO:0000313|Ensembl:ENSAPLP00000027973} PE=4;tr|A0A493TXA2|A0A493TXA2_ANAPP//Thioredoxin like 1 {ECO:0000313|Ensembl:ENSAPLP00000030486} OS=Anas platyrhynchos platyrhynchos (Northern mallard) Name=TXNL1 {ECO:0000313|Ensembl:ENSAPLP000000304…
ENSAPLG00000015099	ENSAPLG00000015099;SE:Z:4737357-4738526:4738630-4745250:+	ENSAPLT00000015775,ENSAPLG00000015099.t1	ENSAPLT00000015775,ENSAPLT00000027896,ENSAPLG00000015099.t1	0.9323860752684082	0.9356928297800724	0.907720055362758	0.9475894275306496	0.9511776071144252	0.9177366000513216	0.0135682248	0.2622377622	TXNL1	GO:0005829//cytosol`cellular_component`The part of the cytoplasm that does not contain organelles but which does contain other particulate matter, such as protein complexes. [GOC:hjd, GOC:jl];GO:0015036//disulfide oxidoreductase activity`molecular_function`Catalysis of the reaction: substrate with reduced sulfide groups = substrate with oxidized disulfide bonds. [GOC:curators]	K03671//trxA`thioredoxin 1	ko04621//NOD-like receptor signaling pathway`Organismal Systems`Immune system;ko05012//Parkinson disease`Human Diseases`Neurodegenerative disease;ko05132//Salmonella infection`Human Diseases`Infectious disease: bacterial;ko05418//Fluid shear stress and atherosclerosis`Human Diseases`Cardiovascular disease	-	XP_027302814.1//thioredoxin-like protein 1 isoform X2`[Anas platyrhynchos];XP_027302813.1//thioredoxin-like protein 1 isoform X1`[Anas platyrhynchos];XP_027302815.1//thioredoxin-like protein 1 isoform X3`[Anas platyrhynchos]	PF00085.23//Thioredoxin`Thioredoxin;PF06201.16//PITH`PITH domain	-	tr|A0A493TQ22|A0A493TQ22_ANAPP//Thioredoxin like 1 {ECO:0000313|Ensembl:ENSAPLP00000027973} OS=Anas platyrhynchos platyrhynchos (Northern mallard) Name=TXNL1 {ECO:0000313|Ensembl:ENSAPLP00000027973} PE=4;tr|A0A493TXA2|A0A493TXA2_ANAPP//Thioredoxin like 1 {ECO:0000313|Ensembl:ENSAPLP00000030486} OS=Anas platyrhynchos platyrhynchos (Northern mallard) Name=TXNL1 {ECO:0000313|Ensembl:ENSAPLP000000304…
ENSAPLG00000015099	ENSAPLG00000015099;SE:Z:4738630-4743535:4743575-4745250:+	ENSAPLT00000017198	ENSAPLT00000015775,ENSAPLT00000017198,ENSAPLG00000015099.t1	0.10086753353426986	0.07852980881961838	0.07322565627041062	0.18945616379304506	0.11935557961809108	0.10707935402548076	0.0544226996	0.1348651349	TXNL1	GO:0005829//cytosol`cellular_component`The part of the cytoplasm that does not contain organelles but which does contain other particulate matter, such as protein complexes. [GOC:hjd, GOC:jl];GO:0015036//disulfide oxidoreductase activity`molecular_function`Catalysis of the reaction: substrate with reduced sulfide groups = substrate with oxidized disulfide bonds. [GOC:curators]	K03671//trxA`thioredoxin 1	ko04621//NOD-like receptor signaling pathway`Organismal Systems`Immune system;ko05012//Parkinson disease`Human Diseases`Neurodegenerative disease;ko05132//Salmonella infection`Human Diseases`Infectious disease: bacterial;ko05418//Fluid shear stress and atherosclerosis`Human Diseases`Cardiovascular disease	-	XP_027302814.1//thioredoxin-like protein 1 isoform X2`[Anas platyrhynchos];XP_027302813.1//thioredoxin-like protein 1 isoform X1`[Anas platyrhynchos];XP_027302815.1//thioredoxin-like protein 1 isoform X3`[Anas platyrhynchos]	PF00085.23//Thioredoxin`Thioredoxin;PF06201.16//PITH`PITH domain	-	tr|A0A493TQ22|A0A493TQ22_ANAPP//Thioredoxin like 1 {ECO:0000313|Ensembl:ENSAPLP00000027973} OS=Anas platyrhynchos platyrhynchos (Northern mallard) Name=TXNL1 {ECO:0000313|Ensembl:ENSAPLP00000027973} PE=4;tr|A0A493TXA2|A0A493TXA2_ANAPP//Thioredoxin like 1 {ECO:0000313|Ensembl:ENSAPLP00000030486} OS=Anas platyrhynchos platyrhynchos (Northern mallard) Name=TXNL1 {ECO:0000313|Ensembl:ENSAPLP000000304…
ENSAPLG00000005190	ENSAPLG00000005190;SE:Z:6956534-6957625:6957651-6959399:+	ENSAPLT00000005405	ENSAPLT00000005405,ENSAPLT00000015500,ENSAPLT00000002495	0.10021507658900236	0.10754312446670512	0.12563000802110294	0.0923697692310166	0.09994126644974613	0.04316223950264205	-0.0326383113	0.1888111888	PIAS2	GO:0060255//regulation of macromolecule metabolic process`biological_process`Any process that modulates the frequency, rate or extent of the chemical reactions and pathways involving macromolecules, any molecule of high relative molecular mass, the structure of which essentially comprises the multiple repetition of units derived, actually or conceptually, from molecules of low relative molecular …	K16063//PIAS2`E3 SUMO-protein ligase PIAS2 [EC:2.3.2.-]	ko04120//Ubiquitin mediated proteolysis`Genetic Information Processing`Folding, sorting and degradation;ko04630//JAK-STAT signaling pathway`Environmental Information Processing`Signal transduction	-	XP_032061864.1//E3 SUMO-protein ligase PIAS2 isoform X2`[Aythya fuligula];XP_032061863.1//E3 SUMO-protein ligase PIAS2 isoform X1`[Aythya fuligula];XP_038027376.1//E3 SUMO-protein ligase PIAS2 isoform X1`[Anas platyrhynchos]	PF14324.9//PINIT`PINIT domain;PF02891.23//zf-MIZ`MIZ/SP-RING zinc finger	zf-MIZ//http://bioinfo.life.hust.edu.cn/AnimalTFDB#!/tf_detail?species=Gallus_gallus&family=zf-MIZ	tr|U3J5E0|U3J5E0_ANAPP//Protein inhibitor of activated STAT 2 {ECO:0000313|Ensembl:ENSAPLP00000014717} OS=Anas platyrhynchos platyrhynchos (Northern mallard) Name=PIAS2 {ECO:0000313|Ensembl:ENSAPLP00000014717} PE=3;tr|U3IC13|U3IC13_ANAPP//Protein inhibitor of activated STAT 2 {ECO:0000313|Ensembl:ENSAPLP00000004785} OS=Anas platyrhynchos platyrhynchos (Northern mallard) Name=PIAS2 {ECO:0000313|En…
ENSAPLG00000014315	ENSAPLG00000014315;SE:Z:17763250-17786113:17786191-17802820:+	ENSAPLT00000014912	ENSAPLT00000033776,ENSAPLT00000014912,ENSAPLT00000024360	0.5737193447143971	0.7252423043738991	0.8040713417248228	0.7367927086995392	0.5459407590268218	0.7755776355764799	-0.014907295800000001	0.2597402597	NDUFS4	GO:0005743//mitochondrial inner membrane`cellular_component`The inner, i.e. lumen-facing, lipid bilayer of the mitochondrial envelope. It is highly folded to form cristae. [GOC:ai];GO:0070469//respirasome`cellular_component`The protein complexes that form the electron transport system (the respiratory chain), associated with a cell membrane, usually the plasma membrane (in prokaryotes) or the inn…	K03937//NDUFS4`NADH dehydrogenase (ubiquinone) Fe-S protein 4	ko00190//Oxidative phosphorylation`Metabolism`Energy metabolism;ko01100//Metabolic pathways`Metabolism`Global and overview maps;ko04714//Thermogenesis`Organismal Systems`Environmental adaptation;ko04723//Retrograde endocannabinoid signaling`Organismal Systems`Nervous system;ko04932//Non-alcoholic fatty liver disease`Human Diseases`Endocrine and metabolic disease;ko05010//Alzheimer disease`Human D…	-	XP_038026506.1//NADH dehydrogenase [ubiquinone] iron-sulfur protein 4, mitochondrial isoform X2`[Anas platyrhynchos];PKU39921.1//follistatin isoform x2`[Limosa lapponica baueri];XP_038026505.1//NADH dehydrogenase [ubiquinone] iron-sulfur protein 4, mitochondrial isoform X1`[Anas platyrhynchos]	PF04800.15//NDUS4`NADH dehydrogenase ubiquinone Fe-S protein 4	-	tr|A0A493TI64|A0A493TI64_ANAPP//NADH dehydrogenase [ubiquinone] iron-sulfur protein 4, mitochondrial {ECO:0000256|RuleBase:RU367010} OS=Anas platyrhynchos platyrhynchos (Northern mallard) Name=NDUFS4 {ECO:0000313|Ensembl:ENSAPLP00000025577} PE=3;tr|A0A493SSB1|A0A493SSB1_ANAPP//NADH dehydrogenase [ubiquinone] iron-sulfur protein 4, mitochondrial {ECO:0000256|RuleBase:RU367010} OS=Anas platyrhyncho…
ENSAPLG00000014315	ENSAPLG00000014315;SE:Z:17763250-17769768:17769845-17786113:+	ENSAPLT00000037535	ENSAPLT00000014912,ENSAPLT00000037535	0.8920791577067113	0.8524501029779835	0.7837448237791067	0.8503316512047706	0.8863376748641659	0.8409692084293674	0.0164548167	0.201048951	NDUFS4	GO:0005743//mitochondrial inner membrane`cellular_component`The inner, i.e. lumen-facing, lipid bilayer of the mitochondrial envelope. It is highly folded to form cristae. [GOC:ai];GO:0070469//respirasome`cellular_component`The protein complexes that form the electron transport system (the respiratory chain), associated with a cell membrane, usually the plasma membrane (in prokaryotes) or the inn…	K03937//NDUFS4`NADH dehydrogenase (ubiquinone) Fe-S protein 4	ko00190//Oxidative phosphorylation`Metabolism`Energy metabolism;ko01100//Metabolic pathways`Metabolism`Global and overview maps;ko04714//Thermogenesis`Organismal Systems`Environmental adaptation;ko04723//Retrograde endocannabinoid signaling`Organismal Systems`Nervous system;ko04932//Non-alcoholic fatty liver disease`Human Diseases`Endocrine and metabolic disease;ko05010//Alzheimer disease`Human D…	-	XP_038026506.1//NADH dehydrogenase [ubiquinone] iron-sulfur protein 4, mitochondrial isoform X2`[Anas platyrhynchos];PKU39921.1//follistatin isoform x2`[Limosa lapponica baueri];XP_038026505.1//NADH dehydrogenase [ubiquinone] iron-sulfur protein 4, mitochondrial isoform X1`[Anas platyrhynchos]	PF04800.15//NDUS4`NADH dehydrogenase ubiquinone Fe-S protein 4	-	tr|A0A493TI64|A0A493TI64_ANAPP//NADH dehydrogenase [ubiquinone] iron-sulfur protein 4, mitochondrial {ECO:0000256|RuleBase:RU367010} OS=Anas platyrhynchos platyrhynchos (Northern mallard) Name=NDUFS4 {ECO:0000313|Ensembl:ENSAPLP00000025577} PE=3;tr|A0A493SSB1|A0A493SSB1_ANAPP//NADH dehydrogenase [ubiquinone] iron-sulfur protein 4, mitochondrial {ECO:0000256|RuleBase:RU367010} OS=Anas platyrhyncho…
ENSAPLG00000014315	ENSAPLG00000014315;SE:Z:17769845-17786113:17786191-17802820:+	ENSAPLT00000037535	ENSAPLT00000045599,ENSAPLT00000037535	0.90839534376214	0.9681151782708426	0.9375651111979376	0.9959714141266356	0.9961958501802524	0.9801771830447648	0.0527562714	0.09865134869999999	NDUFS4	GO:0005743//mitochondrial inner membrane`cellular_component`The inner, i.e. lumen-facing, lipid bilayer of the mitochondrial envelope. It is highly folded to form cristae. [GOC:ai];GO:0070469//respirasome`cellular_component`The protein complexes that form the electron transport system (the respiratory chain), associated with a cell membrane, usually the plasma membrane (in prokaryotes) or the inn…	K03937//NDUFS4`NADH dehydrogenase (ubiquinone) Fe-S protein 4	ko00190//Oxidative phosphorylation`Metabolism`Energy metabolism;ko01100//Metabolic pathways`Metabolism`Global and overview maps;ko04714//Thermogenesis`Organismal Systems`Environmental adaptation;ko04723//Retrograde endocannabinoid signaling`Organismal Systems`Nervous system;ko04932//Non-alcoholic fatty liver disease`Human Diseases`Endocrine and metabolic disease;ko05010//Alzheimer disease`Human D…	-	XP_038026506.1//NADH dehydrogenase [ubiquinone] iron-sulfur protein 4, mitochondrial isoform X2`[Anas platyrhynchos];PKU39921.1//follistatin isoform x2`[Limosa lapponica baueri];XP_038026505.1//NADH dehydrogenase [ubiquinone] iron-sulfur protein 4, mitochondrial isoform X1`[Anas platyrhynchos]	PF04800.15//NDUS4`NADH dehydrogenase ubiquinone Fe-S protein 4	-	tr|A0A493TI64|A0A493TI64_ANAPP//NADH dehydrogenase [ubiquinone] iron-sulfur protein 4, mitochondrial {ECO:0000256|RuleBase:RU367010} OS=Anas platyrhynchos platyrhynchos (Northern mallard) Name=NDUFS4 {ECO:0000313|Ensembl:ENSAPLP00000025577} PE=3;tr|A0A493SSB1|A0A493SSB1_ANAPP//NADH dehydrogenase [ubiquinone] iron-sulfur protein 4, mitochondrial {ECO:0000256|RuleBase:RU367010} OS=Anas platyrhyncho…
ENSAPLG00000014315	ENSAPLG00000014315;SE:Z:17786191-17796794:17796998-17802820:+	ENSAPLT00000039079	ENSAPLT00000014912,ENSAPLT00000039079,ENSAPLT00000033865,ENSAPLT00000037535	0.057599640646516286	0.08196369067131018	0.0844182922926713	0.04886323876972557	0.0763756157439357	0.05295740711466417	-0.0152617873	0.201048951	NDUFS4	GO:0005743//mitochondrial inner membrane`cellular_component`The inner, i.e. lumen-facing, lipid bilayer of the mitochondrial envelope. It is highly folded to form cristae. [GOC:ai];GO:0070469//respirasome`cellular_component`The protein complexes that form the electron transport system (the respiratory chain), associated with a cell membrane, usually the plasma membrane (in prokaryotes) or the inn…	K03937//NDUFS4`NADH dehydrogenase (ubiquinone) Fe-S protein 4	ko00190//Oxidative phosphorylation`Metabolism`Energy metabolism;ko01100//Metabolic pathways`Metabolism`Global and overview maps;ko04714//Thermogenesis`Organismal Systems`Environmental adaptation;ko04723//Retrograde endocannabinoid signaling`Organismal Systems`Nervous system;ko04932//Non-alcoholic fatty liver disease`Human Diseases`Endocrine and metabolic disease;ko05010//Alzheimer disease`Human D…	-	XP_038026506.1//NADH dehydrogenase [ubiquinone] iron-sulfur protein 4, mitochondrial isoform X2`[Anas platyrhynchos];PKU39921.1//follistatin isoform x2`[Limosa lapponica baueri];XP_038026505.1//NADH dehydrogenase [ubiquinone] iron-sulfur protein 4, mitochondrial isoform X1`[Anas platyrhynchos]	PF04800.15//NDUS4`NADH dehydrogenase ubiquinone Fe-S protein 4	-	tr|A0A493TI64|A0A493TI64_ANAPP//NADH dehydrogenase [ubiquinone] iron-sulfur protein 4, mitochondrial {ECO:0000256|RuleBase:RU367010} OS=Anas platyrhynchos platyrhynchos (Northern mallard) Name=NDUFS4 {ECO:0000313|Ensembl:ENSAPLP00000025577} PE=3;tr|A0A493SSB1|A0A493SSB1_ANAPP//NADH dehydrogenase [ubiquinone] iron-sulfur protein 4, mitochondrial {ECO:0000256|RuleBase:RU367010} OS=Anas platyrhyncho…
ENSAPLG00000014315	ENSAPLG00000014315;SE:Z:17786191-17793874:17793918-17796794:+	ENSAPLT00000030690	ENSAPLT00000030690,ENSAPLT00000039079	0.2641186256930914	0.0	0.2085478103954164	0.0	0.06305310024299267	0.09453218975726092	-0.10502704869999999	0.09865134869999999	NDUFS4	GO:0005743//mitochondrial inner membrane`cellular_component`The inner, i.e. lumen-facing, lipid bilayer of the mitochondrial envelope. It is highly folded to form cristae. [GOC:ai];GO:0070469//respirasome`cellular_component`The protein complexes that form the electron transport system (the respiratory chain), associated with a cell membrane, usually the plasma membrane (in prokaryotes) or the inn…	K03937//NDUFS4`NADH dehydrogenase (ubiquinone) Fe-S protein 4	ko00190//Oxidative phosphorylation`Metabolism`Energy metabolism;ko01100//Metabolic pathways`Metabolism`Global and overview maps;ko04714//Thermogenesis`Organismal Systems`Environmental adaptation;ko04723//Retrograde endocannabinoid signaling`Organismal Systems`Nervous system;ko04932//Non-alcoholic fatty liver disease`Human Diseases`Endocrine and metabolic disease;ko05010//Alzheimer disease`Human D…	-	XP_038026506.1//NADH dehydrogenase [ubiquinone] iron-sulfur protein 4, mitochondrial isoform X2`[Anas platyrhynchos];PKU39921.1//follistatin isoform x2`[Limosa lapponica baueri];XP_038026505.1//NADH dehydrogenase [ubiquinone] iron-sulfur protein 4, mitochondrial isoform X1`[Anas platyrhynchos]	PF04800.15//NDUS4`NADH dehydrogenase ubiquinone Fe-S protein 4	-	tr|A0A493TI64|A0A493TI64_ANAPP//NADH dehydrogenase [ubiquinone] iron-sulfur protein 4, mitochondrial {ECO:0000256|RuleBase:RU367010} OS=Anas platyrhynchos platyrhynchos (Northern mallard) Name=NDUFS4 {ECO:0000313|Ensembl:ENSAPLP00000025577} PE=3;tr|A0A493SSB1|A0A493SSB1_ANAPP//NADH dehydrogenase [ubiquinone] iron-sulfur protein 4, mitochondrial {ECO:0000256|RuleBase:RU367010} OS=Anas platyrhyncho…
ENSAPLG00000009278	ENSAPLG00000009278;SE:Z:22107625-22110119:22110146-22116579:+	ENSAPLG00000009278.t1,ENSAPLG00000009278.t2	ENSAPLG00000009278.t1,ENSAPLT00000009654,ENSAPLG00000009278.t2	0.8027155556266564	0.8181017034834771	0.7867095877651097	0.8617780886438571	0.8938596264084799	0.8723860445878898	0.0734989709	0.024975025	CWC27	GO:0005654//nucleoplasm`cellular_component`That part of the nuclear content other than the chromosomes or the nucleolus. [GOC:ma, ISBN:0124325653];GO:0071013//catalytic step 2 spliceosome`cellular_component`A spliceosomal complex that contains three snRNPs, including U5, bound to a splicing intermediate in which the first catalytic cleavage of the 5' splice site has occurred. The precise subunit …	K12737//SDCCAG10`peptidyl-prolyl cis-trans isomerase SDCCAG10 [EC:5.2.1.8]	-	-	KFV48603.1//Peptidyl-prolyl cis-trans isomerase CWC27, partial`[Gavia stellata];XP_038025890.1//spliceosome-associated protein CWC27 homolog isoform X1`[Anas platyrhynchos];XP_035409356.1//spliceosome-associated protein CWC27 homolog isoform X4`[Cygnus atratus];XP_038025891.1//spliceosome-associated protein CWC27 homolog isoform X2`[Anas platyrhynchos]	PF00160.24//Pro_isomerase`Cyclophilin type peptidyl-prolyl cis-trans isomerase/CLD	-	tr|U3INZ6|U3INZ6_ANAPP//CWC27 spliceosome associated cyclophilin {ECO:0000313|Ensembl:ENSAPLP00000008969} OS=Anas platyrhynchos platyrhynchos (Northern mallard) Name=CWC27 {ECO:0000313|Ensembl:ENSAPLP00000008969} PE=4;tr|A0A8B9R272|A0A8B9R272_ANAPL//CWC27 spliceosome associated cyclophilin {ECO:0000313|Ensembl:ENSAPLP00020006373} OS=Anas platyrhynchos (Mallard) (Anas boschas) PE=4;tr|A0A8B9SI57|A…
ENSAPLG00000014926	ENSAPLG00000014926;SE:Z:22517213-22520364:22520381-22522567:+	ENSAPLT00000025447,ENSAPLT00000044069	ENSAPLT00000025447,ENSAPLT00000015586,ENSAPLT00000044069	0.8722965931277263	0.9677211915572498	0.967602882542564	0.931220399857468	0.9308550089436212	0.935991193882578	-0.0031846882000000003	0.4010989011	TRAPPC13	-	K20310//TRAPPC13`trafficking protein particle complex subunit 13	-	-	XP_032062051.1//trafficking protein particle complex subunit 13 isoform X4`[Aythya fuligula];XP_032062049.1//trafficking protein particle complex subunit 13 isoform X2`[Aythya fuligula]	PF06159.16//DUF974`Protein of unknown function (DUF974)	-	tr|A0A6J3EE91|A0A6J3EE91_AYTFU//Trafficking protein particle complex subunit 13 {ECO:0000256|ARBA:ARBA00021500} OS=Aythya fuligula (Tufted duck) (Anas fuligula) Name=TRAPPC13 {ECO:0000313|RefSeq:XP_032062051.1} PE=3;tr|A0A6J3EFP7|A0A6J3EFP7_AYTFU//Trafficking protein particle complex subunit 13 {ECO:0000256|ARBA:ARBA00021500} OS=Aythya fuligula (Tufted duck) (Anas fuligula) Name=TRAPPC13 {ECO:000…
ENSAPLG00000002753	ENSAPLG00000002753;SE:Z:22736214-22737895:22738104-22739106:+	ENSAPLT00000002853,ENSAPLT00000044861	ENSAPLT00000044861,ENSAPLT00000043619,ENSAPLT00000002853	1.0	0.9716849294671036	0.9557111022510888	0.9697589466063632	0.9701883697796584	1.0	0.0041837616	0.4015984016	ERBIN	GO:0016020//membrane`cellular_component`A lipid bilayer along with all the proteins and protein complexes embedded in it an attached to it. [GOC:dos, GOC:mah, ISBN:0815316194];GO:0007165//signal transduction`biological_process`The cellular process in which a signal is conveyed to trigger a change in the activity or state of a cell. Signal transduction begins with reception of a signal (e.g. a lig…	K12796//ERBIN, ERBB2IP`erbb2-interacting protein	ko04621//NOD-like receptor signaling pathway`Organismal Systems`Immune system	-	XP_038025914.1//erbin isoform X2`[Anas platyrhynchos];XP_038025921.1//erbin isoform X3`[Anas platyrhynchos];KFV81131.1//hypothetical protein N308_05495, partial`[Struthio camelus australis]	PF13855.9//LRR_8`Leucine rich repeat;PF00595.27//PDZ`PDZ domain	-	tr|U3I4U5|U3I4U5_ANAPP//Erbb2 interacting protein {ECO:0000313|Ensembl:ENSAPLP00000002266} OS=Anas platyrhynchos platyrhynchos (Northern mallard) Name=ERBIN {ECO:0000313|Ensembl:ENSAPLP00000002266} PE=4;tr|A0A493TX76|A0A493TX76_ANAPP//Erbb2 interacting protein {ECO:0000313|Ensembl:ENSAPLP00000030180} OS=Anas platyrhynchos platyrhynchos (Northern mallard) Name=ERBIN {ECO:0000313|Ensembl:ENSAPLP000…
ENSAPLG00000002753	ENSAPLG00000002753;SE:Z:22728801-22735165:22735308-22736083:+	ENSAPLT00000043619,ENSAPLT00000044861	ENSAPLT00000044861,ENSAPLT00000002853,ENSAPLT00000043619	0.9526723735087348	0.9714451005328718	0.9432046847091275	0.9553584449903458	0.9710092854124872	0.9856459090423256	0.0148971602	0.4015984016	ERBIN	GO:0016020//membrane`cellular_component`A lipid bilayer along with all the proteins and protein complexes embedded in it an attached to it. [GOC:dos, GOC:mah, ISBN:0815316194];GO:0007165//signal transduction`biological_process`The cellular process in which a signal is conveyed to trigger a change in the activity or state of a cell. Signal transduction begins with reception of a signal (e.g. a lig…	K12796//ERBIN, ERBB2IP`erbb2-interacting protein	ko04621//NOD-like receptor signaling pathway`Organismal Systems`Immune system	-	XP_038025914.1//erbin isoform X2`[Anas platyrhynchos];XP_038025921.1//erbin isoform X3`[Anas platyrhynchos];KFV81131.1//hypothetical protein N308_05495, partial`[Struthio camelus australis]	PF13855.9//LRR_8`Leucine rich repeat;PF00595.27//PDZ`PDZ domain	-	tr|U3I4U5|U3I4U5_ANAPP//Erbb2 interacting protein {ECO:0000313|Ensembl:ENSAPLP00000002266} OS=Anas platyrhynchos platyrhynchos (Northern mallard) Name=ERBIN {ECO:0000313|Ensembl:ENSAPLP00000002266} PE=4;tr|A0A493TX76|A0A493TX76_ANAPP//Erbb2 interacting protein {ECO:0000313|Ensembl:ENSAPLP00000030180} OS=Anas platyrhynchos platyrhynchos (Northern mallard) Name=ERBIN {ECO:0000313|Ensembl:ENSAPLP000…
ENSAPLG00000005769	ENSAPLG00000005769;SE:Z:23864629-23866203:23866313-23867450:+	ENSAPLT00000005987,ENSAPLT00000040414	ENSAPLT00000040414,ENSAPLT00000028301,ENSAPLT00000005987	0.986417187936285	1.0	0.9892740743010944	0.996263186844158	1.0	0.9891151504889598	0.003229025	0.4115884116	CDK7	-	K02202//CDK7`cyclin-dependent kinase 7 [EC:2.7.11.22 2.7.11.23]	ko03022//Basal transcription factors`Genetic Information Processing`Transcription;ko03420//Nucleotide excision repair`Genetic Information Processing`Replication and repair;ko04110//Cell cycle`Cellular Processes`Cell growth and death	-	XP_038026099.1//cyclin-dependent kinase 7 isoform X2`[Anas platyrhynchos];XP_038026098.1//cyclin-dependent kinase 7 isoform X1`[Anas platyrhynchos];XP_027301941.2//cyclin-dependent kinase 7 isoform X3`[Anas platyrhynchos]	PF00069.28//Pkinase`Protein kinase domain;PF07714.20//PK_Tyr_Ser-Thr`Protein tyrosine and serine/threonine kinase	bHLH//http://bioinfo.life.hust.edu.cn/AnimalTFDB#!/tf_detail?species=Mustela_putorius_furo&family=bHLH	tr|A0A8B9SJL9|A0A8B9SJL9_ANAPL//Cyclin dependent kinase 7 {ECO:0000313|Ensembl:ENSAPLP00020007206} OS=Anas platyrhynchos (Mallard) (Anas boschas) Name=CDK7 {ECO:0000313|Ensembl:ENSAPLP00020007206} PE=4;tr|A0A8B9SJH9|A0A8B9SJH9_ANAPL//Cyclin dependent kinase 7 {ECO:0000313|Ensembl:ENSAPLP00020007184} OS=Anas platyrhynchos (Mallard) (Anas boschas) Name=CDK7 {ECO:0000313|Ensembl:ENSAPLP00020007184} …
ENSAPLG00000006896	ENSAPLG00000006896;SE:Z:23975453-23975952:23976021-23977559:+	ENSAPLG00000006896.t1,ENSAPLG00000006896.t2,ENSAPLT00000034692	ENSAPLT00000022654,ENSAPLG00000006896.t2,ENSAPLT00000022034,ENSAPLG00000006896.t1,ENSAPLT00000034692,ENSAPLT00000007156	0.9682848278894182	1.0	0.9046895804904505	0.9386380815794528	1.0	1.0	0.021887891099999997	0.2622377622	MTX3	GO:0001401//SAM complex`cellular_component`A large complex of the mitochondrial outer membrane that mediates sorting of some imported proteins to the outer membrane and their assembly in the membrane; functions after import of incoming proteins by the mitochondrial outer membrane translocase complex. [PMID:12891361];GO:0015031//protein transport`biological_process`The directed movement of protein…	K17776//MTX`metaxin	-	-	XP_038026917.1//metaxin-3 isoform X5`[Anas platyrhynchos];XP_038026914.1//metaxin-3 isoform X2`[Anas platyrhynchos];XP_038026915.1//metaxin-3 isoform X3`[Anas platyrhynchos];XP_027302403.2//metaxin-3 isoform X1`[Anas platyrhynchos]	PF17172.7//GST_N_4`Glutathione S-transferase N-terminal domain;PF10568.12//Tom37`Outer mitochondrial membrane transport complex protein;PF13410.9//GST_C_2`Glutathione S-transferase, C-terminal domain;PF17171.7//GST_C_6`Glutathione S-transferase, C-terminal domain	-	tr|U3IGY8|U3IGY8_ANAPP//Metaxin 3 {ECO:0000313|Ensembl:ENSAPLP00000006510} OS=Anas platyrhynchos platyrhynchos (Northern mallard) Name=MTX3 {ECO:0000313|Ensembl:ENSAPLP00000006510} PE=3;tr|A0A493U0W9|A0A493U0W9_ANAPP//Metaxin 3 {ECO:0000313|Ensembl:ENSAPLP00000031772} OS=Anas platyrhynchos platyrhynchos (Northern mallard) Name=MTX3 {ECO:0000313|Ensembl:ENSAPLP00000031772} PE=3;tr|A0A493THL3|A0A49…
ENSAPLG00000027407	ENSAPLG00000027407;SE:Z:25011157-25034431:25034536-25043936:+	ENSAPLG00000027407.t1	ENSAPLT00000030113,ENSAPLG00000027407.t1	0.953921095538639	0.9301654588771334	0.9551170895655616	1.0	1.0	1.0	0.0535987853	0.0814185814	-	GO:0007021//tubulin complex assembly`biological_process`The aggregation and bonding together of alpha- and beta-tubulin to form a tubulin heterodimer. [GOC:mah];GO:0005737//cytoplasm`cellular_component`The contents of a cell excluding the plasma membrane and nucleus, but including other subcellular structures. [ISBN:0198547684];GO:0048487//beta-tubulin binding`molecular_function`Binding to the mi…	K17292//TBCA`tubulin-specific chaperone A	-	-	XP_027302350.1//tubulin-specific chaperone A`[Anas platyrhynchos];XP_019784709.1//tubulin-specific chaperone A isoform X1`[Tursiops truncatus]	PF02970.19//TBCA`Tubulin binding cofactor A	-	tr|A0A8B9UZP4|A0A8B9UZP4_9AVES//Uncharacterized protein {ECO:0000313|Ensembl:ENSAZOP00000014312} OS=Anas zonorhyncha (Eastern spot-billed duck) PE=4;tr|A0A493SZ14|A0A493SZ14_ANAPP//Tubulin-specific chaperone A {ECO:0000256|RuleBase:RU364030} OS=Anas platyrhynchos platyrhynchos (Northern mallard) PE=3;tr|A0A6J3ELX2|A0A6J3ELX2_AYTFU//Tubulin-specific chaperone A {ECO:0000256|RuleBase:RU364030} OS=A…
ENSAPLG00000004910	ENSAPLG00000004910;SE:Z:25862611-25863423:25863536-25864393:+	ENSAPLT00000044184	ENSAPLT00000005074,ENSAPLT00000044184	0.8618157910854849	0.9380190067402829	1.0	1.0	1.0	1.0	0.0667217341	0.0964035964	-	GO:0007049//cell cycle`biological_process`The progression of biochemical and morphological phases and events that occur in a cell during successive cell replication or nuclear replication events. Canonically, the cell cycle comprises the replication and segregation of genetic material followed by the division of the cell, but in endocycles or syncytial cells nuclear replication or nuclear divisio…	K16483//POC5`centrosomal protein POC5	-	-	XP_038027257.1//centrosomal protein POC5 isoform X4`[Anas platyrhynchos];XP_038027254.1//centrosomal protein POC5 isoform X1`[Anas platyrhynchos]	-	-	tr|U3IB36|U3IB36_ANAPP//Centrosomal protein POC5 {ECO:0000256|ARBA:ARBA00014910} Protein of centriole 5 {ECO:0000256|ARBA:ARBA00021064} OS=Anas platyrhynchos platyrhynchos (Northern mallard) PE=3;tr|A0A493TAU3|A0A493TAU3_ANAPP//Centrosomal protein POC5 {ECO:0000256|ARBA:ARBA00014910} Protein of centriole 5 {ECO:0000256|ARBA:ARBA00021064} OS=Anas platyrhynchos platyrhynchos (Northern mallard) PE=3
ENSAPLG00000005669	ENSAPLG00000005669;SE:Z:25995717-25996281:25996358-26000406:+	ENSAPLT00000005900,ENSAPLT00000025651	ENSAPLT00000005900,ENSAPLT00000044416,ENSAPLT00000025651,ENSAPLG00000005669.t1	0.07153515074507323	0.07286316674255779	0.06597293270911253	0.06442454754677987	0.03050710099657485	0.04199684326552193	-0.024480919500000003	0.1843156843	CERT1	GO:0005794//Golgi apparatus`cellular_component`A membrane-bound cytoplasmic organelle of the endomembrane system that further processes the core oligosaccharides (e.g. N-glycans) added to proteins in the endoplasmic reticulum and packages them into membrane-bound vesicles. The Golgi apparatus operates at the intersection of the secretory, lysosomal, and endocytic pathways. [ISBN:0198506732];GO:00…	K08283//COL4A3BP`collagen type IV alpha-3-binding protein	-	-	XP_032061319.1//ceramide transfer protein isoform X1`[Aythya fuligula];XP_027302691.2//ceramide transfer protein isoform X2`[Anas platyrhynchos]	PF00169.32//PH`PH domain;PF15409.9//PH_8`Pleckstrin homology domain;PF01852.22//START`START domain	-	tr|A0A6J3EH33|A0A6J3EH33_AYTFU//Ceramide transfer protein {ECO:0000256|ARBA:ARBA00021440} Collagen type IV alpha-3-binding protein {ECO:0000256|ARBA:ARBA00021653} OS=Aythya fuligula (Tufted duck) (Anas fuligula) Name=CERT1 {ECO:0000313|RefSeq:XP_032061320.1} PE=4;tr|A0A493T5X3|A0A493T5X3_ANAPP//Ceramide transporter 1 {ECO:0000313|Ensembl:ENSAPLP00000021103} OS=Anas platyrhynchos platyrhynchos (No…
ENSAPLG00000015474	ENSAPLG00000015474;SE:Z:28657177-28658080:28658169-28658548:+	ENSAPLT00000016235,ENSAPLT00000038714	ENSAPLT00000020545,ENSAPLT00000016235,ENSAPLT00000020288,ENSAPLT00000038714	0.9939508367107214	1.0	0.9952160563758936	1.0	1.0	1.0	0.0036110356	0.3886113886	-	GO:0006869//lipid transport`biological_process`The directed movement of lipids into, out of or within a cell, or between cells, by means of some agent such as a transporter or pore. Lipids are compounds soluble in an organic solvent but not, or sparingly, in an aqueous solvent. [ISBN:0198506732]	K20053//VLDLR`very low-density lipoprotein receptor	ko05017//Spinocerebellar ataxia`Human Diseases`Neurodegenerative disease;ko05417//Lipid and atherosclerosis`Human Diseases`Cardiovascular disease	-	NP_001297330.1//very low-density lipoprotein receptor precursor`[Anas platyrhynchos];XP_042681842.1//very low-density lipoprotein receptor isoform X1`[Centrocercus urophasianus];XP_032061515.1//very low-density lipoprotein receptor`[Aythya fuligula];AEM23934.1//very low density lipoprotein receptor transcript variant 1`[Anas platyrhynchos]	PF00057.21//Ldl_recept_a`Low-density lipoprotein receptor domain class A;PF14670.9//FXa_inhibition`Coagulation Factor Xa inhibitory site;PF07645.18//EGF_CA`Calcium-binding EGF domain;PF00058.20//Ldl_recept_b`Low-density lipoprotein receptor repeat class B	-	tr|A0A493TBG2|A0A493TBG2_ANAPP//Very low-density lipoprotein receptor {ECO:0000256|ARBA:ARBA00016419} OS=Anas platyrhynchos platyrhynchos (Northern mallard) PE=4;tr|U3J7G1|U3J7G1_ANAPP//Very low-density lipoprotein receptor {ECO:0000256|ARBA:ARBA00016419} OS=Anas platyrhynchos platyrhynchos (Northern mallard) PE=4;tr|A0A493SYT8|A0A493SYT8_ANAPP//Very low-density lipoprotein receptor {ECO:0000256|…
ENSAPLG00000013233	ENSAPLG00000013233;SE:Z:33678355-33687395:33687483-33699640:+	ENSAPLT00000038289,ENSAPLT00000013809,ENSAPLT00000037247	ENSAPLT00000037247,ENSAPLT00000038289,ENSAPLT00000013809,ENSAPLT00000034501	0.9308436320159996	0.9288757668885302	0.9223380015009672	0.8624594598999332	0.8945600231605333	1.0	-0.0083459724	0.3691308691	NFIB	GO:0003700//DNA-binding transcription factor activity`molecular_function`A transcription regulator activity that modulates transcription of gene sets via selective and non-covalent binding to a specific double-stranded genomic DNA sequence (sometimes referred to as a motif) within a cis-regulatory region. Regulatory regions include promoters (proximal and distal) and enhancers. Genes are transcri…	K09169//NFIB`nuclear factor I/B	-	-	XP_032061953.1//nuclear factor 1 B-type isoform X6`[Aythya fuligula];XP_032061947.1//nuclear factor 1 B-type isoform X1`[Aythya fuligula];XP_032061948.1//nuclear factor 1 B-type isoform X2`[Aythya fuligula];XP_032061952.1//nuclear factor 1 B-type isoform X5`[Aythya fuligula];XP_046761221.1//nuclear factor 1 B-type isoform X2`[Gallus gallus];XP_032061956.1//nuclear factor 1 B-type isoform X8`[Ayth…	PF10524.12//NfI_DNAbd_pre-N`Nuclear factor I protein pre-N-terminus;PF03165.19//MH1`MH1 domain;PF00859.21//CTF_NFI`CTF/NF-I family transcription modulation region	CTF/NFI//http://bioinfo.life.hust.edu.cn/AnimalTFDB#!/tf_detail?species=Nomascus_leucogenys&family=CTF/NFI;CTF/NFI//http://bioinfo.life.hust.edu.cn/AnimalTFDB#!/tf_detail?species=Gallus_gallus&family=CTF/NFI	tr|A0A6J3EKR6|A0A6J3EKR6_AYTFU//Nuclear factor 1 {ECO:0000256|RuleBase:RU000690} OS=Aythya fuligula (Tufted duck) (Anas fuligula) Name=NFIB {ECO:0000313|RefSeq:XP_032061953.1} PE=3;tr|A0A493TDL8|A0A493TDL8_ANAPP//Nuclear factor 1 {ECO:0000256|RuleBase:RU000690} OS=Anas platyrhynchos platyrhynchos (Northern mallard) Name=NFIB {ECO:0000313|Ensembl:ENSAPLP00000023969} PE=3;tr|A0A6J3EJ83|A0A6J3EJ83_A…
ENSAPLG00000013233	ENSAPLG00000013233;SE:Z:33663458-33687395:33687483-33699640:+	ENSAPLT00000042879	ENSAPLT00000042879,ENSAPLG00000013233.t1	0.032013082772150814	0.029645476628109662	0.06000242188870258	0.05684697892456021	0.06394549824771896	0.05947290109328224	0.019534799	0.3691308691	NFIB	GO:0003700//DNA-binding transcription factor activity`molecular_function`A transcription regulator activity that modulates transcription of gene sets via selective and non-covalent binding to a specific double-stranded genomic DNA sequence (sometimes referred to as a motif) within a cis-regulatory region. Regulatory regions include promoters (proximal and distal) and enhancers. Genes are transcri…	K09169//NFIB`nuclear factor I/B	-	-	XP_032061953.1//nuclear factor 1 B-type isoform X6`[Aythya fuligula];XP_032061947.1//nuclear factor 1 B-type isoform X1`[Aythya fuligula];XP_032061948.1//nuclear factor 1 B-type isoform X2`[Aythya fuligula];XP_032061952.1//nuclear factor 1 B-type isoform X5`[Aythya fuligula];XP_046761221.1//nuclear factor 1 B-type isoform X2`[Gallus gallus];XP_032061956.1//nuclear factor 1 B-type isoform X8`[Ayth…	PF10524.12//NfI_DNAbd_pre-N`Nuclear factor I protein pre-N-terminus;PF03165.19//MH1`MH1 domain;PF00859.21//CTF_NFI`CTF/NF-I family transcription modulation region	CTF/NFI//http://bioinfo.life.hust.edu.cn/AnimalTFDB#!/tf_detail?species=Nomascus_leucogenys&family=CTF/NFI;CTF/NFI//http://bioinfo.life.hust.edu.cn/AnimalTFDB#!/tf_detail?species=Gallus_gallus&family=CTF/NFI	tr|A0A6J3EKR6|A0A6J3EKR6_AYTFU//Nuclear factor 1 {ECO:0000256|RuleBase:RU000690} OS=Aythya fuligula (Tufted duck) (Anas fuligula) Name=NFIB {ECO:0000313|RefSeq:XP_032061953.1} PE=3;tr|A0A493TDL8|A0A493TDL8_ANAPP//Nuclear factor 1 {ECO:0000256|RuleBase:RU000690} OS=Anas platyrhynchos platyrhynchos (Northern mallard) Name=NFIB {ECO:0000313|Ensembl:ENSAPLP00000023969} PE=3;tr|A0A6J3EJ83|A0A6J3EJ83_A…
ENSAPLG00000015844	ENSAPLG00000015844;SE:Z:43051408-43052253:43052336-43053172:+	ENSAPLT00000016584,ENSAPLT00000044444,ENSAPLT00000048478	ENSAPLT00000048478,ENSAPLT00000044865,ENSAPLT00000016584,ENSAPLT00000044444	0.9574213982240426	0.9245435455288862	0.9399518359416232	0.9632561037031312	0.9251379307081548	0.9071996505324382	-0.0087743649	0.3306693307	NAA35	GO:0005844//polysome`cellular_component`A multiribosomal structure representing a linear array of ribosomes held together by messenger RNA. They represent the active complexes in cellular protein synthesis and are able to incorporate amino acids into polypeptides both in vivo and in vitro. [ISBN:0198506732, NIF_Subcellular:sao1038025871];GO:0005829//cytosol`cellular_component`The part of the cyto…	K20823//NAA35, MAK10`N-alpha-acetyltransferase 35, NatC auxiliary subunit	-	-	XP_038027406.1//N-alpha-acetyltransferase 35, NatC auxiliary subunit`[Anas platyrhynchos];OXB80121.1//hypothetical protein H355_006953`[Colinus virginianus]	PF04112.16//Mak10`Mak10 subunit, NatC N(alpha)-terminal acetyltransferase	-	tr|U3J8F4|U3J8F4_ANAPP//N-alpha-acetyltransferase 35, NatC auxiliary subunit {ECO:0000256|ARBA:ARBA00013618} Protein MAK10 homolog {ECO:0000256|ARBA:ARBA00021228} OS=Anas platyrhynchos platyrhynchos (Northern mallard) Name=NAA35 {ECO:0000313|Ensembl:ENSAPLP00000015782} PE=3;tr|A0A493U398|A0A493U398_ANAPP//N-alpha-acetyltransferase 35, NatC auxiliary subunit {ECO:0000256|ARBA:ARBA00013618} Protein…
ENSAPLG00000002923	ENSAPLG00000002923;SE:Z:46581296-46581767:46581833-46593529:+	ENSAPLT00000035089	ENSAPLT00000014507,ENSAPLT00000002950,ENSAPLT00000035089	1.0	0.9043050647779016	1.0	0.7628343309851798	0.93951189943433	0.8850712593768341	-0.1056291917	0.0394605395	-	GO:0005634//nucleus`cellular_component`A membrane-bounded organelle of eukaryotic cells in which chromosomes are housed and replicated. In most cells, the nucleus contains all of the cell's chromosomes except the organellar chromosomes, and is the site of RNA synthesis and processing. In some species, or in specialized cell types, RNA metabolism or DNA replication may be absent. [GOC:go_curators]…	K00746//CSGALNACT1_2`chondroitin sulfate N-acetylgalactosaminyltransferase 1/2 [EC:2.4.1.174 2.4.1.175]	ko00532//Glycosaminoglycan biosynthesis - chondroitin sulfate / dermatan sulfate`Metabolism`Glycan biosynthesis and metabolism;ko01100//Metabolic pathways`Metabolism`Global and overview maps	-	NP_989964.1//spindlin-Z`[Gallus gallus];XP_037228328.1//spindlin-Z isoform X4`[Falco rusticolus]	PF02513.20//Spin-Ssty`Spin/Ssty Family	-	tr|A0A8B9U0U5|A0A8B9U0U5_9AVES//Uncharacterized protein {ECO:0000313|Ensembl:ENSAZOP00000001126} OS=Anas zonorhyncha (Eastern spot-billed duck) PE=4;sp|Q90WG1|SPINZ_CHICK//Spindlin-Z Short=chSpin-Z OS=Gallus gallus (Chicken) Name=SPINZ PE=2;tr|A0A509YJU8|A0A509YJU8_ANAPP//Uncharacterized protein {ECO:0000313|Ensembl:ENSAPLP00000013743} OS=Anas platyrhynchos platyrhynchos (Northern mallard) PE=3
ENSAPLG00000012623	ENSAPLG00000012623;SE:Z:53853542-53854614:53854651-53856371:+	ENSAPLT00000026994	ENSAPLT00000013148,ENSAPLT00000026994,ENSAPLT00000012715,ENSAPLT00000035816,ENSAPLT00000024169	0.0	0.0	0.0	0.035726580763137936	0.06515495026900398	0.0	0.033627177	0.20979020980000002	PCGF3	GO:0005634//nucleus`cellular_component`A membrane-bounded organelle of eukaryotic cells in which chromosomes are housed and replicated. In most cells, the nucleus contains all of the cell's chromosomes except the organellar chromosomes, and is the site of RNA synthesis and processing. In some species, or in specialized cell types, RNA metabolism or DNA replication may be absent. [GOC:go_curators]…	K11488//PCGF3`polycomb group RING finger protein 3	ko03083//Polycomb repressive complex`Genetic Information Processing`Chromosome;ko04550//Signaling pathways regulating pluripotency of stem cells`Cellular Processes`Cellular community - eukaryotes	-	XP_010217218.1//PREDICTED: polycomb group RING finger protein 3`[Tinamus guttatus];XP_038026291.1//polycomb group RING finger protein 3 isoform X4`[Anas platyrhynchos];XP_026721915.1//polycomb group RING finger protein 3 isoform X1`[Athene cunicularia]	PF13639.9//zf-RING_2`Ring finger domain;PF13920.9//zf-C3HC4_3`Zinc finger, C3HC4 type (RING finger);PF00097.28//zf-C3HC4`Zinc finger, C3HC4 type (RING finger);PF13923.9//zf-C3HC4_2`Zinc finger, C3HC4 type (RING finger);PF16207.8//RAWUL`RAWUL domain RING finger- and WD40-associated ubiquitin-like	-	tr|U3IYT4|U3IYT4_ANAPP//Polycomb group ring finger 3 {ECO:0000313|Ensembl:ENSAPLP00000012410} OS=Anas platyrhynchos platyrhynchos (Northern mallard) Name=PCGF3 {ECO:0000313|Ensembl:ENSAPLP00000012410} PE=4;tr|A0A493TFI8|A0A493TFI8_ANAPP//Polycomb group ring finger 3 {ECO:0000313|Ensembl:ENSAPLP00000024604} OS=Anas platyrhynchos platyrhynchos (Northern mallard) Name=PCGF3 {ECO:0000313|Ensembl:ENSA…
ENSAPLG00000011196	ENSAPLG00000011196;SE:Z:81438072-81489784:81489981-81502359:+	ENSAPLG00000011196.t1,ENSAPLG00000011196.t2,ENSAPLG00000011196.t3,ENSAPLT00000022141,ENSAPLT00000031189	ENSAPLG00000011196.t1,ENSAPLT00000034414,ENSAPLG00000011196.t2,ENSAPLT00000022141,ENSAPLT00000031189,ENSAPLG00000011196.t3	0.9644763826476466	0.9911584188670932	0.9739558646468968	0.9882528410513536	0.973142839821766	0.9718247249253388	0.0012099132	0.4350649351	MEF2C	GO:0005634//nucleus`cellular_component`A membrane-bounded organelle of eukaryotic cells in which chromosomes are housed and replicated. In most cells, the nucleus contains all of the cell's chromosomes except the organellar chromosomes, and is the site of RNA synthesis and processing. In some species, or in specialized cell types, RNA metabolism or DNA replication may be absent. [GOC:go_curators]…	K04454//MEF2C`MADS-box transcription enhancer factor 2C;K09260//MEF2A`MADS-box transcription enhancer factor 2A	ko04010//MAPK signaling pathway`Environmental Information Processing`Signal transduction;ko04022//cGMP-PKG signaling pathway`Environmental Information Processing`Signal transduction;ko04371//Apelin signaling pathway`Environmental Information Processing`Signal transduction;ko04921//Oxytocin signaling pathway`Organismal Systems`Endocrine system;ko04928//Parathyroid hormone synthesis, secretion and …	-	XP_005505061.1//myocyte-specific enhancer factor 2C isoform X8`[Columba livia];XP_009561228.1//PREDICTED: myocyte-specific enhancer factor 2C isoform X1`[Cuculus canorus];XP_005505060.1//myocyte-specific enhancer factor 2C isoform X6`[Columba livia];XP_013054584.1//PREDICTED: myocyte-specific enhancer factor 2C isoform X4`[Anser cygnoides domesticus];PNI73062.1//MEF2C isoform 33, partial`[Pan tro…	PF00319.21//SRF-TF`SRF-type transcription factor (DNA-binding and dimerisation domain);PF12347.11//HJURP_C`Holliday junction regulator protein family C-terminal repeat	SRF//http://bioinfo.life.hust.edu.cn/AnimalTFDB#!/tf_detail?species=Gallus_gallus&family=SRF;SRF//http://bioinfo.life.hust.edu.cn/AnimalTFDB#!/tf_detail?species=Anolis_carolinensis&family=SRF;SRF//http://bioinfo.life.hust.edu.cn/AnimalTFDB#!/tf_detail?species=Pongo_abelii&family=SRF;SRF//http://bioinfo.life.hust.edu.cn/AnimalTFDB#!/tf_detail?species=Mustela_putorius_furo&family=SRF;SRF//http://bi…	tr|A0A493U3W4|A0A493U3W4_ANAPP//Myocyte enhancer factor 2C {ECO:0000313|Ensembl:ENSAPLP00000032811} OS=Anas platyrhynchos platyrhynchos (Northern mallard) Name=MEF2C {ECO:0000313|Ensembl:ENSAPLP00000032811} PE=4;tr|A0A663F6Y7|A0A663F6Y7_AQUCH//Myocyte enhancer factor 2C {ECO:0000313|Ensembl:ENSACCP00020019601} OS=Aquila chrysaetos chrysaetos Name=MEF2C {ECO:0000313|Ensembl:ENSACCP00020019601} PE=…
ENSAPLG00000011196	ENSAPLG00000011196;SE:Z:81502562-81529852:81529911-81530057:+	ENSAPLT00000031189,ENSAPLT00000034414	ENSAPLT00000034414,ENSAPLT00000022141,ENSAPLT00000031189,ENSAPLG00000011196.t1	0.2553041738711458	0.3567160481981501	0.2879647947644666	0.2701420993929487	0.1849115163964796	0.2285017792679912	-0.0721432073	0.2412587413	MEF2C	GO:0005634//nucleus`cellular_component`A membrane-bounded organelle of eukaryotic cells in which chromosomes are housed and replicated. In most cells, the nucleus contains all of the cell's chromosomes except the organellar chromosomes, and is the site of RNA synthesis and processing. In some species, or in specialized cell types, RNA metabolism or DNA replication may be absent. [GOC:go_curators]…	K04454//MEF2C`MADS-box transcription enhancer factor 2C;K09260//MEF2A`MADS-box transcription enhancer factor 2A	ko04010//MAPK signaling pathway`Environmental Information Processing`Signal transduction;ko04022//cGMP-PKG signaling pathway`Environmental Information Processing`Signal transduction;ko04371//Apelin signaling pathway`Environmental Information Processing`Signal transduction;ko04921//Oxytocin signaling pathway`Organismal Systems`Endocrine system;ko04928//Parathyroid hormone synthesis, secretion and …	-	XP_005505061.1//myocyte-specific enhancer factor 2C isoform X8`[Columba livia];XP_009561228.1//PREDICTED: myocyte-specific enhancer factor 2C isoform X1`[Cuculus canorus];XP_005505060.1//myocyte-specific enhancer factor 2C isoform X6`[Columba livia];XP_013054584.1//PREDICTED: myocyte-specific enhancer factor 2C isoform X4`[Anser cygnoides domesticus];PNI73062.1//MEF2C isoform 33, partial`[Pan tro…	PF00319.21//SRF-TF`SRF-type transcription factor (DNA-binding and dimerisation domain);PF12347.11//HJURP_C`Holliday junction regulator protein family C-terminal repeat	SRF//http://bioinfo.life.hust.edu.cn/AnimalTFDB#!/tf_detail?species=Gallus_gallus&family=SRF;SRF//http://bioinfo.life.hust.edu.cn/AnimalTFDB#!/tf_detail?species=Anolis_carolinensis&family=SRF;SRF//http://bioinfo.life.hust.edu.cn/AnimalTFDB#!/tf_detail?species=Pongo_abelii&family=SRF;SRF//http://bioinfo.life.hust.edu.cn/AnimalTFDB#!/tf_detail?species=Mustela_putorius_furo&family=SRF;SRF//http://bi…	tr|A0A493U3W4|A0A493U3W4_ANAPP//Myocyte enhancer factor 2C {ECO:0000313|Ensembl:ENSAPLP00000032811} OS=Anas platyrhynchos platyrhynchos (Northern mallard) Name=MEF2C {ECO:0000313|Ensembl:ENSAPLP00000032811} PE=4;tr|A0A663F6Y7|A0A663F6Y7_AQUCH//Myocyte enhancer factor 2C {ECO:0000313|Ensembl:ENSACCP00020019601} OS=Aquila chrysaetos chrysaetos Name=MEF2C {ECO:0000313|Ensembl:ENSACCP00020019601} PE=…
ENSAPLG00000011196	ENSAPLG00000011196;SE:Z:81553336-81554623:81554646-81555559:+	ENSAPLT00000028933,ENSAPLT00000025638	ENSAPLT00000034414,ENSAPLG00000011196.t2,ENSAPLT00000028933,ENSAPLT00000022141,ENSAPLT00000011671,ENSAPLT00000031189,ENSAPLG00000011196.t3,ENSAPLT00000025638	0.10945205213015836	0.18742401023802746	0.14876319475016705	0.1508984193691416	0.1586218445344337	0.1187591670073229	-0.0057866087	0.4350649351	MEF2C	GO:0005634//nucleus`cellular_component`A membrane-bounded organelle of eukaryotic cells in which chromosomes are housed and replicated. In most cells, the nucleus contains all of the cell's chromosomes except the organellar chromosomes, and is the site of RNA synthesis and processing. In some species, or in specialized cell types, RNA metabolism or DNA replication may be absent. [GOC:go_curators]…	K04454//MEF2C`MADS-box transcription enhancer factor 2C;K09260//MEF2A`MADS-box transcription enhancer factor 2A	ko04010//MAPK signaling pathway`Environmental Information Processing`Signal transduction;ko04022//cGMP-PKG signaling pathway`Environmental Information Processing`Signal transduction;ko04371//Apelin signaling pathway`Environmental Information Processing`Signal transduction;ko04921//Oxytocin signaling pathway`Organismal Systems`Endocrine system;ko04928//Parathyroid hormone synthesis, secretion and …	-	XP_005505061.1//myocyte-specific enhancer factor 2C isoform X8`[Columba livia];XP_009561228.1//PREDICTED: myocyte-specific enhancer factor 2C isoform X1`[Cuculus canorus];XP_005505060.1//myocyte-specific enhancer factor 2C isoform X6`[Columba livia];XP_013054584.1//PREDICTED: myocyte-specific enhancer factor 2C isoform X4`[Anser cygnoides domesticus];PNI73062.1//MEF2C isoform 33, partial`[Pan tro…	PF00319.21//SRF-TF`SRF-type transcription factor (DNA-binding and dimerisation domain);PF12347.11//HJURP_C`Holliday junction regulator protein family C-terminal repeat	SRF//http://bioinfo.life.hust.edu.cn/AnimalTFDB#!/tf_detail?species=Gallus_gallus&family=SRF;SRF//http://bioinfo.life.hust.edu.cn/AnimalTFDB#!/tf_detail?species=Anolis_carolinensis&family=SRF;SRF//http://bioinfo.life.hust.edu.cn/AnimalTFDB#!/tf_detail?species=Pongo_abelii&family=SRF;SRF//http://bioinfo.life.hust.edu.cn/AnimalTFDB#!/tf_detail?species=Mustela_putorius_furo&family=SRF;SRF//http://bi…	tr|A0A493U3W4|A0A493U3W4_ANAPP//Myocyte enhancer factor 2C {ECO:0000313|Ensembl:ENSAPLP00000032811} OS=Anas platyrhynchos platyrhynchos (Northern mallard) Name=MEF2C {ECO:0000313|Ensembl:ENSAPLP00000032811} PE=4;tr|A0A663F6Y7|A0A663F6Y7_AQUCH//Myocyte enhancer factor 2C {ECO:0000313|Ensembl:ENSACCP00020019601} OS=Aquila chrysaetos chrysaetos Name=MEF2C {ECO:0000313|Ensembl:ENSACCP00020019601} PE=…
ENSAPLG00000018653	ENSAPLG00000018653;SE:PEDO01018391.1:11321-19401:19526-23445:+	ENSAPLT00000037013	ENSAPLT00000026788,ENSAPLT00000037013	0.9386487074520742	0.9684114660521862	0.976753364699303	0.9505081958328676	0.9794784247974544	1.0	0.0153910275	0.2557442557	FAM168A	GO:1905053//positive regulation of base-excision repair`biological_process`Any process that activates or increases the frequency, rate or extent of base-excision repair. [GO_REF:0000058, GOC:ah, GOC:TermGenie, PMID:18973764]	-	-	-	XP_035200062.1//protein FAM168A isoform X2`[Oxyura jamaicensis]	PF14944.9//TCRP1`Tongue Cancer Chemotherapy Resistant Protein 1	-	tr|A0A493TMZ7|A0A493TMZ7_ANAPP//Family with sequence similarity 168 member A {ECO:0000313|Ensembl:ENSAPLP00000027204} OS=Anas platyrhynchos platyrhynchos (Northern mallard) Name=FAM168A {ECO:0000313|Ensembl:ENSAPLP00000027204} PE=3;tr|A0A493TB30|A0A493TB30_ANAPP//Family with sequence similarity 168 member A {ECO:0000313|Ensembl:ENSAPLP00000023111} OS=Anas platyrhynchos platyrhynchos (Northern mal…
ENSAPLG00000003184	ENSAPLG00000003184;SE:PEDO01006709.1:762-978:1091-1390:-	ENSAPLT00000003234	ENSAPLT00000003234,ENSAPLT00000046416	1.0	1.0	0.9965612547914964	1.0	1.0	1.0	0.0011462484	0.4065934066	H2AZ2	GO:0005634//nucleus`cellular_component`A membrane-bounded organelle of eukaryotic cells in which chromosomes are housed and replicated. In most cells, the nucleus contains all of the cell's chromosomes except the organellar chromosomes, and is the site of RNA synthesis and processing. In some species, or in specialized cell types, RNA metabolism or DNA replication may be absent. [GOC:go_curators]…	K11251//H2A`histone H2A	ko03082//ATP-dependent chromatin remodeling`Genetic Information Processing`Chromosome;ko04217//Necroptosis`Cellular Processes`Cell growth and death;ko04613//Neutrophil extracellular trap formation`Organismal Systems`Immune system;ko05034//Alcoholism`Human Diseases`Substance dependence;ko05322//Systemic lupus erythematosus`Human Diseases`Immune disease	-	XP_040500409.1//histone H2A.V isoform X3`[Ursus maritimus];XP_023796640.1//histone H2A.V isoform X2`[Cyanistes caeruleus]	PF00125.27//Histone`Core histone H2A/H2B/H3/H4;PF16211.8//Histone_H2A_C`C-terminus of histone H2A	-	tr|U3I5X1|U3I5X1_ANAPP//Histone H2A {ECO:0000256|RuleBase:RU003767} OS=Anas platyrhynchos platyrhynchos (Northern mallard) Name=H2AZ2 {ECO:0000313|Ensembl:ENSAPLP00000002642} PE=3;tr|A0A493TNH6|A0A493TNH6_ANAPP//Histone H2A {ECO:0000256|RuleBase:RU003767} OS=Anas platyrhynchos platyrhynchos (Northern mallard) Name=H2AZ2 {ECO:0000313|Ensembl:ENSAPLP00000027140} PE=3
ENSAPLG00000002516	ENSAPLG00000002516;SE:PEDO01004182.1:22976-30641:30716-31619:-	ENSAPLG00000002516.t2,ENSAPLT00000028941,ENSAPLT00000040994	ENSAPLT00000028941,ENSAPLG00000002516.t2,ENSAPLT00000041043,ENSAPLT00000040994	0.7006858083166998	0.7511347658595101	0.7030822982691949	0.6151740563707485	0.7838811390133709	0.7066478816409224	-0.0163999318	0.2812187812	-	GO:0006821//chloride transport`biological_process`The directed movement of chloride into, out of or within a cell, or between cells, by means of some agent such as a transporter or pore. [GOC:krc];GO:0034707//chloride channel complex`cellular_component`An ion channel complex through which chloride ions pass. [GOC:mah];GO:0005254//chloride channel activity`molecular_function`Enables the facilitate…	K22641//TTYH`protein tweety	-	-	XP_013032618.1//PREDICTED: protein tweety homolog 3 isoform X3`[Anser cygnoides domesticus];XP_027324792.1//LOW QUALITY PROTEIN: protein tweety homolog 3`[Anas platyrhynchos];EOB00957.1//Protein tweety-like protein 3, partial`[Anas platyrhynchos];XP_032053460.1//protein tweety homolog 3 isoform X3`[Aythya fuligula]	PF04906.16//Tweety`Tweety	-	tr|A0A493U0U9|A0A493U0U9_ANAPP//Protein tweety homolog {ECO:0000256|RuleBase:RU361114} OS=Anas platyrhynchos platyrhynchos (Northern mallard) PE=3;tr|A0A493TWB9|A0A493TWB9_ANAPP//Protein tweety homolog {ECO:0000256|RuleBase:RU361114} OS=Anas platyrhynchos platyrhynchos (Northern mallard) PE=3;tr|A0A493TA86|A0A493TA86_ANAPP//Protein tweety homolog {ECO:0000256|RuleBase:RU361114} OS=Anas platyrhync…
ENSAPLG00000002516	ENSAPLG00000002516;SE:PEDO01004182.1:22976-28331:28432-30641:-	ENSAPLT00000022875	ENSAPLT00000028941,ENSAPLG00000002516.t2,ENSAPLT00000040994,ENSAPLT00000022875	0.37425798839685975	0.3350766291292465	0.3311048413514576	0.3789579598774829	0.3240535738116279	0.3749699928713103	0.0125140226	0.2812187812	-	GO:0006821//chloride transport`biological_process`The directed movement of chloride into, out of or within a cell, or between cells, by means of some agent such as a transporter or pore. [GOC:krc];GO:0034707//chloride channel complex`cellular_component`An ion channel complex through which chloride ions pass. [GOC:mah];GO:0005254//chloride channel activity`molecular_function`Enables the facilitate…	K22641//TTYH`protein tweety	-	-	XP_013032618.1//PREDICTED: protein tweety homolog 3 isoform X3`[Anser cygnoides domesticus];XP_027324792.1//LOW QUALITY PROTEIN: protein tweety homolog 3`[Anas platyrhynchos];EOB00957.1//Protein tweety-like protein 3, partial`[Anas platyrhynchos];XP_032053460.1//protein tweety homolog 3 isoform X3`[Aythya fuligula]	PF04906.16//Tweety`Tweety	-	tr|A0A493U0U9|A0A493U0U9_ANAPP//Protein tweety homolog {ECO:0000256|RuleBase:RU361114} OS=Anas platyrhynchos platyrhynchos (Northern mallard) PE=3;tr|A0A493TWB9|A0A493TWB9_ANAPP//Protein tweety homolog {ECO:0000256|RuleBase:RU361114} OS=Anas platyrhynchos platyrhynchos (Northern mallard) PE=3;tr|A0A493TA86|A0A493TA86_ANAPP//Protein tweety homolog {ECO:0000256|RuleBase:RU361114} OS=Anas platyrhync…
ENSAPLG00000018690	ENSAPLG00000018690;SE:PEDO01021024.1:1439-1962:2242-2324:+	ENSAPLT00000021377	ENSAPLT00000021377,ENSAPLT00000039370	0.0	0.0333196972731159	0.030024753572578267	0.012136004282175015	0.02464343402941456	0.016277704962929636	-0.0034291025	0.4045954046	-	GO:0005819//spindle`cellular_component`The array of microtubules and associated molecules that forms between opposite poles of a eukaryotic cell during mitosis or meiosis and serves to move the duplicated chromosomes apart. [ISBN:0198547684]	K04455//HSPB1`heat shock protein beta-1	ko04010//MAPK signaling pathway`Environmental Information Processing`Signal transduction;ko04370//VEGF signaling pathway`Environmental Information Processing`Signal transduction;ko05146//Amoebiasis`Human Diseases`Infectious disease: parasitic	-	XP_042647590.1//heat shock protein beta-1`[Tyto alba];XP_027327729.1//heat shock protein beta-1`[Anas platyrhynchos]	PF00011.24//HSP20`Hsp20/alpha crystallin family	-	tr|A0A493TW93|A0A493TW93_ANAPP//SHSP domain-containing protein {ECO:0000259|Pfam:PF00011} OS=Anas platyrhynchos platyrhynchos (Northern mallard) PE=4;tr|A0A493TH38|A0A493TH38_ANAPP//Heat shock 27 kDa protein {ECO:0000256|ARBA:ARBA00017686} Heat shock protein beta-1 {ECO:0000256|ARBA:ARBA00018962} OS=Anas platyrhynchos platyrhynchos (Northern mallard) PE=3
ENSAPLG00000019869	ENSAPLG00000019869;SE:PEDO01002228.1:4156-4757:5098-5371:-	ENSAPLT00000022567	ENSAPLT00000023053,ENSAPLG00000019869.t1,ENSAPLT00000022567	0.7184355317535722	0.7431715042932997	0.6416523831043061	0.9306967122022944	0.9694588144830886	0.9781158469088878	0.2583373181	0.002997003	-	GO:0016021//integral component of membrane`cellular_component`The component of a membrane consisting of the gene products and protein complexes having at least some part of their peptide sequence embedded in the hydrophobic region of the membrane. [GOC:dos, GOC:go_curators]	-	-	-	XP_038027742.1//uncharacterized protein LOC119714802 isoform X2`[Anas platyrhynchos]	-	-	tr|A0A6J3EML3|A0A6J3EML3_AYTFU//uncharacterized protein LOC116501653 isoform X2 {ECO:0000313|RefSeq:XP_032063135.1} OS=Aythya fuligula (Tufted duck) (Anas fuligula) Name=LOC116501653 {ECO:0000313|RefSeq:XP_032063135.1} PE=4
ENSAPLG00000003364	ENSAPLG00000003364;SE:chr1:2674696-2676561:2676615-2684422:-	ENSAPLT00000003506	ENSAPLT00000017816,ENSAPLT00000003506	0.9820905114335121	1.0	1.0	0.9913664904028274	0.9946780119634904	0.9953017339151188	-0.0002480917	0.4460539461	MKLN1	-	K23337//MKLN1`muskelin	-	-	XP_040450942.1//muskelin isoform X3`[Falco naumanni];XP_010132555.1//PREDICTED: muskelin, partial`[Buceros rhinoceros silvestris];XP_032851681.1//muskelin`[Tyto alba alba]	PF06588.14//Muskelin_N`Muskelin N-terminus;PF13415.9//Kelch_3`Galactose oxidase, central domain;PF01344.28//Kelch_1`Kelch motif	-	tr|A0A7K5Z3K6|A0A7K5Z3K6_9AVES//MKLN1 protein {ECO:0000313|EMBL:NWU72252.1} Fragment OS=Pterocles burchelli ORFNames=PTEBUR_R13026 {ECO:0000313|EMBL:NWU72252.1} PE=4;tr|A0A493TJH2|A0A493TJH2_ANAPP//Muskelin 1 {ECO:0000313|Ensembl:ENSAPLP00000026036} OS=Anas platyrhynchos platyrhynchos (Northern mallard) Name=MKLN1 {ECO:0000313|Ensembl:ENSAPLP00000026036} PE=4;tr|A0A493U1P5|A0A493U1P5_ANAPP//Muske…
ENSAPLG00000010287	ENSAPLG00000010287;SE:chr1:5734885-5737409:5737471-5739419:-	ENSAPLT00000039255,ENSAPLT00000010758,ENSAPLT00000019447	ENSAPLT00000039255,ENSAPLG00000010287.t2,ENSAPLT00000010758,ENSAPLT00000020497,ENSAPLT00000019447	0.008394113470599625	0.026161773846311347	0.02190451734855532	0.0162350060541864	0.026508706631743168	0.02065911425069401	0.0023141408	0.4015984016	UPF2	GO:0035145//exon-exon junction complex`cellular_component`A multi-subunit complex deposited by the spliceosome upstream of messenger RNA exon-exon junctions. The exon-exon junction complex provides a binding platform for factors involved in mRNA export and nonsense-mediated mRNA decay. [PMID:11532962, PMID:11743026];GO:0000184//nuclear-transcribed mRNA catabolic process, nonsense-mediated decay`b…	K14327//UPF2, RENT2`regulator of nonsense transcripts 2	ko03013//Nucleocytoplasmic transport`Genetic Information Processing`Translation;ko03015//mRNA surveillance pathway`Genetic Information Processing`Translation	-	XP_005009709.2//regulator of nonsense transcripts 2 isoform X1`[Anas platyrhynchos];EOB08604.1//Regulator of nonsense transcripts 2, partial`[Anas platyrhynchos];XP_027316419.1//regulator of nonsense transcripts 2 isoform X3`[Anas platyrhynchos]	PF02854.22//MIF4G`MIF4G domain;PF04050.17//Upf2`Up-frameshift suppressor 2	-	tr|U3IS29|U3IS29_ANAPP//UPF2 regulator of nonsense mediated mRNA decay {ECO:0000313|Ensembl:ENSAPLP00000010052} OS=Anas platyrhynchos platyrhynchos (Northern mallard) Name=UPF2 {ECO:0000313|Ensembl:ENSAPLP00000010052} PE=4;tr|A0A493T685|A0A493T685_ANAPP//UPF2 regulator of nonsense mediated mRNA decay {ECO:0000313|Ensembl:ENSAPLP00000021366} OS=Anas platyrhynchos platyrhynchos (Northern mallard) N…
ENSAPLG00000005616	ENSAPLG00000005616;SE:chr1:5800869-5801551:5801594-5801994:-	ENSAPLT00000005846	ENSAPLT00000027298,ENSAPLT00000019545,ENSAPLT00000005846	0.0	0.0	0.0	0.0	0.0	0.02051815234521229	0.0068393841	0.3541458541	NUDT5	GO:0016787//hydrolase activity`molecular_function`Catalysis of the hydrolysis of various bonds, e.g. C-O, C-N, C-C, phosphoric anhydride bonds, etc. Hydrolase is the systematic name for any enzyme of EC class 3. [ISBN:0198506732];GO:0019144//ADP-sugar diphosphatase activity`molecular_function`Catalysis of the reaction: ADP-sugar + H2O = AMP + sugar 1-phosphate. [EC:3.6.1.21];GO:0016779//nucleotid…	K13987//NUDT5`ADP-ribose diphosphatase / 8-oxo-dGDP phosphatase / ADP-D-ribose pyrophosphorylase [EC:3.6.1.13 3.6.1.58 2.7.7.96]	ko00230//Purine metabolism`Metabolism`Nucleotide metabolism;ko01100//Metabolic pathways`Metabolism`Global and overview maps	-	XP_005018902.1//ADP-sugar pyrophosphatase isoform X2`[Anas platyrhynchos];XP_010717040.1//ADP-sugar pyrophosphatase isoform X2`[Meleagris gallopavo]	PF00293.31//NUDIX`NUDIX domain	-	tr|A0A493TS08|A0A493TS08_ANAPP//Nudix hydrolase 5 {ECO:0000313|Ensembl:ENSAPLP00000028668} OS=Anas platyrhynchos platyrhynchos (Northern mallard) Name=NUDT5 {ECO:0000313|Ensembl:ENSAPLP00000028668} PE=3;tr|U3ID96|U3ID96_ANAPP//Nudix hydrolase 5 {ECO:0000313|Ensembl:ENSAPLP00000005218} OS=Anas platyrhynchos platyrhynchos (Northern mallard) Name=NUDT5 {ECO:0000313|Ensembl:ENSAPLP00000005218} PE=3;t…
ENSAPLG00000009042	ENSAPLG00000009042;SE:chr1:6955744-6956580:6956631-6957934:-	ENSAPLT00000032608	ENSAPLT00000009434,ENSAPLT00000032608,ENSAPLT00000037691,ENSAPLT00000035017,ENSAPLT00000036689	0.0	0.0	0.0	0.0	0.0	0.018648336336998143	0.0062161121	0.42657342659999997	DMTF1	GO:0005654//nucleoplasm`cellular_component`That part of the nuclear content other than the chromosomes or the nucleolus. [GOC:ma, ISBN:0124325653];GO:0005829//cytosol`cellular_component`The part of the cytoplasm that does not contain organelles but which does contain other particulate matter, such as protein complexes. [GOC:hjd, GOC:jl]	K21625//DMTF1, DMP1`cyclin-D-binding Myb-like transcription factor 1	-	-	XP_027316009.1//cyclin-D-binding Myb-like transcription factor 1 isoform X1`[Anas platyrhynchos]	PF20588.1//DMTF1_N`Cyclin-D-binding Myb-like transcription factor 1 N-terminal;PF00249.34//Myb_DNA-binding`Myb-like DNA-binding domain;PF13921.9//Myb_DNA-bind_6`Myb-like DNA-binding domain	MYB//http://bioinfo.life.hust.edu.cn/AnimalTFDB#!/tf_detail?species=Anas_platyrhynchos&family=MYB	tr|U3INC6|U3INC6_ANAPP//Cyclin D binding myb like transcription factor 1 {ECO:0000313|Ensembl:ENSAPLP00000008749} OS=Anas platyrhynchos platyrhynchos (Northern mallard) Name=DMTF1 {ECO:0000313|Ensembl:ENSAPLP00000008749} PE=4;tr|A0A493T4E9|A0A493T4E9_ANAPP//Cyclin D binding myb like transcription factor 1 {ECO:0000313|Ensembl:ENSAPLP00000020777} OS=Anas platyrhynchos platyrhynchos (Northern malla…
ENSAPLG00000006146	ENSAPLG00000006146;SE:chr1:13702189-13704968:13704985-13707849:-	ENSAPLT00000006405,ENSAPLT00000033900,ENSAPLT00000034335	ENSAPLT00000034335,ENSAPLT00000006405,ENSAPLT00000033900,ENSAPLT00000043623	0.9596833224914104	0.8873139787561191	0.922438555278732	0.915754752981766	0.8918198192739561	0.9371590105317984	-0.0082340912	0.3786213786	NAMPT	GO:0005737//cytoplasm`cellular_component`The contents of a cell excluding the plasma membrane and nucleus, but including other subcellular structures. [ISBN:0198547684];GO:0016607//nuclear speck`cellular_component`A discrete extra-nucleolar subnuclear domain, 20-50 in number, in which splicing factors are seen to be localized by immunofluorescence microscopy. [http://www.cellnucleus.com/];GO:0032…	K03462//NAMPT`nicotinamide phosphoribosyltransferase [EC:2.4.2.12]	ko00760//Nicotinate and nicotinamide metabolism`Metabolism`Metabolism of cofactors and vitamins;ko01100//Metabolic pathways`Metabolism`Global and overview maps;ko04621//NOD-like receptor signaling pathway`Organismal Systems`Immune system	-	XP_027315001.1//nicotinamide phosphoribosyltransferase isoform X1`[Anas platyrhynchos];XP_027315003.1//nicotinamide phosphoribosyltransferase isoform X2`[Anas platyrhynchos]	PF18127.4//NAMPT_N`Nicotinamide phosphoribosyltransferase, N-terminal domain;PF04095.19//NAPRTase`Nicotinate phosphoribosyltransferase (NAPRTase) family	-	tr|U3IEV1|U3IEV1_ANAPP//Nicotinamide phosphoribosyltransferase {ECO:0000256|PIRNR:PIRNR005943} Short=NAmPRTase {ECO:0000256|PIRNR:PIRNR005943} EC=2.4.2.12 {ECO:0000256|PIRNR:PIRNR005943} OS=Anas platyrhynchos platyrhynchos (Northern mallard) Name=NAMPT {ECO:0000313|Ensembl:ENSAPLP00000005773} PE=3;tr|A0A672UE74|A0A672UE74_STRHB//Nicotinamide phosphoribosyltransferase {ECO:0000256|PIRNR:PIRNR00594…
ENSAPLG00000002016	ENSAPLG00000002016;SE:chr1:23791687-23793075:23793113-23793764:-	ENSAPLG00000002016.t2	ENSAPLG00000002016.t2,ENSAPLT00000002247	0.9786489557131696	0.9869386555929296	0.9710510468965088	0.9799432086247228	0.9779517240953391	0.9500726912308528	-0.0095570114	0.3156843157	ING3	GO:1905168//positive regulation of double-strand break repair via homologous recombination`biological_process`Any process that activates or increases the frequency, rate or extent of double-strand break repair via homologous recombination. [GO_REF:0000058, GOC:TermGenie, PMID:12023299];GO:0035064//methylated histone binding`molecular_function`Binding to a histone in which a residue has been modif…	K11319//ING3`inhibitor of growth protein 3	ko03082//ATP-dependent chromatin remodeling`Genetic Information Processing`Chromosome	-	XP_027313668.2//inhibitor of growth protein 3 isoform X1`[Anas platyrhynchos]	PF12998.10//ING`Inhibitor of growth proteins N-terminal histone-binding;PF00628.32//PHD`PHD-finger	-	tr|U3I353|U3I353_ANAPP//Inhibitor of growth family member 3 {ECO:0000313|Ensembl:ENSAPLP00000001673} OS=Anas platyrhynchos platyrhynchos (Northern mallard) Name=ING3 {ECO:0000313|Ensembl:ENSAPLP00000001673} PE=4;tr|A0A8B9ZJM7|A0A8B9ZJM7_ANAPL//Inhibitor of growth family member 3 {ECO:0000313|Ensembl:ENSAPLP00020023427} OS=Anas platyrhynchos (Mallard) (Anas boschas) PE=4
ENSAPLG00000026342	ENSAPLG00000026342;SE:chr1:25772729-25780277:25780464-25780565:-	ENSAPLT00000044643	ENSAPLT00000044643,ENSAPLG00000026342.t1	0.3087496453511113	0.2619674151883809	0.2338592513453698	0.0	0.14525320514071705	0.11507242622627747	-0.1814168935	0.000999001	CAV2	GO:0005901//caveola`cellular_component`A membrane raft that forms small pit, depression, or invagination that communicates with the outside of a cell and extends inward, indenting the cytoplasm and the cell membrane. Examples include flask-shaped invaginations of the plasma membrane in adipocytes associated with caveolin proteins, and minute pits or incuppings of the cell membrane formed during p…	K12958//CAV2`caveolin 2	ko04144//Endocytosis`Cellular Processes`Transport and catabolism;ko04510//Focal adhesion`Cellular Processes`Cellular community - eukaryotes;ko05020//Prion disease`Human Diseases`Neurodegenerative disease;ko05100//Bacterial invasion of epithelial cells`Human Diseases`Infectious disease: bacterial;ko05205//Proteoglycans in cancer`Human Diseases`Cancer: overview;ko05418//Fluid shear stress and ather…	-	XP_027313432.1//caveolin-2`[Anas platyrhynchos];XP_035400272.1//caveolin-2`[Cygnus atratus]	PF01146.20//Caveolin`Caveolin	-	tr|A0A6J3ED70|A0A6J3ED70_AYTFU//Caveolin {ECO:0000256|RuleBase:RU000680} OS=Aythya fuligula (Tufted duck) (Anas fuligula) Name=CAV2 {ECO:0000313|RefSeq:XP_032061666.1} PE=3;tr|A0A7K7L0N7|A0A7K7L0N7_9AVES//Caveolin {ECO:0000256|RuleBase:RU000680} Fragment OS=Asarcornis scutulata ORFNames=ASASCU_R07659 {ECO:0000313|EMBL:NWZ24373.1} PE=3
ENSAPLG00000012860	ENSAPLG00000012860;SE:chr1:27717467-27717557:27717607-27718712:-	ENSAPLT00000013417,ENSAPLT00000032359,ENSAPLT00000026183,ENSAPLT00000027975	ENSAPLT00000013417,ENSAPLT00000022505,ENSAPLT00000027975,ENSAPLT00000026183,ENSAPLT00000032359	0.9992055674854804	0.9990504793384036	1.0	1.0	1.0	1.0	0.0005813176999999999	0.4635364635	IFRD1	-	K13855//SLC4A2, AE2`solute carrier family 4 (anion exchanger), member 2	ko04970//Salivary secretion`Organismal Systems`Digestive system;ko04971//Gastric acid secretion`Organismal Systems`Digestive system;ko04972//Pancreatic secretion`Organismal Systems`Digestive system;ko04976//Bile secretion`Organismal Systems`Digestive system	-	EOB07615.1//Interferon-related developmental regulator 1, partial`[Anas platyrhynchos];XP_027313171.1//interferon-related developmental regulator 1`[Anas platyrhynchos]	PF05004.16//IFRD`Interferon-related developmental regulator (IFRD);PF04836.15//IFRD_C`Interferon-related protein conserved region	-	tr|A0A6J3EA45|A0A6J3EA45_AYTFU//interferon-related developmental regulator 1 {ECO:0000313|RefSeq:XP_032058757.1} OS=Aythya fuligula (Tufted duck) (Anas fuligula) Name=IFRD1 {ECO:0000313|RefSeq:XP_032058757.1} PE=3;tr|A0A493U463|A0A493U463_ANAPP//Interferon related developmental regulator 1 {ECO:0000313|Ensembl:ENSAPLP00000032912} OS=Anas platyrhynchos platyrhynchos (Northern mallard) PE=3;tr|A0A4…
ENSAPLG00000007925	ENSAPLG00000007925;SE:chr1:34823667-34827169:34827457-34830067:-	ENSAPLT00000008221	ENSAPLT00000031047,ENSAPLT00000008221	0.04206817893499798	0.0402910804715495	0.038642875618411926	0.07315698484722298	0.06560323735222287	0.08992069853118463	0.0358929286	0.054945054900000005	KICS2	GO:0045171//intercellular bridge`cellular_component`A direct connection between the cytoplasm of two cells that is formed following the completion of cleavage furrow ingression during cell division. They are usually present only briefly prior to completion of cytokinesis. However, in some cases, such as the bridges between germ cells during their development, they become stabilised. [PMID:9635420…	K23297//C12ORF66`KICSTOR complex protein C12orf66;K02882//RP-L18Ae, RPL18A`large subunit ribosomal protein L18Ae	ko03010//Ribosome`Genetic Information Processing`Translation;ko05171//Coronavirus disease - COVID-19`Human Diseases`Infectious disease: viral	-	KGL75214.1//UPF0536 protein C12orf66, partial`[Tinamus guttatus];XP_027312200.1//KICSTOR complex protein C12orf66 homolog isoform X1`[Anas platyrhynchos];XP_027312193.1//60S ribosomal protein L18a`[Anas platyrhynchos]	PF09404.13//C12orf66_like`KICSTOR complex C12orf66 like;PF01775.20//Ribosomal_L18A`Ribosomal proteins 50S-L18Ae/60S-L20/60S-L18A	-	tr|A0A493U275|A0A493U275_ANAPP//Chromosome 12 open reading frame 66 {ECO:0000313|Ensembl:ENSAPLP00000032221} OS=Anas platyrhynchos platyrhynchos (Northern mallard) Name=C12orf66 {ECO:0000313|Ensembl:ENSAPLP00000032221} PE=4;tr|U3IJY6|U3IJY6_ANAPP//Chromosome 12 open reading frame 66 {ECO:0000313|Ensembl:ENSAPLP00000007558} OS=Anas platyrhynchos platyrhynchos (Northern mallard) Name=C12orf66 {ECO:…
ENSAPLG00000016178	ENSAPLG00000016178;SE:chr1:39237580-39237930:39238078-39239266:-	ENSAPLT00000020364	ENSAPLT00000016895,ENSAPLT00000020364	0.9215017558514444	0.9433679120724447	0.9161755919740606	0.9338188351549632	0.95670671105223	0.9638711612183708	0.0244504825	0.20729270730000002	NAP1L1	GO:0005634//nucleus`cellular_component`A membrane-bounded organelle of eukaryotic cells in which chromosomes are housed and replicated. In most cells, the nucleus contains all of the cell's chromosomes except the organellar chromosomes, and is the site of RNA synthesis and processing. In some species, or in specialized cell types, RNA metabolism or DNA replication may be absent. [GOC:go_curators]…	K11282//NAP1L4, NAP2`nucleosome assembly protein 1-like 4	-	-	XP_038030022.1//nucleosome assembly protein 1-like 1 isoform X1`[Anas platyrhynchos];XP_032041298.1//nucleosome assembly protein 1-like 1 isoform X1`[Aythya fuligula]	PF00956.21//NAP`Nucleosome assembly protein (NAP)	-	tr|A0A6J3CVE5|A0A6J3CVE5_AYTFU//nucleosome assembly protein 1-like 1 isoform X1 {ECO:0000313|RefSeq:XP_032041298.1, ECO:0000313|RefSeq:XP_032041307.1} OS=Aythya fuligula (Tufted duck) (Anas fuligula) ECO:0000313|RefSeq:XP_032041307.1} PE=3;tr|A0A8B9U5C5|A0A8B9U5C5_9AVES//Nucleosome assembly protein 1 like 1 {ECO:0000313|Ensembl:ENSAZOP00000003049} OS=Anas zonorhyncha (Eastern spot-billed duck) PE…
ENSAPLG00000014346	ENSAPLG00000014346;SE:chr1:39716967-39717859:39718027-39719335:-	ENSAPLG00000014346.t2,ENSAPLT00000014963	ENSAPLT00000037413,ENSAPLG00000014346.t2,ENSAPLT00000014963	0.998662548749462	0.9969384317944948	1.0	1.0	1.0	0.9977998223564584	0.0007329473	0.4270729271	-	GO:0046872//metal ion binding`molecular_function`Binding to a metal ion. [GOC:ai];GO:0005737//cytoplasm`cellular_component`The contents of a cell excluding the plasma membrane and nucleus, but including other subcellular structures. [ISBN:0198547684];GO:0005634//nucleus`cellular_component`A membrane-bounded organelle of eukaryotic cells in which chromosomes are housed and replicated. In most cell…	K09377//CSRP`cysteine and glycine-rich protein	-	KOG1700//Regulatory protein MLP and related LIM proteins`Cytoskeleton`[Z];KOG1700//Regulatory protein MLP and related LIM proteins`Signal transduction mechanisms`[T]	XP_015712481.1//cysteine and glycine-rich protein 2`[Coturnix japonica];XP_013053125.1//PREDICTED: cysteine and glycine-rich protein 2`[Anser cygnoides domesticus];NP_990539.1//cysteine and glycine-rich protein 2`[Gallus gallus]	PF00412.25//LIM`LIM domain	-	tr|U3J3W1|U3J3W1_ANAPP//Uncharacterized protein {ECO:0000313|Ensembl:ENSAPLP00000014188} OS=Anas platyrhynchos platyrhynchos (Northern mallard) PE=4;tr|A0A493T5G1|A0A493T5G1_ANAPP//Uncharacterized protein {ECO:0000313|Ensembl:ENSAPLP00000020890} OS=Anas platyrhynchos platyrhynchos (Northern mallard) PE=4;sp|P50460|CSRP2_CHICK//Cysteine and glycine-rich protein 2 Beta-cysteine-rich protein Short=B…
ENSAPLG00000015197	ENSAPLG00000015197;SE:chr1:41139115-41142937:41143113-41143558:-	ENSAPLT00000027679,ENSAPLT00000039875,ENSAPLT00000032737,ENSAPLT00000015944,ENSAPLT00000033917,ENSAPLG00000015197.t1	ENSAPLT00000039875,ENSAPLT00000033917,ENSAPLT00000027679,ENSAPLT00000032737,ENSAPLT00000035807,ENSAPLG00000015197.t1,ENSAPLT00000015944	0.9619637430712848	0.9364275840576114	0.9450212794309936	0.9524191760678876	0.9755051918911091	0.9700504637118864	0.0181874084	0.22627372629999998	PPP1R12A	GO:0005737//cytoplasm`cellular_component`The contents of a cell excluding the plasma membrane and nucleus, but including other subcellular structures. [ISBN:0198547684];GO:0019901//protein kinase binding`molecular_function`Binding to a protein kinase, any enzyme that catalyzes the transfer of a phosphate group, usually from ATP, to a protein substrate. [GOC:jl];GO:0019208//phosphatase regulator a…	K06270//PPP1R12A, MYPT1`protein phosphatase 1 regulatory subunit 12A	ko04022//cGMP-PKG signaling pathway`Environmental Information Processing`Signal transduction;ko04024//cAMP signaling pathway`Environmental Information Processing`Signal transduction;ko04270//Vascular smooth muscle contraction`Organismal Systems`Circulatory system;ko04510//Focal adhesion`Cellular Processes`Cellular community - eukaryotes;ko04611//Platelet activation`Organismal Systems`Immune syste…	-	XP_027310133.1//protein phosphatase 1 regulatory subunit 12A isoform X4`[Anas platyrhynchos];XP_032057010.1//protein phosphatase 1 regulatory subunit 12A isoform X2`[Aythya fuligula];XP_027310154.1//protein phosphatase 1 regulatory subunit 12A isoform X7`[Anas platyrhynchos];XP_027310106.1//protein phosphatase 1 regulatory subunit 12A isoform X1`[Anas platyrhynchos];XP_027310144.1//protein phosph…	PF13637.9//Ank_4`Ankyrin repeats (many copies);PF12796.10//Ank_2`Ankyrin repeats (3 copies);PF13857.9//Ank_5`Ankyrin repeats (many copies);PF13606.9//Ank_3`Ankyrin repeat;PF15898.8//PRKG1_interact`cGMP-dependent protein kinase interacting domain;PF00023.33//Ank`Ankyrin repeat	-	tr|A0A8B9QUH8|A0A8B9QUH8_ANAPL//Protein phosphatase 1 regulatory subunit 12A {ECO:0000313|Ensembl:ENSAPLP00020002204} OS=Anas platyrhynchos (Mallard) (Anas boschas) Name=PPP1R12A {ECO:0000313|Ensembl:ENSAPLP00020002204} PE=4;tr|A0A8B9SH61|A0A8B9SH61_ANAPL//Protein phosphatase 1 regulatory subunit 12A {ECO:0000313|Ensembl:ENSAPLP00020002154} OS=Anas platyrhynchos (Mallard) (Anas boschas) Name=PPP1…
ENSAPLG00000015197	ENSAPLG00000015197;SE:chr1:41143719-41145576:41145698-41149075:-	ENSAPLT00000035807,ENSAPLT00000039875,ENSAPLT00000032737,ENSAPLT00000015944,ENSAPLT00000033917	ENSAPLT00000039875,ENSAPLT00000033917,ENSAPLT00000027679,ENSAPLT00000032737,ENSAPLT00000035807,ENSAPLG00000015197.t1,ENSAPLT00000015944	0.2256519663561999	0.2853982590362569	0.2471180737742465	0.1632220116163564	0.12921658666345276	0.19978466160174194	-0.08864834640000001	0.0786713287	PPP1R12A	GO:0005737//cytoplasm`cellular_component`The contents of a cell excluding the plasma membrane and nucleus, but including other subcellular structures. [ISBN:0198547684];GO:0019901//protein kinase binding`molecular_function`Binding to a protein kinase, any enzyme that catalyzes the transfer of a phosphate group, usually from ATP, to a protein substrate. [GOC:jl];GO:0019208//phosphatase regulator a…	K06270//PPP1R12A, MYPT1`protein phosphatase 1 regulatory subunit 12A	ko04022//cGMP-PKG signaling pathway`Environmental Information Processing`Signal transduction;ko04024//cAMP signaling pathway`Environmental Information Processing`Signal transduction;ko04270//Vascular smooth muscle contraction`Organismal Systems`Circulatory system;ko04510//Focal adhesion`Cellular Processes`Cellular community - eukaryotes;ko04611//Platelet activation`Organismal Systems`Immune syste…	-	XP_027310133.1//protein phosphatase 1 regulatory subunit 12A isoform X4`[Anas platyrhynchos];XP_032057010.1//protein phosphatase 1 regulatory subunit 12A isoform X2`[Aythya fuligula];XP_027310154.1//protein phosphatase 1 regulatory subunit 12A isoform X7`[Anas platyrhynchos];XP_027310106.1//protein phosphatase 1 regulatory subunit 12A isoform X1`[Anas platyrhynchos];XP_027310144.1//protein phosph…	PF13637.9//Ank_4`Ankyrin repeats (many copies);PF12796.10//Ank_2`Ankyrin repeats (3 copies);PF13857.9//Ank_5`Ankyrin repeats (many copies);PF13606.9//Ank_3`Ankyrin repeat;PF15898.8//PRKG1_interact`cGMP-dependent protein kinase interacting domain;PF00023.33//Ank`Ankyrin repeat	-	tr|A0A8B9QUH8|A0A8B9QUH8_ANAPL//Protein phosphatase 1 regulatory subunit 12A {ECO:0000313|Ensembl:ENSAPLP00020002204} OS=Anas platyrhynchos (Mallard) (Anas boschas) Name=PPP1R12A {ECO:0000313|Ensembl:ENSAPLP00020002204} PE=4;tr|A0A8B9SH61|A0A8B9SH61_ANAPL//Protein phosphatase 1 regulatory subunit 12A {ECO:0000313|Ensembl:ENSAPLP00020002154} OS=Anas platyrhynchos (Mallard) (Anas boschas) Name=PPP1…
ENSAPLG00000015197	ENSAPLG00000015197;SE:chr1:41150165-41150528:41150644-41153594:-	ENSAPLT00000032737,ENSAPLT00000015944,ENSAPLG00000015197.t1	ENSAPLT00000039875,ENSAPLT00000027679,ENSAPLT00000033917,ENSAPLT00000035807,ENSAPLT00000032737,ENSAPLG00000015197.t1,ENSAPLT00000015944	0.8099205935156859	0.7215092405517172	0.7652866268562243	0.8175576306183443	0.8700166212903637	0.8179343723713766	0.06959738780000001	0.0786713287	PPP1R12A	GO:0005737//cytoplasm`cellular_component`The contents of a cell excluding the plasma membrane and nucleus, but including other subcellular structures. [ISBN:0198547684];GO:0019901//protein kinase binding`molecular_function`Binding to a protein kinase, any enzyme that catalyzes the transfer of a phosphate group, usually from ATP, to a protein substrate. [GOC:jl];GO:0019208//phosphatase regulator a…	K06270//PPP1R12A, MYPT1`protein phosphatase 1 regulatory subunit 12A	ko04022//cGMP-PKG signaling pathway`Environmental Information Processing`Signal transduction;ko04024//cAMP signaling pathway`Environmental Information Processing`Signal transduction;ko04270//Vascular smooth muscle contraction`Organismal Systems`Circulatory system;ko04510//Focal adhesion`Cellular Processes`Cellular community - eukaryotes;ko04611//Platelet activation`Organismal Systems`Immune syste…	-	XP_027310133.1//protein phosphatase 1 regulatory subunit 12A isoform X4`[Anas platyrhynchos];XP_032057010.1//protein phosphatase 1 regulatory subunit 12A isoform X2`[Aythya fuligula];XP_027310154.1//protein phosphatase 1 regulatory subunit 12A isoform X7`[Anas platyrhynchos];XP_027310106.1//protein phosphatase 1 regulatory subunit 12A isoform X1`[Anas platyrhynchos];XP_027310144.1//protein phosph…	PF13637.9//Ank_4`Ankyrin repeats (many copies);PF12796.10//Ank_2`Ankyrin repeats (3 copies);PF13857.9//Ank_5`Ankyrin repeats (many copies);PF13606.9//Ank_3`Ankyrin repeat;PF15898.8//PRKG1_interact`cGMP-dependent protein kinase interacting domain;PF00023.33//Ank`Ankyrin repeat	-	tr|A0A8B9QUH8|A0A8B9QUH8_ANAPL//Protein phosphatase 1 regulatory subunit 12A {ECO:0000313|Ensembl:ENSAPLP00020002204} OS=Anas platyrhynchos (Mallard) (Anas boschas) Name=PPP1R12A {ECO:0000313|Ensembl:ENSAPLP00020002204} PE=4;tr|A0A8B9SH61|A0A8B9SH61_ANAPL//Protein phosphatase 1 regulatory subunit 12A {ECO:0000313|Ensembl:ENSAPLP00020002154} OS=Anas platyrhynchos (Mallard) (Anas boschas) Name=PPP1…
ENSAPLG00000021195	ENSAPLG00000021195;SE:chr1:41926421-41927862:41927885-41928357:-	ENSAPLG00000021195.t1	ENSAPLG00000021195.t1,ENSAPLT00000021753	0.9855483836451616	0.9719221920852588	0.9764719290703396	0.9857819917020229	0.9637378676390534	0.9882352915872064	0.0012708819999999999	0.4030969031	PHF5A	GO:0016607//nuclear speck`cellular_component`A discrete extra-nucleolar subnuclear domain, 20-50 in number, in which splicing factors are seen to be localized by immunofluorescence microscopy. [http://www.cellnucleus.com/];GO:0048863//stem cell differentiation`biological_process`The process in which a relatively unspecialized cell acquires specialized features of a stem cell. A stem cell is a cel…	K12834//PHF5A`PHD finger-like domain-containing protein 5A	ko03040//Spliceosome`Genetic Information Processing`Transcription	-	TKC43736.1//hypothetical protein EI555_017762, partial`[Monodon monoceros]	PF03660.17//PHF5`PHF5-like protein	-	tr|A0A493SZA1|A0A493SZA1_ANAPP//PHD finger protein 5A {ECO:0000313|Ensembl:ENSAPLP00000018871} OS=Anas platyrhynchos platyrhynchos (Northern mallard) Name=PHF5A {ECO:0000313|Ensembl:ENSAPLP00000018871} PE=3
ENSAPLG00000005154	ENSAPLG00000005154;SE:chr1:42349731-42350664:42350846-42352054:-	ENSAPLT00000005365	ENSAPLT00000005365,ENSAPLG00000005154.t2	0.4369994489714325	0.41071552459158206	0.4708578401814496	0.4640969610582392	0.5307539306227137	0.5622886438682377	0.0795222406	0.018981019	POLDIP3	GO:0016607//nuclear speck`cellular_component`A discrete extra-nucleolar subnuclear domain, 20-50 in number, in which splicing factors are seen to be localized by immunofluorescence microscopy. [http://www.cellnucleus.com/];GO:0016973//poly(A)+ mRNA export from nucleus`biological_process`The directed movement of poly(A)+ mRNA out of the nucleus into the cytoplasm. [GOC:ai];GO:0044877//protein-cont…	K22414//POLDIP3`polymerase delta-interacting protein 3	-	-	XP_038038842.1//polymerase delta-interacting protein 3 isoform X1`[Anas platyrhynchos];XP_038038853.1//polymerase delta-interacting protein 3 isoform X3`[Anas platyrhynchos]	PF00076.25//RRM_1`RNA recognition motif. (a.k.a. RRM, RBD, or RNP domain)	-	tr|U3IBX3|U3IBX3_ANAPP//DNA polymerase delta interacting protein 3 {ECO:0000313|Ensembl:ENSAPLP00000004745} OS=Anas platyrhynchos platyrhynchos (Northern mallard) Name=POLDIP3 {ECO:0000313|Ensembl:ENSAPLP00000004745} PE=4;tr|A0A8B7IWC1|A0A8B7IWC1_9AVES//polymerase delta-interacting protein 3 isoform X3 {ECO:0000313|RefSeq:XP_013803175.1} OS=Apteryx mantelli mantelli Name=POLDIP3 {ECO:0000313|RefS…
ENSAPLG00000004589	ENSAPLG00000004589;SE:chr1:42421444-42422309:42422338-42423180:-	ENSAPLT00000004749	ENSAPLT00000023311,ENSAPLT00000004749	0.9619948615570046	0.95843805180653	0.9776793429870266	0.9748764541407842	0.9688202741103228	0.9709027810965952	0.005495751	0.3826173826	LUC7L2	GO:0006376//mRNA splice site selection`biological_process`Selection of a splice site by components of the assembling spliceosome. [GOC:krc, ISBN:0879695897]	K13212//LUC7L2`RNA-binding protein Luc7-like 2	-	-	XP_027309377.1//putative RNA-binding protein Luc7-like 2 isoform X2`[Anas platyrhynchos];XP_009288317.1//PREDICTED: putative RNA-binding protein Luc7-like 2`[Aptenodytes forsteri]	PF03194.18//LUC7`LUC7 N_terminus	-	tr|A0A8C0AYI8|A0A8C0AYI8_9AVES//Uncharacterized protein {ECO:0000313|Ensembl:ENSBJAP00000009127} OS=Buteo japonicus PE=4;tr|A0A493SZZ5|A0A493SZZ5_ANAPP//Uncharacterized protein {ECO:0000313|Ensembl:ENSAPLP00000019050} OS=Anas platyrhynchos platyrhynchos (Northern mallard) PE=3
ENSAPLG00000008378	ENSAPLG00000008378;SE:chr1:55801035-55801132:55801203-55802349:-	ENSAPLT00000030407	ENSAPLT00000008754,ENSAPLT00000030407	0.9643339099646996	0.9673543581479774	1.0	1.0	1.0	1.0	0.0227705773	0.2722277722	CRY1	GO:0000122//negative regulation of transcription by RNA polymerase II`biological_process`Any process that stops, prevents, or reduces the frequency, rate or extent of transcription mediated by RNA polymerase II. [GOC:go_curators, GOC:txnOH];GO:0016021//integral component of membrane`cellular_component`The component of a membrane consisting of the gene products and protein complexes having at leas…	K02295//CRY`cryptochrome	ko04710//Circadian rhythm`Organismal Systems`Environmental adaptation	-	EOB07201.1//Cryptochrome-1, partial`[Anas platyrhynchos]	PF00875.21//DNA_photolyase`DNA photolyase;PF03441.17//FAD_binding_7`FAD binding domain of DNA photolyase	-	tr|A0A493TQV3|A0A493TQV3_ANAPP//Cryptochrome circadian regulator 1 {ECO:0000313|Ensembl:ENSAPLP00000028247} OS=Anas platyrhynchos platyrhynchos (Northern mallard) Name=CRY1 {ECO:0000313|Ensembl:ENSAPLP00000028247} PE=3;tr|A0A493TV53|A0A493TV53_ANAPP//Cryptochrome circadian regulator 1 {ECO:0000313|Ensembl:ENSAPLP00000029767} OS=Anas platyrhynchos platyrhynchos (Northern mallard) Name=CRY1 {ECO:00…
ENSAPLG00000005305	ENSAPLG00000005305;SE:chr1:56039525-56044161:56044334-56050135:-	ENSAPLT00000005527,ENSAPLT00000033758	ENSAPLT00000005527,ENSAPLT00000033758,ENSAPLT00000044733	0.9797425479603364	0.9868937275745652	1.0	0.9918723246807044	0.9906279597916692	0.986859600046718	0.0009078697	0.42557442560000003	POLR3B	GO:0005666//RNA polymerase III complex`cellular_component`RNA polymerase III, one of three nuclear DNA-directed RNA polymerases found in all eukaryotes, is a multisubunit complex; typically it produces 5S rRNA, tRNAs and some of the small nuclear RNAs. Two large subunits comprise the most conserved portion including the catalytic site and share similarity with other eukaryotic and bacterial multi…	K03021//RPC2, POLR3B`DNA-directed RNA polymerase III subunit RPC2 [EC:2.7.7.6]	ko03020//RNA polymerase`Genetic Information Processing`Transcription;ko04623//Cytosolic DNA-sensing pathway`Organismal Systems`Immune system	-	XP_027305544.1//DNA-directed RNA polymerase III subunit RPC2`[Anas platyrhynchos];XP_025912571.1//DNA-directed RNA polymerase III subunit RPC2 isoform X8`[Apteryx rowi]	PF04563.18//RNA_pol_Rpb2_1`RNA polymerase beta subunit;PF04561.17//RNA_pol_Rpb2_2`RNA polymerase Rpb2, domain 2;PF04565.19//RNA_pol_Rpb2_3`RNA polymerase Rpb2, domain 3;PF04566.16//RNA_pol_Rpb2_4`RNA polymerase Rpb2, domain 4;PF04567.20//RNA_pol_Rpb2_5`RNA polymerase Rpb2, domain 5;PF00562.31//RNA_pol_Rpb2_6`RNA polymerase Rpb2, domain 6;PF04560.23//RNA_pol_Rpb2_7`RNA polymerase Rpb2, domain 7	RFX//http://bioinfo.life.hust.edu.cn/AnimalTFDB#!/tf_detail?species=Sus_scrofa&family=RFX	tr|U3ICD2|U3ICD2_ANAPP//DNA-directed RNA polymerase subunit beta {ECO:0000256|RuleBase:RU363031} EC=2.7.7.6 {ECO:0000256|RuleBase:RU363031} OS=Anas platyrhynchos platyrhynchos (Northern mallard) Name=POLR3B {ECO:0000313|Ensembl:ENSAPLP00000004904} PE=3;tr|A0A493T0W7|A0A493T0W7_ANAPP//DNA-directed RNA polymerase subunit beta {ECO:0000256|RuleBase:RU363031} EC=2.7.7.6 {ECO:0000256|RuleBase:RU363031…
ENSAPLG00000005305	ENSAPLG00000005305;SE:chr1:56086459-56092013:56092147-56093377:-	ENSAPLT00000005527,ENSAPLT00000044733,ENSAPLT00000037582	ENSAPLT00000037582,ENSAPLT00000005527,ENSAPLT00000033758,ENSAPLT00000044733	0.8919550617875129	0.9249804547676272	0.9213219048731658	0.9266252457991282	0.9555798831045664	0.915692850365306	0.0198801859	0.42557442560000003	POLR3B	GO:0005666//RNA polymerase III complex`cellular_component`RNA polymerase III, one of three nuclear DNA-directed RNA polymerases found in all eukaryotes, is a multisubunit complex; typically it produces 5S rRNA, tRNAs and some of the small nuclear RNAs. Two large subunits comprise the most conserved portion including the catalytic site and share similarity with other eukaryotic and bacterial multi…	K03021//RPC2, POLR3B`DNA-directed RNA polymerase III subunit RPC2 [EC:2.7.7.6]	ko03020//RNA polymerase`Genetic Information Processing`Transcription;ko04623//Cytosolic DNA-sensing pathway`Organismal Systems`Immune system	-	XP_027305544.1//DNA-directed RNA polymerase III subunit RPC2`[Anas platyrhynchos];XP_025912571.1//DNA-directed RNA polymerase III subunit RPC2 isoform X8`[Apteryx rowi]	PF04563.18//RNA_pol_Rpb2_1`RNA polymerase beta subunit;PF04561.17//RNA_pol_Rpb2_2`RNA polymerase Rpb2, domain 2;PF04565.19//RNA_pol_Rpb2_3`RNA polymerase Rpb2, domain 3;PF04566.16//RNA_pol_Rpb2_4`RNA polymerase Rpb2, domain 4;PF04567.20//RNA_pol_Rpb2_5`RNA polymerase Rpb2, domain 5;PF00562.31//RNA_pol_Rpb2_6`RNA polymerase Rpb2, domain 6;PF04560.23//RNA_pol_Rpb2_7`RNA polymerase Rpb2, domain 7	RFX//http://bioinfo.life.hust.edu.cn/AnimalTFDB#!/tf_detail?species=Sus_scrofa&family=RFX	tr|U3ICD2|U3ICD2_ANAPP//DNA-directed RNA polymerase subunit beta {ECO:0000256|RuleBase:RU363031} EC=2.7.7.6 {ECO:0000256|RuleBase:RU363031} OS=Anas platyrhynchos platyrhynchos (Northern mallard) Name=POLR3B {ECO:0000313|Ensembl:ENSAPLP00000004904} PE=3;tr|A0A493T0W7|A0A493T0W7_ANAPP//DNA-directed RNA polymerase subunit beta {ECO:0000256|RuleBase:RU363031} EC=2.7.7.6 {ECO:0000256|RuleBase:RU363031…
ENSAPLG00000002388	ENSAPLG00000002388;SE:chr1:56138909-56140025:56140064-56140749:-	ENSAPLT00000046519	ENSAPLT00000046519,ENSAPLT00000002441	0.9273817294350436	0.9687836977465528	0.9810604489067752	0.9399131989863144	0.9424692249232884	0.9500299139003312	-0.0149378461	0.32667332670000004	TCP11L2	-	K25628//TCP11`T-complex protein 11	-	-	XP_005019749.1//T-complex protein 11-like protein 2 isoform X1`[Anas platyrhynchos]	PF05794.16//Tcp11`T-complex protein 11	-	tr|U3I3P2|U3I3P2_ANAPP//T-complex 11 like 2 {ECO:0000313|Ensembl:ENSAPLP00000001863} OS=Anas platyrhynchos platyrhynchos (Northern mallard) Name=TCP11L2 {ECO:0000313|Ensembl:ENSAPLP00000001863} PE=3
ENSAPLG00000005012	ENSAPLG00000005012;SE:chr1:61318478-61320856:61320933-61322062:-	ENSAPLG00000005012.t1,ENSAPLT00000027430,ENSAPLT00000036207,ENSAPLT00000005244	ENSAPLT00000005244,ENSAPLT00000029240,ENSAPLG00000005012.t2,ENSAPLT00000027430,ENSAPLT00000036207,ENSAPLG00000005012.t1	0.9123119776816364	0.9059286370184044	0.8701054039258793	0.8843515496465817	0.8939460268152429	0.8923606883688451	-0.0058959179	0.3656343656	DNM1L	GO:0005794//Golgi apparatus`cellular_component`A membrane-bound cytoplasmic organelle of the endomembrane system that further processes the core oligosaccharides (e.g. N-glycans) added to proteins in the endoplasmic reticulum and packages them into membrane-bound vesicles. The Golgi apparatus operates at the intersection of the secretory, lysosomal, and endocytic pathways. [ISBN:0198506732];GO:00…	K17065//DNM1L`dynamin 1-like protein [EC:3.6.5.5]	ko04217//Necroptosis`Cellular Processes`Cell growth and death;ko04621//NOD-like receptor signaling pathway`Organismal Systems`Immune system;ko04668//TNF signaling pathway`Environmental Information Processing`Signal transduction	-	XP_027299094.1//dynamin-1-like protein isoform X6`[Anas platyrhynchos];XP_027298999.1//dynamin-1-like protein isoform X3`[Anas platyrhynchos];XP_038036354.1//dynamin-1-like protein isoform X2`[Anas platyrhynchos];XP_038036350.1//dynamin-1-like protein isoform X1`[Anas platyrhynchos];XP_027299063.1//dynamin-1-like protein isoform X5`[Anas platyrhynchos];XP_027299143.1//dynamin-1-like protein isofo…	PF00350.26//Dynamin_N`Dynamin family;PF01031.23//Dynamin_M`Dynamin central region;PF02212.21//GED`Dynamin GTPase effector domain	-	tr|A0A493TFE6|A0A493TFE6_ANAPP//Dynamin-1-like protein {ECO:0000256|ARBA:ARBA00018833} EC=3.6.5.5 {ECO:0000256|ARBA:ARBA00011980} OS=Anas platyrhynchos platyrhynchos (Northern mallard) Name=DNM1L {ECO:0000313|Ensembl:ENSAPLP00000024626} PE=3;tr|A0A8B9QVR3|A0A8B9QVR3_ANAPL//Dynamin 1 like {ECO:0000313|Ensembl:ENSAPLP00020002744} OS=Anas platyrhynchos (Mallard) (Anas boschas) Name=DNM1L {ECO:000031…
ENSAPLG00000005012	ENSAPLG00000005012;SE:chr1:61322118-61322616:61322660-61323721:-	ENSAPLT00000027430,ENSAPLT00000036207	ENSAPLT00000005244,ENSAPLT00000029240,ENSAPLG00000005012.t2,ENSAPLT00000027430,ENSAPLT00000036207,ENSAPLG00000005012.t1	0.013469260313914991	0.0	0.012826356686095306	0.0	0.0066929402248913404	0.0	-0.0065342256000000005	0.3656343656	DNM1L	GO:0005794//Golgi apparatus`cellular_component`A membrane-bound cytoplasmic organelle of the endomembrane system that further processes the core oligosaccharides (e.g. N-glycans) added to proteins in the endoplasmic reticulum and packages them into membrane-bound vesicles. The Golgi apparatus operates at the intersection of the secretory, lysosomal, and endocytic pathways. [ISBN:0198506732];GO:00…	K17065//DNM1L`dynamin 1-like protein [EC:3.6.5.5]	ko04217//Necroptosis`Cellular Processes`Cell growth and death;ko04621//NOD-like receptor signaling pathway`Organismal Systems`Immune system;ko04668//TNF signaling pathway`Environmental Information Processing`Signal transduction	-	XP_027299094.1//dynamin-1-like protein isoform X6`[Anas platyrhynchos];XP_027298999.1//dynamin-1-like protein isoform X3`[Anas platyrhynchos];XP_038036354.1//dynamin-1-like protein isoform X2`[Anas platyrhynchos];XP_038036350.1//dynamin-1-like protein isoform X1`[Anas platyrhynchos];XP_027299063.1//dynamin-1-like protein isoform X5`[Anas platyrhynchos];XP_027299143.1//dynamin-1-like protein isofo…	PF00350.26//Dynamin_N`Dynamin family;PF01031.23//Dynamin_M`Dynamin central region;PF02212.21//GED`Dynamin GTPase effector domain	-	tr|A0A493TFE6|A0A493TFE6_ANAPP//Dynamin-1-like protein {ECO:0000256|ARBA:ARBA00018833} EC=3.6.5.5 {ECO:0000256|ARBA:ARBA00011980} OS=Anas platyrhynchos platyrhynchos (Northern mallard) Name=DNM1L {ECO:0000313|Ensembl:ENSAPLP00000024626} PE=3;tr|A0A8B9QVR3|A0A8B9QVR3_ANAPL//Dynamin 1 like {ECO:0000313|Ensembl:ENSAPLP00020002744} OS=Anas platyrhynchos (Mallard) (Anas boschas) Name=DNM1L {ECO:000031…
ENSAPLG00000005012	ENSAPLG00000005012;SE:chr1:61332879-61334048:61334086-61339376:-	ENSAPLT00000029240,ENSAPLT00000036207,ENSAPLT00000005244	ENSAPLT00000005244,ENSAPLT00000029240,ENSAPLG00000005012.t2,ENSAPLT00000027430,ENSAPLT00000036207,ENSAPLG00000005012.t1	0.04050212630477793	0.0	0.012826356686095306	0.006200166070587569	0.0066929402248913404	0.0	-0.013478458899999999	0.3656343656	DNM1L	GO:0005794//Golgi apparatus`cellular_component`A membrane-bound cytoplasmic organelle of the endomembrane system that further processes the core oligosaccharides (e.g. N-glycans) added to proteins in the endoplasmic reticulum and packages them into membrane-bound vesicles. The Golgi apparatus operates at the intersection of the secretory, lysosomal, and endocytic pathways. [ISBN:0198506732];GO:00…	K17065//DNM1L`dynamin 1-like protein [EC:3.6.5.5]	ko04217//Necroptosis`Cellular Processes`Cell growth and death;ko04621//NOD-like receptor signaling pathway`Organismal Systems`Immune system;ko04668//TNF signaling pathway`Environmental Information Processing`Signal transduction	-	XP_027299094.1//dynamin-1-like protein isoform X6`[Anas platyrhynchos];XP_027298999.1//dynamin-1-like protein isoform X3`[Anas platyrhynchos];XP_038036354.1//dynamin-1-like protein isoform X2`[Anas platyrhynchos];XP_038036350.1//dynamin-1-like protein isoform X1`[Anas platyrhynchos];XP_027299063.1//dynamin-1-like protein isoform X5`[Anas platyrhynchos];XP_027299143.1//dynamin-1-like protein isofo…	PF00350.26//Dynamin_N`Dynamin family;PF01031.23//Dynamin_M`Dynamin central region;PF02212.21//GED`Dynamin GTPase effector domain	-	tr|A0A493TFE6|A0A493TFE6_ANAPP//Dynamin-1-like protein {ECO:0000256|ARBA:ARBA00018833} EC=3.6.5.5 {ECO:0000256|ARBA:ARBA00011980} OS=Anas platyrhynchos platyrhynchos (Northern mallard) Name=DNM1L {ECO:0000313|Ensembl:ENSAPLP00000024626} PE=3;tr|A0A8B9QVR3|A0A8B9QVR3_ANAPL//Dynamin 1 like {ECO:0000313|Ensembl:ENSAPLP00020002744} OS=Anas platyrhynchos (Mallard) (Anas boschas) Name=DNM1L {ECO:000031…
ENSAPLG00000007376	ENSAPLG00000007376;SE:chr1:68270803-68275215:68275336-68276435:-	ENSAPLT00000046050	ENSAPLT00000046050,ENSAPLT00000007659	0.19175960780175832	0.21138091342201046	0.06501063093199094	0.07077876898140625	0.045469201371901365	0.06251284002557878	-0.0964634473	0.023976024	CCDC91	GO:0005654//nucleoplasm`cellular_component`That part of the nuclear content other than the chromosomes or the nucleolus. [GOC:ma, ISBN:0124325653];GO:0005794//Golgi apparatus`cellular_component`A membrane-bound cytoplasmic organelle of the endomembrane system that further processes the core oligosaccharides (e.g. N-glycans) added to proteins in the endoplasmic reticulum and packages them into mem…	-	-	-	XP_038039329.1//coiled-coil domain-containing protein 91 isoform X2`[Anas platyrhynchos];XP_005017117.1//coiled-coil domain-containing protein 91 isoform X5`[Anas platyrhynchos]	-	-	tr|U3IID6|U3IID6_ANAPP//Coiled-coil domain containing 91 {ECO:0000313|Ensembl:ENSAPLP00000007008} OS=Anas platyrhynchos platyrhynchos (Northern mallard) Name=CCDC91 {ECO:0000313|Ensembl:ENSAPLP00000007008} PE=4;tr|A0A493TNU8|A0A493TNU8_ANAPP//Coiled-coil domain containing 91 {ECO:0000313|Ensembl:ENSAPLP00000027551} OS=Anas platyrhynchos platyrhynchos (Northern mallard) Name=CCDC91 {ECO:0000313|En…
ENSAPLG00000007376	ENSAPLG00000007376;SE:chr1:68230385-68231589:68231645-68264069:-	ENSAPLT00000007659	ENSAPLT00000007659,ENSAPLT00000046050	0.8082403921982417	0.7886190865779895	0.9349893690680092	0.9292212310185938	0.9545307986280986	0.9374871599744212	0.0964634473	0.023976024	CCDC91	GO:0005654//nucleoplasm`cellular_component`That part of the nuclear content other than the chromosomes or the nucleolus. [GOC:ma, ISBN:0124325653];GO:0005794//Golgi apparatus`cellular_component`A membrane-bound cytoplasmic organelle of the endomembrane system that further processes the core oligosaccharides (e.g. N-glycans) added to proteins in the endoplasmic reticulum and packages them into mem…	-	-	-	XP_038039329.1//coiled-coil domain-containing protein 91 isoform X2`[Anas platyrhynchos];XP_005017117.1//coiled-coil domain-containing protein 91 isoform X5`[Anas platyrhynchos]	-	-	tr|U3IID6|U3IID6_ANAPP//Coiled-coil domain containing 91 {ECO:0000313|Ensembl:ENSAPLP00000007008} OS=Anas platyrhynchos platyrhynchos (Northern mallard) Name=CCDC91 {ECO:0000313|Ensembl:ENSAPLP00000007008} PE=4;tr|A0A493TNU8|A0A493TNU8_ANAPP//Coiled-coil domain containing 91 {ECO:0000313|Ensembl:ENSAPLP00000027551} OS=Anas platyrhynchos platyrhynchos (Northern mallard) Name=CCDC91 {ECO:0000313|En…
ENSAPLG00000010087	ENSAPLG00000010087;SE:chr1:70787077-70787730:70787810-70789353:-	ENSAPLT00000033236	ENSAPLT00000033236,ENSAPLG00000010087.t1,ENSAPLT00000010574	0.05478068011625045	0.04092670958851437	0.026149357123149967	0.09708339663086916	0.04015448222679048	0.1007154576472054	0.038698863199999996	0.1223776224	FBLN1	GO:0016504//peptidase activator activity`molecular_function`Binds to and increases the activity of a peptidase, any enzyme that catalyzes the hydrolysis peptide bonds. [GOC:ai];GO:0005576//extracellular region`cellular_component`The space external to the outermost structure of a cell. For cells without external protective or external encapsulating structures this refers to space outside of the pl…	K17307//FBLN1_2`fibulin 1/2	-	-	XP_027307724.1//fibulin-1 isoform X3`[Anas platyrhynchos];XP_027307685.1//fibulin-1 isoform X2`[Anas platyrhynchos];XP_027307783.1//fibulin-1 isoform X4`[Anas platyrhynchos]	PF14670.9//FXa_inhibition`Coagulation Factor Xa inhibitory site;PF12662.10//cEGF`Complement Clr-like EGF-like;PF07645.18//EGF_CA`Calcium-binding EGF domain	-	tr|U3IRK0|U3IRK0_ANAPP//Fibulin-1 {ECO:0000256|ARBA:ARBA00021554, ECO:0000256|PIRNR:PIRNR036313} OS=Anas platyrhynchos platyrhynchos (Northern mallard) Name=FBLN1 {ECO:0000313|Ensembl:ENSAPLP00000009873} PE=3;tr|A0A493TYN8|A0A493TYN8_ANAPP//Fibulin-1 {ECO:0000256|ARBA:ARBA00021554, ECO:0000256|PIRNR:PIRNR036313} OS=Anas platyrhynchos platyrhynchos (Northern mallard) Name=FBLN1 {ECO:0000313|Ensemb…
ENSAPLG00000013310	ENSAPLG00000013310;SE:chr1:71619407-71621427:71621551-71629691:-	ENSAPLT00000025318	ENSAPLT00000025318,ENSAPLT00000013906	0.2993160426401346	0.30668961695121993	0.4209287997839261	0.22365115421849868	0.11779010208388475	0.2456568273292713	-0.1466121252	0.011988012	PRR5	GO:0016310//phosphorylation`biological_process`The process of introducing a phosphate group into a molecule, usually with the formation of a phosphoric ester, a phosphoric anhydride or a phosphoric amide. [ISBN:0198506732];GO:0031932//TORC2 complex`cellular_component`A protein complex that contains at least TOR (target of rapamycin) and Rictor (rapamycin-insensitive companion of TOR), or ortholog…	K20411//PRR5, PROTOR`proline-rich protein 5	ko04150//mTOR signaling pathway`Environmental Information Processing`Signal transduction	-	XP_027305309.1//proline-rich protein 5 isoform X3`[Anas platyrhynchos];XP_021134132.1//proline-rich protein 5 isoform X5`[Anas platyrhynchos]	PF08539.14//HbrB`HbrB-like	-	tr|A0A8B9SMT1|A0A8B9SMT1_ANAPL//Proline rich 5 {ECO:0000313|Ensembl:ENSAPLP00020008583} OS=Anas platyrhynchos (Mallard) (Anas boschas) Name=PRR5 {ECO:0000313|Ensembl:ENSAPLP00020008583} PE=4;tr|U3J0Y1|U3J0Y1_ANAPP//Proline rich 5 {ECO:0000313|Ensembl:ENSAPLP00000013158} OS=Anas platyrhynchos platyrhynchos (Northern mallard) Name=PRR5 {ECO:0000313|Ensembl:ENSAPLP00000013158} PE=3
ENSAPLG00000003259	ENSAPLG00000003259;SE:chr1:76195061-76197159:76197215-76198432:-	ENSAPLT00000028439	ENSAPLT00000028394,ENSAPLT00000028439,ENSAPLT00000003340	0.08691224597108972	0.10496500445332303	0.1951708810235095	0.0	0.038977246904131915	0.03292110746973588	-0.1050499257	0.0344655345	BCAT1	GO:0008652//cellular amino acid biosynthetic process`biological_process`The chemical reactions and pathways resulting in the formation of amino acids, organic acids containing one or more amino substituents. [ISBN:0198506732];GO:0050048//L-leucine:2-oxoglutarate aminotransferase activity`molecular_function`Catalysis of the reaction: L-leucine + 2-oxoglutarate = 4-methyl-2-oxopentanoate + L-glutam…	K00826//E2.6.1.42, ilvE`branched-chain amino acid aminotransferase [EC:2.6.1.42]	ko00270//Cysteine and methionine metabolism`Metabolism`Amino acid metabolism;ko00280//Valine, leucine and isoleucine degradation`Metabolism`Amino acid metabolism;ko00290//Valine, leucine and isoleucine biosynthesis`Metabolism`Amino acid metabolism;ko00770//Pantothenate and CoA biosynthesis`Metabolism`Metabolism of cofactors and vitamins;ko01100//Metabolic pathways`Metabolism`Global and overview m…	-	XP_027305756.1//branched-chain-amino-acid aminotransferase, cytosolic isoform X2`[Anas platyrhynchos];XP_005023083.1//branched-chain-amino-acid aminotransferase, cytosolic isoform X1`[Anas platyrhynchos];XP_035167567.1//branched-chain-amino-acid aminotransferase, cytosolic isoform X1`[Oxyura jamaicensis]	PF01063.22//Aminotran_4`Amino-transferase class IV	-	tr|A0A493TCW4|A0A493TCW4_ANAPP//Branched-chain-amino-acid aminotransferase {ECO:0000256|RuleBase:RU004517} EC=2.6.1.42 {ECO:0000256|RuleBase:RU004517} OS=Anas platyrhynchos platyrhynchos (Northern mallard) Name=BCAT1 {ECO:0000313|Ensembl:ENSAPLP00000023500} PE=3;tr|U3I676|U3I676_ANAPP//Branched-chain-amino-acid aminotransferase {ECO:0000256|RuleBase:RU004517} EC=2.6.1.42 {ECO:0000256|RuleBase:RU0…
ENSAPLG00000002647	ENSAPLG00000002647;SE:chr1:76630802-76633709:76633811-76643736:-	ENSAPLT00000002826	ENSAPLT00000046017,ENSAPLT00000002826	0.912565794817828	0.8644574900420586	0.8874676902420302	0.9465443413658812	0.9283254697666524	0.8666599451634122	0.0256795937	0.1798201798	CD9	-	K06460//CD9, TSPAN29`CD9 antigen	ko04640//Hematopoietic cell lineage`Organismal Systems`Immune system	-	XP_005012696.1//CD9 antigen`[Anas platyrhynchos]	PF00335.23//Tetraspanin`Tetraspanin family	-	tr|A0A8B9V2R7|A0A8B9V2R7_9AVES//CD9 molecule {ECO:0000313|Ensembl:ENSAZOP00000015718} OS=Anas zonorhyncha (Eastern spot-billed duck) PE=4;tr|A0A8B9UX07|A0A8B9UX07_9AVES//CD9 molecule {ECO:0000313|Ensembl:ENSAZOP00000015761} OS=Anas zonorhyncha (Eastern spot-billed duck) PE=4
ENSAPLG00000028817	ENSAPLG00000028817;SE:chr1:78354331-78356852:78356991-78358049:-	ENSAPLT00000031158	ENSAPLT00000038598,ENSAPLT00000031158,ENSAPLT00000024928	0.04172811417662018	0.02654906179796989	0.04885635638507215	0.030741797973966686	0.018348379470059697	0.016100428875895703	-0.0173143087	0.14435564439999998	GABARAPL1	GO:0016021//integral component of membrane`cellular_component`The component of a membrane consisting of the gene products and protein complexes having at least some part of their peptide sequence embedded in the hydrophobic region of the membrane. [GOC:dos, GOC:go_curators];GO:0006914//autophagy`biological_process`The cellular catabolic process in which cells digest parts of their own cytoplasm; …	K08341//GABARAP, ATG8, LC3`GABA(A) receptor-associated protein	ko04068//FoxO signaling pathway`Environmental Information Processing`Signal transduction;ko04136//Autophagy - other`Cellular Processes`Transport and catabolism;ko04137//Mitophagy - animal`Cellular Processes`Transport and catabolism;ko04140//Autophagy - animal`Cellular Processes`Transport and catabolism;ko04621//NOD-like receptor signaling pathway`Organismal Systems`Immune system;ko04727//GABAergi…	-	XP_013052672.1//PREDICTED: gamma-aminobutyric acid receptor-associated protein-like 1 isoform X2`[Anser cygnoides domesticus];KFQ21166.1//Gamma-aminobutyric acid receptor-associated protein-like 1, partial`[Merops nubicus]	PF02991.19//ATG8`Autophagy protein Atg8 ubiquitin like	-	tr|A0A493TG51|A0A493TG51_ANAPP//GABA type A receptor associated protein like 1 {ECO:0000313|Ensembl:ENSAPLP00000024660} OS=Anas platyrhynchos platyrhynchos (Northern mallard) Name=GABARAPL1 {ECO:0000313|Ensembl:ENSAPLP00000024660} PE=3;tr|A0A493TIL6|A0A493TIL6_ANAPP//GABA type A receptor associated protein like 1 {ECO:0000313|Ensembl:ENSAPLP00000025689} OS=Anas platyrhynchos platyrhynchos (Northe…
ENSAPLG00000002492	ENSAPLG00000002492;SE:chr1:79513356-79514325:79514391-79514786:-	ENSAPLT00000002535	ENSAPLT00000035918,ENSAPLT00000002535	0.9507041286148898	0.9302984171030154	0.9227481486077423	0.9583131761670628	0.9642867046126627	0.9708931940865092	0.029914126800000003	0.10839160839999999	MLF2	GO:0005737//cytoplasm`cellular_component`The contents of a cell excluding the plasma membrane and nucleus, but including other subcellular structures. [ISBN:0198547684]	K15622//MLF1`myeloid leukemia factor 1	ko05202//Transcriptional misregulation in cancer`Human Diseases`Cancer: overview	-	XP_027305577.1//myeloid leukemia factor 2 isoform X1`[Anas platyrhynchos]	PF10248.12//Mlf1IP`Myelodysplasia-myeloid leukemia factor 1-interacting protein	-	tr|A0A8B9UVZ6|A0A8B9UVZ6_9AVES//Uncharacterized protein {ECO:0000313|Ensembl:ENSAZOP00000015353} OS=Anas zonorhyncha (Eastern spot-billed duck) PE=4;tr|A0A493T991|A0A493T991_ANAPP//Myeloid leukemia factor 2 {ECO:0000313|Ensembl:ENSAPLP00000022225} OS=Anas platyrhynchos platyrhynchos (Northern mallard) Name=MLF2 {ECO:0000313|Ensembl:ENSAPLP00000022225} PE=3
ENSAPLG00000005224	ENSAPLG00000005224;SE:chr1:80099030-80100252:80100345-80100836:-	ENSAPLT00000005410,ENSAPLT00000035407	ENSAPLT00000035407,ENSAPLT00000005410,ENSAPLT00000018433	0.9718530675695324	0.9654535266551626	0.978848871712502	0.9807108132319659	0.9656762826195002	1.0	0.01007721	0.4575424575	GSTK1	GO:0004364//glutathione transferase activity`molecular_function`Catalysis of the reaction: R-X + glutathione = H-X + R-S-glutathione. R may be an aliphatic, aromatic or heterocyclic group; X may be a sulfate, nitrile or halide group. [EC:2.5.1.18];GO:0016491//oxidoreductase activity`molecular_function`Catalysis of an oxidation-reduction (redox) reaction, a reversible chemical reaction in which th…	K13299//GSTK1`glutathione S-transferase kappa 1 [EC:2.5.1.18]	ko00480//Glutathione metabolism`Metabolism`Metabolism of other amino acids;ko00980//Metabolism of xenobiotics by cytochrome P450`Metabolism`Xenobiotics biodegradation and metabolism;ko00982//Drug metabolism - cytochrome P450`Metabolism`Xenobiotics biodegradation and metabolism;ko01100//Metabolic pathways`Metabolism`Global and overview maps;ko04146//Peroxisome`Cellular Processes`Transport and cata…	-	XP_021125849.2//glutathione S-transferase kappa 1`[Anas platyrhynchos];XP_040430023.1//glutathione S-transferase kappa 1 isoform X2`[Cygnus olor]	PF01323.23//DSBA`DSBA-like thioredoxin domain	-	tr|A0A8B9QP21|A0A8B9QP21_ANAPL//Glutathione S-transferase kappa 1 {ECO:0000313|Ensembl:ENSAPLP00020000851} OS=Anas platyrhynchos (Mallard) (Anas boschas) Name=GSTK1 {ECO:0000313|Ensembl:ENSAPLP00020000851} PE=4;tr|A0A8B9VEB6|A0A8B9VEB6_9AVES//Glutathione S-transferase kappa 1 {ECO:0000313|Ensembl:ENSAZOP00000021901} OS=Anas zonorhyncha (Eastern spot-billed duck) PE=4;tr|A0A493TWS4|A0A493TWS4_ANAP…
ENSAPLG00000005224	ENSAPLG00000005224;SE:chr1:80100952-80103166:80103201-80103629:-	ENSAPLT00000005410,ENSAPLT00000018433,ENSAPLT00000037818	ENSAPLT00000035407,ENSAPLT00000037818,ENSAPLT00000005410,ENSAPLT00000018433	0.9220611089735252	0.9682092269264116	0.9600564701815364	0.9461460466585896	0.9893219347060722	0.9654660293721712	0.0168690682	0.4575424575	GSTK1	GO:0004364//glutathione transferase activity`molecular_function`Catalysis of the reaction: R-X + glutathione = H-X + R-S-glutathione. R may be an aliphatic, aromatic or heterocyclic group; X may be a sulfate, nitrile or halide group. [EC:2.5.1.18];GO:0016491//oxidoreductase activity`molecular_function`Catalysis of an oxidation-reduction (redox) reaction, a reversible chemical reaction in which th…	K13299//GSTK1`glutathione S-transferase kappa 1 [EC:2.5.1.18]	ko00480//Glutathione metabolism`Metabolism`Metabolism of other amino acids;ko00980//Metabolism of xenobiotics by cytochrome P450`Metabolism`Xenobiotics biodegradation and metabolism;ko00982//Drug metabolism - cytochrome P450`Metabolism`Xenobiotics biodegradation and metabolism;ko01100//Metabolic pathways`Metabolism`Global and overview maps;ko04146//Peroxisome`Cellular Processes`Transport and cata…	-	XP_021125849.2//glutathione S-transferase kappa 1`[Anas platyrhynchos];XP_040430023.1//glutathione S-transferase kappa 1 isoform X2`[Cygnus olor]	PF01323.23//DSBA`DSBA-like thioredoxin domain	-	tr|A0A8B9QP21|A0A8B9QP21_ANAPL//Glutathione S-transferase kappa 1 {ECO:0000313|Ensembl:ENSAPLP00020000851} OS=Anas platyrhynchos (Mallard) (Anas boschas) Name=GSTK1 {ECO:0000313|Ensembl:ENSAPLP00020000851} PE=4;tr|A0A8B9VEB6|A0A8B9VEB6_9AVES//Glutathione S-transferase kappa 1 {ECO:0000313|Ensembl:ENSAZOP00000021901} OS=Anas zonorhyncha (Eastern spot-billed duck) PE=4;tr|A0A493TWS4|A0A493TWS4_ANAP…
ENSAPLG00000005224	ENSAPLG00000005224;SE:chr1:80100345-80100460:80100544-80100836:-	ENSAPLT00000037818	ENSAPLT00000035407,ENSAPLT00000005410,ENSAPLT00000037818	0.009735499079827351	0.0	0.0	0.010035342225963115	0.0	0.0	9.99477e-05	0.4575424575	GSTK1	GO:0004364//glutathione transferase activity`molecular_function`Catalysis of the reaction: R-X + glutathione = H-X + R-S-glutathione. R may be an aliphatic, aromatic or heterocyclic group; X may be a sulfate, nitrile or halide group. [EC:2.5.1.18];GO:0016491//oxidoreductase activity`molecular_function`Catalysis of an oxidation-reduction (redox) reaction, a reversible chemical reaction in which th…	K13299//GSTK1`glutathione S-transferase kappa 1 [EC:2.5.1.18]	ko00480//Glutathione metabolism`Metabolism`Metabolism of other amino acids;ko00980//Metabolism of xenobiotics by cytochrome P450`Metabolism`Xenobiotics biodegradation and metabolism;ko00982//Drug metabolism - cytochrome P450`Metabolism`Xenobiotics biodegradation and metabolism;ko01100//Metabolic pathways`Metabolism`Global and overview maps;ko04146//Peroxisome`Cellular Processes`Transport and cata…	-	XP_021125849.2//glutathione S-transferase kappa 1`[Anas platyrhynchos];XP_040430023.1//glutathione S-transferase kappa 1 isoform X2`[Cygnus olor]	PF01323.23//DSBA`DSBA-like thioredoxin domain	-	tr|A0A8B9QP21|A0A8B9QP21_ANAPL//Glutathione S-transferase kappa 1 {ECO:0000313|Ensembl:ENSAPLP00020000851} OS=Anas platyrhynchos (Mallard) (Anas boschas) Name=GSTK1 {ECO:0000313|Ensembl:ENSAPLP00020000851} PE=4;tr|A0A8B9VEB6|A0A8B9VEB6_9AVES//Glutathione S-transferase kappa 1 {ECO:0000313|Ensembl:ENSAZOP00000021901} OS=Anas zonorhyncha (Eastern spot-billed duck) PE=4;tr|A0A493TWS4|A0A493TWS4_ANAP…
ENSAPLG00000018611	ENSAPLG00000018611;SE:chr1:80815772-80897777:80897856-80974717:-	ENSAPLT00000018662	ENSAPLT00000018662,ENSAPLT00000038746	0.3548426952199571	0.208863391795534	0.2611927904207397	0.17827297632389533	0.2718379822428897	0.15296295267564008	-0.0739416554	0.040959041	PARP11	GO:0003950//NAD+ ADP-ribosyltransferase activity`molecular_function`Catalysis of the reaction: NAD+ + (ADP-D-ribosyl)(n)-acceptor = nicotinamide + (ADP-D-ribosyl)(n+1)-acceptor. [EC:2.4.2.30];GO:0016021//integral component of membrane`cellular_component`The component of a membrane consisting of the gene products and protein complexes having at least some part of their peptide sequence embedded in…	K17350//TSPAN9`tetraspanin-9	-	-	XP_032041915.1//tetraspanin-9 isoform X1`[Aythya fuligula];XP_030816815.1//tetraspanin-9 isoform X1`[Camarhynchus parvulus];XP_027305634.1//protein mono-ADP-ribosyltransferase PARP11 isoform X1`[Anas platyrhynchos];XP_013055410.1//PREDICTED: tetraspanin-9 isoform X2`[Anser cygnoides domesticus]	PF00335.23//Tetraspanin`Tetraspanin family;PF02825.23//WWE`WWE domain;PF00644.23//PARP`Poly(ADP-ribose) polymerase catalytic domain	TEA//http://bioinfo.life.hust.edu.cn/AnimalTFDB#!/tf_detail?species=Oryctolagus_cuniculus&family=TEA	tr|U3IPJ5|U3IPJ5_ANAPP//Poly [ADP-ribose] polymerase {ECO:0000256|RuleBase:RU362114} Short=PARP {ECO:0000256|RuleBase:RU362114} EC=2.4.2.- {ECO:0000256|RuleBase:RU362114} OS=Anas platyrhynchos platyrhynchos (Northern mallard) Name=PARP11 {ECO:0000313|Ensembl:ENSAPLP00000009168} PE=3;tr|A0A6J3CUF4|A0A6J3CUF4_AYTFU//tetraspanin-9 isoform X1 {ECO:0000313|RefSeq:XP_032041915.1} OS=Aythya fuligula (Tu…
ENSAPLG00000011976	ENSAPLG00000011976;SE:chr1:81147632-81148338:81148379-81148807:-	ENSAPLT00000047431	ENSAPLT00000047431,ENSAPLT00000012482	1.0	1.0	1.0	1.0	1.0	0.9747993764116434	-0.0084002079	0.3776223776	ITFG2	-	K23296//ITFG2`KICSTOR complex protein ITFG2	-	-	XP_027305653.1//KICSTOR complex protein ITFG2`[Anas platyrhynchos]	PF15907.8//Itfg2`Integrin-alpha FG-GAP repeat-containing protein 2	-	tr|A0A8B9TGL8|A0A8B9TGL8_ANAPL//Integrin alpha FG-GAP repeat containing 2 {ECO:0000313|Ensembl:ENSAPLP00020020106} OS=Anas platyrhynchos (Mallard) (Anas boschas) PE=4;tr|U3IWX7|U3IWX7_ANAPP//Integrin alpha FG-GAP repeat containing 2 {ECO:0000313|Ensembl:ENSAPLP00000011753} OS=Anas platyrhynchos platyrhynchos (Northern mallard) Name=ITFG2 {ECO:0000313|Ensembl:ENSAPLP00000011753} PE=4
ENSAPLG00000009976	ENSAPLG00000009976;SE:chr1:83497613-83498881:83498987-83499753:-	ENSAPLT00000042644	ENSAPLT00000010457,ENSAPLT00000042644	0.9477923327329878	0.9425228241321588	0.9391394740455474	0.8507759553709794	0.9050935207802724	0.9237751851860408	-0.0499366565	0.1578421578	CHD1L	GO:0006338//chromatin remodeling`biological_process`Dynamic structural changes to eukaryotic chromatin occurring throughout the cell division cycle. These changes range from the local changes necessary for transcriptional regulation to global changes necessary for chromosome segregation. [GOC:jid, GOC:vw, PMID:12042764, PMID:12697820];GO:0006281//DNA repair`biological_process`The process of resto…	K20092//CHD1L`chromodomain-helicase-DNA-binding protein 1-like [EC:5.6.2.-]	-	-	XP_032056838.1//chromodomain-helicase-DNA-binding protein 1-like`[Aythya fuligula];XP_038037293.1//LOW QUALITY PROTEIN: chromodomain-helicase-DNA-binding protein 1-like`[Anas platyrhynchos]	PF00176.26//SNF2-rel_dom`SNF2-related domain;PF00271.34//Helicase_C`Helicase conserved C-terminal domain;PF04851.18//ResIII`Type III restriction enzyme, res subunit;PF00270.32//DEAD`DEAD/DEAH box helicase	MYB//http://bioinfo.life.hust.edu.cn/AnimalTFDB#!/tf_detail?species=Loxodonta_africana&family=MYB;MYB//http://bioinfo.life.hust.edu.cn/AnimalTFDB#!/tf_detail?species=Taeniopygia_guttata&family=MYB	tr|A0A493TET0|A0A493TET0_ANAPP//Chromodomain helicase DNA binding protein 1 like {ECO:0000313|Ensembl:ENSAPLP00000024411} OS=Anas platyrhynchos platyrhynchos (Northern mallard) Name=CHD1L {ECO:0000313|Ensembl:ENSAPLP00000024411} PE=4;tr|U3IR87|U3IR87_ANAPP//Chromodomain helicase DNA binding protein 1 like {ECO:0000313|Ensembl:ENSAPLP00000009760} OS=Anas platyrhynchos platyrhynchos (Northern malla…
ENSAPLG00000005590	ENSAPLG00000005590;SE:chr1:90166966-90170092:90170116-90172352:-	ENSAPLT00000046671,ENSAPLT00000017831,ENSAPLT00000005797	ENSAPLT00000005797,ENSAPLT00000046671,ENSAPLT00000017831,ENSAPLG00000005590.t1	0.0180826263466188	0.06146421955758465	0.0	0.011792788931688176	0.0	0.013183612790585492	-0.0181901481	0.3661338661	CD47	GO:0050766//positive regulation of phagocytosis`biological_process`Any process that activates or increases the frequency, rate or extent of phagocytosis. [GOC:ai];GO:0050729//positive regulation of inflammatory response`biological_process`Any process that activates or increases the frequency, rate or extent of the inflammatory response. [GOC:ai];GO:0070053//thrombospondin receptor activity`molecu…	K06266//CD47`CD47 antigen (Rh-related antigen, integrin-associated signal transducer)	ko04512//ECM-receptor interaction`Environmental Information Processing`Signaling molecules and interaction	-	XP_027305274.2//leukocyte surface antigen CD47 isoform X4`[Anas platyrhynchos];XP_027305272.2//leukocyte surface antigen CD47 isoform X2`[Anas platyrhynchos];XP_027305271.2//leukocyte surface antigen CD47 isoform X1`[Anas platyrhynchos];XP_027305277.2//leukocyte surface antigen CD47 isoform X7`[Anas platyrhynchos]	PF08204.14//V-set_CD47`CD47 immunoglobulin-like domain;PF04549.17//CD47`CD47 transmembrane region	-	tr|A0A493TV76|A0A493TV76_ANAPP//Integrin-associated protein {ECO:0000256|ARBA:ARBA00020332} Leukocyte surface antigen CD47 {ECO:0000256|ARBA:ARBA00015454} OS=Anas platyrhynchos platyrhynchos (Northern mallard) Name=CD47 {ECO:0000313|Ensembl:ENSAPLP00000029704} PE=4;tr|U3ID47|U3ID47_ANAPP//Integrin-associated protein {ECO:0000256|ARBA:ARBA00020332} Leukocyte surface antigen CD47 {ECO:0000256|ARBA:…
ENSAPLG00000005590	ENSAPLG00000005590;SE:chr1:90180518-90182556:90182603-90184144:-	ENSAPLT00000017831,ENSAPLT00000029556	ENSAPLT00000046671,ENSAPLG00000005590.t1,ENSAPLT00000017831,ENSAPLT00000029556,ENSAPLT00000005797	0.0180826263466188	0.0	0.013376814855600877	0.011792788931688176	0.0	0.0	-0.0065555508	0.3661338661	CD47	GO:0050766//positive regulation of phagocytosis`biological_process`Any process that activates or increases the frequency, rate or extent of phagocytosis. [GOC:ai];GO:0050729//positive regulation of inflammatory response`biological_process`Any process that activates or increases the frequency, rate or extent of the inflammatory response. [GOC:ai];GO:0070053//thrombospondin receptor activity`molecu…	K06266//CD47`CD47 antigen (Rh-related antigen, integrin-associated signal transducer)	ko04512//ECM-receptor interaction`Environmental Information Processing`Signaling molecules and interaction	-	XP_027305274.2//leukocyte surface antigen CD47 isoform X4`[Anas platyrhynchos];XP_027305272.2//leukocyte surface antigen CD47 isoform X2`[Anas platyrhynchos];XP_027305271.2//leukocyte surface antigen CD47 isoform X1`[Anas platyrhynchos];XP_027305277.2//leukocyte surface antigen CD47 isoform X7`[Anas platyrhynchos]	PF08204.14//V-set_CD47`CD47 immunoglobulin-like domain;PF04549.17//CD47`CD47 transmembrane region	-	tr|A0A493TV76|A0A493TV76_ANAPP//Integrin-associated protein {ECO:0000256|ARBA:ARBA00020332} Leukocyte surface antigen CD47 {ECO:0000256|ARBA:ARBA00015454} OS=Anas platyrhynchos platyrhynchos (Northern mallard) Name=CD47 {ECO:0000313|Ensembl:ENSAPLP00000029704} PE=4;tr|U3ID47|U3ID47_ANAPP//Integrin-associated protein {ECO:0000256|ARBA:ARBA00020332} Leukocyte surface antigen CD47 {ECO:0000256|ARBA:…
ENSAPLG00000011691	ENSAPLG00000011691;SE:chr1:91541674-91546673:91546741-91547186:-	ENSAPLT00000012180	ENSAPLT00000019036,ENSAPLT00000012180	0.9062529667191824	0.9667943291454224	0.9591505926476179	0.948225605879273	0.9308531942854721	1.0	0.0156269706	0.30119880120000003	ARL13B	GO:0003924//GTPase activity`molecular_function`Catalysis of the reaction: GTP + H2O = GDP + phosphate. [ISBN:0198547684, PMID:26832457, PMID:27218782];GO:0005525//GTP binding`molecular_function`Binding to GTP, guanosine triphosphate. [GOC:ai]	K07962//ARL13B, ARL2L1`ADP-ribosylation factor-like protein 13B	-	-	XP_032047728.1//ADP-ribosylation factor-like protein 13B isoform X1`[Aythya fuligula];XP_032047736.1//ADP-ribosylation factor-like protein 13B isoform X2`[Aythya fuligula]	PF00025.24//Arf`ADP-ribosylation factor family;PF09439.13//SRPRB`Signal recognition particle receptor beta subunit;PF08477.16//Roc`Ras of Complex, Roc, domain of DAPkinase;PF00071.25//Ras`Ras family	-	tr|A0A6J3D8G1|A0A6J3D8G1_AYTFU//ADP-ribosylation factor-like protein 13B isoform X2 {ECO:0000313|RefSeq:XP_032047736.1} OS=Aythya fuligula (Tufted duck) (Anas fuligula) Name=ARL13B {ECO:0000313|RefSeq:XP_032047736.1} PE=4;tr|A0A6J3DE45|A0A6J3DE45_AYTFU//ADP-ribosylation factor-like protein 13B isoform X1 {ECO:0000313|RefSeq:XP_032047728.1} OS=Aythya fuligula (Tufted duck) (Anas fuligula) Name=ARL…
ENSAPLG00000002653	ENSAPLG00000002653;SE:chr1:92672153-92673840:92673983-92676413:-	ENSAPLT00000002716,ENSAPLT00000047602,ENSAPLG00000002653.t2	ENSAPLT00000041050,ENSAPLT00000002716,ENSAPLG00000002653.t2,ENSAPLT00000047602	0.9567715362269908	0.9894780850020752	0.9805664835871752	0.981997795368708	0.9873554648554128	0.983320218337968	0.0086191246	0.37712287710000003	PHLDB2	GO:0045111//intermediate filament cytoskeleton`cellular_component`Cytoskeletal structure made from intermediate filaments, typically organized in the cytosol as an extended system that stretches from the nuclear envelope to the plasma membrane. Some intermediate filaments run parallel to the cell surface, while others traverse the cytosol; together they form an internal framework that helps suppo…	K23794//PHLDB`pleckstrin homology-like domain family B	-	-	XP_032037158.1//pleckstrin homology-like domain family B member 2 isoform X1`[Aythya fuligula];XP_032037206.1//pleckstrin homology-like domain family B member 2 isoform X4`[Aythya fuligula];XP_032037195.1//pleckstrin homology-like domain family B member 2 isoform X3`[Aythya fuligula];XP_032037217.1//pleckstrin homology-like domain family B member 2 isoform X5`[Aythya fuligula];XP_035171029.1//ple…	PF00169.32//PH`PH domain	-	tr|A0A493ST12|A0A493ST12_ANAPP//Pleckstrin homology like domain family B member 2 {ECO:0000313|Ensembl:ENSAPLP00000016702} OS=Anas platyrhynchos platyrhynchos (Northern mallard) Name=PHLDB2 {ECO:0000313|Ensembl:ENSAPLP00000016702} PE=4;tr|A0A493U0I6|A0A493U0I6_ANAPP//Pleckstrin homology like domain family B member 2 {ECO:0000313|Ensembl:ENSAPLP00000031638} OS=Anas platyrhynchos platyrhynchos (Nor…
ENSAPLG00000002653	ENSAPLG00000002653;SE:chr1:92672153-92672830:92673003-92673840:-	ENSAPLT00000045630,ENSAPLT00000034045,ENSAPLT00000020515	ENSAPLT00000002716,ENSAPLT00000020515,ENSAPLG00000002653.t2,ENSAPLT00000034045,ENSAPLT00000047602,ENSAPLT00000045630	0.17001066651967467	0.25392014363609783	0.242291544581002	0.26416978062202817	0.16276085461919187	0.2136518139657388	-0.0085466352	0.37712287710000003	PHLDB2	GO:0045111//intermediate filament cytoskeleton`cellular_component`Cytoskeletal structure made from intermediate filaments, typically organized in the cytosol as an extended system that stretches from the nuclear envelope to the plasma membrane. Some intermediate filaments run parallel to the cell surface, while others traverse the cytosol; together they form an internal framework that helps suppo…	K23794//PHLDB`pleckstrin homology-like domain family B	-	-	XP_032037158.1//pleckstrin homology-like domain family B member 2 isoform X1`[Aythya fuligula];XP_032037206.1//pleckstrin homology-like domain family B member 2 isoform X4`[Aythya fuligula];XP_032037195.1//pleckstrin homology-like domain family B member 2 isoform X3`[Aythya fuligula];XP_032037217.1//pleckstrin homology-like domain family B member 2 isoform X5`[Aythya fuligula];XP_035171029.1//ple…	PF00169.32//PH`PH domain	-	tr|A0A493ST12|A0A493ST12_ANAPP//Pleckstrin homology like domain family B member 2 {ECO:0000313|Ensembl:ENSAPLP00000016702} OS=Anas platyrhynchos platyrhynchos (Northern mallard) Name=PHLDB2 {ECO:0000313|Ensembl:ENSAPLP00000016702} PE=4;tr|A0A493U0I6|A0A493U0I6_ANAPP//Pleckstrin homology like domain family B member 2 {ECO:0000313|Ensembl:ENSAPLP00000031638} OS=Anas platyrhynchos platyrhynchos (Nor…
ENSAPLG00000002653	ENSAPLG00000002653;SE:chr1:92678445-92681100:92681228-92691642:-	ENSAPLT00000045630,ENSAPLT00000034045,ENSAPLT00000020515,ENSAPLT00000041050,ENSAPLT00000047602,ENSAPLG00000002653.t2	ENSAPLT00000002716,ENSAPLT00000020515,ENSAPLT00000041050,ENSAPLG00000002653.t2,ENSAPLT00000034045,ENSAPLT00000047602,ENSAPLT00000045630	0.9090928194508378	0.9648055356335644	0.9393405228255172	0.9404881417074464	0.9762835416307096	0.9708647428615986	0.024799182799999996	0.37712287710000003	PHLDB2	GO:0045111//intermediate filament cytoskeleton`cellular_component`Cytoskeletal structure made from intermediate filaments, typically organized in the cytosol as an extended system that stretches from the nuclear envelope to the plasma membrane. Some intermediate filaments run parallel to the cell surface, while others traverse the cytosol; together they form an internal framework that helps suppo…	K23794//PHLDB`pleckstrin homology-like domain family B	-	-	XP_032037158.1//pleckstrin homology-like domain family B member 2 isoform X1`[Aythya fuligula];XP_032037206.1//pleckstrin homology-like domain family B member 2 isoform X4`[Aythya fuligula];XP_032037195.1//pleckstrin homology-like domain family B member 2 isoform X3`[Aythya fuligula];XP_032037217.1//pleckstrin homology-like domain family B member 2 isoform X5`[Aythya fuligula];XP_035171029.1//ple…	PF00169.32//PH`PH domain	-	tr|A0A493ST12|A0A493ST12_ANAPP//Pleckstrin homology like domain family B member 2 {ECO:0000313|Ensembl:ENSAPLP00000016702} OS=Anas platyrhynchos platyrhynchos (Northern mallard) Name=PHLDB2 {ECO:0000313|Ensembl:ENSAPLP00000016702} PE=4;tr|A0A493U0I6|A0A493U0I6_ANAPP//Pleckstrin homology like domain family B member 2 {ECO:0000313|Ensembl:ENSAPLP00000031638} OS=Anas platyrhynchos platyrhynchos (Nor…
ENSAPLG00000013541	ENSAPLG00000013541;SE:chr1:93056217-93061944:93062282-93087696:-	ENSAPLT00000046722,ENSAPLT00000032295,ENSAPLT00000036763,ENSAPLT00000014108	ENSAPLT00000036763,ENSAPLT00000014108,ENSAPLT00000044419,ENSAPLT00000046722,ENSAPLT00000032295	0.9758925283187322	1.0	1.0000000000000002	1.0	0.9999999999999998	0.9833533952816002	0.0024869557	0.4010989011	NECTIN3	GO:0016021//integral component of membrane`cellular_component`The component of a membrane consisting of the gene products and protein complexes having at least some part of their peptide sequence embedded in the hydrophobic region of the membrane. [GOC:dos, GOC:go_curators];GO:0005911//cell-cell junction`cellular_component`A cell junction that forms a connection between two or more cells of an or…	K06592//PVRL3, CD113`poliovirus receptor-related protein 3	ko04514//Cell adhesion molecules`Environmental Information Processing`Signaling molecules and interaction;ko04520//Adherens junction`Cellular Processes`Cellular community - eukaryotes	-	XP_038039406.1//nectin-3 isoform X2`[Anas platyrhynchos];XP_038039405.1//nectin-3 isoform X1`[Anas platyrhynchos]	PF07686.20//V-set`Immunoglobulin V-set domain;PF07679.19//I-set`Immunoglobulin I-set domain;PF00047.28//ig`Immunoglobulin domain;PF08205.15//C2-set_2`CD80-like C2-set immunoglobulin domain;PF13927.9//Ig_3`Immunoglobulin domain	-	tr|A0A493TRA9|A0A493TRA9_ANAPP//Nectin cell adhesion molecule 3 {ECO:0000313|Ensembl:ENSAPLP00000028401} OS=Anas platyrhynchos platyrhynchos (Northern mallard) Name=NECTIN3 {ECO:0000313|Ensembl:ENSAPLP00000028401} PE=4;tr|A0A493T7J1|A0A493T7J1_ANAPP//Nectin cell adhesion molecule 3 {ECO:0000313|Ensembl:ENSAPLP00000021610} OS=Anas platyrhynchos platyrhynchos (Northern mallard) Name=NECTIN3 {ECO:00…
ENSAPLG00000013541	ENSAPLG00000013541;SE:chr1:93051185-93052303:93052365-93053898:-	ENSAPLT00000032295,ENSAPLT00000044419	ENSAPLT00000046333,ENSAPLT00000036763,ENSAPLT00000014108,ENSAPLT00000044419,ENSAPLT00000046722,ENSAPLT00000032295	0.04163068971958737	0.013951983983972823	0.01655433235035569	0.0	0.0	0.016646604718399825	-0.0184968004	0.4010989011	NECTIN3	GO:0016021//integral component of membrane`cellular_component`The component of a membrane consisting of the gene products and protein complexes having at least some part of their peptide sequence embedded in the hydrophobic region of the membrane. [GOC:dos, GOC:go_curators];GO:0005911//cell-cell junction`cellular_component`A cell junction that forms a connection between two or more cells of an or…	K06592//PVRL3, CD113`poliovirus receptor-related protein 3	ko04514//Cell adhesion molecules`Environmental Information Processing`Signaling molecules and interaction;ko04520//Adherens junction`Cellular Processes`Cellular community - eukaryotes	-	XP_038039406.1//nectin-3 isoform X2`[Anas platyrhynchos];XP_038039405.1//nectin-3 isoform X1`[Anas platyrhynchos]	PF07686.20//V-set`Immunoglobulin V-set domain;PF07679.19//I-set`Immunoglobulin I-set domain;PF00047.28//ig`Immunoglobulin domain;PF08205.15//C2-set_2`CD80-like C2-set immunoglobulin domain;PF13927.9//Ig_3`Immunoglobulin domain	-	tr|A0A493TRA9|A0A493TRA9_ANAPP//Nectin cell adhesion molecule 3 {ECO:0000313|Ensembl:ENSAPLP00000028401} OS=Anas platyrhynchos platyrhynchos (Northern mallard) Name=NECTIN3 {ECO:0000313|Ensembl:ENSAPLP00000028401} PE=4;tr|A0A493T7J1|A0A493T7J1_ANAPP//Nectin cell adhesion molecule 3 {ECO:0000313|Ensembl:ENSAPLP00000021610} OS=Anas platyrhynchos platyrhynchos (Northern mallard) Name=NECTIN3 {ECO:00…
ENSAPLG00000004966	ENSAPLG00000004966;SE:chr1:94257100-94262664:94262705-94267570:-	ENSAPLT00000024651,ENSAPLT00000040046,ENSAPLT00000042304,ENSAPLT00000042652,ENSAPLT00000044418	ENSAPLT00000042304,ENSAPLT00000005181,ENSAPLG00000004966.t2,ENSAPLT00000042652,ENSAPLT00000040046,ENSAPLT00000024651,ENSAPLT00000044418	0.018573876747835887	0.07025338218380582	0.0470130757029997	0.009290190356728616	0.02936532810392275	0.0	-0.0323949387	0.3691308691	DCAF6	GO:0080008//Cul4-RING E3 ubiquitin ligase complex`cellular_component`A ubiquitin ligase complex in which a cullin from the Cul4 family and a RING domain protein form the catalytic core; substrate specificity is conferred by an adaptor protein. [PMID:16792691, PMID:18223036, PMID:18552200];GO:0005829//cytosol`cellular_component`The part of the cytoplasm that does not contain organelles but which d…	K11795//DCAF6, IQWD1, NRIP, ARCAP`DDB1- and CUL4-associated factor 6	-	-	XP_027305195.1//DDB1- and CUL4-associated factor 6 isoform X6`[Anas platyrhynchos];XP_027305191.1//DDB1- and CUL4-associated factor 6 isoform X2`[Anas platyrhynchos];XP_027305193.1//DDB1- and CUL4-associated factor 6 isoform X4`[Anas platyrhynchos];XP_027305194.1//DDB1- and CUL4-associated factor 6 isoform X5`[Anas platyrhynchos];XP_035396880.1//DDB1- and CUL4-associated factor 6 isoform X13`[Cyg…	-	-	tr|U3IBE3|U3IBE3_ANAPP//DDB1 and CUL4 associated factor 6 {ECO:0000313|Ensembl:ENSAPLP00000004565} OS=Anas platyrhynchos platyrhynchos (Northern mallard) Name=DCAF6 {ECO:0000313|Ensembl:ENSAPLP00000004565} PE=4;tr|A0A493TRD9|A0A493TRD9_ANAPP//DDB1 and CUL4 associated factor 6 {ECO:0000313|Ensembl:ENSAPLP00000028384} OS=Anas platyrhynchos platyrhynchos (Northern mallard) Name=DCAF6 {ECO:0000313|En…
ENSAPLG00000004966	ENSAPLG00000004966;SE:chr1:94272967-94278146:94278205-94289317:-	ENSAPLT00000024651	ENSAPLG00000004966.t2,ENSAPLT00000042304,ENSAPLT00000024651	0.0	0.032045477004725584	0.0	0.0	0.0	0.0	-0.010681825700000001	0.3691308691	DCAF6	GO:0080008//Cul4-RING E3 ubiquitin ligase complex`cellular_component`A ubiquitin ligase complex in which a cullin from the Cul4 family and a RING domain protein form the catalytic core; substrate specificity is conferred by an adaptor protein. [PMID:16792691, PMID:18223036, PMID:18552200];GO:0005829//cytosol`cellular_component`The part of the cytoplasm that does not contain organelles but which d…	K11795//DCAF6, IQWD1, NRIP, ARCAP`DDB1- and CUL4-associated factor 6	-	-	XP_027305195.1//DDB1- and CUL4-associated factor 6 isoform X6`[Anas platyrhynchos];XP_027305191.1//DDB1- and CUL4-associated factor 6 isoform X2`[Anas platyrhynchos];XP_027305193.1//DDB1- and CUL4-associated factor 6 isoform X4`[Anas platyrhynchos];XP_027305194.1//DDB1- and CUL4-associated factor 6 isoform X5`[Anas platyrhynchos];XP_035396880.1//DDB1- and CUL4-associated factor 6 isoform X13`[Cyg…	-	-	tr|U3IBE3|U3IBE3_ANAPP//DDB1 and CUL4 associated factor 6 {ECO:0000313|Ensembl:ENSAPLP00000004565} OS=Anas platyrhynchos platyrhynchos (Northern mallard) Name=DCAF6 {ECO:0000313|Ensembl:ENSAPLP00000004565} PE=4;tr|A0A493TRD9|A0A493TRD9_ANAPP//DDB1 and CUL4 associated factor 6 {ECO:0000313|Ensembl:ENSAPLP00000028384} OS=Anas platyrhynchos platyrhynchos (Northern mallard) Name=DCAF6 {ECO:0000313|En…
ENSAPLG00000004966	ENSAPLG00000004966;SE:chr1:94272967-94284010:94284171-94289317:-	ENSAPLT00000040046	ENSAPLG00000004966.t2,ENSAPLT00000042304,ENSAPLT00000040046	0.0	0.061965436254254526	0.0	0.011428695945520607	0.011328453415813712	0.0	-0.013069428999999999	0.3691308691	DCAF6	GO:0080008//Cul4-RING E3 ubiquitin ligase complex`cellular_component`A ubiquitin ligase complex in which a cullin from the Cul4 family and a RING domain protein form the catalytic core; substrate specificity is conferred by an adaptor protein. [PMID:16792691, PMID:18223036, PMID:18552200];GO:0005829//cytosol`cellular_component`The part of the cytoplasm that does not contain organelles but which d…	K11795//DCAF6, IQWD1, NRIP, ARCAP`DDB1- and CUL4-associated factor 6	-	-	XP_027305195.1//DDB1- and CUL4-associated factor 6 isoform X6`[Anas platyrhynchos];XP_027305191.1//DDB1- and CUL4-associated factor 6 isoform X2`[Anas platyrhynchos];XP_027305193.1//DDB1- and CUL4-associated factor 6 isoform X4`[Anas platyrhynchos];XP_027305194.1//DDB1- and CUL4-associated factor 6 isoform X5`[Anas platyrhynchos];XP_035396880.1//DDB1- and CUL4-associated factor 6 isoform X13`[Cyg…	-	-	tr|U3IBE3|U3IBE3_ANAPP//DDB1 and CUL4 associated factor 6 {ECO:0000313|Ensembl:ENSAPLP00000004565} OS=Anas platyrhynchos platyrhynchos (Northern mallard) Name=DCAF6 {ECO:0000313|Ensembl:ENSAPLP00000004565} PE=4;tr|A0A493TRD9|A0A493TRD9_ANAPP//DDB1 and CUL4 associated factor 6 {ECO:0000313|Ensembl:ENSAPLP00000028384} OS=Anas platyrhynchos platyrhynchos (Northern mallard) Name=DCAF6 {ECO:0000313|En…
ENSAPLG00000008913	ENSAPLG00000008913;SE:chr1:105714007-105725081:105725134-105731929:-	ENSAPLT00000009295,ENSAPLT00000009304	ENSAPLT00000009295,ENSAPLT00000039466,ENSAPLT00000009304	0.9502350519988814	1.0	0.9717031378107144	1.0	0.9767917417045002	1.0	0.0182845173	0.3126873127	APP	GO:0016021//integral component of membrane`cellular_component`The component of a membrane consisting of the gene products and protein complexes having at least some part of their peptide sequence embedded in the hydrophobic region of the membrane. [GOC:dos, GOC:go_curators];GO:0007399//nervous system development`biological_process`The process whose specific outcome is the progression of nervous t…	K04520//APP`amyloid beta A4 protein;K08117//APLP2`amyloid-like protein 2	ko04726//Serotonergic synapse`Organismal Systems`Nervous system;ko05010//Alzheimer disease`Human Diseases`Neurodegenerative disease;ko05022//Pathways of neurodegeneration - multiple diseases`Human Diseases`Neurodegenerative disease	-	XP_038043770.1//amyloid-beta precursor protein isoform X2`[Anas platyrhynchos];XP_038043762.1//amyloid-beta precursor protein isoform X1`[Anas platyrhynchos];XP_040432285.1//amyloid-beta precursor protein isoform X3`[Cygnus olor]	PF02177.19//APP_N`Amyloid A4 N-terminal heparin-binding;PF12924.10//APP_Cu_bd`Copper-binding of amyloid precursor, CuBD;PF12925.10//APP_E2`E2 domain of amyloid precursor protein;PF03494.16//Beta-APP`Beta-amyloid peptide (beta-APP);PF10515.12//APP_amyloid`Beta-amyloid precursor protein C-terminus;PF00014.26//Kunitz_BPTI`Kunitz/Bovine pancreatic trypsin inhibitor domain	-	tr|A0A6J3CQD6|A0A6J3CQD6_AYTFU//Amyloid-beta A4 protein {ECO:0000256|RuleBase:RU367156} OS=Aythya fuligula (Tufted duck) (Anas fuligula) Name=APP {ECO:0000313|RefSeq:XP_032039107.1} PE=3;tr|A0A8C3BAU7|A0A8C3BAU7_CAIMO//Amyloid beta precursor protein {ECO:0000313|Ensembl:ENSCMMP00000002585} OS=Cairina moschata domestica (Muscovy Duck (domestic type)) PE=4;tr|A0A6J3CKW6|A0A6J3CKW6_AYTFU//Amyloid-be…
ENSAPLG00000008913	ENSAPLG00000008913;SE:chr1:105772668-105790629:105790796-105800007:-	ENSAPLT00000009304,ENSAPLT00000039466	ENSAPLT00000009295,ENSAPLT00000039466,ENSAPLT00000009304	0.9473838948083416	0.9759033527044246	0.9700817979013466	1.0	0.9509252569259472	1.0	0.0191854038	0.3126873127	APP	GO:0016021//integral component of membrane`cellular_component`The component of a membrane consisting of the gene products and protein complexes having at least some part of their peptide sequence embedded in the hydrophobic region of the membrane. [GOC:dos, GOC:go_curators];GO:0007399//nervous system development`biological_process`The process whose specific outcome is the progression of nervous t…	K04520//APP`amyloid beta A4 protein;K08117//APLP2`amyloid-like protein 2	ko04726//Serotonergic synapse`Organismal Systems`Nervous system;ko05010//Alzheimer disease`Human Diseases`Neurodegenerative disease;ko05022//Pathways of neurodegeneration - multiple diseases`Human Diseases`Neurodegenerative disease	-	XP_038043770.1//amyloid-beta precursor protein isoform X2`[Anas platyrhynchos];XP_038043762.1//amyloid-beta precursor protein isoform X1`[Anas platyrhynchos];XP_040432285.1//amyloid-beta precursor protein isoform X3`[Cygnus olor]	PF02177.19//APP_N`Amyloid A4 N-terminal heparin-binding;PF12924.10//APP_Cu_bd`Copper-binding of amyloid precursor, CuBD;PF12925.10//APP_E2`E2 domain of amyloid precursor protein;PF03494.16//Beta-APP`Beta-amyloid peptide (beta-APP);PF10515.12//APP_amyloid`Beta-amyloid precursor protein C-terminus;PF00014.26//Kunitz_BPTI`Kunitz/Bovine pancreatic trypsin inhibitor domain	-	tr|A0A6J3CQD6|A0A6J3CQD6_AYTFU//Amyloid-beta A4 protein {ECO:0000256|RuleBase:RU367156} OS=Aythya fuligula (Tufted duck) (Anas fuligula) Name=APP {ECO:0000313|RefSeq:XP_032039107.1} PE=3;tr|A0A8C3BAU7|A0A8C3BAU7_CAIMO//Amyloid beta precursor protein {ECO:0000313|Ensembl:ENSCMMP00000002585} OS=Cairina moschata domestica (Muscovy Duck (domestic type)) PE=4;tr|A0A6J3CKW6|A0A6J3CKW6_AYTFU//Amyloid-be…
ENSAPLG00000012558	ENSAPLG00000012558;SE:chr1:108229462-108229708:108229782-108231661:-	ENSAPLT00000013089	ENSAPLT00000043519,ENSAPLT00000013089	0.032720327983747535	0.1202250519084172	0.08272933893255477	0.03574882698693592	0.06173448236688701	0.08449647186279978	-0.0178983125	0.25174825170000004	CFAP298	GO:0003352//regulation of cilium movement`biological_process`Any process that modulates the rate, frequency, or extent of cilium movement, the directed, self-propelled movement of a cilium. [GOC:dph]	K24229//CFAP298`cilia- and flagella-associated protein 298	-	-	XP_027304994.1//cilia- and flagella-associated protein 298`[Anas platyrhynchos]	PF11069.11//CFAP298`Cilia- and flagella-associated protein 298	-	tr|A0A493TSS3|A0A493TSS3_ANAPP//Uncharacterized protein {ECO:0000313|Ensembl:ENSAPLP00000028834} OS=Anas platyrhynchos platyrhynchos (Northern mallard) PE=3;tr|U3IYM6|U3IYM6_ANAPP//Uncharacterized protein {ECO:0000313|Ensembl:ENSAPLP00000012352} OS=Anas platyrhynchos platyrhynchos (Northern mallard) PE=3
ENSAPLG00000008933	ENSAPLG00000008933;SE:chr1:108658993-108659910:108660005-108664168:-	ENSAPLT00000040230,ENSAPLT00000022302,ENSAPLT00000031100,ENSAPLT00000039337,ENSAPLT00000032784,ENSAPLT00000009464	ENSAPLT00000022302,ENSAPLT00000039337,ENSAPLT00000040230,ENSAPLT00000032784,ENSAPLT00000009464,ENSAPLT00000032437,ENSAPLT00000031100	0.9867445552995908	0.9726071095438832	0.9455059796908508	0.9797864139778673	0.9713114033726704	0.9550271151292404	0.0004224293	0.4370629371	GART	GO:0004641//phosphoribosylformylglycinamidine cyclo-ligase activity`molecular_function`Catalysis of the reaction: 2-(formamido)-N(1)-(5-phospho-D-ribosyl)acetamidine + ATP = 5-amino-1-(5-phospho-D-ribosyl)imidazole + ADP + 2 H(+) + phosphate. [EC:6.3.3.1, RHEA:23032];GO:0004644//phosphoribosylglycinamide formyltransferase activity`molecular_function`Catalysis of the reaction: 10-formyltetrahydrof…	K11787//GART`phosphoribosylamine--glycine ligase / phosphoribosylglycinamide formyltransferase / phosphoribosylformylglycinamidine cyclo-ligase [EC:6.3.4.13 2.1.2.2 6.3.3.1]	ko00230//Purine metabolism`Metabolism`Nucleotide metabolism;ko00670//One carbon pool by folate`Metabolism`Metabolism of cofactors and vitamins;ko01100//Metabolic pathways`Metabolism`Global and overview maps;ko01523//Antifolate resistance`Human Diseases`Drug resistance: antineoplastic	-	XP_005013883.2//trifunctional purine biosynthetic protein adenosine-3 isoform X1`[Anas platyrhynchos]	PF02844.18//GARS_N`Phosphoribosylglycinamide synthetase, N domain;PF01071.22//GARS_A`Phosphoribosylglycinamide synthetase, ATP-grasp (A) domain;PF02843.19//GARS_C`Phosphoribosylglycinamide synthetase, C domain;PF00586.27//AIRS`AIR synthase related protein, N-terminal domain;PF02769.25//AIRS_C`AIR synthase related protein, C-terminal domain;PF00551.22//Formyl_trans_N`Formyl transferase	-	tr|A0A493TGT4|A0A493TGT4_ANAPP//Trifunctional purine biosynthetic protein adenosine-3 {ECO:0000256|RuleBase:RU363089} Phosphoribosylamine--glycine ligase {ECO:0000256|RuleBase:RU363089} EC=6.3.4.13 {ECO:0000256|RuleBase:RU363089} Glycinamide ribonucleotide synthetase {ECO:0000256|RuleBase:RU363089} Short=GARS {ECO:0000256|RuleBase:RU363089} Phosphoribosylglycinamide synthetase {ECO:0000256|RuleBa…
ENSAPLG00000007074	ENSAPLG00000007074;SE:chr1:109210590-109224091:109224204-109243044:-	ENSAPLT00000017700	ENSAPLT00000017700,ENSAPLT00000043576	0.0638225343558937	0.07149750459649559	0.02515865805760688	0.029001382828267138	0.015069544033209809	0.026818883994919787	-0.0298629621	0.11788211789999999	RCAN1	GO:0033173//calcineurin-NFAT signaling cascade`biological_process`Any intracellular signal transduction in which the signal is passed on within the cell by activation of a member of the NFAT protein family as a consequence of NFAT dephosphorylation by Ca(2+)-activated calcineurin. The cascade begins with calcium-dependent activation of the phosphatase calcineurin. Calcineurin dephosphorylates mul…	K17901//RCAN1, MCIP1`calcipressin-1	ko04919//Thyroid hormone signaling pathway`Organismal Systems`Endocrine system;ko04921//Oxytocin signaling pathway`Organismal Systems`Endocrine system;ko05167//Kaposi sarcoma-associated herpesvirus infection`Human Diseases`Infectious disease: viral	-	XP_027304945.1//calcipressin-1 isoform X1`[Anas platyrhynchos];XP_005013864.1//calcipressin-1 isoform X2`[Anas platyrhynchos]	PF04847.15//Calcipressin`Calcipressin	-	tr|R0K6W3|R0K6W3_ANAPL//Calcipressin-1 {ECO:0000256|ARBA:ARBA00015788} Regulator of calcineurin 1 {ECO:0000256|ARBA:ARBA00018431} Fragment OS=Anas platyrhynchos (Mallard) (Anas boschas) ORFNames=Anapl_04515 {ECO:0000313|EMBL:EOB05532.1} PE=3;tr|A0A8B9ZMC1|A0A8B9ZMC1_9AVES//Regulator of calcineurin 1 {ECO:0000313|Ensembl:ENSAZOP00000001899} OS=Anas zonorhyncha (Eastern spot-billed duck) PE=4;tr|A0…
ENSAPLG00000014951	ENSAPLG00000014951;SE:chr1:111264705-111266132:111266241-111266330:-	ENSAPLT00000019547	ENSAPLT00000015587,ENSAPLT00000019547	0.8962197554079862	0.8197136088725114	0.8545820128806176	0.9315400151661524	0.9429115544268571	0.9384951036814674	0.080810432	0.028471528500000003	-	-	K11875//PSMG1, DSCR2, PAC1`proteasome assembly chaperone 1	-	-	XP_027304902.2//proteasome assembly chaperone 1`[Anas platyrhynchos]	PF16094.8//PAC1`Proteasome assembly chaperone 4	-	tr|A0A8C3BPV1|A0A8C3BPV1_CAIMO//Proteasome assembly chaperone 1 {ECO:0000313|Ensembl:ENSCMMP00000009650} OS=Cairina moschata domestica (Muscovy Duck (domestic type)) PE=4;tr|A0A8B9VFE3|A0A8B9VFE3_9AVES//Proteasome assembly chaperone 1 {ECO:0000313|Ensembl:ENSAZOP00000022393} OS=Anas zonorhyncha (Eastern spot-billed duck) PE=4
ENSAPLG00000013037	ENSAPLG00000013037;SE:chr1:117110033-117110385:117110431-117111383:-	ENSAPLT00000023576	ENSAPLT00000013584,ENSAPLT00000023576	0.02941172787736753	0.0	0.0	0.028346121800322695	0.04475064771593412	0.06707674970065504	0.0369205971	0.0899100899	PRDX4	-	K03386//PRDX2_4, ahpC`peroxiredoxin 2/4 [EC:1.11.1.24]	-	-	XP_027304863.1//peroxiredoxin-4 isoform X2`[Anas platyrhynchos];XP_027304862.1//peroxiredoxin-4 isoform X1`[Anas platyrhynchos]	PF00578.24//AhpC-TSA`AhpC/TSA family;PF08534.13//Redoxin`Redoxin;PF10417.12//1-cysPrx_C`C-terminal domain of 1-Cys peroxiredoxin	-	tr|A0A8B9ZG31|A0A8B9ZG31_ANAPL//Peroxiredoxin 4 {ECO:0000313|Ensembl:ENSAPLP00020015074} OS=Anas platyrhynchos (Mallard) (Anas boschas) Name=PRDX4 {ECO:0000313|Ensembl:ENSAPLP00020015074} PE=4;tr|A0A8B9T3N7|A0A8B9T3N7_ANAPL//Peroxiredoxin 4 {ECO:0000313|Ensembl:ENSAPLP00020015078} OS=Anas platyrhynchos (Mallard) (Anas boschas) Name=PRDX4 {ECO:0000313|Ensembl:ENSAPLP00020015078} PE=4
ENSAPLG00000013996	ENSAPLG00000013996;SE:chr1:121583748-121583837:121583917-121588702:-	ENSAPLT00000019277,ENSAPLT00000024607,ENSAPLT00000040728,ENSAPLT00000043412,ENSAPLT00000014603	ENSAPLT00000019277,ENSAPLT00000024607,ENSAPLT00000040728,ENSAPLT00000020708,ENSAPLT00000043412,ENSAPLT00000014603	0.8940333423906612	0.93640924185685	0.9207203570387312	0.9772346178764216	0.8815926415054037	0.949570382581258	0.0190782336	0.30419580420000003	CASK	GO:0005737//cytoplasm`cellular_component`The contents of a cell excluding the plasma membrane and nucleus, but including other subcellular structures. [ISBN:0198547684];GO:0051179//localization`biological_process`Any process in which a cell, a substance, or a cellular entity, such as a protein complex or organelle, is transported, tethered to or otherwise maintained in a specific location. In the…	K06103//CASK`calcium/calmodulin-dependent serine protein kinase [EC:2.7.11.1]	-	-	XP_005301828.1//peripheral plasma membrane protein CASK isoform X9`[Chrysemys picta bellii];XP_005301824.1//peripheral plasma membrane protein CASK isoform X3`[Chrysemys picta bellii];XP_014732254.1//PREDICTED: peripheral plasma membrane protein CASK isoform X2`[Sturnus vulgaris];XP_005301822.1//peripheral plasma membrane protein CASK isoform X1`[Chrysemys picta bellii];XP_032075656.1//peripheral…	PF00069.28//Pkinase`Protein kinase domain;PF07714.20//PK_Tyr_Ser-Thr`Protein tyrosine and serine/threonine kinase;PF02828.19//L27`L27 domain;PF00595.27//PDZ`PDZ domain;PF07653.20//SH3_2`Variant SH3 domain;PF00018.31//SH3_1`SH3 domain;PF00625.24//Guanylate_kin`Guanylate kinase	bHLH//http://bioinfo.life.hust.edu.cn/AnimalTFDB#!/tf_detail?species=Mustela_putorius_furo&family=bHLH	tr|A0A1D5PHD7|A0A1D5PHD7_CHICK//Uncharacterized protein {ECO:0000313|Ensembl:ENSGALP00000052215} OS=Gallus gallus (Chicken) Name=CASK {ECO:0000313|Ensembl:ENSGALP00000052215} PE=3;tr|A0A663DQ73|A0A663DQ73_AQUCH//Calcium/calmodulin dependent serine protein kinase {ECO:0000313|Ensembl:ENSACCP00020002087} OS=Aquila chrysaetos chrysaetos Name=CASK {ECO:0000313|Ensembl:ENSACCP00020002087} PE=3;tr|A0A1…
ENSAPLG00000013996	ENSAPLG00000013996;SE:chr1:121590313-121593081:121593116-121594482:-	ENSAPLT00000020708,ENSAPLT00000040728,ENSAPLT00000014603	ENSAPLT00000014603,ENSAPLT00000043412,ENSAPLT00000040728,ENSAPLT00000020708	0.9716919416659868	0.9544131462527884	0.9500458846053484	0.924090036903268	0.9549308130820264	0.930177143962466	-0.022317659500000003	0.30419580420000003	CASK	GO:0005737//cytoplasm`cellular_component`The contents of a cell excluding the plasma membrane and nucleus, but including other subcellular structures. [ISBN:0198547684];GO:0051179//localization`biological_process`Any process in which a cell, a substance, or a cellular entity, such as a protein complex or organelle, is transported, tethered to or otherwise maintained in a specific location. In the…	K06103//CASK`calcium/calmodulin-dependent serine protein kinase [EC:2.7.11.1]	-	-	XP_005301828.1//peripheral plasma membrane protein CASK isoform X9`[Chrysemys picta bellii];XP_005301824.1//peripheral plasma membrane protein CASK isoform X3`[Chrysemys picta bellii];XP_014732254.1//PREDICTED: peripheral plasma membrane protein CASK isoform X2`[Sturnus vulgaris];XP_005301822.1//peripheral plasma membrane protein CASK isoform X1`[Chrysemys picta bellii];XP_032075656.1//peripheral…	PF00069.28//Pkinase`Protein kinase domain;PF07714.20//PK_Tyr_Ser-Thr`Protein tyrosine and serine/threonine kinase;PF02828.19//L27`L27 domain;PF00595.27//PDZ`PDZ domain;PF07653.20//SH3_2`Variant SH3 domain;PF00018.31//SH3_1`SH3 domain;PF00625.24//Guanylate_kin`Guanylate kinase	bHLH//http://bioinfo.life.hust.edu.cn/AnimalTFDB#!/tf_detail?species=Mustela_putorius_furo&family=bHLH	tr|A0A1D5PHD7|A0A1D5PHD7_CHICK//Uncharacterized protein {ECO:0000313|Ensembl:ENSGALP00000052215} OS=Gallus gallus (Chicken) Name=CASK {ECO:0000313|Ensembl:ENSGALP00000052215} PE=3;tr|A0A663DQ73|A0A663DQ73_AQUCH//Calcium/calmodulin dependent serine protein kinase {ECO:0000313|Ensembl:ENSACCP00020002087} OS=Aquila chrysaetos chrysaetos Name=CASK {ECO:0000313|Ensembl:ENSACCP00020002087} PE=3;tr|A0A1…
ENSAPLG00000013996	ENSAPLG00000013996;SE:chr1:121593116-121594482:121594550-121600412:-	ENSAPLT00000020708,ENSAPLT00000040728,ENSAPLT00000014603	ENSAPLT00000014603,ENSAPLT00000024607,ENSAPLT00000040728,ENSAPLT00000020708	0.9443107762946498	0.976398193443635	0.9494696436943272	0.9466205881598492	0.9331365910556904	0.9287041591619032	-0.020572425	0.30419580420000003	CASK	GO:0005737//cytoplasm`cellular_component`The contents of a cell excluding the plasma membrane and nucleus, but including other subcellular structures. [ISBN:0198547684];GO:0051179//localization`biological_process`Any process in which a cell, a substance, or a cellular entity, such as a protein complex or organelle, is transported, tethered to or otherwise maintained in a specific location. In the…	K06103//CASK`calcium/calmodulin-dependent serine protein kinase [EC:2.7.11.1]	-	-	XP_005301828.1//peripheral plasma membrane protein CASK isoform X9`[Chrysemys picta bellii];XP_005301824.1//peripheral plasma membrane protein CASK isoform X3`[Chrysemys picta bellii];XP_014732254.1//PREDICTED: peripheral plasma membrane protein CASK isoform X2`[Sturnus vulgaris];XP_005301822.1//peripheral plasma membrane protein CASK isoform X1`[Chrysemys picta bellii];XP_032075656.1//peripheral…	PF00069.28//Pkinase`Protein kinase domain;PF07714.20//PK_Tyr_Ser-Thr`Protein tyrosine and serine/threonine kinase;PF02828.19//L27`L27 domain;PF00595.27//PDZ`PDZ domain;PF07653.20//SH3_2`Variant SH3 domain;PF00018.31//SH3_1`SH3 domain;PF00625.24//Guanylate_kin`Guanylate kinase	bHLH//http://bioinfo.life.hust.edu.cn/AnimalTFDB#!/tf_detail?species=Mustela_putorius_furo&family=bHLH	tr|A0A1D5PHD7|A0A1D5PHD7_CHICK//Uncharacterized protein {ECO:0000313|Ensembl:ENSGALP00000052215} OS=Gallus gallus (Chicken) Name=CASK {ECO:0000313|Ensembl:ENSGALP00000052215} PE=3;tr|A0A663DQ73|A0A663DQ73_AQUCH//Calcium/calmodulin dependent serine protein kinase {ECO:0000313|Ensembl:ENSACCP00020002087} OS=Aquila chrysaetos chrysaetos Name=CASK {ECO:0000313|Ensembl:ENSACCP00020002087} PE=3;tr|A0A1…
ENSAPLG00000013996	ENSAPLG00000013996;SE:chr1:121628690-121636597:121636614-121641866:-	ENSAPLT00000014603	ENSAPLT00000019277,ENSAPLT00000024607,ENSAPLT00000040728,ENSAPLT00000020708,ENSAPLT00000043412,ENSAPLT00000014603	0.17583619128750327	0.2537766448598075	0.2717587068467971	0.2432152930252122	0.1293643737906662	0.1958038828544444	-0.0443293311	0.30419580420000003	CASK	GO:0005737//cytoplasm`cellular_component`The contents of a cell excluding the plasma membrane and nucleus, but including other subcellular structures. [ISBN:0198547684];GO:0051179//localization`biological_process`Any process in which a cell, a substance, or a cellular entity, such as a protein complex or organelle, is transported, tethered to or otherwise maintained in a specific location. In the…	K06103//CASK`calcium/calmodulin-dependent serine protein kinase [EC:2.7.11.1]	-	-	XP_005301828.1//peripheral plasma membrane protein CASK isoform X9`[Chrysemys picta bellii];XP_005301824.1//peripheral plasma membrane protein CASK isoform X3`[Chrysemys picta bellii];XP_014732254.1//PREDICTED: peripheral plasma membrane protein CASK isoform X2`[Sturnus vulgaris];XP_005301822.1//peripheral plasma membrane protein CASK isoform X1`[Chrysemys picta bellii];XP_032075656.1//peripheral…	PF00069.28//Pkinase`Protein kinase domain;PF07714.20//PK_Tyr_Ser-Thr`Protein tyrosine and serine/threonine kinase;PF02828.19//L27`L27 domain;PF00595.27//PDZ`PDZ domain;PF07653.20//SH3_2`Variant SH3 domain;PF00018.31//SH3_1`SH3 domain;PF00625.24//Guanylate_kin`Guanylate kinase	bHLH//http://bioinfo.life.hust.edu.cn/AnimalTFDB#!/tf_detail?species=Mustela_putorius_furo&family=bHLH	tr|A0A1D5PHD7|A0A1D5PHD7_CHICK//Uncharacterized protein {ECO:0000313|Ensembl:ENSGALP00000052215} OS=Gallus gallus (Chicken) Name=CASK {ECO:0000313|Ensembl:ENSGALP00000052215} PE=3;tr|A0A663DQ73|A0A663DQ73_AQUCH//Calcium/calmodulin dependent serine protein kinase {ECO:0000313|Ensembl:ENSACCP00020002087} OS=Aquila chrysaetos chrysaetos Name=CASK {ECO:0000313|Ensembl:ENSACCP00020002087} PE=3;tr|A0A1…
ENSAPLG00000012067	ENSAPLG00000012067;SE:chr1:122503358-122509460:122509535-122511382:-	ENSAPLT00000029864,ENSAPLT00000012550	ENSAPLG00000012067.t1,ENSAPLT00000012550,ENSAPLT00000029864	0.7733612627400741	0.8046757355956065	0.7403776644430052	0.8526679080606078	0.8284775374822665	0.753014005437145	0.0385815961	0.1113886114	FUNDC1	-	K17986//FUNDC1`FUN14 domain-containing protein 1	ko04137//Mitophagy - animal`Cellular Processes`Transport and catabolism	-	XP_027304770.1//FUN14 domain-containing protein 1`[Anas platyrhynchos]	PF04930.18//FUN14`FUN14 family	-	tr|A0A6J3DE58|A0A6J3DE58_AYTFU//FUN14 domain-containing protein 1 {ECO:0000313|RefSeq:XP_032048435.1} OS=Aythya fuligula (Tufted duck) (Anas fuligula) Name=FUNDC1 {ECO:0000313|RefSeq:XP_032048435.1} PE=3;tr|A0A8B9UBN7|A0A8B9UBN7_9AVES//FUN14 domain containing 1 {ECO:0000313|Ensembl:ENSAZOP00000005841} OS=Anas zonorhyncha (Eastern spot-billed duck) PE=4;tr|A0A8C3B319|A0A8C3B319_CAIMO//FUN14 domain…
ENSAPLG00000007348	ENSAPLG00000007348;SE:chr1:123975114-123978492:123978562-123979379:-	ENSAPLG00000007348.t2,ENSAPLT00000007672	ENSAPLG00000007348.t1,ENSAPLG00000007348.t2,ENSAPLT00000007672	0.643141922385421	0.5238995243190558	0.5273990321542226	0.7944210639542311	0.838134263069735	0.8372751256100622	0.2584633246	0.0004995005	PDE9A	GO:0004114//3',5'-cyclic-nucleotide phosphodiesterase activity`molecular_function`Catalysis of the reaction: nucleoside 3',5'-cyclic phosphate + H2O = nucleoside 5'-phosphate. [EC:3.1.4.17];GO:0046872//metal ion binding`molecular_function`Binding to a metal ion. [GOC:ai];GO:0007165//signal transduction`biological_process`The cellular process in which a signal is conveyed to trigger a change in th…	K13761//PDE9`high affinity cGMP-specific 3',5'-cyclic phosphodiesterase 9 [EC:3.1.4.35]	ko00230//Purine metabolism`Metabolism`Nucleotide metabolism;ko01100//Metabolic pathways`Metabolism`Global and overview maps	-	XP_005030506.1//high affinity cGMP-specific 3',5'-cyclic phosphodiesterase 9A isoform X2`[Anas platyrhynchos];XP_012964724.1//high affinity cGMP-specific 3',5'-cyclic phosphodiesterase 9A isoform X3`[Anas platyrhynchos];XP_005030509.1//high affinity cGMP-specific 3',5'-cyclic phosphodiesterase 9A isoform X4`[Anas platyrhynchos]	PF00233.22//PDEase_I`3'5'-cyclic nucleotide phosphodiesterase	-	tr|A0A8B9UJB7|A0A8B9UJB7_9AVES//Phosphodiesterase 9A {ECO:0000313|Ensembl:ENSAZOP00000010310} OS=Anas zonorhyncha (Eastern spot-billed duck) PE=4;tr|A0A6J3EI54|A0A6J3EI54_AYTFU//high affinity cGMP-specific 3',5'-cyclic phosphodiesterase 9A isoform X6 {ECO:0000313|RefSeq:XP_032062865.1, ECO:0000313|RefSeq:XP_032062884.1} OS=Aythya fuligula (Tufted duck) (Anas fuligula) ECO:0000313|RefSeq:XP_032062…
ENSAPLG00000008450	ENSAPLG00000008450;SE:chr1:125096563-125097849:125097863-125099250:-	ENSAPLT00000041039	ENSAPLT00000008805,ENSAPLT00000041039	0.8240415223783679	0.8914940460765705	0.9725978416830456	0.9079129187256622	0.9610107907117752	0.8141923107170151	-0.0016724632999999998	0.4135864136	-	GO:0006086//acetyl-CoA biosynthetic process from pyruvate`biological_process`The chemical reactions and pathways resulting in the formation of acetyl-CoA from pyruvate. [GOC:dph, GOC:go_curators, GOC:tb]	K00161//PDHA, pdhA`pyruvate dehydrogenase E1 component subunit alpha [EC:1.2.4.1]	ko00010//Glycolysis / Gluconeogenesis`Metabolism`Carbohydrate metabolism;ko00020//Citrate cycle (TCA cycle)`Metabolism`Carbohydrate metabolism;ko00620//Pyruvate metabolism`Metabolism`Carbohydrate metabolism;ko00785//Lipoic acid metabolism`Metabolism`Metabolism of cofactors and vitamins;ko01100//Metabolic pathways`Metabolism`Global and overview maps;ko01200//Carbon metabolism`Metabolism`Global and…	-	XP_035398006.1//pyruvate dehydrogenase E1 component subunit alpha, somatic form, mitochondrial isoform X2`[Cygnus atratus];XP_035398005.1//pyruvate dehydrogenase E1 component subunit alpha, somatic form, mitochondrial isoform X1`[Cygnus atratus]	PF00676.23//E1_dh`Dehydrogenase E1 component	-	tr|A0A493STH1|A0A493STH1_ANAPP//Pyruvate dehydrogenase E1 component subunit alpha {ECO:0000256|RuleBase:RU361139} EC=1.2.4.1 {ECO:0000256|RuleBase:RU361139} OS=Anas platyrhynchos platyrhynchos (Northern mallard) PE=4;tr|U3ILL1|U3ILL1_ANAPP//Pyruvate dehydrogenase E1 component subunit alpha {ECO:0000256|RuleBase:RU361139} EC=1.2.4.1 {ECO:0000256|RuleBase:RU361139} OS=Anas platyrhynchos platyrhynch…
ENSAPLG00000009050	ENSAPLG00000009050;SE:chr1:128727419-128728410:128728454-128737201:-	ENSAPLT00000017597	ENSAPLT00000017597,ENSAPLT00000009440	0.014661892133798394	0.02772927552276332	0.011580372343383492	0.02343384597057114	0.07650673232625718	0.023401996773832846	0.0231236784	0.2007992008	MSL3	GO:0072487//MSL complex`cellular_component`A histone acetyltransferase complex that catalyzes the acetylation of a histone H4 lysine residue at position 16. In human, it contains the catalytic subunit MOF, and MSL1, MSL2 and MSL3. [PMID:16227571, PMID:20018852];GO:0035064//methylated histone binding`molecular_function`Binding to a histone in which a residue has been modified by methylation. Histo…	K18403//MSL3`male-specific lethal 3	-	-	XP_027303468.1//male-specific lethal 3 homolog isoform X1`[Anas platyrhynchos]	PF11717.11//Tudor-knot`RNA binding activity-knot of a chromodomain;PF05712.16//MRG`MRG	-	tr|U3IND2|U3IND2_ANAPP//MSL complex subunit 3 {ECO:0000313|Ensembl:ENSAPLP00000008755} OS=Anas platyrhynchos platyrhynchos (Northern mallard) Name=MSL3 {ECO:0000313|Ensembl:ENSAPLP00000008755} PE=4;tr|A0A493TCH8|A0A493TCH8_ANAPP//MSL complex subunit 3 {ECO:0000313|Ensembl:ENSAPLP00000023621} OS=Anas platyrhynchos platyrhynchos (Northern mallard) Name=MSL3 {ECO:0000313|Ensembl:ENSAPLP00000023621} …
ENSAPLG00000009485	ENSAPLG00000009485;SE:chr1:134133275-134138025:134138084-134161668:-	ENSAPLT00000037512,ENSAPLT00000035486,ENSAPLT00000027882,ENSAPLT00000034544,ENSAPLT00000017509	ENSAPLT00000028737,ENSAPLT00000017509,ENSAPLT00000037512,ENSAPLT00000027882,ENSAPLT00000035486,ENSAPLT00000034544	1.0	0.9771554071207136	0.9912779859404046	0.9904857575177396	0.9894521228128916	1.0	0.0038348290999999997	0.4345654346	PDGFD	GO:0048008//platelet-derived growth factor receptor signaling pathway`biological_process`The series of molecular signals generated as a consequence of a platelet-derived growth factor receptor binding to one of its physiological ligands. [GOC:ceb];GO:0016020//membrane`cellular_component`A lipid bilayer along with all the proteins and protein complexes embedded in it an attached to it. [GOC:dos, G…	K05450//PDGFC_D`platelet derived growth factor C/D	ko01521//EGFR tyrosine kinase inhibitor resistance`Human Diseases`Drug resistance: antineoplastic;ko04010//MAPK signaling pathway`Environmental Information Processing`Signal transduction;ko04014//Ras signaling pathway`Environmental Information Processing`Signal transduction;ko04015//Rap1 signaling pathway`Environmental Information Processing`Signal transduction;ko04020//Calcium signaling pathway`…	-	XP_038031832.1//platelet-derived growth factor D isoform X4`[Anas platyrhynchos];XP_038031828.1//platelet-derived growth factor D isoform X3`[Anas platyrhynchos];XP_027320870.2//platelet-derived growth factor D isoform X1`[Anas platyrhynchos];EOB07969.1//Platelet-derived growth factor D, partial`[Anas platyrhynchos];XP_038031819.1//platelet-derived growth factor D isoform X2`[Anas platyrhynchos];…	PF00431.23//CUB`CUB domain;PF00341.20//PDGF`PDGF/VEGF domain	-	tr|A0A493SZM2|A0A493SZM2_ANAPP//Platelet-derived growth factor D {ECO:0000256|ARBA:ARBA00018876} OS=Anas platyrhynchos platyrhynchos (Northern mallard) Name=PDGFD {ECO:0000313|Ensembl:ENSAPLP00000019052} PE=4;tr|A0A493T0X1|A0A493T0X1_ANAPP//Platelet-derived growth factor D {ECO:0000256|ARBA:ARBA00018876} OS=Anas platyrhynchos platyrhynchos (Northern mallard) Name=PDGFD {ECO:0000313|Ensembl:ENSAPL…
ENSAPLG00000009485	ENSAPLG00000009485;SE:chr1:134138084-134161668:134161709-134162373:-	ENSAPLT00000037512,ENSAPLT00000035486,ENSAPLT00000027882,ENSAPLT00000034544,ENSAPLT00000017509	ENSAPLT00000046947,ENSAPLT00000009890,ENSAPLT00000017509,ENSAPLT00000037512,ENSAPLT00000027882,ENSAPLT00000035486,ENSAPLT00000034544	0.9318098536802571	0.9409467478536164	0.9285915494707088	0.9723300758502191	0.8716454841276609	0.9603184135693036	0.0009819408	0.4345654346	PDGFD	GO:0048008//platelet-derived growth factor receptor signaling pathway`biological_process`The series of molecular signals generated as a consequence of a platelet-derived growth factor receptor binding to one of its physiological ligands. [GOC:ceb];GO:0016020//membrane`cellular_component`A lipid bilayer along with all the proteins and protein complexes embedded in it an attached to it. [GOC:dos, G…	K05450//PDGFC_D`platelet derived growth factor C/D	ko01521//EGFR tyrosine kinase inhibitor resistance`Human Diseases`Drug resistance: antineoplastic;ko04010//MAPK signaling pathway`Environmental Information Processing`Signal transduction;ko04014//Ras signaling pathway`Environmental Information Processing`Signal transduction;ko04015//Rap1 signaling pathway`Environmental Information Processing`Signal transduction;ko04020//Calcium signaling pathway`…	-	XP_038031832.1//platelet-derived growth factor D isoform X4`[Anas platyrhynchos];XP_038031828.1//platelet-derived growth factor D isoform X3`[Anas platyrhynchos];XP_027320870.2//platelet-derived growth factor D isoform X1`[Anas platyrhynchos];EOB07969.1//Platelet-derived growth factor D, partial`[Anas platyrhynchos];XP_038031819.1//platelet-derived growth factor D isoform X2`[Anas platyrhynchos];…	PF00431.23//CUB`CUB domain;PF00341.20//PDGF`PDGF/VEGF domain	-	tr|A0A493SZM2|A0A493SZM2_ANAPP//Platelet-derived growth factor D {ECO:0000256|ARBA:ARBA00018876} OS=Anas platyrhynchos platyrhynchos (Northern mallard) Name=PDGFD {ECO:0000313|Ensembl:ENSAPLP00000019052} PE=4;tr|A0A493T0X1|A0A493T0X1_ANAPP//Platelet-derived growth factor D {ECO:0000256|ARBA:ARBA00018876} OS=Anas platyrhynchos platyrhynchos (Northern mallard) Name=PDGFD {ECO:0000313|Ensembl:ENSAPL…
ENSAPLG00000009485	ENSAPLG00000009485;SE:chr1:134162553-134166640:134166844-134250855:-	ENSAPLT00000028737,ENSAPLT00000035486,ENSAPLT00000046947,ENSAPLT00000027882,ENSAPLT00000034544,ENSAPLT00000017509	ENSAPLT00000028737,ENSAPLT00000046947,ENSAPLT00000017509,ENSAPLT00000037512,ENSAPLT00000027882,ENSAPLT00000035486,ENSAPLT00000034544,ENSAPLT00000045121	0.6342368993674765	0.7534695084204621	0.7166857749320805	0.6908603082434169	0.7889535885455574	0.6638743866795893	0.0130987002	0.4345654346	PDGFD	GO:0048008//platelet-derived growth factor receptor signaling pathway`biological_process`The series of molecular signals generated as a consequence of a platelet-derived growth factor receptor binding to one of its physiological ligands. [GOC:ceb];GO:0016020//membrane`cellular_component`A lipid bilayer along with all the proteins and protein complexes embedded in it an attached to it. [GOC:dos, G…	K05450//PDGFC_D`platelet derived growth factor C/D	ko01521//EGFR tyrosine kinase inhibitor resistance`Human Diseases`Drug resistance: antineoplastic;ko04010//MAPK signaling pathway`Environmental Information Processing`Signal transduction;ko04014//Ras signaling pathway`Environmental Information Processing`Signal transduction;ko04015//Rap1 signaling pathway`Environmental Information Processing`Signal transduction;ko04020//Calcium signaling pathway`…	-	XP_038031832.1//platelet-derived growth factor D isoform X4`[Anas platyrhynchos];XP_038031828.1//platelet-derived growth factor D isoform X3`[Anas platyrhynchos];XP_027320870.2//platelet-derived growth factor D isoform X1`[Anas platyrhynchos];EOB07969.1//Platelet-derived growth factor D, partial`[Anas platyrhynchos];XP_038031819.1//platelet-derived growth factor D isoform X2`[Anas platyrhynchos];…	PF00431.23//CUB`CUB domain;PF00341.20//PDGF`PDGF/VEGF domain	-	tr|A0A493SZM2|A0A493SZM2_ANAPP//Platelet-derived growth factor D {ECO:0000256|ARBA:ARBA00018876} OS=Anas platyrhynchos platyrhynchos (Northern mallard) Name=PDGFD {ECO:0000313|Ensembl:ENSAPLP00000019052} PE=4;tr|A0A493T0X1|A0A493T0X1_ANAPP//Platelet-derived growth factor D {ECO:0000256|ARBA:ARBA00018876} OS=Anas platyrhynchos platyrhynchos (Northern mallard) Name=PDGFD {ECO:0000313|Ensembl:ENSAPL…
ENSAPLG00000002489	ENSAPLG00000002489;SE:chr1:137512191-137516563:137516724-137531230:-	ENSAPLT00000002519	ENSAPLT00000038763,ENSAPLT00000002519	0.9761324041811849	0.9713687747052128	0.9728273413144304	0.9738084594521592	1.0	1.0	0.0178266464	0.3146853147	CRYL1	GO:0006631//fatty acid metabolic process`biological_process`The chemical reactions and pathways involving fatty acids, aliphatic monocarboxylic acids liberated from naturally occurring fats and oils by hydrolysis. [ISBN:0198547684];GO:0016616//oxidoreductase activity, acting on the CH-OH group of donors, NAD or NADP as acceptor`molecular_function`Catalysis of an oxidation-reduction (redox) reacti…	K13247//CRYL1`L-gulonate 3-dehydrogenase [EC:1.1.1.45]	ko00040//Pentose and glucuronate interconversions`Metabolism`Carbohydrate metabolism;ko01100//Metabolic pathways`Metabolism`Global and overview maps	-	XP_027324754.1//lambda-crystallin homolog isoform X1`[Anas platyrhynchos];XP_038031325.1//lambda-crystallin homolog isoform X3`[Anas platyrhynchos]	PF02737.21//3HCDH_N`3-hydroxyacyl-CoA dehydrogenase, NAD binding domain;PF00725.25//3HCDH`3-hydroxyacyl-CoA dehydrogenase, C-terminal domain	-	tr|A0A6J3EDB8|A0A6J3EDB8_AYTFU//lambda-crystallin homolog {ECO:0000313|RefSeq:XP_032059323.1} OS=Aythya fuligula (Tufted duck) (Anas fuligula) Name=CRYL1 {ECO:0000313|RefSeq:XP_032059323.1} PE=3;tr|A0A493U1I9|A0A493U1I9_ANAPP//Crystallin lambda 1 {ECO:0000313|Ensembl:ENSAPLP00000031919} OS=Anas platyrhynchos platyrhynchos (Northern mallard) Name=CRYL1 {ECO:0000313|Ensembl:ENSAPLP00000031919} PE=3
ENSAPLG00000006311	ENSAPLG00000006311;SE:chr1:144613679-144614539:144614673-144614841:-	ENSAPLG00000006311.t1,ENSAPLT00000006687,ENSAPLT00000033428,ENSAPLT00000041558,ENSAPLT00000043867,ENSAPLT00000044314,ENSAPLT00000047961,ENSAPLG00000006311.t2,ENSAPLG00000006311.t3,ENSAPLG00000006311.t4,ENSAPLG00000006311.t5,ENSAPLG00000006311.t6	ENSAPLT00000043867,ENSAPLG00000006311.t6,ENSAPLG00000006311.t8,ENSAPLG00000006311.t3,ENSAPLG00000006311.t2,ENSAPLG00000006311.t5,ENSAPLG00000006311.t1,ENSAPLG00000006311.t4,ENSAPLT00000047961,ENSAPLT00000041558,ENSAPLT00000044314,ENSAPLT00000006687,ENSAPLG00000006311.t7,ENSAPLT00000033428	0.9700337767855844	0.9792260106276994	0.979678125591823	0.975198951595104	0.9826440219397464	0.9800789058580516	0.0029946555	0.3421578422	POSTN	GO:0008593//regulation of Notch signaling pathway`biological_process`Any process that modulates the frequency, rate or extent of the Notch signaling pathway. [GOC:go_curators];GO:0005802//trans-Golgi network`cellular_component`The network of interconnected tubular and cisternal structures located within the Golgi apparatus on the side distal to the endoplasmic reticulum, from which secretory vesi…	K24790//POSTN`periostin	-	-	XP_005018397.2//periostin isoform X2`[Anas platyrhynchos];XP_005018396.2//periostin isoform X1`[Anas platyrhynchos];XP_005018400.2//periostin isoform X8`[Anas platyrhynchos];XP_005018399.2//periostin isoform X6`[Anas platyrhynchos];XP_005018398.2//periostin isoform X5`[Anas platyrhynchos];XP_012953811.2//periostin isoform X4`[Anas platyrhynchos];XP_005018403.2//periostin isoform X11`[Anas platyrh…	PF02469.25//Fasciclin`Fasciclin domain	-	tr|A0A493TYC5|A0A493TYC5_ANAPP//Periostin {ECO:0000313|Ensembl:ENSAPLP00000030565} OS=Anas platyrhynchos platyrhynchos (Northern mallard) Name=POSTN {ECO:0000313|Ensembl:ENSAPLP00000030565} PE=4;tr|U3IFM7|U3IFM7_ANAPP//Periostin {ECO:0000313|Ensembl:ENSAPLP00000006049} OS=Anas platyrhynchos platyrhynchos (Northern mallard) Name=POSTN {ECO:0000313|Ensembl:ENSAPLP00000006049} PE=4;tr|A0A493SWZ9|A0A…
ENSAPLG00000006311	ENSAPLG00000006311;SE:chr1:144596309-144598368:144598454-144600610:-	ENSAPLT00000006687,ENSAPLT00000033428,ENSAPLT00000043867,ENSAPLT00000047961	ENSAPLT00000043867,ENSAPLG00000006311.t2,ENSAPLG00000006311.t5,ENSAPLG00000006311.t4,ENSAPLT00000047961,ENSAPLT00000041558,ENSAPLT00000006687,ENSAPLT00000033428	0.8026953128272327	0.8323096695322755	0.8220529140122349	0.7560516573471673	0.6705102411080616	0.6852295012060903	-0.1150888322	0.09890109890000001	POSTN	GO:0008593//regulation of Notch signaling pathway`biological_process`Any process that modulates the frequency, rate or extent of the Notch signaling pathway. [GOC:go_curators];GO:0005802//trans-Golgi network`cellular_component`The network of interconnected tubular and cisternal structures located within the Golgi apparatus on the side distal to the endoplasmic reticulum, from which secretory vesi…	K24790//POSTN`periostin	-	-	XP_005018397.2//periostin isoform X2`[Anas platyrhynchos];XP_005018396.2//periostin isoform X1`[Anas platyrhynchos];XP_005018400.2//periostin isoform X8`[Anas platyrhynchos];XP_005018399.2//periostin isoform X6`[Anas platyrhynchos];XP_005018398.2//periostin isoform X5`[Anas platyrhynchos];XP_012953811.2//periostin isoform X4`[Anas platyrhynchos];XP_005018403.2//periostin isoform X11`[Anas platyrh…	PF02469.25//Fasciclin`Fasciclin domain	-	tr|A0A493TYC5|A0A493TYC5_ANAPP//Periostin {ECO:0000313|Ensembl:ENSAPLP00000030565} OS=Anas platyrhynchos platyrhynchos (Northern mallard) Name=POSTN {ECO:0000313|Ensembl:ENSAPLP00000030565} PE=4;tr|U3IFM7|U3IFM7_ANAPP//Periostin {ECO:0000313|Ensembl:ENSAPLP00000006049} OS=Anas platyrhynchos platyrhynchos (Northern mallard) Name=POSTN {ECO:0000313|Ensembl:ENSAPLP00000006049} PE=4;tr|A0A493SWZ9|A0A…
ENSAPLG00000006311	ENSAPLG00000006311;SE:chr1:144598454-144600610:144600690-144601099:-	ENSAPLT00000006687,ENSAPLT00000033428,ENSAPLT00000043867,ENSAPLT00000047961	ENSAPLT00000043867,ENSAPLT00000047961,ENSAPLT00000044314,ENSAPLT00000006687,ENSAPLT00000033428	0.8914853898422826	0.9150926461361908	0.8949661651095956	0.8294878720148015	0.8457042584962517	0.8420141407011706	-0.0614459766	0.126998002	POSTN	GO:0008593//regulation of Notch signaling pathway`biological_process`Any process that modulates the frequency, rate or extent of the Notch signaling pathway. [GOC:go_curators];GO:0005802//trans-Golgi network`cellular_component`The network of interconnected tubular and cisternal structures located within the Golgi apparatus on the side distal to the endoplasmic reticulum, from which secretory vesi…	K24790//POSTN`periostin	-	-	XP_005018397.2//periostin isoform X2`[Anas platyrhynchos];XP_005018396.2//periostin isoform X1`[Anas platyrhynchos];XP_005018400.2//periostin isoform X8`[Anas platyrhynchos];XP_005018399.2//periostin isoform X6`[Anas platyrhynchos];XP_005018398.2//periostin isoform X5`[Anas platyrhynchos];XP_012953811.2//periostin isoform X4`[Anas platyrhynchos];XP_005018403.2//periostin isoform X11`[Anas platyrh…	PF02469.25//Fasciclin`Fasciclin domain	-	tr|A0A493TYC5|A0A493TYC5_ANAPP//Periostin {ECO:0000313|Ensembl:ENSAPLP00000030565} OS=Anas platyrhynchos platyrhynchos (Northern mallard) Name=POSTN {ECO:0000313|Ensembl:ENSAPLP00000030565} PE=4;tr|U3IFM7|U3IFM7_ANAPP//Periostin {ECO:0000313|Ensembl:ENSAPLP00000006049} OS=Anas platyrhynchos platyrhynchos (Northern mallard) Name=POSTN {ECO:0000313|Ensembl:ENSAPLP00000006049} PE=4;tr|A0A493SWZ9|A0A…
ENSAPLG00000006311	ENSAPLG00000006311;SE:chr1:144602858-144603428:144603523-144607691:-	ENSAPLT00000006687,ENSAPLG00000006311.t4	ENSAPLT00000043867,ENSAPLG00000006311.t8,ENSAPLT00000006687,ENSAPLG00000006311.t2,ENSAPLG00000006311.t4,ENSAPLG00000006311.t1	0.034495950349089366	0.03565539948341824	0.033183754725650216	0.009417926838297563	0.01624426019721214	0.02524423650749556	-0.017476227	0.17644855140000001	POSTN	GO:0008593//regulation of Notch signaling pathway`biological_process`Any process that modulates the frequency, rate or extent of the Notch signaling pathway. [GOC:go_curators];GO:0005802//trans-Golgi network`cellular_component`The network of interconnected tubular and cisternal structures located within the Golgi apparatus on the side distal to the endoplasmic reticulum, from which secretory vesi…	K24790//POSTN`periostin	-	-	XP_005018397.2//periostin isoform X2`[Anas platyrhynchos];XP_005018396.2//periostin isoform X1`[Anas platyrhynchos];XP_005018400.2//periostin isoform X8`[Anas platyrhynchos];XP_005018399.2//periostin isoform X6`[Anas platyrhynchos];XP_005018398.2//periostin isoform X5`[Anas platyrhynchos];XP_012953811.2//periostin isoform X4`[Anas platyrhynchos];XP_005018403.2//periostin isoform X11`[Anas platyrh…	PF02469.25//Fasciclin`Fasciclin domain	-	tr|A0A493TYC5|A0A493TYC5_ANAPP//Periostin {ECO:0000313|Ensembl:ENSAPLP00000030565} OS=Anas platyrhynchos platyrhynchos (Northern mallard) Name=POSTN {ECO:0000313|Ensembl:ENSAPLP00000030565} PE=4;tr|U3IFM7|U3IFM7_ANAPP//Periostin {ECO:0000313|Ensembl:ENSAPLP00000006049} OS=Anas platyrhynchos platyrhynchos (Northern mallard) Name=POSTN {ECO:0000313|Ensembl:ENSAPLP00000006049} PE=4;tr|A0A493SWZ9|A0A…
ENSAPLG00000006311	ENSAPLG00000006311;SE:chr1:144602858-144603428:144603523-144606717:-	ENSAPLT00000033428,ENSAPLT00000041558,ENSAPLT00000044314,ENSAPLG00000006311.t6,ENSAPLG00000006311.t7	ENSAPLG00000006311.t3,ENSAPLG00000006311.t5,ENSAPLT00000047961,ENSAPLT00000033428,ENSAPLT00000041558,ENSAPLG00000006311.t7,ENSAPLT00000044314,ENSAPLG00000006311.t6	0.8622390410503936	0.8625776519920862	0.8913312790561355	0.8538327789851727	0.7641740938422348	0.7944044663779548	-0.067912211	0.126998002	POSTN	GO:0008593//regulation of Notch signaling pathway`biological_process`Any process that modulates the frequency, rate or extent of the Notch signaling pathway. [GOC:go_curators];GO:0005802//trans-Golgi network`cellular_component`The network of interconnected tubular and cisternal structures located within the Golgi apparatus on the side distal to the endoplasmic reticulum, from which secretory vesi…	K24790//POSTN`periostin	-	-	XP_005018397.2//periostin isoform X2`[Anas platyrhynchos];XP_005018396.2//periostin isoform X1`[Anas platyrhynchos];XP_005018400.2//periostin isoform X8`[Anas platyrhynchos];XP_005018399.2//periostin isoform X6`[Anas platyrhynchos];XP_005018398.2//periostin isoform X5`[Anas platyrhynchos];XP_012953811.2//periostin isoform X4`[Anas platyrhynchos];XP_005018403.2//periostin isoform X11`[Anas platyrh…	PF02469.25//Fasciclin`Fasciclin domain	-	tr|A0A493TYC5|A0A493TYC5_ANAPP//Periostin {ECO:0000313|Ensembl:ENSAPLP00000030565} OS=Anas platyrhynchos platyrhynchos (Northern mallard) Name=POSTN {ECO:0000313|Ensembl:ENSAPLP00000030565} PE=4;tr|U3IFM7|U3IFM7_ANAPP//Periostin {ECO:0000313|Ensembl:ENSAPLP00000006049} OS=Anas platyrhynchos platyrhynchos (Northern mallard) Name=POSTN {ECO:0000313|Ensembl:ENSAPLP00000006049} PE=4;tr|A0A493SWZ9|A0A…
ENSAPLG00000006311	ENSAPLG00000006311;SE:chr1:144603523-144606717:144606764-144607691:-	ENSAPLT00000033428,ENSAPLT00000041558,ENSAPLT00000044314,ENSAPLG00000006311.t6,ENSAPLG00000006311.t7	ENSAPLT00000006687,ENSAPLG00000006311.t4,ENSAPLT00000033428,ENSAPLT00000041558,ENSAPLG00000006311.t7,ENSAPLT00000044314,ENSAPLG00000006311.t6	0.9259967901503112	0.9228696152122302	0.9354545667437644	0.9426228454499584	0.8904982560570975	0.8673261732857257	-0.027957899100000003	0.17644855140000001	POSTN	GO:0008593//regulation of Notch signaling pathway`biological_process`Any process that modulates the frequency, rate or extent of the Notch signaling pathway. [GOC:go_curators];GO:0005802//trans-Golgi network`cellular_component`The network of interconnected tubular and cisternal structures located within the Golgi apparatus on the side distal to the endoplasmic reticulum, from which secretory vesi…	K24790//POSTN`periostin	-	-	XP_005018397.2//periostin isoform X2`[Anas platyrhynchos];XP_005018396.2//periostin isoform X1`[Anas platyrhynchos];XP_005018400.2//periostin isoform X8`[Anas platyrhynchos];XP_005018399.2//periostin isoform X6`[Anas platyrhynchos];XP_005018398.2//periostin isoform X5`[Anas platyrhynchos];XP_012953811.2//periostin isoform X4`[Anas platyrhynchos];XP_005018403.2//periostin isoform X11`[Anas platyrh…	PF02469.25//Fasciclin`Fasciclin domain	-	tr|A0A493TYC5|A0A493TYC5_ANAPP//Periostin {ECO:0000313|Ensembl:ENSAPLP00000030565} OS=Anas platyrhynchos platyrhynchos (Northern mallard) Name=POSTN {ECO:0000313|Ensembl:ENSAPLP00000030565} PE=4;tr|U3IFM7|U3IFM7_ANAPP//Periostin {ECO:0000313|Ensembl:ENSAPLP00000006049} OS=Anas platyrhynchos platyrhynchos (Northern mallard) Name=POSTN {ECO:0000313|Ensembl:ENSAPLP00000006049} PE=4;tr|A0A493SWZ9|A0A…
ENSAPLG00000006311	ENSAPLG00000006311;SE:chr1:144596309-144600610:144600690-144601099:-	ENSAPLT00000041558,ENSAPLG00000006311.t2,ENSAPLG00000006311.t4,ENSAPLG00000006311.t5	ENSAPLG00000006311.t3,ENSAPLG00000006311.t2,ENSAPLG00000006311.t5,ENSAPLG00000006311.t4,ENSAPLT00000041558,ENSAPLG00000006311.t7,ENSAPLG00000006311.t1,ENSAPLG00000006311.t6	0.07910222193966923	0.07364093241922763	0.0789274915013203	0.029819719771780308	0.041756891429912166	0.04894346894373793	-0.0370501886	0.126998002	POSTN	GO:0008593//regulation of Notch signaling pathway`biological_process`Any process that modulates the frequency, rate or extent of the Notch signaling pathway. [GOC:go_curators];GO:0005802//trans-Golgi network`cellular_component`The network of interconnected tubular and cisternal structures located within the Golgi apparatus on the side distal to the endoplasmic reticulum, from which secretory vesi…	K24790//POSTN`periostin	-	-	XP_005018397.2//periostin isoform X2`[Anas platyrhynchos];XP_005018396.2//periostin isoform X1`[Anas platyrhynchos];XP_005018400.2//periostin isoform X8`[Anas platyrhynchos];XP_005018399.2//periostin isoform X6`[Anas platyrhynchos];XP_005018398.2//periostin isoform X5`[Anas platyrhynchos];XP_012953811.2//periostin isoform X4`[Anas platyrhynchos];XP_005018403.2//periostin isoform X11`[Anas platyrh…	PF02469.25//Fasciclin`Fasciclin domain	-	tr|A0A493TYC5|A0A493TYC5_ANAPP//Periostin {ECO:0000313|Ensembl:ENSAPLP00000030565} OS=Anas platyrhynchos platyrhynchos (Northern mallard) Name=POSTN {ECO:0000313|Ensembl:ENSAPLP00000030565} PE=4;tr|U3IFM7|U3IFM7_ANAPP//Periostin {ECO:0000313|Ensembl:ENSAPLP00000006049} OS=Anas platyrhynchos platyrhynchos (Northern mallard) Name=POSTN {ECO:0000313|Ensembl:ENSAPLP00000006049} PE=4;tr|A0A493SWZ9|A0A…
ENSAPLG00000006311	ENSAPLG00000006311;SE:chr1:144596309-144598368:144598454-144601099:-	ENSAPLT00000044314	ENSAPLG00000006311.t3,ENSAPLG00000006311.t1,ENSAPLG00000006311.t7,ENSAPLT00000044314,ENSAPLG00000006311.t6	0.04080122317027105	0.03531683544571823	0.044396009237072265	0.01920560193672959	0.015921396657184894	0.02058709641002052	-0.021599990899999998	0.1693306693	POSTN	GO:0008593//regulation of Notch signaling pathway`biological_process`Any process that modulates the frequency, rate or extent of the Notch signaling pathway. [GOC:go_curators];GO:0005802//trans-Golgi network`cellular_component`The network of interconnected tubular and cisternal structures located within the Golgi apparatus on the side distal to the endoplasmic reticulum, from which secretory vesi…	K24790//POSTN`periostin	-	-	XP_005018397.2//periostin isoform X2`[Anas platyrhynchos];XP_005018396.2//periostin isoform X1`[Anas platyrhynchos];XP_005018400.2//periostin isoform X8`[Anas platyrhynchos];XP_005018399.2//periostin isoform X6`[Anas platyrhynchos];XP_005018398.2//periostin isoform X5`[Anas platyrhynchos];XP_012953811.2//periostin isoform X4`[Anas platyrhynchos];XP_005018403.2//periostin isoform X11`[Anas platyrh…	PF02469.25//Fasciclin`Fasciclin domain	-	tr|A0A493TYC5|A0A493TYC5_ANAPP//Periostin {ECO:0000313|Ensembl:ENSAPLP00000030565} OS=Anas platyrhynchos platyrhynchos (Northern mallard) Name=POSTN {ECO:0000313|Ensembl:ENSAPLP00000030565} PE=4;tr|U3IFM7|U3IFM7_ANAPP//Periostin {ECO:0000313|Ensembl:ENSAPLP00000006049} OS=Anas platyrhynchos platyrhynchos (Northern mallard) Name=POSTN {ECO:0000313|Ensembl:ENSAPLP00000006049} PE=4;tr|A0A493SWZ9|A0A…
ENSAPLG00000006311	ENSAPLG00000006311;SE:chr1:144602858-144606717:144606764-144607691:-	ENSAPLT00000047961,ENSAPLG00000006311.t3,ENSAPLG00000006311.t5	ENSAPLT00000043867,ENSAPLG00000006311.t8,ENSAPLG00000006311.t3,ENSAPLG00000006311.t2,ENSAPLG00000006311.t1,ENSAPLT00000047961,ENSAPLG00000006311.t5	0.0666665875622381	0.06583978905531476	0.05717861075585697	0.02604240085406761	0.03979142363145043	0.04197701500539278	-0.027291382599999997	0.14925074929999999	POSTN	GO:0008593//regulation of Notch signaling pathway`biological_process`Any process that modulates the frequency, rate or extent of the Notch signaling pathway. [GOC:go_curators];GO:0005802//trans-Golgi network`cellular_component`The network of interconnected tubular and cisternal structures located within the Golgi apparatus on the side distal to the endoplasmic reticulum, from which secretory vesi…	K24790//POSTN`periostin	-	-	XP_005018397.2//periostin isoform X2`[Anas platyrhynchos];XP_005018396.2//periostin isoform X1`[Anas platyrhynchos];XP_005018400.2//periostin isoform X8`[Anas platyrhynchos];XP_005018399.2//periostin isoform X6`[Anas platyrhynchos];XP_005018398.2//periostin isoform X5`[Anas platyrhynchos];XP_012953811.2//periostin isoform X4`[Anas platyrhynchos];XP_005018403.2//periostin isoform X11`[Anas platyrh…	PF02469.25//Fasciclin`Fasciclin domain	-	tr|A0A493TYC5|A0A493TYC5_ANAPP//Periostin {ECO:0000313|Ensembl:ENSAPLP00000030565} OS=Anas platyrhynchos platyrhynchos (Northern mallard) Name=POSTN {ECO:0000313|Ensembl:ENSAPLP00000030565} PE=4;tr|U3IFM7|U3IFM7_ANAPP//Periostin {ECO:0000313|Ensembl:ENSAPLP00000006049} OS=Anas platyrhynchos platyrhynchos (Northern mallard) Name=POSTN {ECO:0000313|Ensembl:ENSAPLP00000006049} PE=4;tr|A0A493SWZ9|A0A…
ENSAPLG00000015401	ENSAPLG00000015401;SE:chr1:145593528-145593665:145593772-145594438:-	ENSAPLT00000016092,ENSAPLT00000028268	ENSAPLT00000028268,ENSAPLT00000025775,ENSAPLT00000016092	0.8691862269607045	0.8665239661098703	0.8499655936079233	0.7993457168357069	0.8082808013369099	0.7893564959940564	-0.0628975908	0.0654345654	EIF5B	GO:0005737//cytoplasm`cellular_component`The contents of a cell excluding the plasma membrane and nucleus, but including other subcellular structures. [ISBN:0198547684];GO:0006446//regulation of translational initiation`biological_process`Any process that modulates the frequency, rate or extent of translational initiation. [GOC:go_curators];GO:0003743//translation initiation factor activity`molec…	K03243//EIF5B`translation initiation factor 5B	-	-	XP_038029145.1//eukaryotic translation initiation factor 5B`[Anas platyrhynchos]	PF00009.30//GTP_EFTU`Elongation factor Tu GTP binding domain;PF01926.26//MMR_HSR1`50S ribosome-binding GTPase;PF03144.28//GTP_EFTU_D2`Elongation factor Tu domain 2;PF11987.11//IF-2`Translation-initiation factor 2;PF14578.9//GTP_EFTU_D4`Elongation factor Tu domain 4	-	tr|A0A493U3N1|A0A493U3N1_ANAPP//Eukaryotic translation initiation factor 5B {ECO:0000256|ARBA:ARBA00013824} Translation initiation factor IF-2 {ECO:0000256|ARBA:ARBA00020675} OS=Anas platyrhynchos platyrhynchos (Northern mallard) Name=EIF5B {ECO:0000313|Ensembl:ENSAPLP00000032455} PE=4;tr|U3J720|U3J720_ANAPP//Eukaryotic translation initiation factor 5B {ECO:0000256|ARBA:ARBA00013824} Translation …
ENSAPLG00000001023	ENSAPLG00000001023;SE:chr1:156363326-156374944:156375033-156379777:-	ENSAPLG00000001023.t1,ENSAPLT00000018475	ENSAPLG00000001023.t1,ENSAPLT00000018475,ENSAPLT00000033395	1.0	0.9422394865732141	0.9846051689891272	0.972342056702563	0.9466070031030316	0.9857810352407216	-0.0073715202	0.3741258741	ARHGEF7	GO:0035556//intracellular signal transduction`biological_process`The process in which a signal is passed on to downstream components within the cell, which become activated themselves to further propagate the signal and finally trigger a change in the function or state of the cell. [GOC:bf, GOC:jl, GOC:signaling, ISBN:3527303782];GO:0032092//positive regulation of protein binding`biological_proce…	K13710//ARHGEF7, PIXB`Rho guanine nucleotide exchange factor 7	ko04810//Regulation of actin cytoskeleton`Cellular Processes`Cell motility;ko05135//Yersinia infection`Human Diseases`Infectious disease: bacterial	-	XP_027299968.1//rho guanine nucleotide exchange factor 7 isoform X5`[Anas platyrhynchos];XP_027299960.1//rho guanine nucleotide exchange factor 7 isoform X3`[Anas platyrhynchos];XP_040393056.1//rho guanine nucleotide exchange factor 7 isoform X1`[Cygnus olor];XP_013049935.1//PREDICTED: rho guanine nucleotide exchange factor 7 isoform X2`[Anser cygnoides domesticus]	PF16615.8//RhoGEF67_u1`Unstructured region one on RhoGEF 6 and 7;PF07653.20//SH3_2`Variant SH3 domain;PF00018.31//SH3_1`SH3 domain;PF14604.9//SH3_9`Variant SH3 domain;PF00621.23//RhoGEF`RhoGEF domain;PF00169.32//PH`PH domain;PF16614.8//RhoGEF67_u2`Unstructured region two on RhoGEF 6 and 7;PF16523.8//betaPIX_CC`betaPIX coiled coil;PF00307.34//CH`Calponin homology (CH) domain	-	tr|A0A493TX12|A0A493TX12_ANAPP//Rho guanine nucleotide exchange factor 7 {ECO:0000313|Ensembl:ENSAPLP00000030110} OS=Anas platyrhynchos platyrhynchos (Northern mallard) PE=4;tr|A0A493TGF5|A0A493TGF5_ANAPP//Rho guanine nucleotide exchange factor 7 {ECO:0000313|Ensembl:ENSAPLP00000024773} OS=Anas platyrhynchos platyrhynchos (Northern mallard) PE=4;tr|A0A493T2W1|A0A493T2W1_ANAPP//Rho guanine nucleot…
ENSAPLG00000001023	ENSAPLG00000001023;SE:chr1:156363326-156371526:156371702-156374944:-	ENSAPLT00000001182,ENSAPLT00000029107,ENSAPLT00000034806	ENSAPLT00000001182,ENSAPLG00000001023.t1,ENSAPLT00000029107,ENSAPLT00000018475,ENSAPLT00000034806	0.21966556397995715	0.2754864580027126	0.3342183972966731	0.2655669361405665	0.2876274558808429	0.24650023641666716	-0.0098919303	0.3741258741	ARHGEF7	GO:0035556//intracellular signal transduction`biological_process`The process in which a signal is passed on to downstream components within the cell, which become activated themselves to further propagate the signal and finally trigger a change in the function or state of the cell. [GOC:bf, GOC:jl, GOC:signaling, ISBN:3527303782];GO:0032092//positive regulation of protein binding`biological_proce…	K13710//ARHGEF7, PIXB`Rho guanine nucleotide exchange factor 7	ko04810//Regulation of actin cytoskeleton`Cellular Processes`Cell motility;ko05135//Yersinia infection`Human Diseases`Infectious disease: bacterial	-	XP_027299968.1//rho guanine nucleotide exchange factor 7 isoform X5`[Anas platyrhynchos];XP_027299960.1//rho guanine nucleotide exchange factor 7 isoform X3`[Anas platyrhynchos];XP_040393056.1//rho guanine nucleotide exchange factor 7 isoform X1`[Cygnus olor];XP_013049935.1//PREDICTED: rho guanine nucleotide exchange factor 7 isoform X2`[Anser cygnoides domesticus]	PF16615.8//RhoGEF67_u1`Unstructured region one on RhoGEF 6 and 7;PF07653.20//SH3_2`Variant SH3 domain;PF00018.31//SH3_1`SH3 domain;PF14604.9//SH3_9`Variant SH3 domain;PF00621.23//RhoGEF`RhoGEF domain;PF00169.32//PH`PH domain;PF16614.8//RhoGEF67_u2`Unstructured region two on RhoGEF 6 and 7;PF16523.8//betaPIX_CC`betaPIX coiled coil;PF00307.34//CH`Calponin homology (CH) domain	-	tr|A0A493TX12|A0A493TX12_ANAPP//Rho guanine nucleotide exchange factor 7 {ECO:0000313|Ensembl:ENSAPLP00000030110} OS=Anas platyrhynchos platyrhynchos (Northern mallard) PE=4;tr|A0A493TGF5|A0A493TGF5_ANAPP//Rho guanine nucleotide exchange factor 7 {ECO:0000313|Ensembl:ENSAPLP00000024773} OS=Anas platyrhynchos platyrhynchos (Northern mallard) PE=4;tr|A0A493T2W1|A0A493T2W1_ANAPP//Rho guanine nucleot…
ENSAPLG00000003218	ENSAPLG00000003218;SE:chr1:162080537-162082917:162083108-162084299:-	ENSAPLT00000003379,ENSAPLT00000036557,ENSAPLT00000038301,ENSAPLT00000046859,ENSAPLT00000045028,ENSAPLG00000003218.t2	ENSAPLT00000025761,ENSAPLT00000045028,ENSAPLT00000046859,ENSAPLT00000038301,ENSAPLT00000036557,ENSAPLG00000003218.t2,ENSAPLT00000003379	0.967795639853796	0.9726754041589564	0.9711243476345832	0.969458947307215	0.9807847222756304	0.971637135668754	0.0034284712	0.40059940060000004	MAP4K4	GO:0005524//ATP binding`molecular_function`Binding to ATP, adenosine 5'-triphosphate, a universally important coenzyme and enzyme regulator. [ISBN:0198506732];GO:0004672//protein kinase activity`molecular_function`Catalysis of the phosphorylation of an amino acid residue in a protein, usually according to the reaction: a protein + ATP = a phosphoprotein + ADP. [MetaCyc:PROTEIN-KINASE-RXN]	K04407//MAP4K4, HGK`mitogen-activated protein kinase kinase kinase kinase 4 [EC:2.7.11.1]	ko04010//MAPK signaling pathway`Environmental Information Processing`Signal transduction	-	XP_027301610.1//mitogen-activated protein kinase kinase kinase kinase 4 isoform X4`[Anas platyrhynchos];XP_030304435.1//mitogen-activated protein kinase kinase kinase kinase 4 isoform X8`[Calypte anna];XP_038029162.1//mitogen-activated protein kinase kinase kinase kinase 4 isoform X8`[Anas platyrhynchos];XP_027301644.1//mitogen-activated protein kinase kinase kinase kinase 4 isoform X10`[Anas pla…	PF00069.28//Pkinase`Protein kinase domain;PF07714.20//PK_Tyr_Ser-Thr`Protein tyrosine and serine/threonine kinase;PF00780.25//CNH`CNH domain	-	tr|U3I6B5|U3I6B5_ANAPP//Mitogen-activated protein kinase kinase kinase kinase 4 {ECO:0000313|Ensembl:ENSAPLP00000002786} OS=Anas platyrhynchos platyrhynchos (Northern mallard) Name=MAP4K4 {ECO:0000313|Ensembl:ENSAPLP00000002786} PE=4;tr|A0A493TEM5|A0A493TEM5_ANAPP//Mitogen-activated protein kinase kinase kinase kinase 4 {ECO:0000313|Ensembl:ENSAPLP00000024135} OS=Anas platyrhynchos platyrhynchos …
ENSAPLG00000003218	ENSAPLG00000003218;SE:chr1:162088475-162089390:162089620-162091633:-	ENSAPLT00000003379,ENSAPLT00000038301,ENSAPLT00000046859,ENSAPLT00000025761,ENSAPLT00000045028,ENSAPLG00000003218.t2	ENSAPLT00000025761,ENSAPLT00000045028,ENSAPLT00000046859,ENSAPLT00000038301,ENSAPLT00000036557,ENSAPLG00000003218.t2,ENSAPLT00000003379	0.9747174058811264	0.9932958723040206	0.9899366712590459	0.9927861709818104	0.991121899216666	0.9847491320483864	0.0035690843	0.40059940060000004	MAP4K4	GO:0005524//ATP binding`molecular_function`Binding to ATP, adenosine 5'-triphosphate, a universally important coenzyme and enzyme regulator. [ISBN:0198506732];GO:0004672//protein kinase activity`molecular_function`Catalysis of the phosphorylation of an amino acid residue in a protein, usually according to the reaction: a protein + ATP = a phosphoprotein + ADP. [MetaCyc:PROTEIN-KINASE-RXN]	K04407//MAP4K4, HGK`mitogen-activated protein kinase kinase kinase kinase 4 [EC:2.7.11.1]	ko04010//MAPK signaling pathway`Environmental Information Processing`Signal transduction	-	XP_027301610.1//mitogen-activated protein kinase kinase kinase kinase 4 isoform X4`[Anas platyrhynchos];XP_030304435.1//mitogen-activated protein kinase kinase kinase kinase 4 isoform X8`[Calypte anna];XP_038029162.1//mitogen-activated protein kinase kinase kinase kinase 4 isoform X8`[Anas platyrhynchos];XP_027301644.1//mitogen-activated protein kinase kinase kinase kinase 4 isoform X10`[Anas pla…	PF00069.28//Pkinase`Protein kinase domain;PF07714.20//PK_Tyr_Ser-Thr`Protein tyrosine and serine/threonine kinase;PF00780.25//CNH`CNH domain	-	tr|U3I6B5|U3I6B5_ANAPP//Mitogen-activated protein kinase kinase kinase kinase 4 {ECO:0000313|Ensembl:ENSAPLP00000002786} OS=Anas platyrhynchos platyrhynchos (Northern mallard) Name=MAP4K4 {ECO:0000313|Ensembl:ENSAPLP00000002786} PE=4;tr|A0A493TEM5|A0A493TEM5_ANAPP//Mitogen-activated protein kinase kinase kinase kinase 4 {ECO:0000313|Ensembl:ENSAPLP00000024135} OS=Anas platyrhynchos platyrhynchos …
ENSAPLG00000003218	ENSAPLG00000003218;SE:chr1:162095309-162095979:162096065-162098190:-	ENSAPLT00000003379,ENSAPLT00000036557,ENSAPLT00000046859,ENSAPLT00000025761,ENSAPLT00000045028,ENSAPLG00000003218.t2	ENSAPLT00000025761,ENSAPLT00000045028,ENSAPLT00000046859,ENSAPLT00000038301,ENSAPLT00000036557,ENSAPLG00000003218.t2,ENSAPLT00000003379	0.9853468998082574	0.983524966422168	0.9935616526932	0.9790600184955736	0.985650215725958	0.9862855239154592	-0.0038125869	0.40059940060000004	MAP4K4	GO:0005524//ATP binding`molecular_function`Binding to ATP, adenosine 5'-triphosphate, a universally important coenzyme and enzyme regulator. [ISBN:0198506732];GO:0004672//protein kinase activity`molecular_function`Catalysis of the phosphorylation of an amino acid residue in a protein, usually according to the reaction: a protein + ATP = a phosphoprotein + ADP. [MetaCyc:PROTEIN-KINASE-RXN]	K04407//MAP4K4, HGK`mitogen-activated protein kinase kinase kinase kinase 4 [EC:2.7.11.1]	ko04010//MAPK signaling pathway`Environmental Information Processing`Signal transduction	-	XP_027301610.1//mitogen-activated protein kinase kinase kinase kinase 4 isoform X4`[Anas platyrhynchos];XP_030304435.1//mitogen-activated protein kinase kinase kinase kinase 4 isoform X8`[Calypte anna];XP_038029162.1//mitogen-activated protein kinase kinase kinase kinase 4 isoform X8`[Anas platyrhynchos];XP_027301644.1//mitogen-activated protein kinase kinase kinase kinase 4 isoform X10`[Anas pla…	PF00069.28//Pkinase`Protein kinase domain;PF07714.20//PK_Tyr_Ser-Thr`Protein tyrosine and serine/threonine kinase;PF00780.25//CNH`CNH domain	-	tr|U3I6B5|U3I6B5_ANAPP//Mitogen-activated protein kinase kinase kinase kinase 4 {ECO:0000313|Ensembl:ENSAPLP00000002786} OS=Anas platyrhynchos platyrhynchos (Northern mallard) Name=MAP4K4 {ECO:0000313|Ensembl:ENSAPLP00000002786} PE=4;tr|A0A493TEM5|A0A493TEM5_ANAPP//Mitogen-activated protein kinase kinase kinase kinase 4 {ECO:0000313|Ensembl:ENSAPLP00000024135} OS=Anas platyrhynchos platyrhynchos …
ENSAPLG00000011385	ENSAPLG00000011385;SE:chr1:177552313-177555371:177555430-177559819:-	ENSAPLT00000018745	ENSAPLT00000011876,ENSAPLT00000018745	0.7692502371558174	0.8676752848750526	0.7585305992491145	0.8438639785455287	0.8738171533876117	0.9198571184725028	0.080694043	0.0394605395	NDFIP2	GO:0005737//cytoplasm`cellular_component`The contents of a cell excluding the plasma membrane and nucleus, but including other subcellular structures. [ISBN:0198547684];GO:0016021//integral component of membrane`cellular_component`The component of a membrane consisting of the gene products and protein complexes having at least some part of their peptide sequence embedded in the hydrophobic region…	K25839//NDFIP`NEDD4 family-interacting protein	-	-	KFP46691.1//NEDD4 family-interacting protein 2, partial`[Cathartes aura];XP_027298757.1//NEDD4 family-interacting protein 2 isoform X1`[Anas platyrhynchos];XP_027298766.1//NEDD4 family-interacting protein 2 isoform X2`[Anas platyrhynchos]	-	-	tr|A0A493T2D0|A0A493T2D0_ANAPP//Nedd4 family interacting protein 2 {ECO:0000313|Ensembl:ENSAPLP00000019810} OS=Anas platyrhynchos platyrhynchos (Northern mallard) Name=NDFIP2 {ECO:0000313|Ensembl:ENSAPLP00000019810} PE=4;tr|U3IV80|U3IV80_ANAPP//Nedd4 family interacting protein 2 {ECO:0000313|Ensembl:ENSAPLP00000011153} OS=Anas platyrhynchos platyrhynchos (Northern mallard) Name=NDFIP2 {ECO:000031…
ENSAPLG00000005073	ENSAPLG00000005073;SE:chr1:179340339-179343025:179343054-179347481:-	ENSAPLT00000020897,ENSAPLG00000005073.t3	ENSAPLG00000005073.t3,ENSAPLT00000020174,ENSAPLT00000020897	0.9192419280312524	0.8699379530094268	0.9037431405399646	0.896866058904155	0.8340009550608356	0.8989912697866718	-0.021021579300000003	0.2562437562	LMO7	GO:0030155//regulation of cell adhesion`biological_process`Any process that modulates the frequency, rate or extent of attachment of a cell to another cell or to the extracellular matrix. [GOC:mah];GO:0046872//metal ion binding`molecular_function`Binding to a metal ion. [GOC:ai];GO:0023051//regulation of signaling`biological_process`Any process that modulates the frequency, rate or extent of a si…	K06084//LMO7, FBXO20`F-box protein 20	ko04520//Adherens junction`Cellular Processes`Cellular community - eukaryotes	-	XP_038039831.1//LIM domain only protein 7 isoform X11`[Anas platyrhynchos];XP_038039758.1//LIM domain only protein 7 isoform X8`[Anas platyrhynchos];XP_038039553.1//LIM domain only protein 7 isoform X3`[Anas platyrhynchos];XP_038040105.1//LIM domain only protein 7 isoform X19`[Anas platyrhynchos];XP_038040078.1//LIM domain only protein 7 isoform X18`[Anas platyrhynchos];XP_027329100.2//LIM domain…	PF15949.8//DUF4757`Domain of unknown function (DUF4757);PF00595.27//PDZ`PDZ domain;PF00307.34//CH`Calponin homology (CH) domain;PF00412.25//LIM`LIM domain	-	tr|U3IBR8|U3IBR8_ANAPP//LIM domain 7 {ECO:0000313|Ensembl:ENSAPLP00000004690} OS=Anas platyrhynchos platyrhynchos (Northern mallard) Name=LMO7 {ECO:0000313|Ensembl:ENSAPLP00000004690} PE=4;tr|A0A493SY96|A0A493SY96_ANAPP//LIM domain 7 {ECO:0000313|Ensembl:ENSAPLP00000018552} OS=Anas platyrhynchos platyrhynchos (Northern mallard) Name=LMO7 {ECO:0000313|Ensembl:ENSAPLP00000018552} PE=4;tr|A0A493U0M2…
ENSAPLG00000005073	ENSAPLG00000005073;SE:chr1:179343054-179346717:179347016-179347481:-	ENSAPLT00000037923	ENSAPLT00000037923,ENSAPLG00000005073.t3,ENSAPLT00000020897	0.07602207778278727	0.2395668983788945	0.13432266095458745	0.1772186177362718	0.2316475094025789	0.19327887783668032	0.05074445599999999	0.2377622378	LMO7	GO:0030155//regulation of cell adhesion`biological_process`Any process that modulates the frequency, rate or extent of attachment of a cell to another cell or to the extracellular matrix. [GOC:mah];GO:0046872//metal ion binding`molecular_function`Binding to a metal ion. [GOC:ai];GO:0023051//regulation of signaling`biological_process`Any process that modulates the frequency, rate or extent of a si…	K06084//LMO7, FBXO20`F-box protein 20	ko04520//Adherens junction`Cellular Processes`Cellular community - eukaryotes	-	XP_038039831.1//LIM domain only protein 7 isoform X11`[Anas platyrhynchos];XP_038039758.1//LIM domain only protein 7 isoform X8`[Anas platyrhynchos];XP_038039553.1//LIM domain only protein 7 isoform X3`[Anas platyrhynchos];XP_038040105.1//LIM domain only protein 7 isoform X19`[Anas platyrhynchos];XP_038040078.1//LIM domain only protein 7 isoform X18`[Anas platyrhynchos];XP_027329100.2//LIM domain…	PF15949.8//DUF4757`Domain of unknown function (DUF4757);PF00595.27//PDZ`PDZ domain;PF00307.34//CH`Calponin homology (CH) domain;PF00412.25//LIM`LIM domain	-	tr|U3IBR8|U3IBR8_ANAPP//LIM domain 7 {ECO:0000313|Ensembl:ENSAPLP00000004690} OS=Anas platyrhynchos platyrhynchos (Northern mallard) Name=LMO7 {ECO:0000313|Ensembl:ENSAPLP00000004690} PE=4;tr|A0A493SY96|A0A493SY96_ANAPP//LIM domain 7 {ECO:0000313|Ensembl:ENSAPLP00000018552} OS=Anas platyrhynchos platyrhynchos (Northern mallard) Name=LMO7 {ECO:0000313|Ensembl:ENSAPLP00000018552} PE=4;tr|A0A493U0M2…
ENSAPLG00000005020	ENSAPLG00000005020;SE:chr1:179469319-179481136:179481147-179481343:-	ENSAPLT00000032500	ENSAPLT00000032500,ENSAPLT00000005193	0.99001934484616	0.9853678183329724	0.9888435562738777	0.994066729998254	0.9930842673152588	0.9941773390332732	0.005699205600000001	0.34115884119999995	UCHL3	GO:0006511//ubiquitin-dependent protein catabolic process`biological_process`The chemical reactions and pathways resulting in the breakdown of a protein or peptide by hydrolysis of its peptide bonds, initiated by the covalent attachment of a ubiquitin group, or multiple ubiquitin groups, to the protein. [GOC:go_curators];GO:0004843//thiol-dependent deubiquitinase`molecular_function`Catalysis of t…	K05609//UCHL3, YUH1`ubiquitin carboxyl-terminal hydrolase L3 [EC:3.4.19.12]	-	-	KFQ36996.1//Ubiquitin carboxyl-terminal hydrolase isozyme L3`[Mesitornis unicolor];XP_002199475.1//ubiquitin carboxyl-terminal hydrolase isozyme L3 isoform X2`[Taeniopygia guttata]	PF01088.24//Peptidase_C12`Ubiquitin carboxyl-terminal hydrolase, family 1	-	tr|A0A672TPJ6|A0A672TPJ6_STRHB//Ubiquitin carboxyl-terminal hydrolase {ECO:0000256|RuleBase:RU361215} EC=3.4.19.12 {ECO:0000256|RuleBase:RU361215} OS=Strigops habroptila (Kakapo) Name=UCHL3 {ECO:0000313|Ensembl:ENSSHBP00005003799} PE=3;tr|A0A663FBQ2|A0A663FBQ2_AQUCH//Ubiquitin carboxyl-terminal hydrolase {ECO:0000256|RuleBase:RU361215} EC=3.4.19.12 {ECO:0000256|RuleBase:RU361215} OS=Aquila chrysa…
ENSAPLG00000008955	ENSAPLG00000008955;SE:chr1:192275818-192277023:192277135-192280532:-	ENSAPLT00000022964	ENSAPLG00000008955.t1,ENSAPLT00000009348,ENSAPLT00000022964,ENSAPLT00000044104	0.008762534336906741	0.02319923585972246	0.0	0.02727664583450515	0.02291374620119236	0.03422575760568923	0.0174847931	0.2152847153	RNASEH2B	GO:0005634//nucleus`cellular_component`A membrane-bounded organelle of eukaryotic cells in which chromosomes are housed and replicated. In most cells, the nucleus contains all of the cell's chromosomes except the organellar chromosomes, and is the site of RNA synthesis and processing. In some species, or in specialized cell types, RNA metabolism or DNA replication may be absent. [GOC:go_curators]…	K10744//RNASEH2B`ribonuclease H2 subunit B	ko03030//DNA replication`Genetic Information Processing`Replication and repair	-	XP_027327058.1//ribonuclease H2 subunit B isoform X4`[Anas platyrhynchos];XP_027327049.1//ribonuclease H2 subunit B isoform X2`[Anas platyrhynchos];XP_027327042.1//ribonuclease H2 subunit B isoform X1`[Anas platyrhynchos];XP_027327066.1//ribonuclease H2 subunit B isoform X5`[Anas platyrhynchos];XP_027327072.1//ribonuclease H2 subunit B isoform X6`[Anas platyrhynchos]	PF17745.4//Ydr279_N`Ydr279p protein triple barrel domain;PF09468.13//RNase_H2-Ydr279`Ydr279p protein family (RNase H2 complex component) wHTH domain	-	tr|A0A493U0T6|A0A493U0T6_ANAPP//Ribonuclease H2 subunit B {ECO:0000256|ARBA:ARBA00019062} Ribonuclease HI subunit B {ECO:0000256|ARBA:ARBA00014309} OS=Anas platyrhynchos platyrhynchos (Northern mallard) Name=RNASEH2B {ECO:0000313|Ensembl:ENSAPLP00000031738} PE=3;tr|A0A493TMY9|A0A493TMY9_ANAPP//Ribonuclease H2 subunit B {ECO:0000256|ARBA:ARBA00019062} Ribonuclease HI subunit B {ECO:0000256|ARBA:AR…
ENSAPLG00000012265	ENSAPLG00000012265;SE:chr1:196907685-196909865:196909888-196911333:-	ENSAPLG00000012265.t3,ENSAPLT00000030578,ENSAPLT00000022814,ENSAPLT00000023036,ENSAPLT00000025001	ENSAPLT00000025001,ENSAPLG00000012265.t3,ENSAPLT00000023036,ENSAPLG00000012265.t4,ENSAPLT00000022814,ENSAPLT00000030578,ENSAPLT00000012854	0.7427161351533691	0.7754023264706359	0.6822706627599556	0.8861442798277038	0.8893205040332057	0.8353064584649355	0.1367940393	0.0659340659	PICALM	GO:0072583//clathrin-dependent endocytosis`biological_process`An endocytosis process that begins when material is taken up into clathrin-coated pits, which then pinch off to form clathrin-coated endocytic vesicles. [GOC:BHF, GOC:mah, PMID:18498251, PMID:8970738, PMID:9234965];GO:0007611//learning or memory`biological_process`The acquisition and processing of information and/or the storage and ret…	K20044//PICALM`phosphatidylinositol-binding clathrin assembly protein	-	-	XP_032040336.1//phosphatidylinositol-binding clathrin assembly protein isoform X3`[Aythya fuligula];XP_027322732.1//LOW QUALITY PROTEIN: phosphatidylinositol-binding clathrin assembly protein`[Anas platyrhynchos];XP_032040326.1//phosphatidylinositol-binding clathrin assembly protein isoform X2`[Aythya fuligula];XP_032040318.1//phosphatidylinositol-binding clathrin assembly protein isoform X1`[Ayt…	PF01417.23//ENTH`ENTH domain;PF07651.19//ANTH`ANTH domain	-	tr|A0A493TP05|A0A493TP05_ANAPP//Phosphatidylinositol binding clathrin assembly protein {ECO:0000313|Ensembl:ENSAPLP00000027330} OS=Anas platyrhynchos platyrhynchos (Northern mallard) Name=PICALM {ECO:0000313|Ensembl:ENSAPLP00000027330} PE=3;tr|A0A493TAQ8|A0A493TAQ8_ANAPP//Phosphatidylinositol binding clathrin assembly protein {ECO:0000313|Ensembl:ENSAPLP00000022974} OS=Anas platyrhynchos platyrhy…
ENSAPLG00000012265	ENSAPLG00000012265;SE:chr1:196922737-196923341:196923424-196924871:-	ENSAPLT00000030578	ENSAPLT00000025001,ENSAPLG00000012265.t3,ENSAPLT00000023036,ENSAPLG00000012265.t4,ENSAPLT00000022814,ENSAPLT00000030578,ENSAPLT00000012854	0.0	0.0	0.0	0.0	0.0	0.016740008709598804	0.0055800029000000004	0.3831168831	PICALM	GO:0072583//clathrin-dependent endocytosis`biological_process`An endocytosis process that begins when material is taken up into clathrin-coated pits, which then pinch off to form clathrin-coated endocytic vesicles. [GOC:BHF, GOC:mah, PMID:18498251, PMID:8970738, PMID:9234965];GO:0007611//learning or memory`biological_process`The acquisition and processing of information and/or the storage and ret…	K20044//PICALM`phosphatidylinositol-binding clathrin assembly protein	-	-	XP_032040336.1//phosphatidylinositol-binding clathrin assembly protein isoform X3`[Aythya fuligula];XP_027322732.1//LOW QUALITY PROTEIN: phosphatidylinositol-binding clathrin assembly protein`[Anas platyrhynchos];XP_032040326.1//phosphatidylinositol-binding clathrin assembly protein isoform X2`[Aythya fuligula];XP_032040318.1//phosphatidylinositol-binding clathrin assembly protein isoform X1`[Ayt…	PF01417.23//ENTH`ENTH domain;PF07651.19//ANTH`ANTH domain	-	tr|A0A493TP05|A0A493TP05_ANAPP//Phosphatidylinositol binding clathrin assembly protein {ECO:0000313|Ensembl:ENSAPLP00000027330} OS=Anas platyrhynchos platyrhynchos (Northern mallard) Name=PICALM {ECO:0000313|Ensembl:ENSAPLP00000027330} PE=3;tr|A0A493TAQ8|A0A493TAQ8_ANAPP//Phosphatidylinositol binding clathrin assembly protein {ECO:0000313|Ensembl:ENSAPLP00000022974} OS=Anas platyrhynchos platyrhy…
ENSAPLG00000012265	ENSAPLG00000012265;SE:chr1:196913139-196915617:196915697-196922637:-	ENSAPLT00000025001	ENSAPLT00000025001,ENSAPLG00000012265.t3,ENSAPLG00000012265.t4,ENSAPLT00000022814	0.06309462401261808	0.0265609742368584	0.020170906050631574	0.0	0.022640938104311302	0.0	-0.0290618554	0.3528971029	PICALM	GO:0072583//clathrin-dependent endocytosis`biological_process`An endocytosis process that begins when material is taken up into clathrin-coated pits, which then pinch off to form clathrin-coated endocytic vesicles. [GOC:BHF, GOC:mah, PMID:18498251, PMID:8970738, PMID:9234965];GO:0007611//learning or memory`biological_process`The acquisition and processing of information and/or the storage and ret…	K20044//PICALM`phosphatidylinositol-binding clathrin assembly protein	-	-	XP_032040336.1//phosphatidylinositol-binding clathrin assembly protein isoform X3`[Aythya fuligula];XP_027322732.1//LOW QUALITY PROTEIN: phosphatidylinositol-binding clathrin assembly protein`[Anas platyrhynchos];XP_032040326.1//phosphatidylinositol-binding clathrin assembly protein isoform X2`[Aythya fuligula];XP_032040318.1//phosphatidylinositol-binding clathrin assembly protein isoform X1`[Ayt…	PF01417.23//ENTH`ENTH domain;PF07651.19//ANTH`ANTH domain	-	tr|A0A493TP05|A0A493TP05_ANAPP//Phosphatidylinositol binding clathrin assembly protein {ECO:0000313|Ensembl:ENSAPLP00000027330} OS=Anas platyrhynchos platyrhynchos (Northern mallard) Name=PICALM {ECO:0000313|Ensembl:ENSAPLP00000027330} PE=3;tr|A0A493TAQ8|A0A493TAQ8_ANAPP//Phosphatidylinositol binding clathrin assembly protein {ECO:0000313|Ensembl:ENSAPLP00000022974} OS=Anas platyrhynchos platyrhy…
ENSAPLG00000014348	ENSAPLG00000014348;SE:chr1:197786613-197786725:197786762-197786805:-	ENSAPLT00000014960	ENSAPLT00000014960,ENSAPLG00000014348.t1	0.020609456851655997	0.006887271737677735	0.01148415795714112	0.011252388381784295	0.0	0.00511289072507065	-0.007538535799999999	0.2652347652	SERPINH1	GO:0051604//protein maturation`biological_process`Any process leading to the attainment of the full functional capacity of a protein. [GOC:ai];GO:0005783//endoplasmic reticulum`cellular_component`The irregular network of unit membranes, visible only by electron microscopy, that occurs in the cytoplasm of many eukaryotic cells. The membranes form a complex meshwork of tubular channels, which are o…	K09501//SERPINH1, HSP47`serpin peptidase inhibitor, clade H, member 1	-	-	XP_005022647.2//serpin H1`[Anas platyrhynchos];OPJ71432.1//serpin H1`[Patagioenas fasciata monilis]	PF00079.23//Serpin`Serpin (serine protease inhibitor)	-	tr|U3J3V8|U3J3V8_ANAPP//Collagen-binding protein {ECO:0000256|ARBA:ARBA00019019} Serpin H1 {ECO:0000256|ARBA:ARBA00013551} OS=Anas platyrhynchos platyrhynchos (Northern mallard) Name=SERPINH1 {ECO:0000313|Ensembl:ENSAPLP00000014185} PE=3;tr|A0A8B9IPB5|A0A8B9IPB5_ANSCY//Serpin family H member 1 {ECO:0000313|Ensembl:ENSACDP00005023117} OS=Anser cygnoid (Swan goose) PE=4
ENSAPLG00000005256	ENSAPLG00000005256;SE:chr1:199501874-199508524:199508550-199510453:-	ENSAPLT00000036395	ENSAPLT00000030265,ENSAPLT00000036395	0.9603526704838476	0.9376324782165903	0.9442044008635756	0.9846185516336684	1.0	0.9762909116814248	0.0395733046	0.3116883117	NARS2	GO:0006421//asparaginyl-tRNA aminoacylation`biological_process`The process of coupling asparagine to asparaginyl-tRNA, catalyzed by asparaginyl-tRNA synthetase. The asparaginyl-tRNA synthetase is a class-II synthetase. The activated amino acid is transferred to the 3'-OH group of an asparagine-accetping tRNA. [GOC:mcc, ISBN:0716730510];GO:0003676//nucleic acid binding`molecular_function`Binding t…	K01893//NARS, asnS`asparaginyl-tRNA synthetase [EC:6.1.1.22]	ko00970//Aminoacyl-tRNA biosynthesis`Genetic Information Processing`Translation	-	XP_027322629.2//probable asparagine--tRNA ligase, mitochondrial isoform X4`[Anas platyrhynchos]	PF01336.28//tRNA_anti-codon`OB-fold nucleic acid binding domain;PF00152.23//tRNA-synt_2`tRNA synthetases class II (D, K and N)	-	tr|A0A493T995|A0A493T995_ANAPP//Asparagine--tRNA ligase {ECO:0000256|ARBA:ARBA00012816} EC=6.1.1.22 {ECO:0000256|ARBA:ARBA00012816} OS=Anas platyrhynchos platyrhynchos (Northern mallard) Name=NARS2 {ECO:0000313|Ensembl:ENSAPLP00000022466} PE=3;tr|A0A493T132|A0A493T132_ANAPP//Asparagine--tRNA ligase {ECO:0000256|ARBA:ARBA00012816} EC=6.1.1.22 {ECO:0000256|ARBA:ARBA00012816} OS=Anas platyrhynchos p…
ENSAPLG00000005256	ENSAPLG00000005256;SE:chr1:199501874-199506398:199506449-199508524:-	ENSAPLT00000005471	ENSAPLT00000005471,ENSAPLT00000036395	0.039835664250915	0.0	0.0	0.01532146507111399	0.030190333386956925	0.0	0.0018920447	0.4120879121	NARS2	GO:0006421//asparaginyl-tRNA aminoacylation`biological_process`The process of coupling asparagine to asparaginyl-tRNA, catalyzed by asparaginyl-tRNA synthetase. The asparaginyl-tRNA synthetase is a class-II synthetase. The activated amino acid is transferred to the 3'-OH group of an asparagine-accetping tRNA. [GOC:mcc, ISBN:0716730510];GO:0003676//nucleic acid binding`molecular_function`Binding t…	K01893//NARS, asnS`asparaginyl-tRNA synthetase [EC:6.1.1.22]	ko00970//Aminoacyl-tRNA biosynthesis`Genetic Information Processing`Translation	-	XP_027322629.2//probable asparagine--tRNA ligase, mitochondrial isoform X4`[Anas platyrhynchos]	PF01336.28//tRNA_anti-codon`OB-fold nucleic acid binding domain;PF00152.23//tRNA-synt_2`tRNA synthetases class II (D, K and N)	-	tr|A0A493T995|A0A493T995_ANAPP//Asparagine--tRNA ligase {ECO:0000256|ARBA:ARBA00012816} EC=6.1.1.22 {ECO:0000256|ARBA:ARBA00012816} OS=Anas platyrhynchos platyrhynchos (Northern mallard) Name=NARS2 {ECO:0000313|Ensembl:ENSAPLP00000022466} PE=3;tr|A0A493T132|A0A493T132_ANAPP//Asparagine--tRNA ligase {ECO:0000256|ARBA:ARBA00012816} EC=6.1.1.22 {ECO:0000256|ARBA:ARBA00012816} OS=Anas platyrhynchos p…
ENSAPLG00000027812	ENSAPLG00000027812;SE:chr1:201338522-201340465:201340570-201341812:-	ENSAPLG00000027812.t1,ENSAPLT00000036403	ENSAPLG00000027812.t1,ENSAPLG00000027812.t3,ENSAPLT00000036403	0.9305478508794978	0.9324715828454836	0.9576851397801128	0.9536233732192914	0.9412634275533412	0.9442928300811364	0.0061583524	0.2707292707	RAB6A	GO:0019882//antigen processing and presentation`biological_process`The process in which an antigen-presenting cell expresses antigen (peptide or lipid) on its cell surface in association with an MHC protein complex. [GO_REF:0000022, GOC:add, ISBN:0781735149, PMID:15771591, PMID:15928678];GO:0006890//retrograde vesicle-mediated transport, Golgi to endoplasmic reticulum`biological_process`The direc…	K07893//RAB6A`Ras-related protein Rab-6A;K07895//RAB6C`Ras-related protein Rab-6C	-	KOG0094//GTPase Rab6/YPT6/Ryh1, small G protein superfamily`Intracellular trafficking, secretion, and vesicular transport`[U]	XP_008425792.1//PREDICTED: ras-related protein Rab-6A isoform X3`[Poecilia reticulata];KFP76916.1//Ras-related protein Rab-6A, partial`[Acanthisitta chloris];XP_032298212.1//ras-related protein Rab-6A`[Coturnix japonica];KFP61007.1//Ras-related protein Rab-6A, partial`[Cariama cristata]	PF08477.16//Roc`Ras of Complex, Roc, domain of DAPkinase;PF00071.25//Ras`Ras family;PF00025.24//Arf`ADP-ribosylation factor family;PF00009.30//GTP_EFTU`Elongation factor Tu GTP binding domain	-	tr|A0A493TDI1|A0A493TDI1_ANAPP//RAB6A, member RAS oncogene family {ECO:0000313|Ensembl:ENSAPLP00000023976} OS=Anas platyrhynchos platyrhynchos (Northern mallard) Name=RAB6A {ECO:0000313|Ensembl:ENSAPLP00000023976} PE=4;tr|K7G7A3|K7G7A3_PELSI//Uncharacterized protein {ECO:0000313|Ensembl:ENSPSIP00000016164} OS=Pelodiscus sinensis (Chinese softshell turtle) (Trionyx sinensis) Name=RAB6A {ECO:000031…
ENSAPLG00000027812	ENSAPLG00000027812;SE:chr1:201338522-201340292:201340397-201341812:-	ENSAPLG00000027812.t2	ENSAPLG00000027812.t2,ENSAPLG00000027812.t3	0.8784200459012401	0.8568494031516987	0.9160538694133472	0.8982737301605423	0.8286173765222341	0.8447934147985166	-0.0265462657	0.21878121879999998	RAB6A	GO:0019882//antigen processing and presentation`biological_process`The process in which an antigen-presenting cell expresses antigen (peptide or lipid) on its cell surface in association with an MHC protein complex. [GO_REF:0000022, GOC:add, ISBN:0781735149, PMID:15771591, PMID:15928678];GO:0006890//retrograde vesicle-mediated transport, Golgi to endoplasmic reticulum`biological_process`The direc…	K07893//RAB6A`Ras-related protein Rab-6A;K07895//RAB6C`Ras-related protein Rab-6C	-	KOG0094//GTPase Rab6/YPT6/Ryh1, small G protein superfamily`Intracellular trafficking, secretion, and vesicular transport`[U]	XP_008425792.1//PREDICTED: ras-related protein Rab-6A isoform X3`[Poecilia reticulata];KFP76916.1//Ras-related protein Rab-6A, partial`[Acanthisitta chloris];XP_032298212.1//ras-related protein Rab-6A`[Coturnix japonica];KFP61007.1//Ras-related protein Rab-6A, partial`[Cariama cristata]	PF08477.16//Roc`Ras of Complex, Roc, domain of DAPkinase;PF00071.25//Ras`Ras family;PF00025.24//Arf`ADP-ribosylation factor family;PF00009.30//GTP_EFTU`Elongation factor Tu GTP binding domain	-	tr|A0A493TDI1|A0A493TDI1_ANAPP//RAB6A, member RAS oncogene family {ECO:0000313|Ensembl:ENSAPLP00000023976} OS=Anas platyrhynchos platyrhynchos (Northern mallard) Name=RAB6A {ECO:0000313|Ensembl:ENSAPLP00000023976} PE=4;tr|K7G7A3|K7G7A3_PELSI//Uncharacterized protein {ECO:0000313|Ensembl:ENSPSIP00000016164} OS=Pelodiscus sinensis (Chinese softshell turtle) (Trionyx sinensis) Name=RAB6A {ECO:000031…
ENSAPLG00000007987	ENSAPLG00000007987;SE:chr1:3705695-3706282:3706316-3707225:+	ENSAPLT00000047679,ENSAPLT00000008325	ENSAPLT00000047679,ENSAPLT00000008325,ENSAPLT00000017814	0.9966353186856886	0.992540220179458	0.9961781032008828	0.9991492578469324	0.9992884270722472	0.9972330894356926	0.0034390440999999996	0.32667332670000004	ATP5F1C	GO:0045261//proton-transporting ATP synthase complex, catalytic core F(1)`cellular_component`The sector of a hydrogen-transporting ATP synthase complex in which the catalytic activity resides; it comprises the catalytic core and central stalk, and is peripherally associated with a membrane, such as the plasma membrane or the mitochondrial inner membrane, when the entire ATP synthase is assembled.…	K02136//ATPeF1G, ATP5C1, ATP3`F-type H+-transporting ATPase subunit gamma	ko00190//Oxidative phosphorylation`Metabolism`Energy metabolism;ko01100//Metabolic pathways`Metabolism`Global and overview maps;ko04714//Thermogenesis`Organismal Systems`Environmental adaptation;ko05010//Alzheimer disease`Human Diseases`Neurodegenerative disease;ko05012//Parkinson disease`Human Diseases`Neurodegenerative disease;ko05014//Amyotrophic lateral sclerosis`Human Diseases`Neurodegenerat…	-	XP_027316633.2//ATP synthase subunit gamma, mitochondrial isoform X1`[Anas platyrhynchos];XP_027316637.2//ATP synthase subunit gamma, mitochondrial isoform X2`[Anas platyrhynchos]	PF00231.22//ATP-synt`ATP synthase	-	tr|A0A493T258|A0A493T258_ANAPP//ATP synthase subunit gamma {ECO:0000256|RuleBase:RU004001} OS=Anas platyrhynchos platyrhynchos (Northern mallard) Name=ATP5F1C {ECO:0000313|Ensembl:ENSAPLP00000019735} PE=3;tr|A0A493TXN9|A0A493TXN9_ANAPP//ATP synthase subunit gamma {ECO:0000256|RuleBase:RU004001} OS=Anas platyrhynchos platyrhynchos (Northern mallard) Name=ATP5F1C {ECO:0000313|Ensembl:ENSAPLP0000003…
ENSAPLG00000010064	ENSAPLG00000010064;SE:chr1:5420361-5426593:5426764-5428056:+	ENSAPLT00000034517,ENSAPLT00000031223	ENSAPLT00000034517,ENSAPLT00000031223,ENSAPLT00000030189	0.968407814847527	0.9816135623132128	0.9908154406646134	1.0	1.0	0.989340388572612	0.0161678569	0.2557442557	CELF2	GO:0003723//RNA binding`molecular_function`Binding to an RNA molecule or a portion thereof. [GOC:jl, GOC:mah];GO:0005737//cytoplasm`cellular_component`The contents of a cell excluding the plasma membrane and nucleus, but including other subcellular structures. [ISBN:0198547684];GO:0005634//nucleus`cellular_component`A membrane-bounded organelle of eukaryotic cells in which chromosomes are housed …	K13207//CUGBP, BRUNOL, CELF`CUG-BP- and ETR3-like factor;K02177//BRU`bruno	-	-	XP_035405249.1//CUGBP Elav-like family member 2 isoform X2`[Cygnus atratus];XP_017663246.1//PREDICTED: CUGBP Elav-like family member 2 isoform X12`[Lepidothrix coronata];XP_005489314.1//CUGBP Elav-like family member 2 isoform X2`[Zonotrichia albicollis];XP_024899173.1//CUGBP Elav-like family member 2 isoform X1`[Pteropus alecto];XP_015273475.1//PREDICTED: CUGBP Elav-like family member 2 isoform X…	PF00076.25//RRM_1`RNA recognition motif. (a.k.a. RRM, RBD, or RNP domain)	-	tr|A0A8B9U725|A0A8B9U725_9AVES//CUGBP Elav-like family member 2 {ECO:0000313|Ensembl:ENSAZOP00000004958} OS=Anas zonorhyncha (Eastern spot-billed duck) PE=4;tr|A0A493THD5|A0A493THD5_ANAPP//CUGBP Elav-like family member 2 {ECO:0000313|Ensembl:ENSAPLP00000025108} OS=Anas platyrhynchos platyrhynchos (Northern mallard) Name=CELF2 {ECO:0000313|Ensembl:ENSAPLP00000025108} PE=4;tr|A0A6J3EIR1|A0A6J3EIR1_…
ENSAPLG00000010064	ENSAPLG00000010064;SE:chr1:5363291-5371926:5371955-5373851:+	ENSAPLT00000010552	ENSAPLT00000034517,ENSAPLT00000030189,ENSAPLT00000010552,ENSAPLT00000031223,ENSAPLT00000028650	0.13952195359582942	0.0864666235466536	0.056579807648381365	0.07917609118021679	0.1009130554154402	0.05718016958860338	-0.0150996895	0.2557442557	CELF2	GO:0003723//RNA binding`molecular_function`Binding to an RNA molecule or a portion thereof. [GOC:jl, GOC:mah];GO:0005737//cytoplasm`cellular_component`The contents of a cell excluding the plasma membrane and nucleus, but including other subcellular structures. [ISBN:0198547684];GO:0005634//nucleus`cellular_component`A membrane-bounded organelle of eukaryotic cells in which chromosomes are housed …	K13207//CUGBP, BRUNOL, CELF`CUG-BP- and ETR3-like factor;K02177//BRU`bruno	-	-	XP_035405249.1//CUGBP Elav-like family member 2 isoform X2`[Cygnus atratus];XP_017663246.1//PREDICTED: CUGBP Elav-like family member 2 isoform X12`[Lepidothrix coronata];XP_005489314.1//CUGBP Elav-like family member 2 isoform X2`[Zonotrichia albicollis];XP_024899173.1//CUGBP Elav-like family member 2 isoform X1`[Pteropus alecto];XP_015273475.1//PREDICTED: CUGBP Elav-like family member 2 isoform X…	PF00076.25//RRM_1`RNA recognition motif. (a.k.a. RRM, RBD, or RNP domain)	-	tr|A0A8B9U725|A0A8B9U725_9AVES//CUGBP Elav-like family member 2 {ECO:0000313|Ensembl:ENSAZOP00000004958} OS=Anas zonorhyncha (Eastern spot-billed duck) PE=4;tr|A0A493THD5|A0A493THD5_ANAPP//CUGBP Elav-like family member 2 {ECO:0000313|Ensembl:ENSAPLP00000025108} OS=Anas platyrhynchos platyrhynchos (Northern mallard) Name=CELF2 {ECO:0000313|Ensembl:ENSAPLP00000025108} PE=4;tr|A0A6J3EIR1|A0A6J3EIR1_…
ENSAPLG00000003387	ENSAPLG00000003387;SE:chr1:6332277-6332404:6332430-6335052:+	ENSAPLT00000046945	ENSAPLT00000046945,ENSAPLT00000003486,ENSAPLT00000041047	0.510352504698651	0.4011434101428028	0.5296892778342521	0.4656620433884248	0.5278187613684369	0.4640649862407482	0.0054535328	0.3931068931	PRPF18	GO:0008380//RNA splicing`biological_process`The process of removing sections of the primary RNA transcript to remove sequences not present in the mature form of the RNA and joining the remaining sections to form the mature form of the RNA. [GOC:krc, GOC:mah];GO:0016607//nuclear speck`cellular_component`A discrete extra-nucleolar subnuclear domain, 20-50 in number, in which splicing factors are se…	K12817//PRPF18, PRP18`pre-mRNA-splicing factor 18	ko03040//Spliceosome`Genetic Information Processing`Transcription	-	EOB01834.1//Pre-mRNA-splicing factor 18, partial`[Anas platyrhynchos];XP_010715403.1//pre-mRNA-splicing factor 18 isoform X1`[Meleagris gallopavo];XP_003201899.1//pre-mRNA-splicing factor 18 isoform X2`[Meleagris gallopavo]	PF08799.14//PRP4`pre-mRNA processing factor 4 (PRP4) like;PF02840.18//Prp18`Prp18 domain	-	tr|U3I6M1|U3I6M1_ANAPP//PRP18 homolog {ECO:0000256|ARBA:ARBA00018336} Pre-mRNA-splicing factor 18 {ECO:0000256|ARBA:ARBA00018242} OS=Anas platyrhynchos platyrhynchos (Northern mallard) PE=3;tr|A0A803YFF3|A0A803YFF3_MELGA//PRP18 homolog {ECO:0000256|ARBA:ARBA00018336} Pre-mRNA-splicing factor 18 {ECO:0000256|ARBA:ARBA00018242} OS=Meleagris gallopavo (Wild turkey) Name=PRPF18 {ECO:0000313|Ensembl:E…
ENSAPLG00000012106	ENSAPLG00000012106;SE:chr1:12280857-12292317:12292453-12292685:+	ENSAPLT00000012596	ENSAPLT00000012596,ENSAPLT00000042851	0.22445753002210672	0.14345640385588812	0.1395335310423614	0.23353285715663025	0.30791422494004256	0.20858014106653225	0.08085991940000001	0.0394605395	LRRC17	GO:0045671//negative regulation of osteoclast differentiation`biological_process`Any process that stops, prevents, or reduces the frequency, rate or extent of osteoclast differentiation. [GOC:go_curators];GO:0005615//extracellular space`cellular_component`That part of a multicellular organism outside the cells proper, usually taken to be outside the plasma membranes, and occupied by fluid. [ISBN:…	K25432//LRRC17`leucine-rich repeat-containing protein 17	-	-	XP_032049361.1//leucine-rich repeat-containing protein 17`[Aythya fuligula]	PF13855.9//LRR_8`Leucine rich repeat;PF13306.9//LRR_5`BspA type Leucine rich repeat region (6 copies)	-	tr|U3IX88|U3IX88_ANAPP//Leucine rich repeat containing 17 {ECO:0000313|Ensembl:ENSAPLP00000011864} OS=Anas platyrhynchos platyrhynchos (Northern mallard) Name=LRRC17 {ECO:0000313|Ensembl:ENSAPLP00000011864} PE=4
ENSAPLG00000003236	ENSAPLG00000003236;SE:chr1:13240662-13242669:13242767-13249805:+	ENSAPLT00000003365,ENSAPLT00000034463	ENSAPLT00000032057,ENSAPLT00000003365,ENSAPLT00000034463	0.982427174796382	0.9837955331482656	0.9767980127546556	0.9819151414875764	0.975972095608734	0.9916886623837272	0.0021850596	0.4010989011	KMT2E	GO:0006306//DNA methylation`biological_process`The covalent transfer of a methyl group to either N-6 of adenine or C-5 or N-4 of cytosine. [GOC:ems, ISBN:0198506732];GO:0016604//nuclear body`cellular_component`Extra-nucleolar nuclear domains usually visualized by confocal microscopy and fluorescent antibodies to specific proteins. [GOC:ma, PMID:10330182];GO:0035064//methylated histone binding`mol…	K09189//MLL5`[histone H3]-lysine4 N-trimethyltransferase MLL5 [EC:2.1.1.354]	ko00310//Lysine degradation`Metabolism`Amino acid metabolism;ko01100//Metabolic pathways`Metabolism`Global and overview maps	-	XP_027319503.1//inactive histone-lysine N-methyltransferase 2E isoform X2`[Anas platyrhynchos];XP_032062989.1//inactive histone-lysine N-methyltransferase 2E isoform X2`[Aythya fuligula];XP_027319537.1//inactive histone-lysine N-methyltransferase 2E isoform X11`[Anas platyrhynchos]	PF00628.32//PHD`PHD-finger;PF00856.31//SET`SET domain	-	tr|U3I6A1|U3I6A1_ANAPP//Lysine methyltransferase 2E {ECO:0000313|Ensembl:ENSAPLP00000002772} OS=Anas platyrhynchos platyrhynchos (Northern mallard) Name=KMT2E {ECO:0000313|Ensembl:ENSAPLP00000002772} PE=4;tr|A0A8B9SHN8|A0A8B9SHN8_ANAPL//Lysine methyltransferase 2E {ECO:0000313|Ensembl:ENSAPLP00020003234} OS=Anas platyrhynchos (Mallard) (Anas boschas) Name=KMT2E {ECO:0000313|Ensembl:ENSAPLP0002000…
ENSAPLG00000003236	ENSAPLG00000003236;SE:chr1:13261999-13262099:13262218-13262373:+	ENSAPLT00000003365,ENSAPLT00000032057	ENSAPLT00000034463,ENSAPLT00000003365,ENSAPLT00000032057	0.8299800487602791	0.7824201356999467	0.8196290530398218	0.8220252790089455	0.8584822956289171	0.8029804734597309	0.0171529369	0.4010989011	KMT2E	GO:0006306//DNA methylation`biological_process`The covalent transfer of a methyl group to either N-6 of adenine or C-5 or N-4 of cytosine. [GOC:ems, ISBN:0198506732];GO:0016604//nuclear body`cellular_component`Extra-nucleolar nuclear domains usually visualized by confocal microscopy and fluorescent antibodies to specific proteins. [GOC:ma, PMID:10330182];GO:0035064//methylated histone binding`mol…	K09189//MLL5`[histone H3]-lysine4 N-trimethyltransferase MLL5 [EC:2.1.1.354]	ko00310//Lysine degradation`Metabolism`Amino acid metabolism;ko01100//Metabolic pathways`Metabolism`Global and overview maps	-	XP_027319503.1//inactive histone-lysine N-methyltransferase 2E isoform X2`[Anas platyrhynchos];XP_032062989.1//inactive histone-lysine N-methyltransferase 2E isoform X2`[Aythya fuligula];XP_027319537.1//inactive histone-lysine N-methyltransferase 2E isoform X11`[Anas platyrhynchos]	PF00628.32//PHD`PHD-finger;PF00856.31//SET`SET domain	-	tr|U3I6A1|U3I6A1_ANAPP//Lysine methyltransferase 2E {ECO:0000313|Ensembl:ENSAPLP00000002772} OS=Anas platyrhynchos platyrhynchos (Northern mallard) Name=KMT2E {ECO:0000313|Ensembl:ENSAPLP00000002772} PE=4;tr|A0A8B9SHN8|A0A8B9SHN8_ANAPL//Lysine methyltransferase 2E {ECO:0000313|Ensembl:ENSAPLP00020003234} OS=Anas platyrhynchos (Mallard) (Anas boschas) Name=KMT2E {ECO:0000313|Ensembl:ENSAPLP0002000…
ENSAPLG00000005024	ENSAPLG00000005024;SE:chr1:13438885-13440889:13440906-13443356:+	ENSAPLT00000042522	ENSAPLT00000005216,ENSAPLT00000042522	0.16401691522797082	0.10948141231485024	0.15894412014450005	0.09129255827433083	0.13475776434687056	0.09076211234441957	-0.0385433376	0.1438561439	PUS7	-	K06176//truD, PUS7`tRNA pseudouridine13 synthase [EC:5.4.99.27]	-	-	XP_038041682.1//pseudouridylate synthase 7 homolog isoform X3`[Anas platyrhynchos];XP_032050409.1//pseudouridylate synthase 7 homolog isoform X2`[Aythya fuligula]	PF01142.21//TruD`tRNA pseudouridine synthase D (TruD)	-	tr|A0A8B9ZU42|A0A8B9ZU42_9AVES//Pseudouridine synthase 7 {ECO:0000313|Ensembl:ENSAZOP00000016276} OS=Anas zonorhyncha (Eastern spot-billed duck) PE=4;tr|A0A8B9ZU19|A0A8B9ZU19_9AVES//Pseudouridine synthase 7 {ECO:0000313|Ensembl:ENSAZOP00000016144} OS=Anas zonorhyncha (Eastern spot-billed duck) PE=4
ENSAPLG00000012035	ENSAPLG00000012035;SE:chr1:14495542-14496336:14496431-14497490:+	ENSAPLG00000012035.t1,ENSAPLT00000046784,ENSAPLT00000012554,ENSAPLT00000042526	ENSAPLT00000012554,ENSAPLT00000039130,ENSAPLT00000046784,ENSAPLT00000042526,ENSAPLG00000012035.t1	0.9899016706801316	0.9999999999999998	1.0	1.0	1.0	1.0	0.0033661097999999998	0.4135864136	ERGIC2	GO:0005794//Golgi apparatus`cellular_component`A membrane-bound cytoplasmic organelle of the endomembrane system that further processes the core oligosaccharides (e.g. N-glycans) added to proteins in the endoplasmic reticulum and packages them into membrane-bound vesicles. The Golgi apparatus operates at the intersection of the secretory, lysosomal, and endocytic pathways. [ISBN:0198506732];GO:00…	K20366//ERGIC2, ERV41`endoplasmic reticulum-Golgi intermediate compartment protein 2	-	-	XP_015482574.1//endoplasmic reticulum-Golgi intermediate compartment protein 2 isoform X2`[Parus major];XP_010292597.1//PREDICTED: endoplasmic reticulum-Golgi intermediate compartment protein 2, partial`[Phaethon lepturus];XP_005010317.1//endoplasmic reticulum-Golgi intermediate compartment protein 2`[Anas platyrhynchos]	PF13850.9//ERGIC_N`Endoplasmic Reticulum-Golgi Intermediate Compartment (ERGIC);PF07970.15//COPIIcoated_ERV`Endoplasmic reticulum vesicle transporter	-	tr|A0A493T947|A0A493T947_ANAPP//ERGIC and golgi 2 {ECO:0000313|Ensembl:ENSAPLP00000022180} OS=Anas platyrhynchos platyrhynchos (Northern mallard) Name=ERGIC2 {ECO:0000313|Ensembl:ENSAPLP00000022180} PE=3;tr|A0A8B9VH82|A0A8B9VH82_9AVES//ERGIC and golgi 2 {ECO:0000313|Ensembl:ENSAZOP00000024329} OS=Anas zonorhyncha (Eastern spot-billed duck) PE=4;tr|A0A493TC01|A0A493TC01_ANAPP//ERGIC and golgi 2 {E…
ENSAPLG00000001801	ENSAPLG00000001801;SE:chr1:34072080-34082593:34082676-34091510:+	ENSAPLT00000002389,ENSAPLT00000017691,ENSAPLT00000029192	ENSAPLT00000041372,ENSAPLT00000002389,ENSAPLT00000017691,ENSAPLT00000029192	0.8789859089527269	0.8923749567423459	0.8610213835307762	0.941715442477268	0.9412531761012332	0.9297210078263176	0.0601024591	0.16383616380000002	USP15	GO:0005737//cytoplasm`cellular_component`The contents of a cell excluding the plasma membrane and nucleus, but including other subcellular structures. [ISBN:0198547684];GO:0005634//nucleus`cellular_component`A membrane-bounded organelle of eukaryotic cells in which chromosomes are housed and replicated. In most cells, the nucleus contains all of the cell's chromosomes except the organellar chromo…	K21343//USP15`ubiquitin carboxyl-terminal hydrolase 15 [EC:3.4.19.12]	ko04137//Mitophagy - animal`Cellular Processes`Transport and catabolism	-	XP_013054236.1//PREDICTED: ubiquitin carboxyl-terminal hydrolase 15 isoform X4`[Anser cygnoides domesticus];XP_025929982.1//ubiquitin carboxyl-terminal hydrolase 15 isoform X3`[Apteryx rowi];XP_027312283.1//ubiquitin carboxyl-terminal hydrolase 15 isoform X1`[Anas platyrhynchos];XP_027312292.1//ubiquitin carboxyl-terminal hydrolase 15 isoform X2`[Anas platyrhynchos]	PF06337.15//DUSP`DUSP domain;PF14836.9//Ubiquitin_3`Ubiquitin-like domain;PF00443.32//UCH`Ubiquitin carboxyl-terminal hydrolase;PF14533.9//USP7_C2`Ubiquitin-specific protease C-terminal;PF13423.9//UCH_1`Ubiquitin carboxyl-terminal hydrolase	zf-MIZ//http://bioinfo.life.hust.edu.cn/AnimalTFDB#!/tf_detail?species=Xiphophorus_maculatus&family=zf-MIZ	tr|A0A493TKD9|A0A493TKD9_ANAPP//Ubiquitin specific peptidase 15 {ECO:0000313|Ensembl:ENSAPLP00000026361} OS=Anas platyrhynchos platyrhynchos (Northern mallard) Name=USP15 {ECO:0000313|Ensembl:ENSAPLP00000026361} PE=3;tr|A0A493TN35|A0A493TN35_ANAPP//Ubiquitin carboxyl-terminal hydrolase {ECO:0000256|RuleBase:RU366025} EC=3.4.19.12 {ECO:0000256|RuleBase:RU366025} OS=Anas platyrhynchos platyrhynchos…
ENSAPLG00000001801	ENSAPLG00000001801;SE:chr1:34102631-34104558:34104641-34104732:+	ENSAPLT00000002389,ENSAPLT00000041372,ENSAPLT00000029192	ENSAPLT00000041372,ENSAPLT00000002389,ENSAPLT00000017691,ENSAPLT00000029192	0.9294084468890906	0.9730937994749996	0.9800655125524256	1.0	0.9496456217472216	0.9578325544997374	0.0083034724	0.34615384619999995	USP15	GO:0005737//cytoplasm`cellular_component`The contents of a cell excluding the plasma membrane and nucleus, but including other subcellular structures. [ISBN:0198547684];GO:0005634//nucleus`cellular_component`A membrane-bounded organelle of eukaryotic cells in which chromosomes are housed and replicated. In most cells, the nucleus contains all of the cell's chromosomes except the organellar chromo…	K21343//USP15`ubiquitin carboxyl-terminal hydrolase 15 [EC:3.4.19.12]	ko04137//Mitophagy - animal`Cellular Processes`Transport and catabolism	-	XP_013054236.1//PREDICTED: ubiquitin carboxyl-terminal hydrolase 15 isoform X4`[Anser cygnoides domesticus];XP_025929982.1//ubiquitin carboxyl-terminal hydrolase 15 isoform X3`[Apteryx rowi];XP_027312283.1//ubiquitin carboxyl-terminal hydrolase 15 isoform X1`[Anas platyrhynchos];XP_027312292.1//ubiquitin carboxyl-terminal hydrolase 15 isoform X2`[Anas platyrhynchos]	PF06337.15//DUSP`DUSP domain;PF14836.9//Ubiquitin_3`Ubiquitin-like domain;PF00443.32//UCH`Ubiquitin carboxyl-terminal hydrolase;PF14533.9//USP7_C2`Ubiquitin-specific protease C-terminal;PF13423.9//UCH_1`Ubiquitin carboxyl-terminal hydrolase	zf-MIZ//http://bioinfo.life.hust.edu.cn/AnimalTFDB#!/tf_detail?species=Xiphophorus_maculatus&family=zf-MIZ	tr|A0A493TKD9|A0A493TKD9_ANAPP//Ubiquitin specific peptidase 15 {ECO:0000313|Ensembl:ENSAPLP00000026361} OS=Anas platyrhynchos platyrhynchos (Northern mallard) Name=USP15 {ECO:0000313|Ensembl:ENSAPLP00000026361} PE=3;tr|A0A493TN35|A0A493TN35_ANAPP//Ubiquitin carboxyl-terminal hydrolase {ECO:0000256|RuleBase:RU366025} EC=3.4.19.12 {ECO:0000256|RuleBase:RU366025} OS=Anas platyrhynchos platyrhynchos…
ENSAPLG00000026297	ENSAPLG00000026297;SE:chr1:35237244-35241422:35241493-35250061:+	ENSAPLT00000035576	ENSAPLT00000035576,ENSAPLT00000028896	0.12366418933136065	0.0	0.17147213164587108	0.0964036045919745	0.18177693519025226	0.14077790510566507	0.0412740413	0.1148851149	MSRB3	GO:0033743//peptide-methionine (R)-S-oxide reductase activity`molecular_function`Catalysis of the reaction: peptide-L-methionine + H(2)O + thioredoxin disulfide = peptide-L-methionine (R)-S-oxide + thioredoxin. Can act on oxidized methionine in peptide linkage with specificity for the R enantiomer. Thioredoxin disulfide is the oxidized form of thioredoxin. [EC:1.8.4.12, GOC:mah, GOC:vw, RHEA:2416…	K07305//msrB`peptide-methionine (R)-S-oxide reductase [EC:1.8.4.12]	-	-	XP_012960030.1//methionine-R-sulfoxide reductase B3 isoform X1`[Anas platyrhynchos];XP_012960032.1//methionine-R-sulfoxide reductase B3 isoform X4`[Anas platyrhynchos]	PF01641.21//SelR`SelR domain	-	tr|R0L7M1|R0L7M1_ANAPL//Peptide-methionine (R)-S-oxide reductase {ECO:0000256|RuleBase:RU365044} EC=1.8.4.12 {ECO:0000256|RuleBase:RU365044} Fragment OS=Anas platyrhynchos (Mallard) (Anas boschas) ORFNames=Anapl_15726 {ECO:0000313|EMBL:EOA97409.1} PE=3;tr|A0A8B9UCV0|A0A8B9UCV0_9AVES//Methionine sulfoxide reductase B3 {ECO:0000313|Ensembl:ENSAZOP00000006309} OS=Anas zonorhyncha (Eastern spot-bille…
ENSAPLG00000012894	ENSAPLG00000012894;SE:chr1:36867168-36874294:36874389-36876946:+	ENSAPLT00000041596,ENSAPLT00000013447	ENSAPLT00000041596,ENSAPLT00000013447,ENSAPLT00000027472	0.9702469501941235	1.0	0.9687221551825091	1.0	1.0	1.0	0.0203436315	0.2947052947	RAB3IP	GO:0005085//guanyl-nucleotide exchange factor activity`molecular_function`Stimulates the exchange of GDP to GTP on a signaling GTPase, changing its conformation to its active form. Guanine nucleotide exchange factors (GEFs) act by stimulating the release of guanosine diphosphate (GDP) to allow binding of guanosine triphosphate (GTP), which is more abundant in the cell under normal cellular physio…	K16779//RAB3IP, RABIN8`Rab-3A-interacting protein	-	-	XP_035400138.1//rab-3A-interacting protein`[Cygnus atratus];XP_038042018.1//rab-3A-interacting protein isoform X2`[Anas platyrhynchos]	PF06428.14//Sec2p`GDP/GTP exchange factor Sec2p	-	tr|A0A8B9UFD4|A0A8B9UFD4_9AVES//Uncharacterized protein {ECO:0000313|Ensembl:ENSAZOP00000006536} OS=Anas zonorhyncha (Eastern spot-billed duck) PE=4;tr|U3IZM7|U3IZM7_ANAPP//Sec2p domain-containing protein {ECO:0000259|Pfam:PF06428} OS=Anas platyrhynchos platyrhynchos (Northern mallard) PE=3
ENSAPLG00000012657	ENSAPLG00000012657;SE:chr1:37077349-37077871:37077918-37087268:+	ENSAPLT00000013241	ENSAPLT00000013241,ENSAPLG00000012657.t1,ENSAPLT00000021039	0.00947472260245165	0.0	0.02685920002852509	0.04119008143269614	0.025262000372111026	0.02456396839500904	0.018227375900000002	0.2317682318	CNOT2	-	K12605//CNOT2, NOT2`CCR4-NOT transcription complex subunit 2	ko03018//RNA degradation`Genetic Information Processing`Folding, sorting and degradation	-	XP_013053494.1//PREDICTED: CCR4-NOT transcription complex subunit 2 isoform X2`[Anser cygnoides domesticus];KAG0127644.1//hypothetical protein IHE44_002762`[Lamprotornis superbus];XP_015711484.2//CCR4-NOT transcription complex subunit 2`[Coturnix japonica]	PF04153.21//NOT2_3_5`NOT2 / NOT3 / NOT5 family	-	tr|A0A8B9B984|A0A8B9B984_9AVES//CCR4-NOT transcription complex subunit 2 {ECO:0000313|Ensembl:ENSABRP00000000774} OS=Anser brachyrhynchus (Pink-footed goose) Name=CNOT2 {ECO:0000313|Ensembl:ENSABRP00000000774} PE=4;tr|A0A8B9ZGB9|A0A8B9ZGB9_ANAPL//CCR4-NOT transcription complex subunit 2 {ECO:0000313|Ensembl:ENSAPLP00020016429} OS=Anas platyrhynchos (Mallard) (Anas boschas) Name=CNOT2 {ECO:0000313…
ENSAPLG00000006253	ENSAPLG00000006253;SE:chr1:46230623-46235934:46236164-46239465:+	ENSAPLG00000006253.t1,ENSAPLT00000006547,ENSAPLT00000044701,ENSAPLT00000046922	ENSAPLT00000046922,ENSAPLG00000006253.t1,ENSAPLT00000044701,ENSAPLT00000029426,ENSAPLT00000006547	1.0	1.0	1.0	1.0	0.9577334221732959	1.0000000000000002	-0.0140888593	0.3086913087	NR2C1	GO:0016605//PML body`cellular_component`A class of nuclear body; they react against SP100 auto-antibodies (PML, promyelocytic leukemia); cells typically contain 10-30 PML bodies per nucleus; alterations in the localization of PML bodies occurs after viral infection. [GOC:ma, PMID:10944585];GO:0001227//DNA-binding transcription repressor activity, RNA polymerase II-specific`molecular_function`A DN…	K08543//NR2C1, TR2`testicular receptor 2	-	-	XP_038037377.1//nuclear receptor subfamily 2 group C member 1 isoform X3`[Anas platyrhynchos];XP_038037386.1//nuclear receptor subfamily 2 group C member 1 isoform X4`[Anas platyrhynchos];XP_038037387.1//nuclear receptor subfamily 2 group C member 1 isoform X5`[Anas platyrhynchos];XP_035407481.1//nuclear receptor subfamily 2 group C member 1 isoform X2`[Cygnus atratus];XP_038037375.1//nuclear rec…	PF00105.21//zf-C4`Zinc finger, C4 type (two domains);PF00104.33//Hormone_recep`Ligand-binding domain of nuclear hormone receptor	RXR-like//http://bioinfo.life.hust.edu.cn/AnimalTFDB#!/tf_detail?species=Anas_platyrhynchos&family=RXR-like	tr|U3IF89|U3IF89_ANAPP//Nuclear receptor subfamily 2 group C member 1 {ECO:0000313|Ensembl:ENSAPLP00000005911} OS=Anas platyrhynchos platyrhynchos (Northern mallard) Name=NR2C1 {ECO:0000313|Ensembl:ENSAPLP00000005911} PE=3;tr|A0A493SVY8|A0A493SVY8_ANAPP//Nuclear receptor subfamily 2 group C member 1 {ECO:0000313|Ensembl:ENSAPLP00000017761} OS=Anas platyrhynchos platyrhynchos (Northern mallard) Na…
ENSAPLG00000006253	ENSAPLG00000006253;SE:chr1:46222703-46225863:46225938-46230516:+	ENSAPLT00000006547,ENSAPLT00000029426,ENSAPLT00000046922	ENSAPLT00000046922,ENSAPLG00000006253.t1,ENSAPLT00000044701,ENSAPLT00000029426,ENSAPLT00000006547	0.04687962761768515	0.10307980689188052	0.026807639239662118	0.17116533416398436	0.09821113010226254	0.08257979951188192	0.0583963967	0.212037962	NR2C1	GO:0016605//PML body`cellular_component`A class of nuclear body; they react against SP100 auto-antibodies (PML, promyelocytic leukemia); cells typically contain 10-30 PML bodies per nucleus; alterations in the localization of PML bodies occurs after viral infection. [GOC:ma, PMID:10944585];GO:0001227//DNA-binding transcription repressor activity, RNA polymerase II-specific`molecular_function`A DN…	K08543//NR2C1, TR2`testicular receptor 2	-	-	XP_038037377.1//nuclear receptor subfamily 2 group C member 1 isoform X3`[Anas platyrhynchos];XP_038037386.1//nuclear receptor subfamily 2 group C member 1 isoform X4`[Anas platyrhynchos];XP_038037387.1//nuclear receptor subfamily 2 group C member 1 isoform X5`[Anas platyrhynchos];XP_035407481.1//nuclear receptor subfamily 2 group C member 1 isoform X2`[Cygnus atratus];XP_038037375.1//nuclear rec…	PF00105.21//zf-C4`Zinc finger, C4 type (two domains);PF00104.33//Hormone_recep`Ligand-binding domain of nuclear hormone receptor	RXR-like//http://bioinfo.life.hust.edu.cn/AnimalTFDB#!/tf_detail?species=Anas_platyrhynchos&family=RXR-like	tr|U3IF89|U3IF89_ANAPP//Nuclear receptor subfamily 2 group C member 1 {ECO:0000313|Ensembl:ENSAPLP00000005911} OS=Anas platyrhynchos platyrhynchos (Northern mallard) Name=NR2C1 {ECO:0000313|Ensembl:ENSAPLP00000005911} PE=3;tr|A0A493SVY8|A0A493SVY8_ANAPP//Nuclear receptor subfamily 2 group C member 1 {ECO:0000313|Ensembl:ENSAPLP00000017761} OS=Anas platyrhynchos platyrhynchos (Northern mallard) Na…
ENSAPLG00000006253	ENSAPLG00000006253;SE:chr1:46245356-46248230:46248277-46248831:+	ENSAPLT00000029426,ENSAPLT00000044701,ENSAPLT00000046922	ENSAPLT00000046922,ENSAPLG00000006253.t1,ENSAPLT00000044701,ENSAPLT00000029426,ENSAPLT00000006547	0.0230314844424125	0.0880306832081904	0.054653385025463394	0.15239815872356627	0.06073949612290816	0.10331814613334812	0.050246749400000006	0.212037962	NR2C1	GO:0016605//PML body`cellular_component`A class of nuclear body; they react against SP100 auto-antibodies (PML, promyelocytic leukemia); cells typically contain 10-30 PML bodies per nucleus; alterations in the localization of PML bodies occurs after viral infection. [GOC:ma, PMID:10944585];GO:0001227//DNA-binding transcription repressor activity, RNA polymerase II-specific`molecular_function`A DN…	K08543//NR2C1, TR2`testicular receptor 2	-	-	XP_038037377.1//nuclear receptor subfamily 2 group C member 1 isoform X3`[Anas platyrhynchos];XP_038037386.1//nuclear receptor subfamily 2 group C member 1 isoform X4`[Anas platyrhynchos];XP_038037387.1//nuclear receptor subfamily 2 group C member 1 isoform X5`[Anas platyrhynchos];XP_035407481.1//nuclear receptor subfamily 2 group C member 1 isoform X2`[Cygnus atratus];XP_038037375.1//nuclear rec…	PF00105.21//zf-C4`Zinc finger, C4 type (two domains);PF00104.33//Hormone_recep`Ligand-binding domain of nuclear hormone receptor	RXR-like//http://bioinfo.life.hust.edu.cn/AnimalTFDB#!/tf_detail?species=Anas_platyrhynchos&family=RXR-like	tr|U3IF89|U3IF89_ANAPP//Nuclear receptor subfamily 2 group C member 1 {ECO:0000313|Ensembl:ENSAPLP00000005911} OS=Anas platyrhynchos platyrhynchos (Northern mallard) Name=NR2C1 {ECO:0000313|Ensembl:ENSAPLP00000005911} PE=3;tr|A0A493SVY8|A0A493SVY8_ANAPP//Nuclear receptor subfamily 2 group C member 1 {ECO:0000313|Ensembl:ENSAPLP00000017761} OS=Anas platyrhynchos platyrhynchos (Northern mallard) Na…
ENSAPLG00000013979	ENSAPLG00000013979;SE:chr1:47641768-47644417:47644496-47647121:+	ENSAPLT00000014557	ENSAPLT00000014557,ENSAPLT00000035776	0.1593699400008281	0.09488618992636844	0.11654888261839386	0.12549930884148927	0.08145949143123096	0.2038106800908498	0.0133214893	0.21678321679999998	LUM	GO:0005583//fibrillar collagen trimer`cellular_component`Any triple helical collagen trimer that forms fibrils. [GOC:mah, ISBN:0721639976, PMID:21421911];GO:0032914//positive regulation of transforming growth factor beta1 production`biological_process`Any process that activates or increases the frequency, rate, or extent of production of transforming growth factor-beta1. [GOC:mah];GO:0007601//vis…	K08122//LUM`lumican	ko05205//Proteoglycans in cancer`Human Diseases`Cancer: overview	-	XP_005012436.1//lumican`[Anas platyrhynchos]	PF01462.21//LRRNT`Leucine rich repeat N-terminal domain;PF13855.9//LRR_8`Leucine rich repeat;PF12799.10//LRR_4`Leucine Rich repeats (2 copies)	-	tr|U3J2R5|U3J2R5_ANAPP//Lumican {ECO:0000256|ARBA:ARBA00013370} OS=Anas platyrhynchos platyrhynchos (Northern mallard) Name=LUM {ECO:0000313|Ensembl:ENSAPLP00000013792} PE=3;tr|A0A8B9UNI2|A0A8B9UNI2_9AVES//Lumican {ECO:0000313|Ensembl:ENSAZOP00000010765} OS=Anas zonorhyncha (Eastern spot-billed duck) PE=4;tr|A0A493T6U7|A0A493T6U7_ANAPP//Lumican {ECO:0000256|ARBA:ARBA00013370} OS=Anas platyrhyncho…
ENSAPLG00000013979	ENSAPLG00000013979;SE:chr1:47637772-47639184:47639317-47640872:+	ENSAPLT00000044809	ENSAPLT00000014557,ENSAPLT00000035776,ENSAPLT00000044809	0.7602148092437307	0.7400643253323468	0.7161837540039128	0.7824450515642148	0.7889985608965939	0.7554307511440673	0.036803825	0.0786713287	LUM	GO:0005583//fibrillar collagen trimer`cellular_component`Any triple helical collagen trimer that forms fibrils. [GOC:mah, ISBN:0721639976, PMID:21421911];GO:0032914//positive regulation of transforming growth factor beta1 production`biological_process`Any process that activates or increases the frequency, rate, or extent of production of transforming growth factor-beta1. [GOC:mah];GO:0007601//vis…	K08122//LUM`lumican	ko05205//Proteoglycans in cancer`Human Diseases`Cancer: overview	-	XP_005012436.1//lumican`[Anas platyrhynchos]	PF01462.21//LRRNT`Leucine rich repeat N-terminal domain;PF13855.9//LRR_8`Leucine rich repeat;PF12799.10//LRR_4`Leucine Rich repeats (2 copies)	-	tr|U3J2R5|U3J2R5_ANAPP//Lumican {ECO:0000256|ARBA:ARBA00013370} OS=Anas platyrhynchos platyrhynchos (Northern mallard) Name=LUM {ECO:0000313|Ensembl:ENSAPLP00000013792} PE=3;tr|A0A8B9UNI2|A0A8B9UNI2_9AVES//Lumican {ECO:0000313|Ensembl:ENSAZOP00000010765} OS=Anas zonorhyncha (Eastern spot-billed duck) PE=4;tr|A0A493T6U7|A0A493T6U7_ANAPP//Lumican {ECO:0000256|ARBA:ARBA00013370} OS=Anas platyrhyncho…
ENSAPLG00000013979	ENSAPLG00000013979;SE:chr1:47641768-47645372:47645428-47647121:+	ENSAPLT00000044809	ENSAPLT00000035776,ENSAPLT00000044809	0.790420369117497	0.7587790847085658	0.7406844599818281	0.8044077940777971	0.8027970934712493	0.7950612342415684	0.037460736	0.0786713287	LUM	GO:0005583//fibrillar collagen trimer`cellular_component`Any triple helical collagen trimer that forms fibrils. [GOC:mah, ISBN:0721639976, PMID:21421911];GO:0032914//positive regulation of transforming growth factor beta1 production`biological_process`Any process that activates or increases the frequency, rate, or extent of production of transforming growth factor-beta1. [GOC:mah];GO:0007601//vis…	K08122//LUM`lumican	ko05205//Proteoglycans in cancer`Human Diseases`Cancer: overview	-	XP_005012436.1//lumican`[Anas platyrhynchos]	PF01462.21//LRRNT`Leucine rich repeat N-terminal domain;PF13855.9//LRR_8`Leucine rich repeat;PF12799.10//LRR_4`Leucine Rich repeats (2 copies)	-	tr|U3J2R5|U3J2R5_ANAPP//Lumican {ECO:0000256|ARBA:ARBA00013370} OS=Anas platyrhynchos platyrhynchos (Northern mallard) Name=LUM {ECO:0000313|Ensembl:ENSAPLP00000013792} PE=3;tr|A0A8B9UNI2|A0A8B9UNI2_9AVES//Lumican {ECO:0000313|Ensembl:ENSAZOP00000010765} OS=Anas zonorhyncha (Eastern spot-billed duck) PE=4;tr|A0A493T6U7|A0A493T6U7_ANAPP//Lumican {ECO:0000256|ARBA:ARBA00013370} OS=Anas platyrhyncho…
ENSAPLG00000013949	ENSAPLG00000013949;SE:chr1:47660338-47660456:47660551-47661765:+	ENSAPLT00000014525	ENSAPLG00000013949.t1,ENSAPLT00000014525	0.04248515004376907	0.06041414175178176	0.056569418037834614	0.0	0.0	0.07095664068363203	-0.029504022999999997	0.1528471528	KERA	GO:0061303//cornea development in camera-type eye`biological_process`The progression of the cornea over time, from its formation to the mature structure. The cornea is the transparent structure that covers the anterior of the eye. [GOC:dph]	K08122//LUM`lumican	ko05205//Proteoglycans in cancer`Human Diseases`Cancer: overview	-	XP_005012434.2//keratocan`[Anas platyrhynchos]	PF01462.21//LRRNT`Leucine rich repeat N-terminal domain;PF13855.9//LRR_8`Leucine rich repeat	-	tr|U3J2N3|U3J2N3_ANAPP//Keratocan {ECO:0000313|Ensembl:ENSAPLP00000013760} OS=Anas platyrhynchos platyrhynchos (Northern mallard) Name=KERA {ECO:0000313|Ensembl:ENSAPLP00000013760} PE=4
ENSAPLG00000009887	ENSAPLG00000009887;SE:chr1:48229373-48232259:48232297-48232670:+	ENSAPLT00000010375	ENSAPLT00000042280,ENSAPLT00000010375	0.9606836415216148	0.8970065411970151	0.966040204591412	0.9470726562668456	0.9640436506603044	1.0	0.029128639900000003	0.2487512488	ATP2B1	GO:0016021//integral component of membrane`cellular_component`The component of a membrane consisting of the gene products and protein complexes having at least some part of their peptide sequence embedded in the hydrophobic region of the membrane. [GOC:dos, GOC:go_curators];GO:0046872//metal ion binding`molecular_function`Binding to a metal ion. [GOC:ai];GO:0005388//P-type calcium transporter act…	K05850//ATP2B`P-type Ca2+ transporter type 2B [EC:7.2.2.10]	ko04020//Calcium signaling pathway`Environmental Information Processing`Signal transduction;ko04022//cGMP-PKG signaling pathway`Environmental Information Processing`Signal transduction;ko04024//cAMP signaling pathway`Environmental Information Processing`Signal transduction;ko04261//Adrenergic signaling in cardiomyocytes`Organismal Systems`Circulatory system;ko04925//Aldosterone synthesis and secr…	-	XP_009880911.1//PREDICTED: plasma membrane calcium-transporting ATPase 1 isoform X4`[Charadrius vociferus];XP_038032050.1//plasma membrane calcium-transporting ATPase 1 isoform X3`[Anas platyrhynchos]	PF00690.29//Cation_ATPase_N`Cation transporter/ATPase, N-terminus;PF00122.23//E1-E2_ATPase`E1-E2 ATPase;PF00702.29//Hydrolase`haloacid dehalogenase-like hydrolase;PF13246.9//Cation_ATPase`Cation transport ATPase (P-type);PF00689.24//Cation_ATPase_C`Cation transporting ATPase, C-terminus;PF12424.11//ATP_Ca_trans_C`Plasma membrane calcium transporter ATPase C terminal	-	tr|U3IR05|U3IR05_ANAPP//Calcium-transporting ATPase {ECO:0000256|RuleBase:RU361146} EC=7.2.2.10 {ECO:0000256|RuleBase:RU361146} OS=Anas platyrhynchos platyrhynchos (Northern mallard) Name=ATP2B1 {ECO:0000313|Ensembl:ENSAPLP00000009678} PE=3;tr|A0A493TX03|A0A493TX03_ANAPP//Plasma membrane calcium ATPase isoform 1 {ECO:0000256|ARBA:ARBA00017807} Plasma membrane calcium pump isoform 1 {ECO:0000256|A…
ENSAPLG00000014599	ENSAPLG00000014599;SE:chr1:52937781-52938264:52938359-52938634:+	ENSAPLT00000015254,ENSAPLT00000023065,ENSAPLT00000042275	ENSAPLT00000021816,ENSAPLT00000015254,ENSAPLT00000042275,ENSAPLT00000023065	0.9702298868797812	0.9641840269445808	0.9672948212716828	0.9718370134996298	0.967570110126168	0.9642136731595956	0.0006373539	0.4305694306	-	GO:0003735//structural constituent of ribosome`molecular_function`The action of a molecule that contributes to the structural integrity of the ribosome. [GOC:mah];GO:0005840//ribosome`cellular_component`An intracellular organelle, about 200 A in diameter, consisting of RNA and protein. It is the site of protein biosynthesis resulting from translation of messenger RNA (mRNA). It consists of two su…	K02925//RP-L3e, RPL3`large subunit ribosomal protein L3e	ko03010//Ribosome`Genetic Information Processing`Translation;ko05171//Coronavirus disease - COVID-19`Human Diseases`Infectious disease: viral	-	XP_032060901.1//60S ribosomal protein L3`[Aythya fuligula]	PF00297.25//Ribosomal_L3`Ribosomal protein L3	-	tr|U3J4P9|U3J4P9_ANAPP//Uncharacterized protein {ECO:0000313|Ensembl:ENSAPLP00000014476} OS=Anas platyrhynchos platyrhynchos (Northern mallard) PE=3;tr|A0A6J3EB35|A0A6J3EB35_AYTFU//60S ribosomal protein L3 {ECO:0000313|RefSeq:XP_032060901.1} OS=Aythya fuligula (Tufted duck) (Anas fuligula) Name=RPL3 {ECO:0000313|RefSeq:XP_032060901.1} PE=3;tr|A0A493TZC7|A0A493TZC7_ANAPP//Uncharacterized protein {…
ENSAPLG00000021019	ENSAPLG00000021019;SE:chr1:53044462-53044643:53044686-53044841:+	ENSAPLT00000039917	ENSAPLT00000027487,ENSAPLT00000039917	1.0	0.9682833302130333	0.8965733085254507	0.9722618448285508	0.9695614032690472	1.0	0.0256555365	0.2737262737	-	GO:0000792//heterochromatin`cellular_component`A compact and highly condensed form of chromatin that is refractory to transcription. [PMID:32017156];GO:0003727//single-stranded RNA binding`molecular_function`Binding to single-stranded RNA. [GOC:jl];GO:0031519//PcG protein complex`cellular_component`A chromatin-associated multiprotein complex containing Polycomb Group proteins. In Drosophila, Poly…	K11453//CBX6`chromobox protein 6	ko03083//Polycomb repressive complex`Genetic Information Processing`Chromosome	-	XP_027306613.1//chromobox protein homolog 6`[Anas platyrhynchos]	PF17218.6//CBX7_C`CBX family C-terminal motif;PF00385.27//Chromo`Chromo (CHRromatin Organisation MOdifier) domain	-	tr|A0A493TW88|A0A493TW88_ANAPP//Chromobox 6 {ECO:0000313|Ensembl:ENSAPLP00000029840} OS=Anas platyrhynchos platyrhynchos (Northern mallard) Name=CBX6 {ECO:0000313|Ensembl:ENSAPLP00000029840} PE=4;tr|A0A8B9SQK6|A0A8B9SQK6_ANAPL//Chromobox 6 {ECO:0000313|Ensembl:ENSAPLP00020009783} OS=Anas platyrhynchos (Mallard) (Anas boschas) Name=CBX6 {ECO:0000313|Ensembl:ENSAPLP00020009783} PE=4
ENSAPLG00000014334	ENSAPLG00000014334;SE:chr1:53159768-53160130:53160189-53164459:+	ENSAPLT00000031708	ENSAPLT00000031708,ENSAPLT00000014978	0.9737417503843444	1.0	1.0	0.9906745574885238	0.9906819696094852	1.0	0.0025382589	0.4010989011	DDX17	GO:0003676//nucleic acid binding`molecular_function`Binding to a nucleic acid. [GOC:jl];GO:0003724//RNA helicase activity`molecular_function`Unwinding of an RNA helix, driven by ATP hydrolysis. [GOC:jl, PMID:19158098];GO:0016887//ATP hydrolysis activity`molecular_function`Catalysis of the reaction: ATP + H2O = ADP + H+ Pi. ATP hydrolysis is used in some reactions as an energy source, for example …	K13178//DDX17`ATP-dependent RNA helicase DDX17 [EC:3.6.4.13]	-	-	XP_027306424.1//LOW QUALITY PROTEIN: probable ATP-dependent RNA helicase DDX17`[Anas platyrhynchos]	PF00270.32//DEAD`DEAD/DEAH box helicase;PF00271.34//Helicase_C`Helicase conserved C-terminal domain	-	tr|U3J3X6|U3J3X6_ANAPP//RNA helicase {ECO:0000256|ARBA:ARBA00012552} EC=3.6.4.13 {ECO:0000256|ARBA:ARBA00012552} OS=Anas platyrhynchos platyrhynchos (Northern mallard) Name=DDX17 {ECO:0000313|Ensembl:ENSAPLP00000014203} PE=3;tr|A0A6J3DMC9|A0A6J3DMC9_AYTFU//RNA helicase {ECO:0000256|ARBA:ARBA00012552} EC=3.6.4.13 {ECO:0000256|ARBA:ARBA00012552} OS=Aythya fuligula (Tufted duck) (Anas fuligula) Name…
ENSAPLG00000002421	ENSAPLG00000002421;SE:chr1:53890675-53890833:53890865-53891759:+	ENSAPLT00000002460	ENSAPLT00000046666,ENSAPLG00000002421.t1,ENSAPLT00000002460,ENSAPLT00000041213,ENSAPLT00000046107	0.09544730068758993	0.0	0.02307786843637957	0.07907390275643181	0.060676319359010765	0.011748481301410912	0.0109911781	0.3021978022	IFT27	GO:0016020//membrane`cellular_component`A lipid bilayer along with all the proteins and protein complexes embedded in it an attached to it. [GOC:dos, GOC:mah, ISBN:0815316194];GO:0003924//GTPase activity`molecular_function`Catalysis of the reaction: GTP + H2O = GDP + phosphate. [ISBN:0198547684, PMID:26832457, PMID:27218782];GO:0007165//signal transduction`biological_process`The cellular process …	K07934//IFT27, RAYL, RABL4`intraflagellar transport protein 27	-	-	XP_042648095.1//intraflagellar transport protein 27 homolog isoform X1`[Tyto alba];XP_038023819.1//intraflagellar transport protein 27 homolog isoform X1`[Anas platyrhynchos];XP_027305914.1//intraflagellar transport protein 27 homolog isoform X2`[Anas platyrhynchos]	PF08477.16//Roc`Ras of Complex, Roc, domain of DAPkinase;PF00071.25//Ras`Ras family	-	tr|A0A493TRJ3|A0A493TRJ3_ANAPP//Intraflagellar transport 27 {ECO:0000313|Ensembl:ENSAPLP00000028439} OS=Anas platyrhynchos platyrhynchos (Northern mallard) Name=IFT27 {ECO:0000313|Ensembl:ENSAPLP00000028439} PE=4;tr|U3I3R1|U3I3R1_ANAPP//Intraflagellar transport 27 {ECO:0000313|Ensembl:ENSAPLP00000001882} OS=Anas platyrhynchos platyrhynchos (Northern mallard) Name=IFT27 {ECO:0000313|Ensembl:ENSAPL…
ENSAPLG00000007609	ENSAPLG00000007609;SE:chr1:54207359-54209803:54209856-54210018:+	ENSAPLT00000017261,ENSAPLT00000028915,ENSAPLT00000007911,ENSAPLT00000027919,ENSAPLT00000026337,ENSAPLT00000025821,ENSAPLT00000039746	ENSAPLT00000039746,ENSAPLT00000026337,ENSAPLT00000027919,ENSAPLT00000017261,ENSAPLT00000007911,ENSAPLT00000025821,ENSAPLT00000028915,ENSAPLT00000033515	0.9950816634329804	1.0	1.0	0.9999999999999998	0.9951222952777892	1.0	1.3543900000000001e-05	0.462037962	RBFOX2	GO:0008380//RNA splicing`biological_process`The process of removing sections of the primary RNA transcript to remove sequences not present in the mature form of the RNA and joining the remaining sections to form the mature form of the RNA. [GOC:krc, GOC:mah];GO:0005634//nucleus`cellular_component`A membrane-bounded organelle of eukaryotic cells in which chromosomes are housed and replicated. In m…	K14946//RBFOX, FOX`RNA binding protein fox-1	-	-	XP_027305861.2//RNA binding protein fox-1 homolog 2 isoform X7`[Anas platyrhynchos];XP_038028915.1//RNA binding protein fox-1 homolog 2 isoform X9`[Anas platyrhynchos];XP_021241862.1//RNA binding protein fox-1 homolog 2 isoform X4`[Numida meleagris];XP_021241836.1//RNA binding protein fox-1 homolog 2 isoform X1`[Numida meleagris];XP_010709957.1//RNA binding protein fox-1 homolog 2 isoform X2`[Mel…	PF00076.25//RRM_1`RNA recognition motif. (a.k.a. RRM, RBD, or RNP domain);PF12414.11//Fox-1_C`Calcitonin gene-related peptide regulator C terminal	-	tr|A0A493TTH1|A0A493TTH1_ANAPP//RNA binding fox-1 homolog 2 {ECO:0000313|Ensembl:ENSAPLP00000029203} OS=Anas platyrhynchos platyrhynchos (Northern mallard) Name=RBFOX2 {ECO:0000313|Ensembl:ENSAPLP00000029203} PE=4;tr|A0A493SYY5|A0A493SYY5_ANAPP//RNA binding fox-1 homolog 2 {ECO:0000313|Ensembl:ENSAPLP00000018685} OS=Anas platyrhynchos platyrhynchos (Northern mallard) Name=RBFOX2 {ECO:0000313|Ense…
ENSAPLG00000007609	ENSAPLG00000007609;SE:chr1:54209856-54210018:54210110-54211262:+	ENSAPLT00000017261,ENSAPLT00000028915,ENSAPLT00000007911,ENSAPLT00000027919,ENSAPLT00000026337,ENSAPLT00000025821,ENSAPLT00000039746	ENSAPLT00000039746,ENSAPLT00000026337,ENSAPLT00000027919,ENSAPLT00000042647,ENSAPLT00000017261,ENSAPLT00000007911,ENSAPLT00000025821,ENSAPLT00000028915	0.9940302955068656	1.0	0.9905158300221836	0.9794092534467914	0.9882287698423262	0.9904152788094454	-0.0088309411	0.4522144522	RBFOX2	GO:0008380//RNA splicing`biological_process`The process of removing sections of the primary RNA transcript to remove sequences not present in the mature form of the RNA and joining the remaining sections to form the mature form of the RNA. [GOC:krc, GOC:mah];GO:0005634//nucleus`cellular_component`A membrane-bounded organelle of eukaryotic cells in which chromosomes are housed and replicated. In m…	K14946//RBFOX, FOX`RNA binding protein fox-1	-	-	XP_027305861.2//RNA binding protein fox-1 homolog 2 isoform X7`[Anas platyrhynchos];XP_038028915.1//RNA binding protein fox-1 homolog 2 isoform X9`[Anas platyrhynchos];XP_021241862.1//RNA binding protein fox-1 homolog 2 isoform X4`[Numida meleagris];XP_021241836.1//RNA binding protein fox-1 homolog 2 isoform X1`[Numida meleagris];XP_010709957.1//RNA binding protein fox-1 homolog 2 isoform X2`[Mel…	PF00076.25//RRM_1`RNA recognition motif. (a.k.a. RRM, RBD, or RNP domain);PF12414.11//Fox-1_C`Calcitonin gene-related peptide regulator C terminal	-	tr|A0A493TTH1|A0A493TTH1_ANAPP//RNA binding fox-1 homolog 2 {ECO:0000313|Ensembl:ENSAPLP00000029203} OS=Anas platyrhynchos platyrhynchos (Northern mallard) Name=RBFOX2 {ECO:0000313|Ensembl:ENSAPLP00000029203} PE=4;tr|A0A493SYY5|A0A493SYY5_ANAPP//RNA binding fox-1 homolog 2 {ECO:0000313|Ensembl:ENSAPLP00000018685} OS=Anas platyrhynchos platyrhynchos (Northern mallard) Name=RBFOX2 {ECO:0000313|Ense…
ENSAPLG00000007609	ENSAPLG00000007609;SE:chr1:54211394-54216850:54216889-54224464:+	ENSAPLT00000017261,ENSAPLT00000028915,ENSAPLT00000042647,ENSAPLT00000026337,ENSAPLT00000033515,ENSAPLT00000025821	ENSAPLT00000026337,ENSAPLT00000042647,ENSAPLT00000017261,ENSAPLT00000007911,ENSAPLT00000025821,ENSAPLT00000028915,ENSAPLT00000033515	0.5144352819496938	0.6101277085233284	0.494270258742664	0.5450111116330226	0.4546115190511307	0.5277690981873326	-0.0304805068	0.3636363636	RBFOX2	GO:0008380//RNA splicing`biological_process`The process of removing sections of the primary RNA transcript to remove sequences not present in the mature form of the RNA and joining the remaining sections to form the mature form of the RNA. [GOC:krc, GOC:mah];GO:0005634//nucleus`cellular_component`A membrane-bounded organelle of eukaryotic cells in which chromosomes are housed and replicated. In m…	K14946//RBFOX, FOX`RNA binding protein fox-1	-	-	XP_027305861.2//RNA binding protein fox-1 homolog 2 isoform X7`[Anas platyrhynchos];XP_038028915.1//RNA binding protein fox-1 homolog 2 isoform X9`[Anas platyrhynchos];XP_021241862.1//RNA binding protein fox-1 homolog 2 isoform X4`[Numida meleagris];XP_021241836.1//RNA binding protein fox-1 homolog 2 isoform X1`[Numida meleagris];XP_010709957.1//RNA binding protein fox-1 homolog 2 isoform X2`[Mel…	PF00076.25//RRM_1`RNA recognition motif. (a.k.a. RRM, RBD, or RNP domain);PF12414.11//Fox-1_C`Calcitonin gene-related peptide regulator C terminal	-	tr|A0A493TTH1|A0A493TTH1_ANAPP//RNA binding fox-1 homolog 2 {ECO:0000313|Ensembl:ENSAPLP00000029203} OS=Anas platyrhynchos platyrhynchos (Northern mallard) Name=RBFOX2 {ECO:0000313|Ensembl:ENSAPLP00000029203} PE=4;tr|A0A493SYY5|A0A493SYY5_ANAPP//RNA binding fox-1 homolog 2 {ECO:0000313|Ensembl:ENSAPLP00000018685} OS=Anas platyrhynchos platyrhynchos (Northern mallard) Name=RBFOX2 {ECO:0000313|Ense…
ENSAPLG00000007609	ENSAPLG00000007609;SE:chr1:54211394-54219543:54219585-54224464:+	ENSAPLT00000027919,ENSAPLT00000039746	ENSAPLT00000039746,ENSAPLT00000007911,ENSAPLT00000027919	0.7280550640599077	0.7194726922282542	0.7331982860223004	0.7969407615589243	0.8305121538638626	0.8398603029271523	0.09552905869999999	0.0759240759	RBFOX2	GO:0008380//RNA splicing`biological_process`The process of removing sections of the primary RNA transcript to remove sequences not present in the mature form of the RNA and joining the remaining sections to form the mature form of the RNA. [GOC:krc, GOC:mah];GO:0005634//nucleus`cellular_component`A membrane-bounded organelle of eukaryotic cells in which chromosomes are housed and replicated. In m…	K14946//RBFOX, FOX`RNA binding protein fox-1	-	-	XP_027305861.2//RNA binding protein fox-1 homolog 2 isoform X7`[Anas platyrhynchos];XP_038028915.1//RNA binding protein fox-1 homolog 2 isoform X9`[Anas platyrhynchos];XP_021241862.1//RNA binding protein fox-1 homolog 2 isoform X4`[Numida meleagris];XP_021241836.1//RNA binding protein fox-1 homolog 2 isoform X1`[Numida meleagris];XP_010709957.1//RNA binding protein fox-1 homolog 2 isoform X2`[Mel…	PF00076.25//RRM_1`RNA recognition motif. (a.k.a. RRM, RBD, or RNP domain);PF12414.11//Fox-1_C`Calcitonin gene-related peptide regulator C terminal	-	tr|A0A493TTH1|A0A493TTH1_ANAPP//RNA binding fox-1 homolog 2 {ECO:0000313|Ensembl:ENSAPLP00000029203} OS=Anas platyrhynchos platyrhynchos (Northern mallard) Name=RBFOX2 {ECO:0000313|Ensembl:ENSAPLP00000029203} PE=4;tr|A0A493SYY5|A0A493SYY5_ANAPP//RNA binding fox-1 homolog 2 {ECO:0000313|Ensembl:ENSAPLP00000018685} OS=Anas platyrhynchos platyrhynchos (Northern mallard) Name=RBFOX2 {ECO:0000313|Ense…
ENSAPLG00000004982	ENSAPLG00000004982;SE:chr1:61306562-61306883:61307053-61307550:+	ENSAPLT00000005133,ENSAPLT00000039453,ENSAPLT00000031228,ENSAPLT00000022899,ENSAPLT00000024280	ENSAPLT00000039453,ENSAPLT00000020808,ENSAPLT00000022899,ENSAPLT00000005133,ENSAPLT00000024280,ENSAPLT00000031228	0.9486129138358484	1.0	0.950939857703516	1.0	1.0	0.9876035302792384	0.029350252900000002	0.17632367629999998	YARS2	GO:0006437//tyrosyl-tRNA aminoacylation`biological_process`The process of coupling tyrosine to tyrosyl-tRNA, catalyzed by tyrosyl-tRNA synthetase. The tyrosyl-tRNA synthetase is a class-I synthetase. The activated amino acid is transferred to the 2'-OH group of a tyrosine-accetping tRNA. The 2'-O-aminoacyl-tRNA will ultimately migrate to the 3' position via transesterification. [GOC:mcc, ISBN:071…	K01866//YARS, tyrS`tyrosyl-tRNA synthetase [EC:6.1.1.1]	ko00970//Aminoacyl-tRNA biosynthesis`Genetic Information Processing`Translation	-	XP_005020244.3//tyrosine--tRNA ligase, mitochondrial`[Anas platyrhynchos]	PF00579.28//tRNA-synt_1b`tRNA synthetases class I (W and Y)	-	tr|U3IB95|U3IB95_ANAPP//Tyrosine--tRNA ligase {ECO:0000256|RuleBase:RU361234} EC=6.1.1.1 {ECO:0000256|RuleBase:RU361234} Tyrosyl-tRNA synthetase {ECO:0000256|RuleBase:RU361234} OS=Anas platyrhynchos platyrhynchos (Northern mallard) Name=YARS2 {ECO:0000313|Ensembl:ENSAPLP00000004517} PE=3;tr|A0A493TP91|A0A493TP91_ANAPP//Tyrosyl-tRNA synthetase 2 {ECO:0000313|Ensembl:ENSAPLP00000027682} OS=Anas pla…
ENSAPLG00000015139	ENSAPLG00000015139;SE:chr1:64914206-64914911:64914960-64916234:+	ENSAPLT00000015797	ENSAPLT00000027581,ENSAPLT00000015797,ENSAPLT00000028994	0.239758424134214	0.26903064800809834	0.17456413272136953	0.10797219951323908	0.11285037624590855	0.10490784776292207	-0.11920759380000001	0.0084915085	CALD1	GO:0015629//actin cytoskeleton`cellular_component`The part of the cytoskeleton (the internal framework of a cell) composed of actin and associated proteins. Includes actin cytoskeleton-associated complexes. [GOC:jl, ISBN:0395825172, ISBN:0815316194];GO:0006936//muscle contraction`biological_process`A process in which force is generated within muscle tissue, resulting in a change in muscle geometr…	K12327//CALD1`caldesmon	ko04270//Vascular smooth muscle contraction`Organismal Systems`Circulatory system	-	XP_012952594.1//caldesmon isoform X6`[Anas platyrhynchos]	PF02029.18//Caldesmon`Caldesmon	-	tr|A0A493SYK6|A0A493SYK6_ANAPP//Caldesmon 1 {ECO:0000313|Ensembl:ENSAPLP00000018719} OS=Anas platyrhynchos platyrhynchos (Northern mallard) Name=CALD1 {ECO:0000313|Ensembl:ENSAPLP00000018719} PE=4;tr|A0A493TGW8|A0A493TGW8_ANAPP//Caldesmon 1 {ECO:0000313|Ensembl:ENSAPLP00000025146} OS=Anas platyrhynchos platyrhynchos (Northern mallard) Name=CALD1 {ECO:0000313|Ensembl:ENSAPLP00000025146} PE=4;tr|A0…
ENSAPLG00000018032	ENSAPLG00000018032;SE:chr1:78642322-78642857:78642983-78643553:+	ENSAPLT00000017295	ENSAPLT00000017295,ENSAPLT00000047972	0.9294888112076588	0.8363277413919543	0.8595431041800715	0.9547940858593476	0.8742697528495783	0.9577439026461124	0.053816028200000005	0.1378621379	-	GO:0006622//protein targeting to lysosome`biological_process`The process of directing proteins towards the lysosome using signals contained within the protein. [GOC:curators]	K10089//M6PR`cation-dependent mannose-6-phosphate receptor	ko04142//Lysosome`Cellular Processes`Transport and catabolism;ko04145//Phagosome`Cellular Processes`Transport and catabolism;ko05132//Salmonella infection`Human Diseases`Infectious disease: bacterial	-	XP_027305683.1//cation-dependent mannose-6-phosphate receptor`[Anas platyrhynchos]	PF02157.18//Man-6-P_recep`Mannose-6-phosphate receptor;PF09451.13//ATG27`Autophagy-related protein 27	-	tr|A0A8B9TDU0|A0A8B9TDU0_ANAPL//Mannose-6-phosphate receptor, cation dependent {ECO:0000313|Ensembl:ENSAPLP00020019846} OS=Anas platyrhynchos (Mallard) (Anas boschas) PE=4;tr|A0A493TDE9|A0A493TDE9_ANAPP//MRH domain-containing protein {ECO:0000259|PROSITE:PS51914} OS=Anas platyrhynchos platyrhynchos (Northern mallard) PE=4
ENSAPLG00000013511	ENSAPLG00000013511;SE:chr1:79316449-79317087:79317186-79317504:+	ENSAPLT00000025992,ENSAPLT00000014139,ENSAPLT00000020082,ENSAPLT00000044654,ENSAPLT00000037890,ENSAPLT00000023369	ENSAPLT00000014139,ENSAPLT00000020082,ENSAPLT00000023369,ENSAPLT00000025992,ENSAPLT00000044654,ENSAPLT00000039689,ENSAPLT00000037890	0.4566843883671856	0.4753094623569401	0.4677108922178624	0.4633716166149153	0.4676746932872327	0.4617287094814001	-0.0023099079000000002	0.35814185810000004	TAPBPL	GO:0005856//cytoskeleton`cellular_component`Any of the various filamentous elements that form the internal framework of cells, and typically remain after treatment of the cells with mild detergent to remove membrane constituents and soluble components of the cytoplasm. The term embraces intermediate filaments, microfilaments, microtubules, the microtrabecular lattice, and other structures charact…	K08058//TAPBP`TAP binding protein (tapasin);K00134//GAPDH, gapA`glyceraldehyde 3-phosphate dehydrogenase (phosphorylating) [EC:1.2.1.12]	ko04612//Antigen processing and presentation`Organismal Systems`Immune system;ko05163//Human cytomegalovirus infection`Human Diseases`Infectious disease: viral;ko05168//Herpes simplex virus 1 infection`Human Diseases`Infectious disease: viral;ko05169//Epstein-Barr virus infection`Human Diseases`Infectious disease: viral;ko05170//Human immunodeficiency virus 1 infection`Human Diseases`Infectious d…	-	ACH43760.1//putative glyceraldehyde-3-phosphate dehydrogenase`[Taeniopygia guttata];XP_032060889.1//glyceraldehyde-3-phosphate dehydrogenase`[Aythya fuligula];XP_038036512.1//glyceraldehyde-3-phosphate dehydrogenase`[Anas platyrhynchos];XP_005016799.3//tapasin-related protein isoform X2`[Anas platyrhynchos]	PF07686.20//V-set`Immunoglobulin V-set domain;PF13927.9//Ig_3`Immunoglobulin domain;PF07654.18//C1-set`Immunoglobulin C1-set domain;PF00044.27//Gp_dh_N`Glyceraldehyde 3-phosphate dehydrogenase, NAD binding domain;PF02800.23//Gp_dh_C`Glyceraldehyde 3-phosphate dehydrogenase, C-terminal domain	-	tr|U3IY14|U3IY14_ANAPP//TAP binding protein like {ECO:0000313|Ensembl:ENSAPLP00000012140} OS=Anas platyrhynchos platyrhynchos (Northern mallard) Name=TAPBPL {ECO:0000313|Ensembl:ENSAPLP00000012140} PE=4;tr|A0A493TUY2|A0A493TUY2_ANAPP//Glyceraldehyde-3-phosphate dehydrogenase {ECO:0000256|RuleBase:RU361160} EC=1.2.1.12 {ECO:0000256|RuleBase:RU361160} OS=Anas platyrhynchos platyrhynchos (Northern m…
ENSAPLG00000003443	ENSAPLG00000003443;SE:chr1:79596436-79596684:79596750-79598274:+	ENSAPLT00000018612	ENSAPLT00000003572,ENSAPLT00000018612	0.9325127143510792	0.8459918659779121	0.9525201779356264	0.8637351212813628	0.8587090252760855	0.9277043415933892	-0.0269587567	0.2372627373	USP5	GO:0032436//positive regulation of proteasomal ubiquitin-dependent protein catabolic process`biological_process`Any process that activates or increases the frequency, rate or extent of the breakdown of a protein or peptide by hydrolysis of its peptide bonds, initiated by the covalent attachment of ubiquitin, and mediated by the proteasome. [GOC:mah];GO:0071108//protein K48-linked deubiquitination…	K11836//USP5_13, UBP14`ubiquitin carboxyl-terminal hydrolase 5/13 [EC:3.4.19.12]	-	-	XP_027305581.1//LOW QUALITY PROTEIN: ubiquitin carboxyl-terminal hydrolase 5`[Anas platyrhynchos]	PF02148.22//zf-UBP`Zn-finger in ubiquitin-hydrolases and other protein;PF00443.32//UCH`Ubiquitin carboxyl-terminal hydrolase;PF13423.9//UCH_1`Ubiquitin carboxyl-terminal hydrolase;PF00627.34//UBA`UBA/TS-N domain;PF17807.4//zf-UBP_var`Variant UBP zinc finger	-	tr|U3I6V7|U3I6V7_ANAPP//Ubiquitin carboxyl-terminal hydrolase {ECO:0000256|PIRNR:PIRNR016308, ECO:0000256|RuleBase:RU366025} EC=3.4.19.12 {ECO:0000256|PIRNR:PIRNR016308, ECO:0000256|RuleBase:RU366025} OS=Anas platyrhynchos platyrhynchos (Northern mallard) Name=USP5 {ECO:0000313|Ensembl:ENSAPLP00000002978} PE=3;tr|A0A8C3BK50|A0A8C3BK50_CAIMO//Ubiquitin specific peptidase 5 {ECO:0000313|Ensembl:ENS…
ENSAPLG00000027059	ENSAPLG00000027059;SE:chr1:82848771-82849524:82849565-82849666:+	ENSAPLT00000018023	ENSAPLT00000044824,ENSAPLG00000027059.t1,ENSAPLT00000018023	0.002775523335651405	0.004360726934192741	0.0091741507924515	0.007739270667567545	0.005928572875505908	0.00886656774200678	0.0020746701000000003	0.4080919081	FSTL1	GO:0005509//calcium ion binding`molecular_function`Binding to a calcium ion (Ca2+). [GOC:ai];GO:0043542//endothelial cell migration`biological_process`The orderly movement of an endothelial cell into the extracellular matrix to form an endothelium. [GOC:go_curators];GO:0045446//endothelial cell differentiation`biological_process`The process in which a mesodermal, bone marrow or neural crest cell …	K23912//FSTL1`follistatin-related protein 1	-	-	EOA99348.1//Follistatin-related protein 1, partial`[Anas platyrhynchos];KAF1663450.1//Follistatin-related protein 1, partial`[Aptenodytes patagonicus]	-	-	tr|A0A493TBM3|A0A493TBM3_ANAPP//Follistatin like 1 {ECO:0000313|Ensembl:ENSAPLP00000023316} OS=Anas platyrhynchos platyrhynchos (Northern mallard) Name=FSTL1 {ECO:0000313|Ensembl:ENSAPLP00000023316} PE=4;tr|A0A493T161|A0A493T161_ANAPP//Follistatin like 1 {ECO:0000313|Ensembl:ENSAPLP00000019453} OS=Anas platyrhynchos platyrhynchos (Northern mallard) Name=FSTL1 {ECO:0000313|Ensembl:ENSAPLP000000194…
ENSAPLG00000011249	ENSAPLG00000011249;SE:chr1:83141184-83142066:83142158-83142981:+	ENSAPLG00000011249.t1,ENSAPLT00000030263,ENSAPLT00000019463,ENSAPLT00000011717,ENSAPLT00000028873	ENSAPLT00000011717,ENSAPLT00000029608,ENSAPLT00000028873,ENSAPLT00000030263,ENSAPLT00000019463,ENSAPLG00000011249.t1	0.9884733687442226	0.9772760528237459	1.0	1.0	1.0	1.0	0.0114168595	0.3981018981	-	GO:0016021//integral component of membrane`cellular_component`The component of a membrane consisting of the gene products and protein complexes having at least some part of their peptide sequence embedded in the hydrophobic region of the membrane. [GOC:dos, GOC:go_curators]	K06492//CD58, LFA3`CD58 antigen	ko04514//Cell adhesion molecules`Environmental Information Processing`Signaling molecules and interaction;ko05169//Epstein-Barr virus infection`Human Diseases`Infectious disease: viral	-	NP_001297747.1//lymphocyte function-associated antigen 3`[Anas platyrhynchos];XP_027299801.2//lymphocyte function-associated antigen 3 isoform X1`[Anas platyrhynchos]	-	-	tr|A0A493T8H3|A0A493T8H3_ANAPP//IG domain-containing protein {ECO:0000259|SMART:SM00409} OS=Anas platyrhynchos platyrhynchos (Northern mallard) PE=4;tr|A0A493SWX9|A0A493SWX9_ANAPP//IG domain-containing protein {ECO:0000259|SMART:SM00409} OS=Anas platyrhynchos platyrhynchos (Northern mallard) PE=4;tr|U3IUS4|U3IUS4_ANAPP//IG domain-containing protein {ECO:0000259|SMART:SM00409} OS=Anas platyrhyncho…
ENSAPLG00000011249	ENSAPLG00000011249;SE:chr1:83134173-83137783:83137844-83139986:+	ENSAPLT00000019463,ENSAPLT00000011717	ENSAPLT00000011717,ENSAPLT00000029608,ENSAPLT00000030263,ENSAPLT00000019463,ENSAPLG00000011249.t1	0.011559157765529151	0.04501333651012799	0.0	0.0	0.04697089573732028	0.0	-0.0032005328	0.3981018981	-	GO:0016021//integral component of membrane`cellular_component`The component of a membrane consisting of the gene products and protein complexes having at least some part of their peptide sequence embedded in the hydrophobic region of the membrane. [GOC:dos, GOC:go_curators]	K06492//CD58, LFA3`CD58 antigen	ko04514//Cell adhesion molecules`Environmental Information Processing`Signaling molecules and interaction;ko05169//Epstein-Barr virus infection`Human Diseases`Infectious disease: viral	-	NP_001297747.1//lymphocyte function-associated antigen 3`[Anas platyrhynchos];XP_027299801.2//lymphocyte function-associated antigen 3 isoform X1`[Anas platyrhynchos]	-	-	tr|A0A493T8H3|A0A493T8H3_ANAPP//IG domain-containing protein {ECO:0000259|SMART:SM00409} OS=Anas platyrhynchos platyrhynchos (Northern mallard) PE=4;tr|A0A493SWX9|A0A493SWX9_ANAPP//IG domain-containing protein {ECO:0000259|SMART:SM00409} OS=Anas platyrhynchos platyrhynchos (Northern mallard) PE=4;tr|U3IUS4|U3IUS4_ANAPP//IG domain-containing protein {ECO:0000259|SMART:SM00409} OS=Anas platyrhyncho…
ENSAPLG00000010325	ENSAPLG00000010325;SE:chr1:85069174-85075357:85075392-85087678:+	ENSAPLT00000010753,ENSAPLT00000030660,ENSAPLT00000043094	ENSAPLT00000010753,ENSAPLT00000041993,ENSAPLT00000043094,ENSAPLT00000030660	0.8096468507050386	0.9607066886974972	0.9438713844909192	0.8538247141149566	0.8709010599251656	0.9152667335894014	-0.0247441388	0.2627372627	LSAMP	GO:0005829//cytosol`cellular_component`The part of the cytoplasm that does not contain organelles but which does contain other particulate matter, such as protein complexes. [GOC:hjd, GOC:jl]	K06772//LSAMP, LAMP`limbic system-associated membrane protein	-	-	XP_027318834.1//limbic system-associated membrane protein isoform X1`[Anas platyrhynchos];XP_027318841.1//limbic system-associated membrane protein isoform X2`[Anas platyrhynchos];XP_027318848.2//limbic system-associated membrane protein isoform X3`[Anas platyrhynchos]	PF07679.19//I-set`Immunoglobulin I-set domain;PF00047.28//ig`Immunoglobulin domain;PF07686.20//V-set`Immunoglobulin V-set domain;PF13927.9//Ig_3`Immunoglobulin domain;PF13895.9//Ig_2`Immunoglobulin domain	-	tr|U3IS25|U3IS25_ANAPP//Limbic system associated membrane protein {ECO:0000313|Ensembl:ENSAPLP00000010048} OS=Anas platyrhynchos platyrhynchos (Northern mallard) Name=LSAMP {ECO:0000313|Ensembl:ENSAPLP00000010048} PE=4;tr|A0A493TDM6|A0A493TDM6_ANAPP//Limbic system associated membrane protein {ECO:0000313|Ensembl:ENSAPLP00000023783} OS=Anas platyrhynchos platyrhynchos (Northern mallard) Name=LSAMP…
ENSAPLG00000012259	ENSAPLG00000012259;SE:chr1:87725790-87729199:87729294-87731683:+	ENSAPLT00000028115,ENSAPLT00000012792	ENSAPLT00000012792,ENSAPLT00000028115,ENSAPLT00000034116	0.8549656493976526	1.0	0.9308240030228624	1.0	1.0	1.0	0.0714034492	0.10489510490000001	TFG	GO:0005737//cytoplasm`cellular_component`The contents of a cell excluding the plasma membrane and nucleus, but including other subcellular structures. [ISBN:0198547684];GO:0048208//COPII vesicle coating`biological_process`The addition of COPII proteins and adaptor proteins to ER membranes during the formation of transport vesicles, forming a vesicle coat. [GOC:ascb_2009, GOC:dph, GOC:jid, GOC:mah…	K09292//TFG`protein TFG	ko05200//Pathways in cancer`Human Diseases`Cancer: overview;ko05216//Thyroid cancer`Human Diseases`Cancer: specific types	-	XP_038038493.1//protein TFG isoform X1`[Anas platyrhynchos];XP_038038495.1//protein TFG isoform X2`[Anas platyrhynchos];XP_038038498.1//protein TFG isoform X3`[Anas platyrhynchos]	PF00564.27//PB1`PB1 domain	-	tr|A0A493T0N7|A0A493T0N7_ANAPP//Trafficking from ER to golgi regulator {ECO:0000313|Ensembl:ENSAPLP00000019447} OS=Anas platyrhynchos platyrhynchos (Northern mallard) Name=TFG {ECO:0000313|Ensembl:ENSAPLP00000019447} PE=4;tr|A0A8B9UCU7|A0A8B9UCU7_9AVES//Trafficking from ER to golgi regulator {ECO:0000313|Ensembl:ENSAZOP00000006624} OS=Anas zonorhyncha (Eastern spot-billed duck) PE=4;tr|A0A493T442…
ENSAPLG00000012031	ENSAPLG00000012031;SE:chr1:89277350-89277857:89277945-89359482:+	ENSAPLT00000023189	ENSAPLT00000023189,ENSAPLT00000033371	0.17203934915945868	0.13600465398233394	0.2253130079082953	0.22158128879201466	0.1875780540929632	0.18477278946101924	0.0201917071	0.21378621379999999	ALCAM	GO:0016021//integral component of membrane`cellular_component`The component of a membrane consisting of the gene products and protein complexes having at least some part of their peptide sequence embedded in the hydrophobic region of the membrane. [GOC:dos, GOC:go_curators];GO:0005886//plasma membrane`cellular_component`The membrane surrounding a cell that separates the cell from its external env…	K06547//ALCAM, CD166`activated leukocyte cell adhesion molecule	ko04514//Cell adhesion molecules`Environmental Information Processing`Signaling molecules and interaction	-	XP_027305322.2//CD166 antigen isoform X2`[Anas platyrhynchos];XP_040425293.1//CD166 antigen isoform X2`[Cygnus olor]	PF08205.15//C2-set_2`CD80-like C2-set immunoglobulin domain;PF13927.9//Ig_3`Immunoglobulin domain;PF13895.9//Ig_2`Immunoglobulin domain	-	tr|A0A493TES1|A0A493TES1_ANAPP//Activated leukocyte cell adhesion molecule {ECO:0000313|Ensembl:ENSAPLP00000024185} OS=Anas platyrhynchos platyrhynchos (Northern mallard) Name=ALCAM {ECO:0000313|Ensembl:ENSAPLP00000024185} PE=4;tr|A0A493T0E8|A0A493T0E8_ANAPP//Activated leukocyte cell adhesion molecule {ECO:0000313|Ensembl:ENSAPLP00000019389} OS=Anas platyrhynchos platyrhynchos (Northern mallard) …
ENSAPLG00000005336	ENSAPLG00000005336;SE:chr1:90095048-90099633:90099713-90102365:+	ENSAPLT00000034025,ENSAPLT00000005542,ENSAPLT00000041239,ENSAPLT00000037991,ENSAPLT00000026161,ENSAPLT00000034554,ENSAPLT00000023194,ENSAPLT00000019267	ENSAPLT00000026161,ENSAPLT00000041239,ENSAPLT00000034025,ENSAPLT00000034554,ENSAPLT00000034378,ENSAPLT00000037991,ENSAPLT00000019267,ENSAPLT00000023194,ENSAPLT00000005542	1.0	1.0	1.0	0.9330762110756606	0.9566854050739853	0.9852853846414876	-0.0416509997	0.41458541460000004	BBX	GO:0005634//nucleus`cellular_component`A membrane-bounded organelle of eukaryotic cells in which chromosomes are housed and replicated. In most cells, the nucleus contains all of the cell's chromosomes except the organellar chromosomes, and is the site of RNA synthesis and processing. In some species, or in specialized cell types, RNA metabolism or DNA replication may be absent. [GOC:go_curators]…	K21643//BBX, HBP2`HMG box transcription factor BBX	-	-	XP_027305294.1//HMG box transcription factor BBX isoform X10`[Anas platyrhynchos];XP_027305291.1//HMG box transcription factor BBX isoform X7`[Anas platyrhynchos];XP_027305287.1//HMG box transcription factor BBX isoform X5`[Anas platyrhynchos]	PF09011.13//HMG_box_2`HMG-box domain;PF00505.22//HMG_box`HMG (high mobility group) box;PF09667.13//DUF2028`Domain of unknown function (DUF2028)	HMG//http://bioinfo.life.hust.edu.cn/AnimalTFDB#!/tf_detail?species=Anas_platyrhynchos&family=HMG	tr|U3ICE6|U3ICE6_ANAPP//BBX high mobility group box domain containing {ECO:0000313|Ensembl:ENSAPLP00000004918} OS=Anas platyrhynchos platyrhynchos (Northern mallard) Name=BBX {ECO:0000313|Ensembl:ENSAPLP00000004918} PE=4;tr|A0A493SSL7|A0A493SSL7_ANAPP//BBX high mobility group box domain containing {ECO:0000313|Ensembl:ENSAPLP00000016604} OS=Anas platyrhynchos platyrhynchos (Northern mallard) Name…
ENSAPLG00000005336	ENSAPLG00000005336;SE:chr1:90099713-90102365:90102442-90104672:+	ENSAPLT00000034025,ENSAPLT00000005542,ENSAPLT00000041239,ENSAPLT00000037991,ENSAPLT00000026161,ENSAPLT00000034554,ENSAPLT00000023194,ENSAPLT00000019267	ENSAPLT00000026161,ENSAPLT00000041239,ENSAPLT00000034025,ENSAPLT00000034554,ENSAPLT00000022901,ENSAPLT00000037991,ENSAPLT00000019267,ENSAPLT00000023194,ENSAPLT00000005542	0.9385912829410584	0.9599588709895276	0.9726073567698684	0.9733523834759584	0.9453429438665419	0.9585513796691146	0.0020297321	0.41458541460000004	BBX	GO:0005634//nucleus`cellular_component`A membrane-bounded organelle of eukaryotic cells in which chromosomes are housed and replicated. In most cells, the nucleus contains all of the cell's chromosomes except the organellar chromosomes, and is the site of RNA synthesis and processing. In some species, or in specialized cell types, RNA metabolism or DNA replication may be absent. [GOC:go_curators]…	K21643//BBX, HBP2`HMG box transcription factor BBX	-	-	XP_027305294.1//HMG box transcription factor BBX isoform X10`[Anas platyrhynchos];XP_027305291.1//HMG box transcription factor BBX isoform X7`[Anas platyrhynchos];XP_027305287.1//HMG box transcription factor BBX isoform X5`[Anas platyrhynchos]	PF09011.13//HMG_box_2`HMG-box domain;PF00505.22//HMG_box`HMG (high mobility group) box;PF09667.13//DUF2028`Domain of unknown function (DUF2028)	HMG//http://bioinfo.life.hust.edu.cn/AnimalTFDB#!/tf_detail?species=Anas_platyrhynchos&family=HMG	tr|U3ICE6|U3ICE6_ANAPP//BBX high mobility group box domain containing {ECO:0000313|Ensembl:ENSAPLP00000004918} OS=Anas platyrhynchos platyrhynchos (Northern mallard) Name=BBX {ECO:0000313|Ensembl:ENSAPLP00000004918} PE=4;tr|A0A493SSL7|A0A493SSL7_ANAPP//BBX high mobility group box domain containing {ECO:0000313|Ensembl:ENSAPLP00000016604} OS=Anas platyrhynchos platyrhynchos (Northern mallard) Name…
ENSAPLG00000005336	ENSAPLG00000005336;SE:chr1:90109497-90117401:90117490-90124548:+	ENSAPLT00000034025,ENSAPLT00000022901,ENSAPLT00000005542,ENSAPLT00000037991,ENSAPLT00000026161,ENSAPLT00000034554,ENSAPLT00000023194	ENSAPLT00000026161,ENSAPLT00000041239,ENSAPLT00000034025,ENSAPLT00000022901,ENSAPLT00000034554,ENSAPLT00000034378,ENSAPLT00000037991,ENSAPLT00000019267,ENSAPLT00000023194,ENSAPLT00000005542	0.9410447506226006	0.9611531205820644	0.9466892819164084	0.9108435475692002	0.933682088826972	0.97267145688322	-0.010563353300000002	0.41458541460000004	BBX	GO:0005634//nucleus`cellular_component`A membrane-bounded organelle of eukaryotic cells in which chromosomes are housed and replicated. In most cells, the nucleus contains all of the cell's chromosomes except the organellar chromosomes, and is the site of RNA synthesis and processing. In some species, or in specialized cell types, RNA metabolism or DNA replication may be absent. [GOC:go_curators]…	K21643//BBX, HBP2`HMG box transcription factor BBX	-	-	XP_027305294.1//HMG box transcription factor BBX isoform X10`[Anas platyrhynchos];XP_027305291.1//HMG box transcription factor BBX isoform X7`[Anas platyrhynchos];XP_027305287.1//HMG box transcription factor BBX isoform X5`[Anas platyrhynchos]	PF09011.13//HMG_box_2`HMG-box domain;PF00505.22//HMG_box`HMG (high mobility group) box;PF09667.13//DUF2028`Domain of unknown function (DUF2028)	HMG//http://bioinfo.life.hust.edu.cn/AnimalTFDB#!/tf_detail?species=Anas_platyrhynchos&family=HMG	tr|U3ICE6|U3ICE6_ANAPP//BBX high mobility group box domain containing {ECO:0000313|Ensembl:ENSAPLP00000004918} OS=Anas platyrhynchos platyrhynchos (Northern mallard) Name=BBX {ECO:0000313|Ensembl:ENSAPLP00000004918} PE=4;tr|A0A493SSL7|A0A493SSL7_ANAPP//BBX high mobility group box domain containing {ECO:0000313|Ensembl:ENSAPLP00000016604} OS=Anas platyrhynchos platyrhynchos (Northern mallard) Name…
ENSAPLG00000004069	ENSAPLG00000004069;SE:chr1:94049692-94049804:94049816-94052270:+	ENSAPLT00000004187	ENSAPLT00000032419,ENSAPLT00000004187	0.9798232489053954	0.9794357928410088	0.9589273683893692	0.949180984271652	0.9438515309190312	1.0	-0.008384631600000001	0.3206793207	ARL6	GO:0060271//cilium assembly`biological_process`The assembly of a cilium, a specialized eukaryotic organelle that consists of a filiform extrusion of the cell surface. Each cilium is bounded by an extrusion of the cytoplasmic membrane, and contains a regular longitudinal array of microtubules, anchored basally in a centriole. [GOC:BHF, GOC:cilia, GOC:dph, GOC:kmv, GOC:pr, GOC:vw, ISBN:0198506732, …	K07951//ARL6, BBS3`ADP-ribosylation factor-like protein 6	-	-	KAF1401615.1//ADP-ribosylation factor-like protein 6, partial`[Spheniscus humboldti];XP_013042364.1//PREDICTED: ADP-ribosylation factor-like protein 6 isoform X2`[Anser cygnoides domesticus];XP_032063622.1//ADP-ribosylation factor-like protein 6 isoform X2`[Aythya fuligula]	PF00025.24//Arf`ADP-ribosylation factor family;PF09439.13//SRPRB`Signal recognition particle receptor beta subunit;PF01926.26//MMR_HSR1`50S ribosome-binding GTPase;PF08477.16//Roc`Ras of Complex, Roc, domain of DAPkinase;PF04670.15//Gtr1_RagA`Gtr1/RagA G protein conserved region;PF00071.25//Ras`Ras family	-	tr|A0A6J3EK40|A0A6J3EK40_AYTFU//ADP-ribosylation factor-like protein 6 {ECO:0000256|ARBA:ARBA00019766} OS=Aythya fuligula (Tufted duck) (Anas fuligula) Name=ARL6 {ECO:0000313|RefSeq:XP_032063624.1} PE=3;tr|A0A6J3EP21|A0A6J3EP21_AYTFU//ADP-ribosylation factor-like protein 6 {ECO:0000256|ARBA:ARBA00019766} OS=Aythya fuligula (Tufted duck) (Anas fuligula) Name=ARL6 {ECO:0000313|RefSeq:XP_032063622.1…
ENSAPLG00000028529	ENSAPLG00000028529;SE:chr1:101994459-102001257:102001299-102032830:+	ENSAPLT00000029566	ENSAPLT00000023944,ENSAPLT00000029566	1.0	0.9067215311041388	1.0	1.0	0.9385796750931712	1.0	0.0106193813	0.3706293706	-	-	-	-	-	-	-	-	-
ENSAPLG00000004662	ENSAPLG00000004662;SE:chr1:107356821-107366341:107366502-107367048:+	ENSAPLT00000032032	ENSAPLT00000017420,ENSAPLT00000032032,ENSAPLT00000004786,ENSAPLT00000021142	0.034828813261197744	0.11641174916097605	0.06075908565902925	0.0	0.02139474055253261	0.060103098275275664	-0.04350060309999999	0.1723276723	BACH1	GO:0003700//DNA-binding transcription factor activity`molecular_function`A transcription regulator activity that modulates transcription of gene sets via selective and non-covalent binding to a specific double-stranded genomic DNA sequence (sometimes referred to as a motif) within a cis-regulatory region. Regulatory regions include promoters (proximal and distal) and enhancers. Genes are transcri…	K09042//BACH`transcription regulator BACH	-	-	XP_005017906.1//transcription regulator protein BACH1`[Anas platyrhynchos]	PF00651.34//BTB`BTB/POZ domain;PF03131.20//bZIP_Maf`bZIP Maf transcription factor;PF00170.24//bZIP_1`bZIP transcription factor;PF07716.18//bZIP_2`Basic region leucine zipper	TF_bZIP//http://bioinfo.life.hust.edu.cn/AnimalTFDB#!/tf_detail?species=Gallus_gallus&family=TF_bZIP	tr|A0A8B9QSG3|A0A8B9QSG3_ANAPL//BTB domain and CNC homolog 1 {ECO:0000313|Ensembl:ENSAPLP00020002244} OS=Anas platyrhynchos (Mallard) (Anas boschas) PE=4;tr|A0A493T0P3|A0A493T0P3_ANAPP//BTB domain and CNC homolog 1 {ECO:0000313|Ensembl:ENSAPLP00000019283} OS=Anas platyrhynchos platyrhynchos (Northern mallard) Name=BACH1 {ECO:0000313|Ensembl:ENSAPLP00000019283} PE=4;tr|A0A493TGG0|A0A493TGG0_ANAPP/…
ENSAPLG00000011322	ENSAPLG00000011322;SE:chr1:108551551-108552092:108552139-108552505:+	ENSAPLT00000011786	ENSAPLT00000011786,ENSAPLT00000043645,ENSAPLT00000026466	0.2352553792118696	0.1604930741041769	0.17786200209174335	0.10901297200961976	0.04532770609931303	0.0583632992384737	-0.1203021594	0.035964036	IFNAR1	GO:0016021//integral component of membrane`cellular_component`The component of a membrane consisting of the gene products and protein complexes having at least some part of their peptide sequence embedded in the hydrophobic region of the membrane. [GOC:dos, GOC:go_curators];GO:1901857//positive regulation of cellular respiration`biological_process`Any process that activates or increases the frequ…	K05130//IFNAR1`interferon receptor 1	ko04060//Cytokine-cytokine receptor interaction`Environmental Information Processing`Signaling molecules and interaction;ko04151//PI3K-Akt signaling pathway`Environmental Information Processing`Signal transduction;ko04217//Necroptosis`Cellular Processes`Cell growth and death;ko04380//Osteoclast differentiation`Organismal Systems`Development and regeneration;ko04620//Toll-like receptor signaling p…	-	XP_027304979.2//interferon alpha/beta receptor 1`[Anas platyrhynchos]	PF01108.20//Tissue_fac`Tissue factor;PF09294.13//Interfer-bind`Interferon-alpha/beta receptor, fibronectin type III	-	tr|A0A493SZP8|A0A493SZP8_ANAPP//Interferon alpha and beta receptor subunit 1 {ECO:0000313|Ensembl:ENSAPLP00000019119} OS=Anas platyrhynchos platyrhynchos (Northern mallard) Name=IFNAR1 {ECO:0000313|Ensembl:ENSAPLP00000019119} PE=4;tr|U3IUZ2|U3IUZ2_ANAPP//Interferon alpha and beta receptor subunit 1 {ECO:0000313|Ensembl:ENSAPLP00000011065} OS=Anas platyrhynchos platyrhynchos (Northern mallard) Nam…
ENSAPLG00000025146	ENSAPLG00000025146;SE:chr1:108968070-108968321:108968447-108971698:+	ENSAPLT00000028293	ENSAPLT00000037253,ENSAPLT00000028293,ENSAPLT00000039214,ENSAPLT00000036208	0.94952483127838	0.9217263853522828	0.9257672449352976	0.9535430576601588	0.9742787479823144	0.9739178905501488	0.0349070782	0.0564435564	-	GO:0006412//translation`biological_process`The cellular metabolic process in which a protein is formed, using the sequence of a mature mRNA or circRNA molecule to specify the sequence of amino acids in a polypeptide chain. Translation is mediated by the ribosome, and begins with the formation of a ternary complex between aminoacylated initiator methionine tRNA, GTP, and initiation factor 2, which…	K02990//RP-S6, MRPS6, rpsF`small subunit ribosomal protein S6;K14383//SLC5A3, SMIT`solute carrier family 5 (sodium/myo-inositol cotransporter), member 3	ko03010//Ribosome`Genetic Information Processing`Translation	-	XP_038022076.1//28S ribosomal protein S6, mitochondrial`[Anas platyrhynchos];EOB05562.1//28S ribosomal protein S6, mitochondrial, partial`[Anas platyrhynchos];XP_012949600.1//sodium/myo-inositol cotransporter`[Anas platyrhynchos]	PF01250.20//Ribosomal_S6`Ribosomal protein S6;PF00474.20//SSF`Sodium:solute symporter family	-	tr|A0A493TRN4|A0A493TRN4_ANAPP//Uncharacterized protein {ECO:0000313|Ensembl:ENSAPLP00000028260} OS=Anas platyrhynchos platyrhynchos (Northern mallard) PE=3;tr|A0A493T6B4|A0A493T6B4_ANAPP//Uncharacterized protein {ECO:0000313|Ensembl:ENSAPLP00000021185} OS=Anas platyrhynchos platyrhynchos (Northern mallard) PE=3;tr|A0A493T8E2|A0A493T8E2_ANAPP//Uncharacterized protein {ECO:0000313|Ensembl:ENSAPLP0…
ENSAPLG00000012395	ENSAPLG00000012395;SE:chr1:117085747-117087371:117087397-117090223:+	ENSAPLG00000012395.t2,ENSAPLT00000029404	ENSAPLT00000012956,ENSAPLG00000012395.t1,ENSAPLG00000012395.t2,ENSAPLT00000029404	0.6670084718721738	0.7796967445982225	0.8056602768867196	0.7290446065892187	0.8020793664870391	0.8035790714242458	0.0274458504	0.2432567433	ACOT9	GO:0052689//carboxylic ester hydrolase activity`molecular_function`Catalysis of the hydrolysis of a carboxylic ester bond. [EC:3.1.1.-, EC:3.1.1.1, GOC:curators]	K17361//ACOT9`acyl-coenzyme A thioesterase 9 [EC:3.1.2.-]	-	-	XP_027304859.1//acyl-coenzyme A thioesterase 9, mitochondrial isoform X1`[Anas platyrhynchos];XP_027304860.1//acyl-coenzyme A thioesterase 9, mitochondrial isoform X2`[Anas platyrhynchos]	-	-	tr|A0A493TX44|A0A493TX44_ANAPP//Acyl-CoA thioesterase 9 {ECO:0000313|Ensembl:ENSAPLP00000030145} OS=Anas platyrhynchos platyrhynchos (Northern mallard) Name=ACOT9 {ECO:0000313|Ensembl:ENSAPLP00000030145} PE=4;tr|U3IY95|U3IY95_ANAPP//Acyl-CoA thioesterase 9 {ECO:0000313|Ensembl:ENSAPLP00000012221} OS=Anas platyrhynchos platyrhynchos (Northern mallard) Name=ACOT9 {ECO:0000313|Ensembl:ENSAPLP0000001…
ENSAPLG00000015929	ENSAPLG00000015929;SE:chr1:121267356-121268485:121268580-121268776:+	ENSAPLT00000022052,ENSAPLT00000016629,ENSAPLT00000019569	ENSAPLT00000016629,ENSAPLT00000037581,ENSAPLT00000022052,ENSAPLT00000019569	0.9276829072015113	1.0	0.9622764722516453	1.0	0.9686759846760251	0.9876568904614068	0.022124498599999997	0.2922077922	ATP6AP2	GO:0032591//dendritic spine membrane`cellular_component`The portion of the plasma membrane surrounding a dendritic spine. [GOC:mah];GO:0016021//integral component of membrane`cellular_component`The component of a membrane consisting of the gene products and protein complexes having at least some part of their peptide sequence embedded in the hydrophobic region of the membrane. [GOC:dos, GOC:go_cu…	K19514//ATP6AP2, PRR`renin receptor	ko04614//Renin-angiotensin system`Organismal Systems`Endocrine system	-	XP_027304807.2//renin receptor`[Anas platyrhynchos];XP_032057467.1//renin receptor`[Aythya fuligula];EOB06523.1//Renin receptor, partial`[Anas platyrhynchos];XP_035171902.1//renin receptor`[Oxyura jamaicensis]	PF07850.17//Renin_r`Renin receptor-like protein	-	tr|A0A493SZ80|A0A493SZ80_ANAPP//ATPase H(+)-transporting lysosomal accessory protein 2 {ECO:0000256|ARBA:ARBA00014707} ATPase H(+)-transporting lysosomal-interacting protein 2 {ECO:0000256|ARBA:ARBA00017918} Renin receptor {ECO:0000256|ARBA:ARBA00014237} Renin/prorenin receptor {ECO:0000256|ARBA:ARBA00016058} OS=Anas platyrhynchos platyrhynchos (Northern mallard) Name=ATP6AP2 {ECO:0000313|Ensembl…
ENSAPLG00000015929	ENSAPLG00000015929;SE:chr1:121263048-121265137:121265267-121267228:+	ENSAPLT00000016629	ENSAPLT00000016629,ENSAPLT00000022052	0.9556850803140516	0.9149057793897344	0.8964268283037177	0.9230439302268392	0.9390791929018386	0.9466304246339516	0.0139119533	0.2922077922	ATP6AP2	GO:0032591//dendritic spine membrane`cellular_component`The portion of the plasma membrane surrounding a dendritic spine. [GOC:mah];GO:0016021//integral component of membrane`cellular_component`The component of a membrane consisting of the gene products and protein complexes having at least some part of their peptide sequence embedded in the hydrophobic region of the membrane. [GOC:dos, GOC:go_cu…	K19514//ATP6AP2, PRR`renin receptor	ko04614//Renin-angiotensin system`Organismal Systems`Endocrine system	-	XP_027304807.2//renin receptor`[Anas platyrhynchos];XP_032057467.1//renin receptor`[Aythya fuligula];EOB06523.1//Renin receptor, partial`[Anas platyrhynchos];XP_035171902.1//renin receptor`[Oxyura jamaicensis]	PF07850.17//Renin_r`Renin receptor-like protein	-	tr|A0A493SZ80|A0A493SZ80_ANAPP//ATPase H(+)-transporting lysosomal accessory protein 2 {ECO:0000256|ARBA:ARBA00014707} ATPase H(+)-transporting lysosomal-interacting protein 2 {ECO:0000256|ARBA:ARBA00017918} Renin receptor {ECO:0000256|ARBA:ARBA00014237} Renin/prorenin receptor {ECO:0000256|ARBA:ARBA00016058} OS=Anas platyrhynchos platyrhynchos (Northern mallard) Name=ATP6AP2 {ECO:0000313|Ensembl…
ENSAPLG00000030109	ENSAPLG00000030109;SE:chr1:123768018-123768249:123768305-123770069:+	ENSAPLT00000028262,ENSAPLT00000029940,ENSAPLT00000044026,ENSAPLT00000044976	ENSAPLT00000044976,ENSAPLT00000028262,ENSAPLT00000029940,ENSAPLT00000044026,ENSAPLT00000045044	0.8804071444415623	0.9281030586584332	0.8867826054831175	0.9840389206526	0.96208070523882	0.9354539435600148	0.062093587	0.0816683317	-	GO:0000398//mRNA splicing, via spliceosome`biological_process`The joining together of exons from one or more primary transcripts of messenger RNA (mRNA) and the excision of intron sequences, via a spliceosomal mechanism, so that mRNA consisting only of the joined exons is produced. [GOC:krc, ISBN:0198506732, ISBN:0879695897];GO:0046872//metal ion binding`molecular_function`Binding to a metal ion.…	K12836//U2AF1`splicing factor U2AF 35 kDa subunit	ko03040//Spliceosome`Genetic Information Processing`Transcription;ko05131//Shigellosis`Human Diseases`Infectious disease: bacterial	-	XP_027304529.1//splicing factor U2AF 35 kDa subunit isoform X1`[Anas platyrhynchos];XP_039944791.1//splicing factor U2AF 35 kDa subunit isoform X3`[Hirundo rustica];KFM10050.1//Splicing factor U2AF 35 kDa subunit, partial`[Aptenodytes forsteri];EFB27907.1//hypothetical protein PANDA_021410, partial`[Ailuropoda melanoleuca]	PF00076.25//RRM_1`RNA recognition motif. (a.k.a. RRM, RBD, or RNP domain);PF00642.27//zf-CCCH`Zinc finger C-x8-C-x5-C-x3-H type (and similar)	-	tr|A0A8B9ZRW5|A0A8B9ZRW5_9AVES//Uncharacterized protein {ECO:0000313|Ensembl:ENSAZOP00000011512} OS=Anas zonorhyncha (Eastern spot-billed duck) PE=4;tr|A0A493T8C0|A0A493T8C0_ANAPP//Uncharacterized protein {ECO:0000313|Ensembl:ENSAPLP00000022101} OS=Anas platyrhynchos platyrhynchos (Northern mallard) PE=4;tr|A0A8C3QPD4|A0A8C3QPD4_9PASS//Uncharacterized protein {ECO:0000313|Ensembl:ENSCRFP000000090…
ENSAPLG00000030109	ENSAPLG00000030109;SE:chr1:123777275-123777390:123777490-123779236:+	ENSAPLT00000028262,ENSAPLT00000029940,ENSAPLT00000045044,ENSAPLT00000044976	ENSAPLT00000044976,ENSAPLT00000028262,ENSAPLG00000030109.t1,ENSAPLT00000029940,ENSAPLT00000044026,ENSAPLG00000030109.t2,ENSAPLT00000045044	0.3465008946458316	0.3686629529068744	0.4342521054218814	0.3831575136143541	0.34186628613413683	0.435302851516824	0.0036368994	0.3836163836	-	GO:0000398//mRNA splicing, via spliceosome`biological_process`The joining together of exons from one or more primary transcripts of messenger RNA (mRNA) and the excision of intron sequences, via a spliceosomal mechanism, so that mRNA consisting only of the joined exons is produced. [GOC:krc, ISBN:0198506732, ISBN:0879695897];GO:0046872//metal ion binding`molecular_function`Binding to a metal ion.…	K12836//U2AF1`splicing factor U2AF 35 kDa subunit	ko03040//Spliceosome`Genetic Information Processing`Transcription;ko05131//Shigellosis`Human Diseases`Infectious disease: bacterial	-	XP_027304529.1//splicing factor U2AF 35 kDa subunit isoform X1`[Anas platyrhynchos];XP_039944791.1//splicing factor U2AF 35 kDa subunit isoform X3`[Hirundo rustica];KFM10050.1//Splicing factor U2AF 35 kDa subunit, partial`[Aptenodytes forsteri];EFB27907.1//hypothetical protein PANDA_021410, partial`[Ailuropoda melanoleuca]	PF00076.25//RRM_1`RNA recognition motif. (a.k.a. RRM, RBD, or RNP domain);PF00642.27//zf-CCCH`Zinc finger C-x8-C-x5-C-x3-H type (and similar)	-	tr|A0A8B9ZRW5|A0A8B9ZRW5_9AVES//Uncharacterized protein {ECO:0000313|Ensembl:ENSAZOP00000011512} OS=Anas zonorhyncha (Eastern spot-billed duck) PE=4;tr|A0A493T8C0|A0A493T8C0_ANAPP//Uncharacterized protein {ECO:0000313|Ensembl:ENSAPLP00000022101} OS=Anas platyrhynchos platyrhynchos (Northern mallard) PE=4;tr|A0A8C3QPD4|A0A8C3QPD4_9PASS//Uncharacterized protein {ECO:0000313|Ensembl:ENSCRFP000000090…
ENSAPLG00000030109	ENSAPLG00000030109;SE:chr1:123768018-123770069:123770099-123770698:+	ENSAPLT00000045044	ENSAPLG00000030109.t2,ENSAPLT00000045044	0.28705421215512	0.15027924220940309	0.2800291051847841	0.0529416653675219	0.1112231271049298	0.2026694335443171	-0.11684277779999999	0.0816683317	-	GO:0000398//mRNA splicing, via spliceosome`biological_process`The joining together of exons from one or more primary transcripts of messenger RNA (mRNA) and the excision of intron sequences, via a spliceosomal mechanism, so that mRNA consisting only of the joined exons is produced. [GOC:krc, ISBN:0198506732, ISBN:0879695897];GO:0046872//metal ion binding`molecular_function`Binding to a metal ion.…	K12836//U2AF1`splicing factor U2AF 35 kDa subunit	ko03040//Spliceosome`Genetic Information Processing`Transcription;ko05131//Shigellosis`Human Diseases`Infectious disease: bacterial	-	XP_027304529.1//splicing factor U2AF 35 kDa subunit isoform X1`[Anas platyrhynchos];XP_039944791.1//splicing factor U2AF 35 kDa subunit isoform X3`[Hirundo rustica];KFM10050.1//Splicing factor U2AF 35 kDa subunit, partial`[Aptenodytes forsteri];EFB27907.1//hypothetical protein PANDA_021410, partial`[Ailuropoda melanoleuca]	PF00076.25//RRM_1`RNA recognition motif. (a.k.a. RRM, RBD, or RNP domain);PF00642.27//zf-CCCH`Zinc finger C-x8-C-x5-C-x3-H type (and similar)	-	tr|A0A8B9ZRW5|A0A8B9ZRW5_9AVES//Uncharacterized protein {ECO:0000313|Ensembl:ENSAZOP00000011512} OS=Anas zonorhyncha (Eastern spot-billed duck) PE=4;tr|A0A493T8C0|A0A493T8C0_ANAPP//Uncharacterized protein {ECO:0000313|Ensembl:ENSAPLP00000022101} OS=Anas platyrhynchos platyrhynchos (Northern mallard) PE=4;tr|A0A8C3QPD4|A0A8C3QPD4_9PASS//Uncharacterized protein {ECO:0000313|Ensembl:ENSCRFP000000090…
ENSAPLG00000029362	ENSAPLG00000029362;SE:chr1:124627272-124628768:124628818-124629762:+	ENSAPLT00000046659,ENSAPLT00000042405	ENSAPLT00000042405,ENSAPLT00000046659,ENSAPLT00000034179	0.9933344714334856	0.9861807059158312	0.9823755516517554	1.0	1.0	1.0	0.0127030903	0.2657342657	EIF1AX	GO:0003743//translation initiation factor activity`molecular_function`Functions in the initiation of ribosome-mediated translation of mRNA into a polypeptide. [ISBN:0198506732]	K03236//EIF1A`translation initiation factor 1A	-	-	NP_001265541.1//eukaryotic translation initiation factor 1A, Y-chromosomal isoform 2`[Homo sapiens];NP_001025975.1//eukaryotic translation initiation factor 1A, X-chromosomal`[Gallus gallus];KAF6267501.1//hypothetical protein mPipKuh1_008454`[Pipistrellus kuhlii]	PF01176.22//eIF-1a`Translation initiation factor 1A / IF-1	-	tr|S5U7Q9|S5U7Q9_CANLF//Eukaryotic translation initiation factor 4C {ECO:0000256|ARBA:ARBA00013859} OS=Canis lupus familiaris (Dog) (Canis familiaris) Name=EIF1AY {ECO:0000313|EMBL:AKI82173.1} PE=2;tr|A0A493SUM0|A0A493SUM0_ANAPP//Eukaryotic translation initiation factor 4C {ECO:0000256|ARBA:ARBA00013859} OS=Anas platyrhynchos platyrhynchos (Northern mallard) PE=3;tr|A0A493T5S0|A0A493T5S0_ANAPP//E…
ENSAPLG00000013046	ENSAPLG00000013046;SE:chr1:127699914-127702985:127703156-127705100:+	ENSAPLT00000013589,ENSAPLT00000025475,ENSAPLG00000013046.t1,ENSAPLT00000021012,ENSAPLT00000030705,ENSAPLT00000037038,ENSAPLT00000046435	ENSAPLT00000037038,ENSAPLT00000030705,ENSAPLG00000013046.t1,ENSAPLT00000013589,ENSAPLT00000045722,ENSAPLT00000025475,ENSAPLT00000046435,ENSAPLT00000021012	0.9920751066487068	0.9901880611509984	0.9886257942934482	1.0	1.0	0.9884170844226192	0.0058427074	0.36813186810000004	GPM6B	GO:0016021//integral component of membrane`cellular_component`The component of a membrane consisting of the gene products and protein complexes having at least some part of their peptide sequence embedded in the hydrophobic region of the membrane. [GOC:dos, GOC:go_curators];GO:0005886//plasma membrane`cellular_component`The membrane surrounding a cell that separates the cell from its external env…	K17271//PLP1`myelin proteolipid protein	-	-	POI24258.1//hypothetical protein CIB84_011992, partial`[Bambusicola thoracicus];XP_009869958.1//PREDICTED: neuronal membrane glycoprotein M6-b`[Apaloderma vittatum];XP_030332779.1//neuronal membrane glycoprotein M6-b isoform X2`[Strigops habroptila];XP_035398188.1//neuronal membrane glycoprotein M6-b isoform X4`[Cygnus atratus];XP_013055569.1//PREDICTED: neuronal membrane glycoprotein M6-b isofor…	PF01275.22//Myelin_PLP`Myelin proteolipid protein (PLP or lipophilin)	-	tr|U3J017|U3J017_ANAPP//Glycoprotein M6B {ECO:0000313|Ensembl:ENSAPLP00000012844} OS=Anas platyrhynchos platyrhynchos (Northern mallard) Name=GPM6B {ECO:0000313|Ensembl:ENSAPLP00000012844} PE=3;tr|A0A493TVW2|A0A493TVW2_ANAPP//Glycoprotein M6B {ECO:0000313|Ensembl:ENSAPLP00000029944} OS=Anas platyrhynchos platyrhynchos (Northern mallard) Name=GPM6B {ECO:0000313|Ensembl:ENSAPLP00000029944} PE=3;tr|…
ENSAPLG00000013046	ENSAPLG00000013046;SE:chr1:127603733-127696460:127696646-127699758:+	ENSAPLT00000025475,ENSAPLG00000013046.t1	ENSAPLG00000013046.t1,ENSAPLT00000045722,ENSAPLT00000025475	0.9920751066487068	0.9898771697032152	0.9885892876845604	1.0	1.0	0.9883382196112986	0.0059322185	0.36813186810000004	GPM6B	GO:0016021//integral component of membrane`cellular_component`The component of a membrane consisting of the gene products and protein complexes having at least some part of their peptide sequence embedded in the hydrophobic region of the membrane. [GOC:dos, GOC:go_curators];GO:0005886//plasma membrane`cellular_component`The membrane surrounding a cell that separates the cell from its external env…	K17271//PLP1`myelin proteolipid protein	-	-	POI24258.1//hypothetical protein CIB84_011992, partial`[Bambusicola thoracicus];XP_009869958.1//PREDICTED: neuronal membrane glycoprotein M6-b`[Apaloderma vittatum];XP_030332779.1//neuronal membrane glycoprotein M6-b isoform X2`[Strigops habroptila];XP_035398188.1//neuronal membrane glycoprotein M6-b isoform X4`[Cygnus atratus];XP_013055569.1//PREDICTED: neuronal membrane glycoprotein M6-b isofor…	PF01275.22//Myelin_PLP`Myelin proteolipid protein (PLP or lipophilin)	-	tr|U3J017|U3J017_ANAPP//Glycoprotein M6B {ECO:0000313|Ensembl:ENSAPLP00000012844} OS=Anas platyrhynchos platyrhynchos (Northern mallard) Name=GPM6B {ECO:0000313|Ensembl:ENSAPLP00000012844} PE=3;tr|A0A493TVW2|A0A493TVW2_ANAPP//Glycoprotein M6B {ECO:0000313|Ensembl:ENSAPLP00000029944} OS=Anas platyrhynchos platyrhynchos (Northern mallard) Name=GPM6B {ECO:0000313|Ensembl:ENSAPLP00000029944} PE=3;tr|…
ENSAPLG00000013046	ENSAPLG00000013046;SE:chr1:127603733-127686007:127686126-127696460:+	ENSAPLT00000021012	ENSAPLG00000013046.t1,ENSAPLT00000021012,ENSAPLT00000025475	0.0	0.022356527692456076	0.0	0.0	0.012214186309785626	0.0	-0.0033807805	0.36813186810000004	GPM6B	GO:0016021//integral component of membrane`cellular_component`The component of a membrane consisting of the gene products and protein complexes having at least some part of their peptide sequence embedded in the hydrophobic region of the membrane. [GOC:dos, GOC:go_curators];GO:0005886//plasma membrane`cellular_component`The membrane surrounding a cell that separates the cell from its external env…	K17271//PLP1`myelin proteolipid protein	-	-	POI24258.1//hypothetical protein CIB84_011992, partial`[Bambusicola thoracicus];XP_009869958.1//PREDICTED: neuronal membrane glycoprotein M6-b`[Apaloderma vittatum];XP_030332779.1//neuronal membrane glycoprotein M6-b isoform X2`[Strigops habroptila];XP_035398188.1//neuronal membrane glycoprotein M6-b isoform X4`[Cygnus atratus];XP_013055569.1//PREDICTED: neuronal membrane glycoprotein M6-b isofor…	PF01275.22//Myelin_PLP`Myelin proteolipid protein (PLP or lipophilin)	-	tr|U3J017|U3J017_ANAPP//Glycoprotein M6B {ECO:0000313|Ensembl:ENSAPLP00000012844} OS=Anas platyrhynchos platyrhynchos (Northern mallard) Name=GPM6B {ECO:0000313|Ensembl:ENSAPLP00000012844} PE=3;tr|A0A493TVW2|A0A493TVW2_ANAPP//Glycoprotein M6B {ECO:0000313|Ensembl:ENSAPLP00000029944} OS=Anas platyrhynchos platyrhynchos (Northern mallard) Name=GPM6B {ECO:0000313|Ensembl:ENSAPLP00000029944} PE=3;tr|…
ENSAPLG00000013046	ENSAPLG00000013046;SE:chr1:127703156-127703788:127703822-127705100:+	ENSAPLT00000020637	ENSAPLT00000037038,ENSAPLT00000030705,ENSAPLG00000013046.t1,ENSAPLT00000013589,ENSAPLT00000025475,ENSAPLT00000046435,ENSAPLT00000020637,ENSAPLT00000021012	0.0549668148858291	0.06603657679905807	0.05204597870016263	0.08799914093723198	0.0722366053210776	0.03814630414347521	0.0084442267	0.36813186810000004	GPM6B	GO:0016021//integral component of membrane`cellular_component`The component of a membrane consisting of the gene products and protein complexes having at least some part of their peptide sequence embedded in the hydrophobic region of the membrane. [GOC:dos, GOC:go_curators];GO:0005886//plasma membrane`cellular_component`The membrane surrounding a cell that separates the cell from its external env…	K17271//PLP1`myelin proteolipid protein	-	-	POI24258.1//hypothetical protein CIB84_011992, partial`[Bambusicola thoracicus];XP_009869958.1//PREDICTED: neuronal membrane glycoprotein M6-b`[Apaloderma vittatum];XP_030332779.1//neuronal membrane glycoprotein M6-b isoform X2`[Strigops habroptila];XP_035398188.1//neuronal membrane glycoprotein M6-b isoform X4`[Cygnus atratus];XP_013055569.1//PREDICTED: neuronal membrane glycoprotein M6-b isofor…	PF01275.22//Myelin_PLP`Myelin proteolipid protein (PLP or lipophilin)	-	tr|U3J017|U3J017_ANAPP//Glycoprotein M6B {ECO:0000313|Ensembl:ENSAPLP00000012844} OS=Anas platyrhynchos platyrhynchos (Northern mallard) Name=GPM6B {ECO:0000313|Ensembl:ENSAPLP00000012844} PE=3;tr|A0A493TVW2|A0A493TVW2_ANAPP//Glycoprotein M6B {ECO:0000313|Ensembl:ENSAPLP00000029944} OS=Anas platyrhynchos platyrhynchos (Northern mallard) Name=GPM6B {ECO:0000313|Ensembl:ENSAPLP00000029944} PE=3;tr|…
ENSAPLG00000007693	ENSAPLG00000007693;SE:chr1:129441304-129448512:129448655-129456483:+	ENSAPLT00000032156	ENSAPLT00000008017,ENSAPLT00000032156	0.8553529334663648	0.8126833365214972	0.8217598314377338	0.8445357785440654	0.8617515516808262	0.9249310275642236	0.0471407521	0.09040959039999999	MID1	GO:0005737//cytoplasm`cellular_component`The contents of a cell excluding the plasma membrane and nucleus, but including other subcellular structures. [ISBN:0198547684];GO:0005874//microtubule`cellular_component`Any of the long, generally straight, hollow tubes of internal diameter 12-15 nm and external diameter 24 nm found in a wide variety of eukaryotic cells; each consists (usually) of 13 prot…	K08285//TRIM18, MID1`midline 1 [EC:2.3.2.27]	ko04120//Ubiquitin mediated proteolysis`Genetic Information Processing`Folding, sorting and degradation	-	XP_027303419.2//E3 ubiquitin-protein ligase Midline-1 isoform X1`[Anas platyrhynchos];XP_013046988.1//PREDICTED: E3 ubiquitin-protein ligase Midline-1 isoform X1`[Anser cygnoides domesticus]	PF13920.9//zf-C3HC4_3`Zinc finger, C3HC4 type (RING finger);PF13445.9//zf-RING_UBOX`RING-type zinc-finger;PF00097.28//zf-C3HC4`Zinc finger, C3HC4 type (RING finger);PF15227.9//zf-C3HC4_4`zinc finger of C3HC4-type, RING;PF00643.27//zf-B_box`B-box zinc finger;PF18568.4//COS`TRIM C-terminal subgroup One Signature domain;PF13765.9//PRY`SPRY-associated domain;PF00622.31//SPRY`SPRY domain;PF00041.24//f…	-	tr|A0A493TF02|A0A493TF02_ANAPP//E3 ubiquitin-protein ligase Midline-1 {ECO:0000256|ARBA:ARBA00013586} EC=2.3.2.27 {ECO:0000256|ARBA:ARBA00012483} RING finger protein Midline-1 {ECO:0000256|ARBA:ARBA00019495} RING-type E3 ubiquitin transferase Midline-1 {ECO:0000256|ARBA:ARBA00020805} Tripartite motif-containing protein 18 {ECO:0000256|ARBA:ARBA00014624} OS=Anas platyrhynchos platyrhynchos (Northe…
ENSAPLG00000005062	ENSAPLG00000005062;SE:chr1:133416660-133424345:133424458-133436621:+	ENSAPLT00000005243	ENSAPLT00000005243,ENSAPLT00000047621	0.9743033817294762	1.0	1.0	0.8696853802785817	0.8954306511571384	1.0	-0.06972911679999999	0.08691308689999999	YAP1	GO:0050847//progesterone receptor signaling pathway`biological_process`Any series of molecular signals generated as a consequence of a progesterone binding to its receptor. [GOC:ai, GOC:mah, PMID:14744870];GO:0008022//protein C-terminus binding`molecular_function`Binding to a protein C-terminus, the end of a peptide chain at which the 1-carboxyl function of a constituent amino acid is not attache…	K16687//YAP1, Yki`transcriptional coactivator YAP1	ko04390//Hippo signaling pathway`Environmental Information Processing`Signal transduction;ko04392//Hippo signaling pathway - multiple species`Environmental Information Processing`Signal transduction	-	NP_990574.2//transcriptional coactivator YAP1 isoform 3`[Gallus gallus];XP_027323779.1//transcriptional coactivator YAP1 isoform X2`[Anas platyrhynchos]	PF00397.29//WW`WW domain	-	tr|A0A493TBU3|A0A493TBU3_ANAPP//Yes associated protein 1 {ECO:0000313|Ensembl:ENSAPLP00000023386} OS=Anas platyrhynchos platyrhynchos (Northern mallard) Name=YAP1 {ECO:0000313|Ensembl:ENSAPLP00000023386} PE=4;tr|A0A8B9SHY7|A0A8B9SHY7_ANAPL//Yes associated protein 1 {ECO:0000313|Ensembl:ENSAPLP00020003823} OS=Anas platyrhynchos (Mallard) (Anas boschas) PE=4
ENSAPLG00000005062	ENSAPLG00000005062;SE:chr1:133436802-133438324:133438371-133446934:+	ENSAPLT00000005243	ENSAPLT00000005243,ENSAPLT00000047621	0.9743033817294762	1.0	1.0	0.8696853802785817	0.8954306511571384	1.0	-0.06972911679999999	0.08691308689999999	YAP1	GO:0050847//progesterone receptor signaling pathway`biological_process`Any series of molecular signals generated as a consequence of a progesterone binding to its receptor. [GOC:ai, GOC:mah, PMID:14744870];GO:0008022//protein C-terminus binding`molecular_function`Binding to a protein C-terminus, the end of a peptide chain at which the 1-carboxyl function of a constituent amino acid is not attache…	K16687//YAP1, Yki`transcriptional coactivator YAP1	ko04390//Hippo signaling pathway`Environmental Information Processing`Signal transduction;ko04392//Hippo signaling pathway - multiple species`Environmental Information Processing`Signal transduction	-	NP_990574.2//transcriptional coactivator YAP1 isoform 3`[Gallus gallus];XP_027323779.1//transcriptional coactivator YAP1 isoform X2`[Anas platyrhynchos]	PF00397.29//WW`WW domain	-	tr|A0A493TBU3|A0A493TBU3_ANAPP//Yes associated protein 1 {ECO:0000313|Ensembl:ENSAPLP00000023386} OS=Anas platyrhynchos platyrhynchos (Northern mallard) Name=YAP1 {ECO:0000313|Ensembl:ENSAPLP00000023386} PE=4;tr|A0A8B9SHY7|A0A8B9SHY7_ANAPL//Yes associated protein 1 {ECO:0000313|Ensembl:ENSAPLP00020003823} OS=Anas platyrhynchos (Mallard) (Anas boschas) PE=4
ENSAPLG00000013021	ENSAPLG00000013021;SE:chr1:138729102-138745640:138745687-138754954:+	ENSAPLT00000017868	ENSAPLT00000017868,ENSAPLT00000023119	0.8455563652022595	0.7893499767692469	0.6443215947742507	0.9776611909854972	0.9262261491764404	0.9326516277696528	0.1857703437	0.0094905095	SGCG	GO:0005856//cytoskeleton`cellular_component`Any of the various filamentous elements that form the internal framework of cells, and typically remain after treatment of the cells with mild detergent to remove membrane constituents and soluble components of the cytoplasm. The term embraces intermediate filaments, microfilaments, microtubules, the microtrabecular lattice, and other structures charact…	K12564//SGCG`gamma-sarcoglycan	ko05410//Hypertrophic cardiomyopathy`Human Diseases`Cardiovascular disease;ko05412//Arrhythmogenic right ventricular cardiomyopathy`Human Diseases`Cardiovascular disease;ko05414//Dilated cardiomyopathy`Human Diseases`Cardiovascular disease;ko05416//Viral myocarditis`Human Diseases`Cardiovascular disease	-	XP_027645085.1//gamma-sarcoglycan isoform X1`[Falco peregrinus];XP_032053657.1//gamma-sarcoglycan`[Aythya fuligula]	PF04790.16//Sarcoglycan_1`Sarcoglycan complex subunit protein	-	tr|U3J010|U3J010_ANAPP//Gamma-sarcoglycan {ECO:0000256|ARBA:ARBA00020453} OS=Anas platyrhynchos platyrhynchos (Northern mallard) Name=SGCG {ECO:0000313|Ensembl:ENSAPLP00000012837} PE=3;tr|A0A493TBV4|A0A493TBV4_ANAPP//Gamma-sarcoglycan {ECO:0000256|ARBA:ARBA00020453} OS=Anas platyrhynchos platyrhynchos (Northern mallard) Name=SGCG {ECO:0000313|Ensembl:ENSAPLP00000023145} PE=3
ENSAPLG00000006496	ENSAPLG00000006496;SE:chr1:140523313-140528922:140529062-140535861:+	ENSAPLT00000036610,ENSAPLT00000018760,ENSAPLT00000026849,ENSAPLT00000019882,ENSAPLT00000020891,ENSAPLT00000025572,ENSAPLT00000037790	ENSAPLT00000006749,ENSAPLT00000020891,ENSAPLT00000026849,ENSAPLT00000025572,ENSAPLT00000018760,ENSAPLT00000037790,ENSAPLT00000019882,ENSAPLT00000036610	0.9929393830855722	1.0	1.0	0.9820106687775056	0.9913255358580751	0.9915742347867064	-0.0093429812	0.4095904096	PAN3	GO:0000289//nuclear-transcribed mRNA poly(A) tail shortening`biological_process`Shortening of the poly(A) tail of a nuclear-transcribed mRNA from full length to an oligo(A) length. [GOC:krc];GO:0010606//positive regulation of cytoplasmic mRNA processing body assembly`biological_process`Any process that increases the rate, frequency, or extent of the aggregation, arrangement and bonding together o…	K12572//PAN3`PAB-dependent poly(A)-specific ribonuclease subunit 3	ko03018//RNA degradation`Genetic Information Processing`Folding, sorting and degradation	-	XP_038030834.1//PAN2-PAN3 deadenylation complex subunit PAN3 isoform X1`[Anas platyrhynchos];XP_038030841.1//PAN2-PAN3 deadenylation complex subunit PAN3 isoform X3`[Anas platyrhynchos];XP_038030842.1//PAN2-PAN3 deadenylation complex subunit PAN3 isoform X4`[Anas platyrhynchos];XP_038030835.1//PAN2-PAN3 deadenylation complex subunit PAN3 isoform X2`[Anas platyrhynchos];XP_013044823.1//PREDICTED: …	PF18101.4//Pan3_PK`Pan3 Pseudokinase domain	-	tr|A0A493T2B7|A0A493T2B7_ANAPP//PAN2-PAN3 deadenylation complex subunit PAN3 {ECO:0000256|HAMAP-Rule:MF_03181} PAB1P-dependent poly(A)-specific ribonuclease {ECO:0000256|HAMAP-Rule:MF_03181} Poly(A)-nuclease deadenylation complex subunit 3 {ECO:0000256|HAMAP-Rule:MF_03181} Short=PAN deadenylation complex subunit 3 {ECO:0000256|HAMAP-Rule:MF_03181} OS=Anas platyrhynchos platyrhynchos (Northern mal…
ENSAPLG00000006496	ENSAPLG00000006496;SE:chr1:140547163-140549336:140549398-140558056:+	ENSAPLT00000018760,ENSAPLT00000026849,ENSAPLT00000006749,ENSAPLT00000025572,ENSAPLT00000037790	ENSAPLT00000006749,ENSAPLT00000026849,ENSAPLT00000025572,ENSAPLT00000018760,ENSAPLT00000037790,ENSAPLT00000019882	1.0	0.9866686663123816	1.0	1.0	0.9915116651150648	1.0	0.0016143329	0.4095904096	PAN3	GO:0000289//nuclear-transcribed mRNA poly(A) tail shortening`biological_process`Shortening of the poly(A) tail of a nuclear-transcribed mRNA from full length to an oligo(A) length. [GOC:krc];GO:0010606//positive regulation of cytoplasmic mRNA processing body assembly`biological_process`Any process that increases the rate, frequency, or extent of the aggregation, arrangement and bonding together o…	K12572//PAN3`PAB-dependent poly(A)-specific ribonuclease subunit 3	ko03018//RNA degradation`Genetic Information Processing`Folding, sorting and degradation	-	XP_038030834.1//PAN2-PAN3 deadenylation complex subunit PAN3 isoform X1`[Anas platyrhynchos];XP_038030841.1//PAN2-PAN3 deadenylation complex subunit PAN3 isoform X3`[Anas platyrhynchos];XP_038030842.1//PAN2-PAN3 deadenylation complex subunit PAN3 isoform X4`[Anas platyrhynchos];XP_038030835.1//PAN2-PAN3 deadenylation complex subunit PAN3 isoform X2`[Anas platyrhynchos];XP_013044823.1//PREDICTED: …	PF18101.4//Pan3_PK`Pan3 Pseudokinase domain	-	tr|A0A493T2B7|A0A493T2B7_ANAPP//PAN2-PAN3 deadenylation complex subunit PAN3 {ECO:0000256|HAMAP-Rule:MF_03181} PAB1P-dependent poly(A)-specific ribonuclease {ECO:0000256|HAMAP-Rule:MF_03181} Poly(A)-nuclease deadenylation complex subunit 3 {ECO:0000256|HAMAP-Rule:MF_03181} Short=PAN deadenylation complex subunit 3 {ECO:0000256|HAMAP-Rule:MF_03181} OS=Anas platyrhynchos platyrhynchos (Northern mal…
ENSAPLG00000006496	ENSAPLG00000006496;SE:chr1:140549398-140558056:140558217-140566741:+	ENSAPLT00000018760,ENSAPLT00000026849,ENSAPLT00000006749,ENSAPLT00000025572,ENSAPLT00000037790	ENSAPLT00000006749,ENSAPLT00000026849,ENSAPLT00000025572,ENSAPLT00000018760,ENSAPLT00000037790,ENSAPLT00000036610	1.0	0.99338633094824	1.0	1.0	1.0	1.0	0.0022045564	0.4095904096	PAN3	GO:0000289//nuclear-transcribed mRNA poly(A) tail shortening`biological_process`Shortening of the poly(A) tail of a nuclear-transcribed mRNA from full length to an oligo(A) length. [GOC:krc];GO:0010606//positive regulation of cytoplasmic mRNA processing body assembly`biological_process`Any process that increases the rate, frequency, or extent of the aggregation, arrangement and bonding together o…	K12572//PAN3`PAB-dependent poly(A)-specific ribonuclease subunit 3	ko03018//RNA degradation`Genetic Information Processing`Folding, sorting and degradation	-	XP_038030834.1//PAN2-PAN3 deadenylation complex subunit PAN3 isoform X1`[Anas platyrhynchos];XP_038030841.1//PAN2-PAN3 deadenylation complex subunit PAN3 isoform X3`[Anas platyrhynchos];XP_038030842.1//PAN2-PAN3 deadenylation complex subunit PAN3 isoform X4`[Anas platyrhynchos];XP_038030835.1//PAN2-PAN3 deadenylation complex subunit PAN3 isoform X2`[Anas platyrhynchos];XP_013044823.1//PREDICTED: …	PF18101.4//Pan3_PK`Pan3 Pseudokinase domain	-	tr|A0A493T2B7|A0A493T2B7_ANAPP//PAN2-PAN3 deadenylation complex subunit PAN3 {ECO:0000256|HAMAP-Rule:MF_03181} PAB1P-dependent poly(A)-specific ribonuclease {ECO:0000256|HAMAP-Rule:MF_03181} Poly(A)-nuclease deadenylation complex subunit 3 {ECO:0000256|HAMAP-Rule:MF_03181} Short=PAN deadenylation complex subunit 3 {ECO:0000256|HAMAP-Rule:MF_03181} OS=Anas platyrhynchos platyrhynchos (Northern mal…
ENSAPLG00000006496	ENSAPLG00000006496;SE:chr1:140558217-140561820:140561919-140566741:+	ENSAPLT00000046164	ENSAPLT00000006749,ENSAPLT00000026849,ENSAPLT00000025572,ENSAPLT00000018760,ENSAPLT00000037790,ENSAPLT00000019882,ENSAPLT00000046164	0.036914465482329586	0.07866736822396032	0.06502436087463752	0.021544966191541053	0.021122507169697033	0.049365280311635534	-0.0295244803	0.4095904096	PAN3	GO:0000289//nuclear-transcribed mRNA poly(A) tail shortening`biological_process`Shortening of the poly(A) tail of a nuclear-transcribed mRNA from full length to an oligo(A) length. [GOC:krc];GO:0010606//positive regulation of cytoplasmic mRNA processing body assembly`biological_process`Any process that increases the rate, frequency, or extent of the aggregation, arrangement and bonding together o…	K12572//PAN3`PAB-dependent poly(A)-specific ribonuclease subunit 3	ko03018//RNA degradation`Genetic Information Processing`Folding, sorting and degradation	-	XP_038030834.1//PAN2-PAN3 deadenylation complex subunit PAN3 isoform X1`[Anas platyrhynchos];XP_038030841.1//PAN2-PAN3 deadenylation complex subunit PAN3 isoform X3`[Anas platyrhynchos];XP_038030842.1//PAN2-PAN3 deadenylation complex subunit PAN3 isoform X4`[Anas platyrhynchos];XP_038030835.1//PAN2-PAN3 deadenylation complex subunit PAN3 isoform X2`[Anas platyrhynchos];XP_013044823.1//PREDICTED: …	PF18101.4//Pan3_PK`Pan3 Pseudokinase domain	-	tr|A0A493T2B7|A0A493T2B7_ANAPP//PAN2-PAN3 deadenylation complex subunit PAN3 {ECO:0000256|HAMAP-Rule:MF_03181} PAB1P-dependent poly(A)-specific ribonuclease {ECO:0000256|HAMAP-Rule:MF_03181} Poly(A)-nuclease deadenylation complex subunit 3 {ECO:0000256|HAMAP-Rule:MF_03181} Short=PAN deadenylation complex subunit 3 {ECO:0000256|HAMAP-Rule:MF_03181} OS=Anas platyrhynchos platyrhynchos (Northern mal…
ENSAPLG00000006583	ENSAPLG00000006583;SE:chr1:145931415-145934713:145934730-145937330:+	ENSAPLT00000006841,ENSAPLT00000022176	ENSAPLT00000006841,ENSAPLT00000006845,ENSAPLT00000022176	0.9554589685590731	0.9880451617229292	0.9863080479788128	0.957611583969288	0.9713614611230628	0.9392158793882972	-0.0205410846	0.3006993007	INPP4A	GO:0034597//phosphatidylinositol-4,5-bisphosphate 4-phosphatase activity`molecular_function`Catalysis of the reaction: 1-phosphatidyl-myo-inositol 4,5-bisphosphate + H2O = 1-phosphatidyl-1D-myo-inositol 3-phosphate + phosphate. [GOC:mah];GO:0016316//phosphatidylinositol-3,4-bisphosphate 4-phosphatase activity`molecular_function`Catalysis of the reaction: 1-phosphatidyl-myo-inositol 3,4-bisphospha…	K01109//INPP4`inositol polyphosphate-4-phosphatase [EC:3.1.3.66]	ko00562//Inositol phosphate metabolism`Metabolism`Carbohydrate metabolism;ko01100//Metabolic pathways`Metabolism`Global and overview maps;ko04070//Phosphatidylinositol signaling system`Environmental Information Processing`Signal transduction	-	XP_027302300.1//inositol polyphosphate-4-phosphatase type I A isoform X6`[Anas platyrhynchos];XP_027302351.1//inositol polyphosphate-4-phosphatase type I A isoform X12`[Anas platyrhynchos];XP_027302364.1//inositol polyphosphate-4-phosphatase type I A isoform X14`[Anas platyrhynchos]	-	-	tr|A0A6J3CJ63|A0A6J3CJ63_AYTFU//Phosphatidylinositol-3,4-bisphosphate 4-phosphatase {ECO:0000256|ARBA:ARBA00013037} EC=3.1.3.66 {ECO:0000256|ARBA:ARBA00013037} OS=Aythya fuligula (Tufted duck) (Anas fuligula) Name=INPP4A {ECO:0000313|RefSeq:XP_032039021.1} PE=3;tr|A0A7K7KZ77|A0A7K7KZ77_9AVES//Phosphatidylinositol-3,4-bisphosphate 4-phosphatase {ECO:0000256|ARBA:ARBA00013037} EC=3.1.3.66 {ECO:0000…
ENSAPLG00000011227	ENSAPLG00000011227;SE:chr1:149777216-149778125:149778166-149778699:+	ENSAPLG00000011227.t1,ENSAPLG00000011227.t2	ENSAPLG00000011227.t2,ENSAPLT00000011698,ENSAPLG00000011227.t1	1.0	0.9625832778761572	1.0	1.0	1.0	1.0	0.012472240700000001	0.23576423579999997	CD99	GO:0016021//integral component of membrane`cellular_component`The component of a membrane consisting of the gene products and protein complexes having at least some part of their peptide sequence embedded in the hydrophobic region of the membrane. [GOC:dos, GOC:go_curators]	K06520//CD99, MIC2`CD99 antigen	ko04514//Cell adhesion molecules`Environmental Information Processing`Signaling molecules and interaction;ko04670//Leukocyte transendothelial migration`Organismal Systems`Immune system	-	XP_027303049.1//CD99 antigen isoform X4`[Anas platyrhynchos];XP_027303055.1//CD99 antigen isoform X6`[Anas platyrhynchos]	PF12301.11//CD99L2`CD99 antigen like protein 2	-	tr|U3IUQ6|U3IUQ6_ANAPP//CD99 molecule (Xg blood group) {ECO:0000313|Ensembl:ENSAPLP00000010979} OS=Anas platyrhynchos platyrhynchos (Northern mallard) Name=CD99 {ECO:0000313|Ensembl:ENSAPLP00000010979} PE=3;tr|A0A8B9R0T2|A0A8B9R0T2_ANAPL//CD99 molecule (Xg blood group) {ECO:0000313|Ensembl:ENSAPLP00020000634} OS=Anas platyrhynchos (Mallard) (Anas boschas) PE=4
ENSAPLG00000024891	ENSAPLG00000024891;SE:chr1:150110946-150115627:150115721-150129013:+	ENSAPLG00000024891.t1,ENSAPLT00000048532	ENSAPLT00000019959,ENSAPLT00000048532,ENSAPLG00000024891.t1,ENSAPLT00000017721	1.0	0.9544772433069928	0.9691170113438552	0.9708041465643324	0.9568917686698886	0.9787937684675768	-0.0057015236	0.3736263736	MBNL2	GO:0046872//metal ion binding`molecular_function`Binding to a metal ion. [GOC:ai]	K14943//MBNL`muscleblind	-	-	NP_001156843.1//muscleblind-like protein 2 isoform 2`[Gallus gallus];XP_027299136.1//muscleblind-like protein 2 isoform X5`[Anas platyrhynchos];XP_032057748.1//muscleblind-like protein 2 isoform X1`[Aythya fuligula];XP_040555472.1//muscleblind-like protein 2 isoform X7`[Gallus gallus];XP_027299113.1//muscleblind-like protein 2 isoform X2`[Anas platyrhynchos];XP_009465320.1//PREDICTED: muscleblind…	-	-	tr|A3F957|A3F957_CHICK//Muscleblind-like 2 isoform 2 {ECO:0000313|EMBL:ABN43462.1} OS=Gallus gallus (Chicken) ECO:0000313|Ensembl:ENSGALP00000029558} PE=2;tr|R0KQS1|R0KQS1_ANAPL//Muscleblind like splicing regulator 2 {ECO:0000313|Ensembl:ENSAPLP00020016323} Muscleblind-like protein 2 {ECO:0000313|EMBL:EOA95608.1} Fragment OS=Anas platyrhynchos (Mallard) (Anas boschas) ORFNames=Anapl_15511 {ECO:00…
ENSAPLG00000024891	ENSAPLG00000024891;SE:chr1:150103869-150110075:150110128-150110793:+	ENSAPLT00000042097,ENSAPLT00000048532,ENSAPLT00000017721,ENSAPLT00000035024	ENSAPLT00000017721,ENSAPLT00000019959,ENSAPLT00000035024,ENSAPLG00000024891.t1,ENSAPLT00000042097,ENSAPLT00000048532	0.0	0.08162186267810109	0.062133697993879376	0.04813230524661215	0.021091744308976024	0.020737262383874	-0.0179314162	0.3736263736	MBNL2	GO:0046872//metal ion binding`molecular_function`Binding to a metal ion. [GOC:ai]	K14943//MBNL`muscleblind	-	-	NP_001156843.1//muscleblind-like protein 2 isoform 2`[Gallus gallus];XP_027299136.1//muscleblind-like protein 2 isoform X5`[Anas platyrhynchos];XP_032057748.1//muscleblind-like protein 2 isoform X1`[Aythya fuligula];XP_040555472.1//muscleblind-like protein 2 isoform X7`[Gallus gallus];XP_027299113.1//muscleblind-like protein 2 isoform X2`[Anas platyrhynchos];XP_009465320.1//PREDICTED: muscleblind…	-	-	tr|A3F957|A3F957_CHICK//Muscleblind-like 2 isoform 2 {ECO:0000313|EMBL:ABN43462.1} OS=Gallus gallus (Chicken) ECO:0000313|Ensembl:ENSGALP00000029558} PE=2;tr|R0KQS1|R0KQS1_ANAPL//Muscleblind like splicing regulator 2 {ECO:0000313|Ensembl:ENSAPLP00020016323} Muscleblind-like protein 2 {ECO:0000313|EMBL:EOA95608.1} Fragment OS=Anas platyrhynchos (Mallard) (Anas boschas) ORFNames=Anapl_15511 {ECO:00…
ENSAPLG00000024891	ENSAPLG00000024891;SE:chr1:150110946-150114176:150114211-150115627:+	ENSAPLT00000042097	ENSAPLT00000048532,ENSAPLT00000042097,ENSAPLG00000024891.t1	0.0	0.0432307709855392	0.0	0.0	0.011159514993102445	0.0071846674569988455	-0.0082955295	0.3736263736	MBNL2	GO:0046872//metal ion binding`molecular_function`Binding to a metal ion. [GOC:ai]	K14943//MBNL`muscleblind	-	-	NP_001156843.1//muscleblind-like protein 2 isoform 2`[Gallus gallus];XP_027299136.1//muscleblind-like protein 2 isoform X5`[Anas platyrhynchos];XP_032057748.1//muscleblind-like protein 2 isoform X1`[Aythya fuligula];XP_040555472.1//muscleblind-like protein 2 isoform X7`[Gallus gallus];XP_027299113.1//muscleblind-like protein 2 isoform X2`[Anas platyrhynchos];XP_009465320.1//PREDICTED: muscleblind…	-	-	tr|A3F957|A3F957_CHICK//Muscleblind-like 2 isoform 2 {ECO:0000313|EMBL:ABN43462.1} OS=Gallus gallus (Chicken) ECO:0000313|Ensembl:ENSGALP00000029558} PE=2;tr|R0KQS1|R0KQS1_ANAPL//Muscleblind like splicing regulator 2 {ECO:0000313|Ensembl:ENSAPLP00020016323} Muscleblind-like protein 2 {ECO:0000313|EMBL:EOA95608.1} Fragment OS=Anas platyrhynchos (Mallard) (Anas boschas) ORFNames=Anapl_15511 {ECO:00…
ENSAPLG00000003791	ENSAPLG00000003791;SE:chr1:152641515-152642210:152642284-152644219:+	ENSAPLT00000047209,ENSAPLT00000003997	ENSAPLT00000046702,ENSAPLT00000003997,ENSAPLT00000026825,ENSAPLT00000047209	0.10533371177065314	0.15945202169176154	0.17215827469930414	0.052982883044324684	0.09085099075918147	0.03883840273060215	-0.0847572439	0.09065934070000001	TPP2	GO:0008240//tripeptidyl-peptidase activity`molecular_function`Catalysis of the release of an N-terminal tripeptide from a polypeptide. [GOC:mah];GO:0004177//aminopeptidase activity`molecular_function`Catalysis of the hydrolysis of a single N-terminal amino acid residue from a polypeptide chain. [https://www.ebi.ac.uk/merops/about/glossary.shtml#AMINOPEPTIDASE, PMID:24157837];GO:0004252//serine-ty…	K01280//TPP2`tripeptidyl-peptidase II [EC:3.4.14.10]	-	-	XP_038029355.1//tripeptidyl-peptidase 2 isoform X1`[Anas platyrhynchos];XP_031469613.1//tripeptidyl-peptidase 2 isoform X3`[Phasianus colchicus];XP_038029356.1//tripeptidyl-peptidase 2 isoform X2`[Anas platyrhynchos]	PF00082.25//Peptidase_S8`Subtilase family;PF12580.11//TPPII`Tripeptidyl peptidase II	-	tr|A0A493T7G0|A0A493T7G0_ANAPP//Tripeptidyl-peptidase 2 {ECO:0000256|ARBA:ARBA00020244} EC=3.4.14.10 {ECO:0000256|ARBA:ARBA00012462} OS=Anas platyrhynchos platyrhynchos (Northern mallard) Name=TPP2 {ECO:0000313|Ensembl:ENSAPLP00000021585} PE=4;tr|A0A8B9UNF9|A0A8B9UNF9_9AVES//Tripeptidyl peptidase 2 {ECO:0000313|Ensembl:ENSAZOP00000010615} OS=Anas zonorhyncha (Eastern spot-billed duck) PE=4;tr|A0A…
ENSAPLG00000003791	ENSAPLG00000003791;SE:chr1:152651642-152653484:152653522-152658944:+	ENSAPLT00000047209,ENSAPLT00000003997,ENSAPLT00000046702	ENSAPLT00000046702,ENSAPLT00000003997,ENSAPLT00000026825,ENSAPLT00000047209	0.229282146410154	0.26708427594432343	0.2753157292945273	0.0964524261392237	0.12716000057617705	0.09658809173393396	-0.1504938777	0.04345654349999999	TPP2	GO:0008240//tripeptidyl-peptidase activity`molecular_function`Catalysis of the release of an N-terminal tripeptide from a polypeptide. [GOC:mah];GO:0004177//aminopeptidase activity`molecular_function`Catalysis of the hydrolysis of a single N-terminal amino acid residue from a polypeptide chain. [https://www.ebi.ac.uk/merops/about/glossary.shtml#AMINOPEPTIDASE, PMID:24157837];GO:0004252//serine-ty…	K01280//TPP2`tripeptidyl-peptidase II [EC:3.4.14.10]	-	-	XP_038029355.1//tripeptidyl-peptidase 2 isoform X1`[Anas platyrhynchos];XP_031469613.1//tripeptidyl-peptidase 2 isoform X3`[Phasianus colchicus];XP_038029356.1//tripeptidyl-peptidase 2 isoform X2`[Anas platyrhynchos]	PF00082.25//Peptidase_S8`Subtilase family;PF12580.11//TPPII`Tripeptidyl peptidase II	-	tr|A0A493T7G0|A0A493T7G0_ANAPP//Tripeptidyl-peptidase 2 {ECO:0000256|ARBA:ARBA00020244} EC=3.4.14.10 {ECO:0000256|ARBA:ARBA00012462} OS=Anas platyrhynchos platyrhynchos (Northern mallard) Name=TPP2 {ECO:0000313|Ensembl:ENSAPLP00000021585} PE=4;tr|A0A8B9UNF9|A0A8B9UNF9_9AVES//Tripeptidyl peptidase 2 {ECO:0000313|Ensembl:ENSAZOP00000010615} OS=Anas zonorhyncha (Eastern spot-billed duck) PE=4;tr|A0A…
ENSAPLG00000003791	ENSAPLG00000003791;SE:chr1:152661866-152668083:152668173-152670029:+	ENSAPLT00000047209	ENSAPLT00000046702,ENSAPLT00000003997,ENSAPLT00000026825,ENSAPLT00000047209	0.046461081170758665	0.08980781033393029	0.12201392129371688	0.017079578596137866	0.041051477628788836	0.019636483843594576	-0.0601717576	0.1098901099	TPP2	GO:0008240//tripeptidyl-peptidase activity`molecular_function`Catalysis of the release of an N-terminal tripeptide from a polypeptide. [GOC:mah];GO:0004177//aminopeptidase activity`molecular_function`Catalysis of the hydrolysis of a single N-terminal amino acid residue from a polypeptide chain. [https://www.ebi.ac.uk/merops/about/glossary.shtml#AMINOPEPTIDASE, PMID:24157837];GO:0004252//serine-ty…	K01280//TPP2`tripeptidyl-peptidase II [EC:3.4.14.10]	-	-	XP_038029355.1//tripeptidyl-peptidase 2 isoform X1`[Anas platyrhynchos];XP_031469613.1//tripeptidyl-peptidase 2 isoform X3`[Phasianus colchicus];XP_038029356.1//tripeptidyl-peptidase 2 isoform X2`[Anas platyrhynchos]	PF00082.25//Peptidase_S8`Subtilase family;PF12580.11//TPPII`Tripeptidyl peptidase II	-	tr|A0A493T7G0|A0A493T7G0_ANAPP//Tripeptidyl-peptidase 2 {ECO:0000256|ARBA:ARBA00020244} EC=3.4.14.10 {ECO:0000256|ARBA:ARBA00012462} OS=Anas platyrhynchos platyrhynchos (Northern mallard) Name=TPP2 {ECO:0000313|Ensembl:ENSAPLP00000021585} PE=4;tr|A0A8B9UNF9|A0A8B9UNF9_9AVES//Tripeptidyl peptidase 2 {ECO:0000313|Ensembl:ENSAZOP00000010615} OS=Anas zonorhyncha (Eastern spot-billed duck) PE=4;tr|A0A…
ENSAPLG00000004668	ENSAPLG00000004668;SE:chr1:152733450-152735836:152735907-152736773:+	ENSAPLG00000004668.t1	ENSAPLG00000004668.t1,ENSAPLT00000004836	0.9771725744424488	0.9499619260092929	0.9497638306702126	0.9239783986158918	0.9099233562487988	0.9813124117877224	-0.0205613882	0.2522477522	-	-	K10846//ERCC5, XPG, RAD2`DNA excision repair protein ERCC-5	ko03420//Nucleotide excision repair`Genetic Information Processing`Replication and repair	-	XP_027299708.1//basic immunoglobulin-like variable motif-containing protein isoform X2`[Anas platyrhynchos];XP_012950596.1//basic immunoglobulin-like variable motif-containing protein isoform X1`[Anas platyrhynchos]	-	-	tr|U3IAF3|U3IAF3_ANAPP//Basic immunoglobulin-like variable motif-containing protein {ECO:0000256|ARBA:ARBA00023813} OS=Anas platyrhynchos platyrhynchos (Northern mallard) PE=3;tr|A0A6J3EPL3|A0A6J3EPL3_AYTFU//Basic immunoglobulin-like variable motif-containing protein {ECO:0000256|ARBA:ARBA00023813} OS=Aythya fuligula (Tufted duck) (Anas fuligula) ECO:0000313|RefSeq:XP_032063836.1, ECO:0000313|Ref…
ENSAPLG00000013513	ENSAPLG00000013513;SE:chr1:160553116-160553591:160553662-160564485:+	ENSAPLT00000044040,ENSAPLT00000047822	ENSAPLT00000047822,ENSAPLT00000044040,ENSAPLT00000034232	0.043547650539835184	0.021333560103579542	0.02415853911075868	0.0134166907123597	0.00915592886264471	0.010078885365112238	-0.0187960816	0.3196803197	FHL2	GO:0046872//metal ion binding`molecular_function`Binding to a metal ion. [GOC:ai];GO:0060347//heart trabecula formation`biological_process`The process of creating a trabecula in the heart. A trabecula is a tissue element in the form of a small beam, strut or rod. [GOC:dph];GO:0055015//ventricular cardiac muscle cell development`biological_process`The process whose specific outcome is the progress…	K14380//FHL2`four and a half LIM domains protein 2	ko04380//Osteoclast differentiation`Organismal Systems`Development and regeneration	-	XP_005031107.1//four and a half LIM domains protein 2`[Anas platyrhynchos];XP_037993417.1//four and a half LIM domains protein 2 isoform X1`[Motacilla alba alba]	PF00412.25//LIM`LIM domain	Homeobox//http://bioinfo.life.hust.edu.cn/AnimalTFDB#!/tf_detail?species=Oreochromis_niloticus&family=Homeobox	tr|A0A493U3Y0|A0A493U3Y0_ANAPP//Four and a half LIM domains 2 {ECO:0000313|Ensembl:ENSAPLP00000032759} OS=Anas platyrhynchos platyrhynchos (Northern mallard) Name=FHL2 {ECO:0000313|Ensembl:ENSAPLP00000032759} PE=4;tr|A0A493T1B7|A0A493T1B7_ANAPP//Four and a half LIM domains 2 {ECO:0000313|Ensembl:ENSAPLP00000019662} OS=Anas platyrhynchos platyrhynchos (Northern mallard) Name=FHL2 {ECO:0000313|Ense…
ENSAPLG00000013513	ENSAPLG00000013513;SE:chr1:160539836-160553027:160553116-160564485:+	ENSAPLT00000034232	ENSAPLT00000017820,ENSAPLT00000034232	1.0	1.0	0.9696458510099386	1.0	1.0	1.0	0.0101180497	0.3196803197	FHL2	GO:0046872//metal ion binding`molecular_function`Binding to a metal ion. [GOC:ai];GO:0060347//heart trabecula formation`biological_process`The process of creating a trabecula in the heart. A trabecula is a tissue element in the form of a small beam, strut or rod. [GOC:dph];GO:0055015//ventricular cardiac muscle cell development`biological_process`The process whose specific outcome is the progress…	K14380//FHL2`four and a half LIM domains protein 2	ko04380//Osteoclast differentiation`Organismal Systems`Development and regeneration	-	XP_005031107.1//four and a half LIM domains protein 2`[Anas platyrhynchos];XP_037993417.1//four and a half LIM domains protein 2 isoform X1`[Motacilla alba alba]	PF00412.25//LIM`LIM domain	Homeobox//http://bioinfo.life.hust.edu.cn/AnimalTFDB#!/tf_detail?species=Oreochromis_niloticus&family=Homeobox	tr|A0A493U3Y0|A0A493U3Y0_ANAPP//Four and a half LIM domains 2 {ECO:0000313|Ensembl:ENSAPLP00000032759} OS=Anas platyrhynchos platyrhynchos (Northern mallard) Name=FHL2 {ECO:0000313|Ensembl:ENSAPLP00000032759} PE=4;tr|A0A493T1B7|A0A493T1B7_ANAPP//Four and a half LIM domains 2 {ECO:0000313|Ensembl:ENSAPLP00000019662} OS=Anas platyrhynchos platyrhynchos (Northern mallard) Name=FHL2 {ECO:0000313|Ense…
ENSAPLG00000021359	ENSAPLG00000021359;SE:chr1:173137567-173138907:173138979-173162279:+	ENSAPLT00000036651	ENSAPLT00000036651,ENSAPLG00000021359.t1	0.15654669921754175	0.11290105084178605	0.12867816779262642	0.04679558207079027	0.12219211882459473	0.11452042389312987	-0.038205931	0.1208791209	-	-	-	-	-	-	-	-	-
ENSAPLG00000005204	ENSAPLG00000005204;SE:chr1:182624290-182628829:182628885-182642227:+	ENSAPLT00000005382	ENSAPLT00000023395,ENSAPLT00000005382	1.0	0.9542513119432748	0.8733910817516615	0.9277605077970345	0.9154152246876344	0.9166775899913218	-0.0225963571	0.2527472527	ENOX1	GO:0009897//external side of plasma membrane`cellular_component`The leaflet of the plasma membrane that faces away from the cytoplasm and any proteins embedded or anchored in it or attached to its surface. [GOC:dos, GOC:tb];GO:0007624//ultradian rhythm`biological_process`The specific actions or reactions of an organism that recur with a regularity more frequent than every 24 hours. [GOC:jl, PMID:…	K24982//ENOX`ecto-NOX disulfide-thiol exchanger	-	-	XP_027328021.1//ecto-NOX disulfide-thiol exchanger 1 isoform X3`[Anas platyrhynchos];XP_009504188.1//PREDICTED: ecto-NOX disulfide-thiol exchanger 1`[Phalacrocorax carbo]	PF00076.25//RRM_1`RNA recognition motif. (a.k.a. RRM, RBD, or RNP domain)	-	tr|A0A663FDJ9|A0A663FDJ9_AQUCH//Ecto-NOX disulfide-thiol exchanger 1 {ECO:0000313|Ensembl:ENSACCP00020022625} OS=Aquila chrysaetos chrysaetos Name=ENOX1 {ECO:0000313|Ensembl:ENSACCP00020022625} PE=4;tr|A0A6J3E5V5|A0A6J3E5V5_AYTFU//ecto-NOX disulfide-thiol exchanger 1 isoform X1 {ECO:0000313|RefSeq:XP_032059041.1, ECO:0000313|RefSeq:XP_032059050.1} OS=Aythya fuligula (Tufted duck) (Anas fuligula) …
ENSAPLG00000007765	ENSAPLG00000007765;SE:chr1:183672462-183674049:183674065-183675060:+	ENSAPLT00000008067	ENSAPLG00000007765.t1,ENSAPLT00000008067	0.046997804168680116	0.030207161489191624	0.036418163224829055	0.02184801498149599	0.02506980160395899	0.023863925289879417	-0.0142804623	0.2462537463	SUGT1	GO:0050896//response to stimulus`biological_process`Any process that results in a change in state or activity of a cell or an organism (in terms of movement, secretion, enzyme production, gene expression, etc.) as a result of a stimulus. The process begins with detection of the stimulus and ends with a change in state or activity or the cell or organism. [GOC:ai, GOC:bf];GO:0051087//chaperone bin…	K12795//SUGT1, SGT1`suppressor of G2 allele of SKP1	ko04621//NOD-like receptor signaling pathway`Organismal Systems`Immune system	-	XP_027328279.1//protein SGT1 homolog isoform X2`[Anas platyrhynchos];XP_009489283.1//PREDICTED: suppressor of G2 allele of SKP1 homolog`[Pelecanus crispus]	PF00515.31//TPR_1`Tetratricopeptide repeat;PF04969.19//CS`CS domain;PF05002.18//SGS`SGS domain	ETS//http://bioinfo.life.hust.edu.cn/AnimalTFDB#!/tf_detail?species=Oryctolagus_cuniculus&family=ETS	tr|A0A8C3CWE1|A0A8C3CWE1_CAIMO//SGT1 homolog, MIS12 kinetochore complex assembly cochaperone {ECO:0000313|Ensembl:ENSCMMP00000025339} OS=Cairina moschata domestica (Muscovy Duck (domestic type)) PE=4;tr|A0A7L0U596|A0A7L0U596_CHOAC//SGT1 protein {ECO:0000313|EMBL:NXL62145.1} Fragment OS=Chordeiles acutipennis (Lesser nighthawk) (Caprimulgus acutipennis) ORFNames=CHOACU_R07234 {ECO:0000313|EMBL:NXL…
ENSAPLG00000008303	ENSAPLG00000008303;SE:chr1:192910500-192911333:192911386-192912572:+	ENSAPLT00000018346,ENSAPLT00000034204,ENSAPLT00000042617	ENSAPLT00000043397,ENSAPLT00000034204,ENSAPLT00000018346,ENSAPLT00000042617,ENSAPLT00000008681,ENSAPLT00000021380	0.6690024017058294	0.6473682867475973	0.7899530681481994	0.5768994415262105	0.6402560486262826	0.5659959140375429	-0.1077241175	0.03996004	RCBTB1	GO:0005737//cytoplasm`cellular_component`The contents of a cell excluding the plasma membrane and nucleus, but including other subcellular structures. [ISBN:0198547684]	K11494//RCBTB`RCC1 and BTB domain-containing protein	-	-	XP_040398367.1//RCC1 and BTB domain-containing protein 1 isoform X3`[Cygnus olor];XP_021125021.2//RCC1 and BTB domain-containing protein 1 isoform X2`[Anas platyrhynchos]	PF00415.21//RCC1`Regulator of chromosome condensation (RCC1) repeat;PF13540.9//RCC1_2`Regulator of chromosome condensation (RCC1) repeat;PF00651.34//BTB`BTB/POZ domain	-	tr|A0A493U3Y4|A0A493U3Y4_ANAPP//RCC1 and BTB domain containing protein 1 {ECO:0000313|Ensembl:ENSAPLP00000032838} OS=Anas platyrhynchos platyrhynchos (Northern mallard) Name=RCBTB1 {ECO:0000313|Ensembl:ENSAPLP00000032838} PE=4;tr|A0A493TFT5|A0A493TFT5_ANAPP//RCC1 and BTB domain containing protein 1 {ECO:0000313|Ensembl:ENSAPLP00000024548} OS=Anas platyrhynchos platyrhynchos (Northern mallard) Nam…
ENSAPLG00000000904	ENSAPLG00000000904;SE:chr1:194116087-194116932:194116958-194117302:+	ENSAPLT00000001266	ENSAPLT00000001266,ENSAPLT00000032004	0.03655948087732196	0.03298973770038558	0.05693450858757103	0.03862983427394712	0.026973848183167882	0.024285237317026018	-0.012198269099999999	0.3031968032	LCP1	-	K17276//LCP1, PLS2`plastin-2	-	-	XP_032045933.1//plastin-2 isoform X1`[Aythya fuligula];XP_005024862.1//plastin-2`[Anas platyrhynchos]	PF13499.9//EF-hand_7`EF-hand domain pair;PF00307.34//CH`Calponin homology (CH) domain;PF11971.11//CAMSAP_CH`CAMSAP CH domain	-	tr|A0A8C0A156|A0A8C0A156_9AVES//Lymphocyte cytosolic protein 1 {ECO:0000313|Ensembl:ENSAZOP00000031147} OS=Anas zonorhyncha (Eastern spot-billed duck) PE=4;tr|A0A8B9QR45|A0A8B9QR45_ANAPL//Lymphocyte cytosolic protein 1 {ECO:0000313|Ensembl:ENSAPLP00020001144} OS=Anas platyrhynchos (Mallard) (Anas boschas) Name=LCP1 {ECO:0000313|Ensembl:ENSAPLP00020001144} PE=4
ENSAPLG00000030761	ENSAPLG00000030761;SE:chr1:194972757-195003623:195003790-195043942:+	ENSAPLT00000043989	ENSAPLT00000043989,ENSAPLT00000036059	0.09866509542822026	0.03071775252113221	0.1193474196048796	0.05436839497873965	0.032979538614405994	0.2193748445887636	0.0193308369	0.29920079920000003	-	-	-	-	-	-	-	-	-
ENSAPLG00000004031	ENSAPLG00000004031;SE:chr1:195380620-195381446:195381495-195385621:+	ENSAPLT00000021366	ENSAPLT00000004139,ENSAPLT00000021366	0.8815067445890389	0.9330158023730654	0.8625105749560722	0.9352139618910329	0.9128718935494518	0.8739293245612649	0.0149940194	0.2602397602	MRPS31	GO:0003735//structural constituent of ribosome`molecular_function`The action of a molecule that contributes to the structural integrity of the ribosome. [GOC:mah];GO:0005730//nucleolus`cellular_component`A small, dense body one or more of which are present in the nucleus of eukaryotic cells. It is rich in RNA and protein, is not bounded by a limiting membrane, and is not seen during mitosis. Its …	K17410//MRPS31`small subunit ribosomal protein S31	-	-	XP_027326721.1//28S ribosomal protein S31, mitochondrial`[Anas platyrhynchos]	PF15433.9//MRP-S31`Mitochondrial 28S ribosomal protein S31	-	tr|A0A493T6K2|A0A493T6K2_ANAPP//28S ribosomal protein S31, mitochondrial {ECO:0000256|ARBA:ARBA00020081} OS=Anas platyrhynchos platyrhynchos (Northern mallard) Name=MRPS31 {ECO:0000313|Ensembl:ENSAPLP00000021280} PE=3;tr|A0A8B9QU97|A0A8B9QU97_ANAPL//Mitochondrial ribosomal protein S31 {ECO:0000313|Ensembl:ENSAPLP00020002108} OS=Anas platyrhynchos (Mallard) (Anas boschas) Name=MRPS31 {ECO:0000313|…
ENSAPLG00000006631	ENSAPLG00000006631;SE:chr1:201460635-201461392:201461444-201461810:+	ENSAPLT00000028571,ENSAPLT00000032428	ENSAPLT00000006929,ENSAPLT00000032428,ENSAPLT00000028571,ENSAPLG00000006631.t1,ENSAPLT00000044700	0.015584044665355332	0.013849772065256602	0.018015073744524376	0.018284830832960442	0.024108803948267414	0.022108696622567026	0.0056844803	0.3691308691	PPME1	GO:0051723//protein methylesterase activity`molecular_function`Catalysis of the reaction: protein amino acid methyl ester + H2O = protein amino acid + methanol. [GOC:ai];GO:0006482//protein demethylation`biological_process`The removal of a methyl group, from a protein amino acid. A methyl group is derived from methane by the removal of a hydrogen atom. [GOC:mah]	K13617//PPME1`protein phosphatase methylesterase 1 [EC:3.1.1.89]	-	-	XP_040388076.1//protein phosphatase methylesterase 1 isoform X4`[Cygnus olor];XP_035426296.1//protein phosphatase methylesterase 1 isoform X3`[Cygnus atratus];XP_032044286.1//protein phosphatase methylesterase 1`[Aythya fuligula]	PF00561.23//Abhydrolase_1`alpha/beta hydrolase fold;PF12146.11//Hydrolase_4`Serine aminopeptidase, S33;PF12697.10//Abhydrolase_6`Alpha/beta hydrolase family	-	tr|A0A8B9QXG5|A0A8B9QXG5_ANAPL//Protein phosphatase methylesterase 1 {ECO:0000313|Ensembl:ENSAPLP00020003930} OS=Anas platyrhynchos (Mallard) (Anas boschas) PE=4;tr|A0A493TM78|A0A493TM78_ANAPP//Protein phosphatase methylesterase 1 {ECO:0000256|PIRNR:PIRNR022950} Short=PME-1 {ECO:0000256|PIRNR:PIRNR022950} EC=3.1.1.- {ECO:0000256|PIRNR:PIRNR022950} OS=Anas platyrhynchos platyrhynchos (Northern mal…
ENSAPLG00000010997	ENSAPLG00000010997;SE:chr1:202170267-202170949:202171078-202171886:+	ENSAPLT00000019886	ENSAPLT00000019886,ENSAPLT00000026347	0.9998240878937258	1.0	0.9998161355376683	0.9998555650835164	0.9997052991804859	1.0	-2.64531e-05	0.461038961	RPS11	GO:0003735//structural constituent of ribosome`molecular_function`The action of a molecule that contributes to the structural integrity of the ribosome. [GOC:mah];GO:0005840//ribosome`cellular_component`An intracellular organelle, about 200 A in diameter, consisting of RNA and protein. It is the site of protein biosynthesis resulting from translation of messenger RNA (mRNA). It consists of two su…	K02949//RP-S11e, RPS11`small subunit ribosomal protein S11e	ko03010//Ribosome`Genetic Information Processing`Translation;ko05171//Coronavirus disease - COVID-19`Human Diseases`Infectious disease: viral	-	XP_005230846.1//40S ribosomal protein S11`[Falco peregrinus];KYO44536.1//40S ribosomal protein S11 isoform B`[Alligator mississippiensis]	PF16205.8//Ribosomal_S17_N`Ribosomal_S17 N-terminal;PF00366.23//Ribosomal_S17`Ribosomal protein S17	-	tr|A0A493ST10|A0A493ST10_ANAPP//40S ribosomal protein S11 {ECO:0000256|ARBA:ARBA00022207} OS=Anas platyrhynchos platyrhynchos (Northern mallard) Name=RPS11 {ECO:0000313|Ensembl:ENSAPLP00000016721} PE=3;tr|U3IU03|U3IU03_ANAPP//Ribosomal protein S11 {ECO:0000313|Ensembl:ENSAPLP00000010726} OS=Anas platyrhynchos platyrhynchos (Northern mallard) Name=RPS11 {ECO:0000313|Ensembl:ENSAPLP00000010726} PE=…
[truncated: 688 more rows]
