# Supplementary material for: Exploring Gene Expression and Alternative Splicing in Duck Embryonic Myoblasts via Full-Length Transcriptome Sequencing
Source: Vet Sci. 2024 Nov 27;11(12):601. doi: 10.3390/vetsci11120601 (PMC11680404; doi:10.3390/vetsci11120601)
Supplement: Supplementary file 1 [file vetsci-11-00601-s001.zip › Table S9 GM_vs_DM.Trans.Significant.DE_results.add_info.xls]

GeneID	treatment	control	baseMeanTreatment	baseMeanControl	baseMean	log2FoldChange	lfcSE	stat	pvalue	padj	DM1	DM2	DM3	GM1	GM2	GM3	diffType	gene_name	go	kegg	pathway	cog	nr	pfam	tf	uniprot
ENSAPLG00000009602	DM	GM	95.2101936395815	2784.9409112358003	1440.07555243769	-4.8693996272558495	0.157492654693299	-30.9182649612359	6.787845532801486e-210	1.0267295152915495e-205	6.6630199999999995	6.81485	9.36271	293.317	286.209	311.107	Down	-	-	K17845//KLF2`krueppel-like factor 2	ko04068//FoxO signaling pathway`Environmental Information Processing`Signal transduction;ko04371//Apelin signaling pathway`Environmental Information Processing`Signal transduction;ko05418//Fluid shear stress and atherosclerosis`Human Diseases`Cardiovascular disease	-	XP_027327815.1//Krueppel-like factor 2`[Anas platyrhynchos]	PF13465.9//zf-H2C2_2`Zinc-finger double domain	zf-C2H2//http://bioinfo.life.hust.edu.cn/AnimalTFDB#!/tf_detail?species=Taeniopygia_guttata&family=zf-C2H2	tr|A0A8B9UP16|A0A8B9UP16_9AVES//Uncharacterized protein {ECO:0000313|Ensembl:ENSAZOP00000012377} OS=Anas zonorhyncha (Eastern spot-billed duck) PE=4
ENSAPLG00000003875	DM	GM	2535.34164814285	93.2391441194072	1314.2903961311301	4.76372327008772	0.16515029393933098	28.8447762123736	5.892003440159827e-183	4.456122201792878e-179	38.6489	42.27	34.9463	2.07622	1.9320700000000002	1.63782	Up	STK17A	GO:0016607//nuclear speck`cellular_component`A discrete extra-nucleolar subnuclear domain, 20-50 in number, in which splicing factors are seen to be localized by immunofluorescence microscopy. [http://www.cellnucleus.com/];GO:2000271//positive regulation of fibroblast apoptotic process`biological_process`Any process that activates or increases the frequency, rate or extent of fibroblast apoptotic…	K08804//STK17`serine/threonine kinase 17 [EC:2.7.11.1]	-	-	XP_012950665.4//serine/threonine-protein kinase 17A isoform X1`[Anas platyrhynchos];EOB04782.1//Serine/threonine-protein kinase 17A, partial`[Anas platyrhynchos]	PF07714.20//PK_Tyr_Ser-Thr`Protein tyrosine and serine/threonine kinase;PF00069.28//Pkinase`Protein kinase domain;PF03109.19//ABC1`ABC1 atypical kinase-like domain	bHLH//http://bioinfo.life.hust.edu.cn/AnimalTFDB#!/tf_detail?species=Mustela_putorius_furo&family=bHLH	tr|U3I813|U3I813_ANAPP//Serine/threonine kinase 17a {ECO:0000313|Ensembl:ENSAPLP00000003384} OS=Anas platyrhynchos platyrhynchos (Northern mallard) Name=STK17A {ECO:0000313|Ensembl:ENSAPLP00000003384} PE=3;tr|R0K4W9|R0K4W9_ANAPL//Serine/threonine-protein kinase 17A {ECO:0000313|EMBL:EOB04782.1} Fragment OS=Anas platyrhynchos (Mallard) (Anas boschas) ORFNames=Anapl_03247 {ECO:0000313|EMBL:EOB04782…
ENSAPLG00000012810	DM	GM	25.400696175640302	2290.81216056502	1158.1064283703301	-6.493741207442759	0.23781992335257002	-27.3052867728653	3.6707790466314086e-164	1.8508067953115596e-160	0.792551	0.776835	0.9661350000000001	74.0015	116.75399999999999	114.867	Down	EGFL6	GO:0005178//integrin binding`molecular_function`Binding to an integrin. [GOC:ceb];GO:0005604//basement membrane`cellular_component`A collagen-containing extracellular matrix consisting of a thin layer of dense material found in various animal tissues interposed between the cells and the adjacent connective tissue. It consists of the basal lamina plus an associated layer of reticulin fibers. [ISBN…	K25527//EGFL6, MAEG`epidermal growth factor-like protein 6	-	-	XP_027303552.1//epidermal growth factor-like protein 6`[Anas platyrhynchos]	PF14670.9//FXa_inhibition`Coagulation Factor Xa inhibitory site;PF12662.10//cEGF`Complement Clr-like EGF-like;PF07645.18//EGF_CA`Calcium-binding EGF domain;PF12947.10//EGF_3`EGF domain;PF00629.26//MAM`MAM domain, meprin/A5/mu	-	tr|U3IZD1|U3IZD1_ANAPP//EGF like domain multiple 6 {ECO:0000313|Ensembl:ENSAPLP00000012607} OS=Anas platyrhynchos platyrhynchos (Northern mallard) Name=EGFL6 {ECO:0000313|Ensembl:ENSAPLP00000012607} PE=3
ENSAPLG00000001914	DM	GM	3883.7904353092895	101.640719525208	1992.71557741725	5.25386530999546	0.198917511834704	26.4122814604745	9.902126366176798e-154	3.744489085369759e-150	4504.8	5949.87	4883.36	229.112	114.18700000000001	192.458	Up	G0S2	GO:2001238//positive regulation of extrinsic apoptotic signaling pathway`biological_process`Any process that activates or increases the frequency, rate or extent of extrinsic apoptotic signaling pathway. [GOC:mtg_apoptosis];GO:0097191//extrinsic apoptotic signaling pathway`biological_process`A series of molecular signals in which a signal is conveyed from the cell surface to trigger the apoptotic…	-	-	-	XP_027300592.2//G0/G1 switch protein 2`[Anas platyrhynchos]	PF15103.9//G0-G1_switch_2`G0/G1 switch protein 2	-	tr|U3I269|U3I269_ANAPP//G0/G1 switch 2 {ECO:0000313|Ensembl:ENSAPLP00000001339} OS=Anas platyrhynchos platyrhynchos (Northern mallard) Name=G0S2 {ECO:0000313|Ensembl:ENSAPLP00000001339} PE=4
ENSAPLG00000009922	DM	GM	980.414653819472	53.69731803799029	517.055985928731	4.18870421409778	0.176037564739798	23.794377184716897	3.8188321376393386e-125	1.1552730982786497e-121	33.5604	35.2143	34.2583	3.3290900000000003	3.05324	2.4769799999999997	Up	PDLIM3	GO:0030018//Z disc`cellular_component`Platelike region of a muscle sarcomere to which the plus ends of actin filaments are attached. [GOC:mtg_muscle, ISBN:0815316194];GO:0005829//cytosol`cellular_component`The part of the cytoplasm that does not contain organelles but which does contain other particulate matter, such as protein complexes. [GOC:hjd, GOC:jl];GO:0046872//metal ion binding`molecular_…	K23353//PDLIM1_2_3_4`PDZ and LIM domain protein 1/2/3/4	-	-	XP_005009041.1//PDZ and LIM domain protein 3 isoform X2`[Anas platyrhynchos];XP_035180145.1//PDZ and LIM domain protein 3 isoform X1`[Oxyura jamaicensis];XP_005009039.1//PDZ and LIM domain protein 3 isoform X1`[Anas platyrhynchos]	PF00595.27//PDZ`PDZ domain;PF17820.4//PDZ_6`PDZ domain;PF15936.8//DUF4749`Domain of unknown function (DUF4749);PF00412.25//LIM`LIM domain	-	tr|A0A493TPI9|A0A493TPI9_ANAPP//PDZ and LIM domain 3 {ECO:0000313|Ensembl:ENSAPLP00000027786} OS=Anas platyrhynchos platyrhynchos (Northern mallard) Name=PDLIM3 {ECO:0000313|Ensembl:ENSAPLP00000027786} PE=4;tr|A0A8B9SRF7|A0A8B9SRF7_ANAPL//PDZ and LIM domain 3 {ECO:0000313|Ensembl:ENSAPLP00020010005} OS=Anas platyrhynchos (Mallard) (Anas boschas) Name=PDLIM3 {ECO:0000313|Ensembl:ENSAPLP00020010005…
ENSAPLG00000005918	DM	GM	13658.404903338998	1612.3010329156198	7635.35296812729	3.0826380678533	0.130011220020306	23.7105541150358	2.806338957521509e-124	7.074780511911718e-121	478.225	580.494	491.348	76.0572	83.8044	85.0372	Up	LDHA	GO:0005737//cytoplasm`cellular_component`The contents of a cell excluding the plasma membrane and nucleus, but including other subcellular structures. [ISBN:0198547684];GO:0005975//carbohydrate metabolic process`biological_process`The chemical reactions and pathways involving carbohydrates, any of a group of organic compounds based of the general formula Cx(H2O)y. Includes the formation of carboh…	K00016//LDH, ldh`L-lactate dehydrogenase [EC:1.1.1.27]	ko00010//Glycolysis / Gluconeogenesis`Metabolism`Carbohydrate metabolism;ko00270//Cysteine and methionine metabolism`Metabolism`Amino acid metabolism;ko00620//Pyruvate metabolism`Metabolism`Carbohydrate metabolism;ko00640//Propanoate metabolism`Metabolism`Carbohydrate metabolism;ko01100//Metabolic pathways`Metabolism`Global and overview maps;ko04066//HIF-1 signaling pathway`Environmental Informat…	-	XP_038036697.1//L-lactate dehydrogenase A chain`[Anas platyrhynchos]	PF00056.26//Ldh_1_N`lactate/malate dehydrogenase, NAD binding domain;PF02866.21//Ldh_1_C`lactate/malate dehydrogenase, alpha/beta C-terminal domain	-	tr|U3IE74|U3IE74_ANAPP//L-lactate dehydrogenase {ECO:0000256|ARBA:ARBA00012967, ECO:0000256|RuleBase:RU000496} EC=1.1.1.27 {ECO:0000256|ARBA:ARBA00012967, ECO:0000256|RuleBase:RU000496} OS=Anas platyrhynchos platyrhynchos (Northern mallard) Name=LDHA {ECO:0000313|Ensembl:ENSAPLP00000005546} PE=3
ENSAPLG00000009291	DM	GM	23576.031115511803	2662.4678135195604	13119.2494645157	3.1464508200008194	0.14300619216930802	22.0021998507286	2.7434517176752694e-107	5.928207240222308e-104	1514.36	1781.77	1348.42	240.088	211.243	250.487	Up	ACTC1	GO:0005737//cytoplasm`cellular_component`The contents of a cell excluding the plasma membrane and nucleus, but including other subcellular structures. [ISBN:0198547684];GO:0007015//actin filament organization`biological_process`A process that is carried out at the cellular level which results in the assembly, arrangement of constituent parts, or disassembly of cytoskeletal structures comprising a…	K10354//ACTA1`actin, alpha skeletal muscle	ko04814//Motor proteins`Cellular Processes`Cell motility	KOG0676//Actin and related proteins`Cytoskeleton`[Z]	NP_001029757.1//actin, alpha cardiac muscle 1`[Bos taurus]	PF00022.22//Actin`Actin	-	sp|Q3ZC07|ACTC_BOVIN//Actin, alpha cardiac muscle 1 Alpha-cardiac actin Actin, alpha cardiac muscle 1, intermediate form Precursor OS=Bos taurus (Bovine) Name=ACTC1 Synonyms=ACTC PE=2
ENSAPLG00000028840	DM	GM	1406.05354033617	121.14935013553301	763.601445235851	3.5366330690390897	0.16253485879950502	21.7592281136547	5.649123254687708e-105	1.06810797938008e-101	41.5916	50.1485	44.7952	5.250780000000001	4.6193599999999995	5.93053	Up	TMEM182	GO:1901740//negative regulation of myoblast fusion`biological_process`Any process that stops, prevents or reduces the frequency, rate or extent of myoblast fusion. [GOC:BHF, GOC:rl, GOC:TermGenie, PMID:21364645];GO:0016021//integral component of membrane`cellular_component`The component of a membrane consisting of the gene products and protein complexes having at least some part of their peptide …	-	-	-	XP_005013486.1//transmembrane protein 182 isoform X1`[Anas platyrhynchos];EOB05311.1//hypothetical protein Anapl_05439, partial`[Anas platyrhynchos]	PF13903.9//Claudin_2`PMP-22/EMP/MP20/Claudin tight junction	-	tr|A0A493TT26|A0A493TT26_ANAPP//Transmembrane protein 182 {ECO:0000256|ARBA:ARBA00014600} OS=Anas platyrhynchos platyrhynchos (Northern mallard) Name=TMEM182 {ECO:0000313|Ensembl:ENSAPLP00000028720} PE=3;tr|R0K578|R0K578_ANAPL//Uncharacterized protein {ECO:0000313|EMBL:EOB05311.1} Fragment OS=Anas platyrhynchos (Mallard) (Anas boschas) ORFNames=Anapl_05439 {ECO:0000313|EMBL:EOB05311.1} PE=4
ENSAPLG00000002403	DM	GM	876.465720339265	22.239774628691396	449.35274748397796	5.30077647799942	0.245924851297318	21.5544563716779	4.808835456499678e-103	8.082049457223788e-100	80.5657	68.5987	54.1653	2.11443	2.89308	1.90825	Up	MYBPH	-	K24494//MYBPH`myosin-binding protein H	-	-	XP_032058899.1//myosin-binding protein H`[Aythya fuligula];XP_030329196.1//myosin-binding protein H`[Strigops habroptila]	PF00041.24//fn3`Fibronectin type III domain;PF13927.9//Ig_3`Immunoglobulin domain;PF07679.19//I-set`Immunoglobulin I-set domain	-	tr|U3I3Q8|U3I3Q8_ANAPP//Myosin binding protein H {ECO:0000313|Ensembl:ENSAPLP00000001879} OS=Anas platyrhynchos platyrhynchos (Northern mallard) Name=MYBPH {ECO:0000313|Ensembl:ENSAPLP00000001879} PE=4;tr|A0A8B9ZUY6|A0A8B9ZUY6_9AVES//Myosin binding protein H {ECO:0000313|Ensembl:ENSAZOP00000017992} OS=Anas zonorhyncha (Eastern spot-billed duck) PE=4
ENSAPLG00000009495	DM	GM	1141.5331991212402	94.23108066814041	617.882139894692	3.59934664909661	0.173125063671984	20.7904423123633	5.282176034183329e-96	7.989819469305708e-93	258.254	264.211	211.847	24.0028	31.7171	25.3444	Up	NCALD	GO:0003073//regulation of systemic arterial blood pressure`biological_process`The process that modulates the force with which blood travels through the systemic arterial circulatory system. The process is controlled by a balance of processes that increase pressure and decrease pressure. [GOC:mtg_cardio];GO:0015631//tubulin binding`molecular_function`Binding to monomeric or multimeric forms of tub…	K23847//HPCAL1`hippocalcin-like protein 1	-	KOG0044//Ca2+ sensor (EF-Hand superfamily)`Signal transduction mechanisms`[T]	NP_001041719.1//neurocalcin-delta`[Taeniopygia guttata]	PF13833.9//EF-hand_8`EF-hand domain pair;PF13405.9//EF-hand_6`EF-hand domain;PF13202.9//EF-hand_5`EF hand;PF00036.35//EF-hand_1`EF hand;PF13499.9//EF-hand_7`EF-hand domain pair	-	sp|P62758|NCALD_CHICK//Neurocalcin-delta OS=Gallus gallus (Chicken) Name=NCALD PE=2
ENSAPLG00000027527	DM	GM	799.3564831102701	31.306277917968195	415.331380514119	4.667190202934809	0.22602101392039	20.649364065673602	9.891325468540218e-95	1.3601471730648997e-91	32.6768	25.5436	31.7872	2.3065900000000004	1.1471	1.23062	Up	PHGDH	GO:0019530//taurine metabolic process`biological_process`The chemical reactions and pathways involving taurine (2-aminoethanesulfonic acid), a sulphur-containing amino acid derivative important in the metabolism of fats. [GOC:jl, ISBN:0198600461];GO:0006566//threonine metabolic process`biological_process`The chemical reactions and pathways involving threonine (2-amino-3-hydroxybutyric acid), a po…	K00058//serA, PHGDH`D-3-phosphoglycerate dehydrogenase / 2-oxoglutarate reductase [EC:1.1.1.95 1.1.1.399]	ko00260//Glycine, serine and threonine metabolism`Metabolism`Amino acid metabolism;ko00270//Cysteine and methionine metabolism`Metabolism`Amino acid metabolism;ko01100//Metabolic pathways`Metabolism`Global and overview maps;ko01200//Carbon metabolism`Metabolism`Global and overview maps;ko01230//Biosynthesis of amino acids`Metabolism`Global and overview maps	-	XP_038038590.1//D-3-phosphoglycerate dehydrogenase`[Anas platyrhynchos]	PF00389.33//2-Hacid_dh`D-isomer specific 2-hydroxyacid dehydrogenase, catalytic domain;PF02826.22//2-Hacid_dh_C`D-isomer specific 2-hydroxyacid dehydrogenase, NAD binding domain;PF19304.2//PGDH_inter`D-3-phosphoglycerate dehydrogenase intervening domain	-	tr|A0A493T1V1|A0A493T1V1_ANAPP//D-3-phosphoglycerate dehydrogenase {ECO:0000256|ARBA:ARBA00021582, ECO:0000256|RuleBase:RU363003} EC=1.1.1.95 {ECO:0000256|ARBA:ARBA00013143, ECO:0000256|RuleBase:RU363003} OS=Anas platyrhynchos platyrhynchos (Northern mallard) Name=PHGDH {ECO:0000313|Ensembl:ENSAPLP00000019811} PE=3
ENSAPLG00000019561	DM	GM	5175.7117864702395	533.109418280113	2854.41060237518	3.2793904847433297	0.163209765667898	20.0931020966987	8.479510914742779e-90	1.0688423508033298e-86	523.6	609.659	403.70300000000003	63.7702	71.8146	76.5242	Up	-	-	K10351//MYL2`myosin regulatory light chain 2	ko04260//Cardiac muscle contraction`Organismal Systems`Circulatory system;ko04261//Adrenergic signaling in cardiomyocytes`Organismal Systems`Circulatory system;ko04371//Apelin signaling pathway`Environmental Information Processing`Signal transduction;ko04510//Focal adhesion`Cellular Processes`Cellular community - eukaryotes;ko04520//Adherens junction`Cellular Processes`Cellular community - eukary…	-	XP_013804620.1//PREDICTED: myosin regulatory light chain 2, skeletal muscle isoform-like`[Apteryx mantelli mantelli]	-	-	tr|A0A493TTK8|A0A493TTK8_ANAPP//Uncharacterized protein {ECO:0000313|Ensembl:ENSAPLP00000029124} OS=Anas platyrhynchos platyrhynchos (Northern mallard) PE=4
ENSAPLG00000017876	DM	GM	4251.91327725064	713.452165133571	2482.6827211921	2.57518355470609	0.13238022087346402	19.452932905797102	2.7522917656961894e-84	3.20239732676313e-81	1488.84	1151.31	1426.68	313.512	285.711	310.124	Up	JPT1	GO:0005737//cytoplasm`cellular_component`The contents of a cell excluding the plasma membrane and nucleus, but including other subcellular structures. [ISBN:0198547684];GO:0005634//nucleus`cellular_component`A membrane-bounded organelle of eukaryotic cells in which chromosomes are housed and replicated. In most cells, the nucleus contains all of the cell's chromosomes except the organellar chromo…	-	-	-	XP_032055557.1//jupiter microtubule associated homolog 1`[Aythya fuligula]	-	-	tr|A0A6J3E100|A0A6J3E100_AYTFU//jupiter microtubule associated homolog 1 {ECO:0000313|RefSeq:XP_032055557.1} OS=Aythya fuligula (Tufted duck) (Anas fuligula) Name=JPT1 {ECO:0000313|RefSeq:XP_032055557.1} PE=3
ENSAPLG00000015749	DM	GM	2706.76084026351	311.690175172209	1509.2255077178602	3.1190484304063304	0.16113509553553101	19.356729333483802	1.7888888046473496e-83	1.9327665756496994e-80	1118.68	1415.31	1193.16	151.22299999999998	217.375	206.68900000000002	Up	-	GO:0030246//carbohydrate binding`molecular_function`Binding to a carbohydrate, which includes monosaccharides, oligosaccharides and polysaccharides as well as substances derived from monosaccharides by reduction of the carbonyl group (alditols), by oxidation of one or more hydroxy groups to afford the corresponding aldehydes, ketones, or carboxylic acids, or by replacement of one or more hydroxy …	K06830//LGALS1`galectin-1	-	-	XP_005016019.1//galectin-1 isoform X1`[Anas platyrhynchos]	PF00337.25//Gal-bind_lectin`Galactoside-binding lectin	-	tr|U3J7Z8|U3J7Z8_ANAPP//Galectin {ECO:0000256|RuleBase:RU102079} OS=Anas platyrhynchos platyrhynchos (Northern mallard) Name=LGALS1 {ECO:0000313|Ensembl:ENSAPLP00000015626} PE=4
ENSAPLG00000007026	DM	GM	750.905170989707	70.9153571861528	410.91026408793	3.4047817665510696	0.178851530370116	19.0369171541625	8.434860196610356e-81	8.505713022261879e-78	49.4759	47.0615	48.6537	16.3818	16.882	6.12154	Up	RUNX1	GO:0032743//positive regulation of interleukin-2 production`biological_process`Any process that activates or increases the frequency, rate, or extent of interleukin-2 production. [GOC:mah];GO:0001228//DNA-binding transcription activator activity, RNA polymerase II-specific`molecular_function`A DNA-binding transcription factor activity that activates or increases transcription of specific gene set…	K08367//RUNX1, AML1`runt-related transcription factor 1	ko04530//Tight junction`Cellular Processes`Cellular community - eukaryotes;ko04659//Th17 cell differentiation`Organismal Systems`Immune system;ko05200//Pathways in cancer`Human Diseases`Cancer: overview;ko05202//Transcriptional misregulation in cancer`Human Diseases`Cancer: overview;ko05220//Chronic myeloid leukemia`Human Diseases`Cancer: specific types;ko05221//Acute myeloid leukemia`Human Disea…	-	XP_035171613.1//runt-related transcription factor 1 isoform X1`[Oxyura jamaicensis];XP_027304938.1//runt-related transcription factor 1 isoform X1`[Anas platyrhynchos];XP_032053888.1//runt-related transcription factor 1 isoform X2`[Aythya fuligula];EOB06254.1//hypothetical protein Anapl_07757`[Anas platyrhynchos];XP_035401771.1//runt-related transcription factor 1 isoform X2`[Cygnus atratus]	PF00853.22//Runt`Runt domain;PF08504.14//RunxI`Runx inhibition domain	Runt//http://bioinfo.life.hust.edu.cn/AnimalTFDB#!/tf_detail?species=Pelodiscus_sinensis&family=Runt;Runt//http://bioinfo.life.hust.edu.cn/AnimalTFDB#!/tf_detail?species=Gallus_gallus&family=Runt	tr|A0A8B9U352|A0A8B9U352_9AVES//RUNX family transcription factor 1 {ECO:0000313|Ensembl:ENSAZOP00000001857} OS=Anas zonorhyncha (Eastern spot-billed duck) PE=4;tr|U3IHB6|U3IHB6_ANAPP//Runt-related transcription factor {ECO:0000256|PIRNR:PIRNR009374} OS=Anas platyrhynchos platyrhynchos (Northern mallard) Name=RUNX1 {ECO:0000313|Ensembl:ENSAPLP00000006638} PE=4;tr|A0A6J3DX52|A0A6J3DX52_AYTFU//Runt-…
ENSAPLG00000004615	DM	GM	9693.77824561623	718.630900089663	5206.20457285295	3.7539520995952005	0.19723843064074803	19.032559158984	9.166487236774177e-81	8.665767871465389e-78	1051.11	1443.14	838.25	86.65700000000001	107.22200000000001	137.834	Up	MYL1	GO:0005509//calcium ion binding`molecular_function`Binding to a calcium ion (Ca2+). [GOC:ai];GO:0030016//myofibril`cellular_component`The contractile element of skeletal and cardiac muscle; a long, highly organized bundle of actin, myosin, and other proteins that contracts by a sliding filament mechanism. [ISBN:0815316194];GO:0016021//integral component of membrane`cellular_component`The componen…	K05738//MYL1`myosin light chain 1	ko04814//Motor proteins`Cellular Processes`Cell motility	-	OPJ80215.1//myosin light chain 1/3, skeletal muscle`[Patagioenas fasciata monilis];XP_032046237.1//myosin light chain 1/3, skeletal muscle isoform`[Aythya fuligula];XP_009896776.1//PREDICTED: myosin light chain 1/3, skeletal muscle isoform isoform X2`[Dryobates pubescens];XP_005021840.1//myosin light chain 1/3, skeletal muscle isoform isoform X2`[Anas platyrhynchos]	PF13499.9//EF-hand_7`EF-hand domain pair	-	tr|A0A493TRU2|A0A493TRU2_ANAPP//Myosin light chain 1 {ECO:0000313|Ensembl:ENSAPLP00000028591} OS=Anas platyrhynchos platyrhynchos (Northern mallard) Name=MYL1 {ECO:0000313|Ensembl:ENSAPLP00000028591} PE=4;tr|A0A6J3DA95|A0A6J3DA95_AYTFU//myosin light chain 1/3, skeletal muscle isoform {ECO:0000313|RefSeq:XP_032046237.1} OS=Aythya fuligula (Tufted duck) (Anas fuligula) Name=MYL1 {ECO:0000313|RefSeq…
ENSAPLG00000011267	DM	GM	1135.5402191927	68.1518814692421	601.846050330973	4.05951538172052	0.215327981764494	18.8527071514581	2.7918291481474495e-79	2.4840710408751893e-76	43.3876	49.3269	30.2937	2.86563	2.84537	4.19689	Up	CASQ2	GO:0005509//calcium ion binding`molecular_function`Binding to a calcium ion (Ca2+). [GOC:ai];GO:0033018//sarcoplasmic reticulum lumen`cellular_component`The volume enclosed by the membranes of the sarcoplasmic reticulum. [GOC:rph]	K23445//CASQ2`calsequestrin 2	ko04020//Calcium signaling pathway`Environmental Information Processing`Signal transduction;ko04260//Cardiac muscle contraction`Organismal Systems`Circulatory system	-	XP_013038886.1//PREDICTED: calsequestrin-2`[Anser cygnoides domesticus]	PF01216.20//Calsequestrin`Calsequestrin;PF13848.9//Thioredoxin_6`Thioredoxin-like domain	zf-C2H2//http://bioinfo.life.hust.edu.cn/AnimalTFDB#!/tf_detail?species=Takifugu_rubripes&family=zf-C2H2	tr|A0A7K7LPI6|A0A7K7LPI6_9AVES//Calsequestrin {ECO:0000256|RuleBase:RU000648} Fragment OS=Asarcornis scutulata ORFNames=ASASCU_R06979 {ECO:0000313|EMBL:NWZ32874.1} PE=3
ENSAPLG00000008369	DM	GM	3328.5544065503495	415.987004879087	1872.27070571472	3.00003972970583	0.15933259667678198	18.8287882848708	4.38683844359831e-79	3.686406572103779e-76	190.49200000000002	252.57	178.12400000000002	35.5043	35.9872	32.5435	Up	-	GO:0006096//glycolytic process`biological_process`The chemical reactions and pathways resulting in the breakdown of a carbohydrate into pyruvate, with the concomitant production of a small amount of ATP and the reduction of NAD(P) to NAD(P)H. Glycolysis begins with the metabolism of a carbohydrate to generate products that can enter the pathway and ends with the production of pyruvate. Pyruvate m…	K00927//PGK, pgk`phosphoglycerate kinase [EC:2.7.2.3]	ko00010//Glycolysis / Gluconeogenesis`Metabolism`Carbohydrate metabolism;ko01100//Metabolic pathways`Metabolism`Global and overview maps;ko01200//Carbon metabolism`Metabolism`Global and overview maps;ko01230//Biosynthesis of amino acids`Metabolism`Global and overview maps;ko04066//HIF-1 signaling pathway`Environmental Information Processing`Signal transduction	-	XP_005015253.2//phosphoglycerate kinase 1`[Anas platyrhynchos]	PF00162.22//PGK`Phosphoglycerate kinase	-	tr|A0A493T9S8|A0A493T9S8_ANAPP//Phosphoglycerate kinase {ECO:0000256|ARBA:ARBA00013061, ECO:0000256|RuleBase:RU000532} EC=2.7.2.3 {ECO:0000256|ARBA:ARBA00013061, ECO:0000256|RuleBase:RU000532} OS=Anas platyrhynchos platyrhynchos (Northern mallard) PE=3;tr|U3ILF5|U3ILF5_ANAPP//Phosphoglycerate kinase {ECO:0000256|ARBA:ARBA00013061, ECO:0000256|RuleBase:RU000532} EC=2.7.2.3 {ECO:0000256|ARBA:ARBA00…
ENSAPLG00000001115	DM	GM	3933.7924812351002	762.518416275164	2348.15544875513	2.3669121619668902	0.131574048955407	17.9892021318663	2.3674190801925094e-72	1.8847147898416799e-69	128.988	146.405	120.781	34.8771	33.5176	34.0198	Up	PKM	GO:0030955//potassium ion binding`molecular_function`Binding to a potassium ion (K+). [GOC:mah];GO:0000287//magnesium ion binding`molecular_function`Binding to a magnesium (Mg) ion. [GOC:ai];GO:0005791//rough endoplasmic reticulum`cellular_component`The rough (or granular) endoplasmic reticulum (ER) has ribosomes adhering to the outer surface; the ribosomes are the site of translation of the mRNA…	K12406//PKLR`pyruvate kinase isozymes R/L [EC:2.7.1.40]	ko00010//Glycolysis / Gluconeogenesis`Metabolism`Carbohydrate metabolism;ko00620//Pyruvate metabolism`Metabolism`Carbohydrate metabolism;ko01100//Metabolic pathways`Metabolism`Global and overview maps;ko01200//Carbon metabolism`Metabolism`Global and overview maps;ko01230//Biosynthesis of amino acids`Metabolism`Global and overview maps;ko04910//Insulin signaling pathway`Organismal Systems`Endocrin…	-	XP_005017244.2//pyruvate kinase PKM isoform X2`[Anas platyrhynchos];XP_027322322.1//pyruvate kinase PKM isoform X1`[Anas platyrhynchos]	PF00224.24//PK`Pyruvate kinase, barrel domain;PF02887.19//PK_C`Pyruvate kinase, alpha/beta domain	-	tr|U3I0F9|U3I0F9_ANAPP//Pyruvate kinase {ECO:0000256|ARBA:ARBA00012142, ECO:0000256|RuleBase:RU000504} EC=2.7.1.40 {ECO:0000256|ARBA:ARBA00012142, ECO:0000256|RuleBase:RU000504} OS=Anas platyrhynchos platyrhynchos (Northern mallard) Name=PKM {ECO:0000313|Ensembl:ENSAPLP00000000729} PE=3;tr|A0A8B9ZPN2|A0A8B9ZPN2_9AVES//Pyruvate kinase M1/2 {ECO:0000313|Ensembl:ENSAZOP00000005694} OS=Anas zonorhync…
ENSAPLG00000005751	DM	GM	1319.91079045961	117.072185346561	718.491487903087	3.4940696030656295	0.194731058818695	17.943052455329102	5.43839706569475e-72	4.113059700784939e-69	60.4536	79.5179	54.4133	8.28151	5.62467	8.62502	Up	ASB5	GO:0016567//protein ubiquitination`biological_process`The process in which one or more ubiquitin groups are added to a protein. [GOC:ai];GO:0016021//integral component of membrane`cellular_component`The component of a membrane consisting of the gene products and protein complexes having at least some part of their peptide sequence embedded in the hydrophobic region of the membrane. [GOC:dos, GOC:…	K10327//ASB5`ankyrin repeat and SOCS box protein 5	-	-	XP_012962677.1//ankyrin repeat and SOCS box protein 5 isoform X1`[Anas platyrhynchos]	PF12796.10//Ank_2`Ankyrin repeats (3 copies);PF13637.9//Ank_4`Ankyrin repeats (many copies);PF13857.9//Ank_5`Ankyrin repeats (many copies);PF00023.33//Ank`Ankyrin repeat;PF07525.19//SOCS_box`SOCS box	-	tr|A0A8B9ZMU4|A0A8B9ZMU4_9AVES//Ankyrin repeat and SOCS box containing 5 {ECO:0000313|Ensembl:ENSAZOP00000001925} OS=Anas zonorhyncha (Eastern spot-billed duck) PE=4;tr|R0L5C9|R0L5C9_ANAPL//Ankyrin repeat and SOCS box containing 5 {ECO:0000313|Ensembl:ENSAPLP00020013542} Ankyrin repeat and SOCS box protein 5 {ECO:0000313|EMBL:EOA95452.1} Fragment OS=Anas platyrhynchos (Mallard) (Anas boschas) ORF…
ENSAPLG00000005073	DM	GM	676.846998504161	65.1840595989017	371.015529051531	3.3768285719979	0.193461122181033	17.45481745339	3.1638745397097094e-68	2.2788936327451895e-65	24.8931	32.9255	21.7607	3.96915	3.8489199999999997	4.19511	Up	LMO7	GO:0030155//regulation of cell adhesion`biological_process`Any process that modulates the frequency, rate or extent of attachment of a cell to another cell or to the extracellular matrix. [GOC:mah];GO:0046872//metal ion binding`molecular_function`Binding to a metal ion. [GOC:ai];GO:0023051//regulation of signaling`biological_process`Any process that modulates the frequency, rate or extent of a si…	K06084//LMO7, FBXO20`F-box protein 20	ko04520//Adherens junction`Cellular Processes`Cellular community - eukaryotes	-	XP_038039831.1//LIM domain only protein 7 isoform X11`[Anas platyrhynchos];XP_038039758.1//LIM domain only protein 7 isoform X8`[Anas platyrhynchos];XP_038039553.1//LIM domain only protein 7 isoform X3`[Anas platyrhynchos];XP_038040105.1//LIM domain only protein 7 isoform X19`[Anas platyrhynchos];XP_038040078.1//LIM domain only protein 7 isoform X18`[Anas platyrhynchos];XP_027329100.2//LIM domain…	PF15949.8//DUF4757`Domain of unknown function (DUF4757);PF00595.27//PDZ`PDZ domain;PF00307.34//CH`Calponin homology (CH) domain;PF00412.25//LIM`LIM domain	-	tr|U3IBR8|U3IBR8_ANAPP//LIM domain 7 {ECO:0000313|Ensembl:ENSAPLP00000004690} OS=Anas platyrhynchos platyrhynchos (Northern mallard) Name=LMO7 {ECO:0000313|Ensembl:ENSAPLP00000004690} PE=4;tr|A0A493SY96|A0A493SY96_ANAPP//LIM domain 7 {ECO:0000313|Ensembl:ENSAPLP00000018552} OS=Anas platyrhynchos platyrhynchos (Northern mallard) Name=LMO7 {ECO:0000313|Ensembl:ENSAPLP00000018552} PE=4;tr|A0A493U0M2…
ENSAPLG00000010245	DM	GM	7030.366124397509	1480.87516694422	4255.62064567086	2.24697719172202	0.129159207081413	17.396957154635402	8.700350327600278e-68	5.730809979901679e-65	3452.62	3247.09	2992.27	1008.07	845.1239999999999	871.427	Up	-	GO:0030246//carbohydrate binding`molecular_function`Binding to a carbohydrate, which includes monosaccharides, oligosaccharides and polysaccharides as well as substances derived from monosaccharides by reduction of the carbonyl group (alditols), by oxidation of one or more hydroxy groups to afford the corresponding aldehydes, ketones, or carboxylic acids, or by replacement of one or more hydroxy …	K06830//LGALS1`galectin-1	-	-	XP_038034900.1//16 kDa beta-galactoside-binding lectin isoform X1`[Anas platyrhynchos];XP_038034901.1//16 kDa beta-galactoside-binding lectin isoform X2`[Anas platyrhynchos]	PF00337.25//Gal-bind_lectin`Galactoside-binding lectin	-	tr|U3IRV5|U3IRV5_ANAPP//Galectin {ECO:0000256|RuleBase:RU102079} OS=Anas platyrhynchos platyrhynchos (Northern mallard) PE=4;tr|A0A493SV06|A0A493SV06_ANAPP//Galectin {ECO:0000256|RuleBase:RU102079} OS=Anas platyrhynchos platyrhynchos (Northern mallard) PE=4
ENSAPLG00000005485	DM	GM	2944.0732875904805	660.302634623665	1802.18796110707	2.1563963232983	0.123953141509662	17.396867050200697	8.714043999586048e-68	5.730809979901679e-65	697.63	774.25	735.442	227.653	220.005	214.043	Up	MIF	-	K07253//MIF`phenylpyruvate tautomerase [EC:5.3.2.1]	ko00350//Tyrosine metabolism`Metabolism`Amino acid metabolism;ko00360//Phenylalanine metabolism`Metabolism`Amino acid metabolism;ko01100//Metabolic pathways`Metabolism`Global and overview maps	-	XP_027325899.1//macrophage migration inhibitory factor`[Anas platyrhynchos]	PF01187.21//MIF`Macrophage migration inhibitory factor (MIF)	-	tr|U3ICR6|U3ICR6_ANAPP//Macrophage migration inhibitory factor {ECO:0000313|Ensembl:ENSAPLP00000005038} OS=Anas platyrhynchos platyrhynchos (Northern mallard) Name=MIF {ECO:0000313|Ensembl:ENSAPLP00000005038} PE=3
ENSAPLG00000008618	DM	GM	1846.30887707124	181.04513032281002	1013.67700369703	3.35047850251846	0.194163061054588	17.256003713170198	1.0085382698343498e-66	6.35631244563098e-64	57.9615	93.0266	67.7842	9.95433	9.26202	14.1936	Up	ACTN2	GO:0003779//actin binding`molecular_function`Binding to monomeric or multimeric forms of actin, including actin filaments. [GOC:clt];GO:0005509//calcium ion binding`molecular_function`Binding to a calcium ion (Ca2+). [GOC:ai]	K21073//ACTN2_3`actinin alpha 2/3	ko05412//Arrhythmogenic right ventricular cardiomyopathy`Human Diseases`Cardiovascular disease	-	XP_026701197.1//alpha-actinin-2 isoform X4`[Athene cunicularia];XP_005023651.1//alpha-actinin-2 isoform X1`[Anas platyrhynchos]	PF00307.34//CH`Calponin homology (CH) domain;PF11971.11//CAMSAP_CH`CAMSAP CH domain;PF00435.24//Spectrin`Spectrin repeat;PF08726.13//EFhand_Ca_insen`Ca2+ insensitive EF hand;PF13499.9//EF-hand_7`EF-hand domain pair;PF13833.9//EF-hand_8`EF-hand domain pair	IRF//http://bioinfo.life.hust.edu.cn/AnimalTFDB#!/tf_detail?species=Microcebus_murinus&family=IRF	tr|U3IMG7|U3IMG7_ANAPP//Actinin alpha 2 {ECO:0000313|Ensembl:ENSAPLP00000008440} OS=Anas platyrhynchos platyrhynchos (Northern mallard) Name=ACTN2 {ECO:0000313|Ensembl:ENSAPLP00000008440} PE=3;tr|A0A7K7KKJ5|A0A7K7KKJ5_9AVES//ACTN2 protein {ECO:0000313|EMBL:NWZ19211.1} Fragment OS=Asarcornis scutulata ORFNames=ASASCU_R11355 {ECO:0000313|EMBL:NWZ19211.1} PE=3
ENSAPLG00000007958	DM	GM	1526.6765464648001	111.182907181394	818.9297268230969	3.7791930996777405	0.219390389252533	17.2258826494338	1.6981731877576498e-66	1.0274627055208898e-63	88.7955	142.68200000000002	73.6048	9.73598	9.72292	10.3887	Up	PACSIN3	GO:0005737//cytoplasm`cellular_component`The contents of a cell excluding the plasma membrane and nucleus, but including other subcellular structures. [ISBN:0198547684];GO:0016301//kinase activity`molecular_function`Catalysis of the transfer of a phosphate group, usually from ATP, to a substrate molecule. [ISBN:0198506732];GO:0097320//plasma membrane tubulation`biological_process`A membrane tubul…	K20123//PACSIN`protein kinase C and casein kinase substrate in neurons protein	-	-	XP_027315170.1//protein kinase C and casein kinase substrate in neurons protein 3 isoform X2`[Anas platyrhynchos]	PF00611.26//FCH`Fes/CIP4, and EFC/F-BAR homology domain;PF07653.20//SH3_2`Variant SH3 domain;PF00018.31//SH3_1`SH3 domain;PF14604.9//SH3_9`Variant SH3 domain	-	tr|R0LYA8|R0LYA8_ANAPL//Protein kinase C and casein kinase substrate in neurons 3 {ECO:0000313|Ensembl:ENSAPLP00020002733} Protein kinase C and casein kinase substrate in neurons protein 3 {ECO:0000313|EMBL:EOB05433.1} Fragment OS=Anas platyrhynchos (Mallard) (Anas boschas) ORFNames=Anapl_06576 {ECO:0000313|EMBL:EOB05433.1} PE=4
ENSAPLG00000010031	DM	GM	2497.99509940022	531.1192234773761	1514.5571614388	2.2334346505912204	0.130632799671741	17.0970434393466	1.5612623556195995e-65	9.082943996577738e-63	137.56799999999998	129.238	116.322	37.53	35.4474	36.223	Up	S100A4	GO:0046914//transition metal ion binding`molecular_function`Binding to a transition metal ions; a transition metal is an element whose atom has an incomplete d-subshell of extranuclear electrons, or which gives rise to a cation or cations with an incomplete d-subshell. Transition metals often have more than one valency state. Biologically relevant transition metals include vanadium, manganese, ir…	K23761//S100A4`protein S100-A4	-	-	XP_013056743.1//PREDICTED: protein S100-A4-like`[Anser cygnoides domesticus];XP_038023999.1//protein S100-A4-like`[Anas platyrhynchos]	PF01023.22//S_100`S-100/ICaBP type calcium binding domain	-	tr|A0A8B9B810|A0A8B9B810_9AVES//S100 calcium binding protein A4 {ECO:0000313|Ensembl:ENSABRP00000000224} OS=Anser brachyrhynchus (Pink-footed goose) Name=S100A4 {ECO:0000313|Ensembl:ENSABRP00000000224} PE=4;tr|U3IR64|U3IR64_ANAPP//S100 calcium binding protein A4 {ECO:0000313|Ensembl:ENSAPLP00000009737} OS=Anas platyrhynchos platyrhynchos (Northern mallard) Name=S100A4 {ECO:0000313|Ensembl:ENSAPLP…
ENSAPLG00000003656	DM	GM	5945.11180810903	1029.37123244563	3487.2415202773304	2.52992091251679	0.148167574153422	17.0747272267356	2.2889295601351293e-65	1.2823092046890298e-62	331.01599999999996	436.29900000000004	272.198	75.9357	67.2331	80.031	Up	TPM1	GO:0005856//cytoskeleton`cellular_component`Any of the various filamentous elements that form the internal framework of cells, and typically remain after treatment of the cells with mild detergent to remove membrane constituents and soluble components of the cytoplasm. The term embraces intermediate filaments, microfilaments, microtubules, the microtrabecular lattice, and other structures charact…	K10374//TPM2`tropomyosin 2;K10373//TPM1`tropomyosin 1	ko04260//Cardiac muscle contraction`Organismal Systems`Circulatory system;ko04261//Adrenergic signaling in cardiomyocytes`Organismal Systems`Circulatory system;ko04814//Motor proteins`Cellular Processes`Cell motility;ko05410//Hypertrophic cardiomyopathy`Human Diseases`Cardiovascular disease;ko05414//Dilated cardiomyopathy`Human Diseases`Cardiovascular disease;ko05206//MicroRNAs in cancer`Human Di…	KOG1003//Actin filament-coating protein tropomyosin`Cytoskeleton`[Z]	XP_015134264.1//tropomyosin alpha-1 chain isoform X2`[Gallus gallus];XP_027568042.1//tropomyosin alpha-1 chain isoform X17`[Pipra filicauda];XP_030352858.1//tropomyosin alpha-1 chain isoform X10`[Strigops habroptila]	PF12718.10//Tropomyosin_1`Tropomyosin like;PF00261.23//Tropomyosin`Tropomyosin	-	tr|A0A6J3DM00|A0A6J3DM00_AYTFU//tropomyosin alpha-1 chain isoform X1 {ECO:0000313|RefSeq:XP_032050383.1} OS=Aythya fuligula (Tufted duck) (Anas fuligula) Name=TPM1 {ECO:0000313|RefSeq:XP_032050383.1} PE=3;tr|A0A6J3DLI2|A0A6J3DLI2_AYTFU//tropomyosin alpha-1 chain isoform X5 {ECO:0000313|RefSeq:XP_032050387.1} OS=Aythya fuligula (Tufted duck) (Anas fuligula) Name=TPM1 {ECO:0000313|RefSeq:XP_0320503…
ENSAPLG00000009681	DM	GM	664.871744967723	30.4987349113938	347.68523993955904	4.44326473482513	0.26200130116521697	16.9589414825967	1.65295403769771e-64	8.929493847934129e-62	43.6755	76.9406	51.7818	4.27717	2.31206	3.99344	Up	CAVIN4	-	K19387//PTRF`polymerase I and transcript release factor	-	-	XP_005010670.1//caveolae-associated protein 4`[Anas platyrhynchos]	PF15237.9//PTRF_SDPR`PTRF/SDPR family	-	tr|A0A8B9ZTV9|A0A8B9ZTV9_9AVES//Caveolae associated protein 4 {ECO:0000313|Ensembl:ENSAZOP00000015760} OS=Anas zonorhyncha (Eastern spot-billed duck) PE=4
ENSAPLG00000010694	DM	GM	485.84813921167506	26.0834550591646	255.96579713542005	4.21940137890741	0.25281510009552105	16.6896731141185	1.5582159057648898e-62	8.127439238137808e-60	67.1906	42.8892	73.2213	4.28914	3.8502699999999996	4.19033	Up	PSPH	GO:0005737//cytoplasm`cellular_component`The contents of a cell excluding the plasma membrane and nucleus, but including other subcellular structures. [ISBN:0198547684];GO:0006564//L-serine biosynthetic process`biological_process`The chemical reactions and pathways resulting in the formation of L-serine, the L-enantiomer of serine, i.e. (2S)-2-amino-3-hydroxypropanoic acid. [GOC:ai, GOC:jsg];GO:0…	K01079//serB, PSPH`phosphoserine phosphatase [EC:3.1.3.3]	ko00260//Glycine, serine and threonine metabolism`Metabolism`Amino acid metabolism;ko01100//Metabolic pathways`Metabolism`Global and overview maps;ko01200//Carbon metabolism`Metabolism`Global and overview maps;ko01230//Biosynthesis of amino acids`Metabolism`Global and overview maps	KOG1615//Phosphoserine phosphatase`Amino acid transport and metabolism`[E]	NP_001239201.1//phosphoserine phosphatase`[Gallus gallus]	PF00702.29//Hydrolase`haloacid dehalogenase-like hydrolase;PF12710.10//HAD`haloacid dehalogenase-like hydrolase	-	tr|E1C9F4|E1C9F4_CHICK//O-phosphoserine phosphohydrolase {ECO:0000256|ARBA:ARBA00013466} EC=3.1.3.3 {ECO:0000256|ARBA:ARBA00012640} OS=Gallus gallus (Chicken) Name=PSPH {ECO:0000313|Ensembl:ENSGALP00000003767} PE=3
novel1493	DM	GM	14167.4897910511	2517.8354213176103	8342.66260618435	2.49233963967411	0.14977357729744198	16.6407165045172	3.5336446853623293e-62	1.7816636503596895e-59	2447.36	3181.0	2321.36	576.797	702.325	615.2230000000001	Up	-	GO:0000015//phosphopyruvate hydratase complex`cellular_component`A multimeric enzyme complex, usually a dimer or an octamer, that catalyzes the conversion of 2-phospho-D-glycerate to phosphoenolpyruvate and water. [GOC:jl, ISBN:0198506732];GO:0000287//magnesium ion binding`molecular_function`Binding to a magnesium (Mg) ion. [GOC:ai];GO:0004634//phosphopyruvate hydratase activity`molecular_functio…	K01689//ENO, eno`enolase [EC:4.2.1.11]	ko00010//Glycolysis / Gluconeogenesis`Metabolism`Carbohydrate metabolism;ko01100//Metabolic pathways`Metabolism`Global and overview maps;ko01200//Carbon metabolism`Metabolism`Global and overview maps;ko01230//Biosynthesis of amino acids`Metabolism`Global and overview maps;ko03018//RNA degradation`Genetic Information Processing`Folding, sorting and degradation;ko04066//HIF-1 signaling pathway`Envi…	-	KAF1456296.1//Alpha-enolase, partial`[Pygoscelis antarcticus]	-	-	tr|A0A7K7Q319|A0A7K7Q319_ACRAR//2-phospho-D-glycerate hydro-lyase {ECO:0000256|ARBA:ARBA00021490} EC=4.2.1.11 {ECO:0000256|ARBA:ARBA00012058} Fragment OS=Acrocephalus arundinaceus (Great reed-warbler) ORFNames=ACRARU_R14254 {ECO:0000313|EMBL:NWZ74292.1} PE=3
ENSAPLG00000015816	DM	GM	4648.80970307303	1220.8960700315401	2934.8528865522803	1.9288374007372902	0.11653016066095	16.5522590014213	1.5420620121157197e-61	7.524267740407219e-59	146.42	156.268	153.655	51.1677	51.9473	46.8556	Up	WSB1	GO:0016567//protein ubiquitination`biological_process`The process in which one or more ubiquitin groups are added to a protein. [GOC:ai];GO:0035556//intracellular signal transduction`biological_process`The process in which a signal is passed on to downstream components within the cell, which become activated themselves to further propagate the signal and finally trigger a change in the function o…	K10341//WSB1`WD repeat and SOCS box-containing protein 1	-	-	XP_027327954.2//WD repeat and SOCS box-containing protein 1`[Anas platyrhynchos];XP_035199025.1//WD repeat and SOCS box-containing protein 1`[Oxyura jamaicensis]	PF00400.35//WD40`WD domain, G-beta repeat;PF07525.19//SOCS_box`SOCS box	-	tr|A0A493STV0|A0A493STV0_ANAPP//WD repeat and SOCS box containing 1 {ECO:0000313|Ensembl:ENSAPLP00000016928} OS=Anas platyrhynchos platyrhynchos (Northern mallard) Name=WSB1 {ECO:0000313|Ensembl:ENSAPLP00000016928} PE=4;tr|A0A8B9T7G8|A0A8B9T7G8_ANAPL//WD repeat and SOCS box containing 1 {ECO:0000313|Ensembl:ENSAPLP00020017073} OS=Anas platyrhynchos (Mallard) (Anas boschas) PE=4;tr|A0A493U237|A0A4…
ENSAPLG00000016572	DM	GM	2255.24264587689	359.977411415396	1307.6100286461399	2.64690759825909	0.161054234425264	16.4348836136151	1.07631137677052e-60	5.087589339072169e-58	137.85399999999998	142.47799999999998	107.23100000000001	29.4001	30.414	23.0039	Up	-	GO:0006096//glycolytic process`biological_process`The chemical reactions and pathways resulting in the breakdown of a carbohydrate into pyruvate, with the concomitant production of a small amount of ATP and the reduction of NAD(P) to NAD(P)H. Glycolysis begins with the metabolism of a carbohydrate to generate products that can enter the pathway and ends with the production of pyruvate. Pyruvate m…	K01834//PGAM, gpmA`2,3-bisphosphoglycerate-dependent phosphoglycerate mutase [EC:5.4.2.11]	ko00010//Glycolysis / Gluconeogenesis`Metabolism`Carbohydrate metabolism;ko00260//Glycine, serine and threonine metabolism`Metabolism`Amino acid metabolism;ko01100//Metabolic pathways`Metabolism`Global and overview maps;ko01200//Carbon metabolism`Metabolism`Global and overview maps;ko01230//Biosynthesis of amino acids`Metabolism`Global and overview maps;ko04922//Glucagon signaling pathway`Organis…	-	XP_013036223.1//PREDICTED: phosphoglycerate mutase 1, partial`[Anser cygnoides domesticus]	PF00300.25//His_Phos_1`Histidine phosphatase superfamily (branch 1)	-	tr|A0A493SYN2|A0A493SYN2_ANAPP//Uncharacterized protein {ECO:0000313|Ensembl:ENSAPLP00000018608} OS=Anas platyrhynchos platyrhynchos (Northern mallard) PE=4
ENSAPLG00000002915	DM	GM	2683.80169866016	435.66007322374804	1559.73088594195	2.62302298917842	0.159737073060221	16.4208780023754	1.3559043691119596e-60	6.2149725718749894e-58	167.541	224.795	191.081	47.7507	55.6887	47.0664	Up	ACTA2	GO:0005737//cytoplasm`cellular_component`The contents of a cell excluding the plasma membrane and nucleus, but including other subcellular structures. [ISBN:0198547684];GO:0001725//stress fiber`cellular_component`A contractile actin filament bundle that consists of short actin filaments with alternating polarity, cross-linked by alpha-actinin and possibly other actin bundling proteins, and with m…	K05692//ACTB_G1`actin beta/gamma 1	ko03082//ATP-dependent chromatin remodeling`Genetic Information Processing`Chromosome;ko04015//Rap1 signaling pathway`Environmental Information Processing`Signal transduction;ko04145//Phagosome`Cellular Processes`Transport and catabolism;ko04210//Apoptosis`Cellular Processes`Cell growth and death;ko04390//Hippo signaling pathway`Environmental Information Processing`Signal transduction;ko04510//Fo…	-	NP_001026400.2//actin, aortic smooth muscle`[Gallus gallus]	PF00022.22//Actin`Actin	-	tr|U3IEJ7|U3IEJ7_ANAPP//Actin alpha 2, smooth muscle {ECO:0000313|Ensembl:ENSAPLP00000005669} OS=Anas platyrhynchos platyrhynchos (Northern mallard) Name=ACTA2 {ECO:0000313|Ensembl:ENSAPLP00000005669} PE=3;tr|U3I560|U3I560_ANAPP//Actin alpha 2, smooth muscle {ECO:0000313|Ensembl:ENSAPLP00000002381} OS=Anas platyrhynchos platyrhynchos (Northern mallard) Name=ACTA2 {ECO:0000313|Ensembl:ENSAPLP00000…
ENSAPLG00000000615	DM	GM	18.6781388554738	532.462972782359	275.570555818917	-4.83052604015534	0.294620929174026	-16.395732827595698	2.0515172855665097e-60	9.126838371023218e-58	7.342569999999999	6.62637	10.4577	307.245	206.60299999999998	411.722	Down	CRABP1	GO:0070852//cell body fiber`cellular_component`A neuron projection that is found in unipolar neurons and corresponds to the region between the cell body and the point at which the single projection branches. [GOC:dos, GOC:mah];GO:0015908//fatty acid transport`biological_process`The directed movement of fatty acids into, out of or within a cell, or between cells, by means of some agent such as a t…	K17337//CRABP1`cellular retinoic acid-binding protein 1	-	KOG4015//Fatty acid-binding protein FABP`Lipid transport and metabolism`[I]	NP_001025710.1//cellular retinoic acid-binding protein 1`[Gallus gallus]	PF14651.9//Lipocalin_7`Lipocalin / cytosolic fatty-acid binding protein family;PF00061.26//Lipocalin`Lipocalin / cytosolic fatty-acid binding protein family	-	sp|P40220|RABP1_CHICK//Cellular retinoic acid-binding protein 1 Cellular retinoic acid-binding protein I Short=CRABP-I OS=Gallus gallus (Chicken) Name=CRABP1 PE=2
novel136	DM	GM	390.82481917948195	31.453352830712	211.139086005097	3.6316706787079798	0.22410463726280105	16.205245563255502	4.63033824569031e-59	2.0010998944088994e-56	1949.38	1902.05	1713.62	238.329	191.421	169.815	Up	-	-	-	-	-	-	-	-	-
ENSAPLG00000005941	DM	GM	746.383370682049	83.52547234611279	414.954421514081	3.1578223729191603	0.195205524378732	16.17691088902	7.338509542327098e-59	3.0833970927010996e-56	23.6896	26.7729	18.9014	4.03918	2.92983	3.4102099999999997	Up	SLC2A1	GO:0005355//glucose transmembrane transporter activity`molecular_function`Enables the transfer of the hexose monosaccharide glucose from one side of a membrane to the other. [GOC:ai, GOC:mtg_transport, ISBN:0815340729];GO:0032868//response to insulin`biological_process`Any process that results in a change in state or activity of a cell or an organism (in terms of movement, secretion, enzyme produ…	K07299//SLC2A1, GLUT1`MFS transporter, SP family, solute carrier family 2 (facilitated glucose transporter), member 1	ko04066//HIF-1 signaling pathway`Environmental Information Processing`Signal transduction;ko04911//Insulin secretion`Organismal Systems`Endocrine system;ko04919//Thyroid hormone signaling pathway`Organismal Systems`Endocrine system;ko04920//Adipocytokine signaling pathway`Organismal Systems`Endocrine system;ko04922//Glucagon signaling pathway`Organismal Systems`Endocrine system;ko04931//Insulin r…	-	XP_035200472.1//solute carrier family 2, facilitated glucose transporter member 1 isoform X2`[Oxyura jamaicensis];XP_005014547.2//solute carrier family 2, facilitated glucose transporter member 1 isoform X1`[Anas platyrhynchos]	PF00083.27//Sugar_tr`Sugar (and other) transporter;PF07690.19//MFS_1`Major Facilitator Superfamily;PF07933.17//DUF1681`Protein of unknown function (DUF1681)	-	tr|A0A493TWV4|A0A493TWV4_ANAPP//Solute carrier family 2, facilitated glucose transporter member 1 {ECO:0000256|ARBA:ARBA00015979} OS=Anas platyrhynchos platyrhynchos (Northern mallard) Name=SLC2A1 {ECO:0000313|Ensembl:ENSAPLP00000030274} PE=3;tr|U3IEB9|U3IEB9_ANAPP//Solute carrier family 2, facilitated glucose transporter member 1 {ECO:0000256|ARBA:ARBA00015979} OS=Anas platyrhynchos platyrhyncho…
ENSAPLG00000012652	DM	GM	1934.68704952532	317.01031633849203	1125.8486829319	2.6102582513881805	0.161688552818807	16.1437418164866	1.2568527532571899e-58	5.1381499312887295e-56	18.1157	21.5003	19.8558	3.35167	4.595269999999999	5.1092900000000006	Up	FN1	GO:0008022//protein C-terminus binding`molecular_function`Binding to a protein C-terminus, the end of a peptide chain at which the 1-carboxyl function of a constituent amino acid is not attached in peptide linkage to another amino-acid residue. [ISBN:0198506732];GO:0018149//peptide cross-linking`biological_process`The formation of a covalent cross-link between or within protein chains. [GOC:jsg];…	K05717//FN1`fibronectin 1	ko04151//PI3K-Akt signaling pathway`Environmental Information Processing`Signal transduction;ko04510//Focal adhesion`Cellular Processes`Cellular community - eukaryotes;ko04512//ECM-receptor interaction`Environmental Information Processing`Signaling molecules and interaction;ko04810//Regulation of actin cytoskeleton`Cellular Processes`Cell motility;ko04933//AGE-RAGE signaling pathway in diabetic c…	-	XP_032045482.1//fibronectin isoform X4`[Aythya fuligula]	PF00039.21//fn1`Fibronectin type I domain;PF00040.22//fn2`Fibronectin type II domain;PF00041.24//fn3`Fibronectin type III domain	-	tr|U3IZ83|U3IZ83_ANAPP//Fibronectin {ECO:0000256|ARBA:ARBA00020368} OS=Anas platyrhynchos platyrhynchos (Northern mallard) Name=FN1 {ECO:0000313|Ensembl:ENSAPLP00000012559} PE=4
ENSAPLG00000012089	DM	GM	615.877832101958	43.7375933669884	329.807712734473	3.8189746621685803	0.239348750186291	15.955690845246501	2.60079738575491e-57	1.0352542436033898e-54	24.6889	26.326	24.0652	1.70269	1.5701	3.83526	Up	TMEM45A	-	-	-	-	XP_027305348.1//transmembrane protein 45A isoform X2`[Anas platyrhynchos]	PF04819.15//DUF716`Family of unknown function (DUF716)	-	tr|A0A8C3B7U1|A0A8C3B7U1_CAIMO//Transmembrane protein 45A {ECO:0000313|Ensembl:ENSCMMP00000000712} OS=Cairina moschata domestica (Muscovy Duck (domestic type)) PE=4
ENSAPLG00000018242	DM	GM	527.643465482646	34.8369214750251	281.240193478836	3.9211333113007703	0.24633110432777497	15.9181412432723	4.742578055672829e-57	1.8393906582078797e-54	250.72400000000002	362.79400000000004	244.145	22.7849	34.7762	18.5919	Up	-	-	K06846//LY6D_E_F_G6_H`lymphocyte antigen 6 complex locus protein D/E/F/G6/H	-	-	XP_005016118.1//lymphocyte antigen 6E`[Anas platyrhynchos]	PF16975.8//UPAR_LY6_2`Ly6/PLAUR domain-containing protein 6, Lypd6;PF00087.24//Toxin_TOLIP`Snake toxin and toxin-like protein;PF00021.24//UPAR_LY6`u-PAR/Ly-6 domain	-	tr|A0A8B9SG48|A0A8B9SG48_ANAPL//Lymphocyte antigen 6 family member D {ECO:0000313|Ensembl:ENSAPLP00020002167} OS=Anas platyrhynchos (Mallard) (Anas boschas) Name=LOC101792370 {ECO:0000313|Ensembl:ENSAPLP00020002167} PE=4
ENSAPLG00000012741	DM	GM	2290.22648921684	477.335233175675	1383.78086119626	2.26255753434427	0.14408485072635402	15.7029522738745	1.44364309968308e-55	5.4591363814515595e-53	205.27200000000002	190.90099999999998	163.624	48.9432	48.8471	58.2952	Up	TNNT2	GO:0030049//muscle filament sliding`biological_process`The sliding of actin thin filaments and myosin thick filaments past each other in muscle contraction. This involves a process of interaction of myosin located on a thick filament with actin located on a thin filament. During this process ATP is split and forces are generated. [GOC:mah, GOC:mtg_muscle, ISBN:0815316194];GO:0006937//regulation o…	K12045//TNNT2`troponin T, cardiac muscle	ko04260//Cardiac muscle contraction`Organismal Systems`Circulatory system;ko04261//Adrenergic signaling in cardiomyocytes`Organismal Systems`Circulatory system;ko04814//Motor proteins`Cellular Processes`Cell motility;ko05410//Hypertrophic cardiomyopathy`Human Diseases`Cardiovascular disease;ko05414//Dilated cardiomyopathy`Human Diseases`Cardiovascular disease	-	XP_027300792.1//troponin T, cardiac muscle isoform X3`[Anas platyrhynchos];AAA49098.1//troponin T, partial`[Gallus gallus]	PF00992.23//Troponin`Troponin	-	tr|U3IZA4|U3IZA4_ANAPP//Troponin T2, cardiac type {ECO:0000313|Ensembl:ENSAPLP00000012580} OS=Anas platyrhynchos platyrhynchos (Northern mallard) Name=TNNT2 {ECO:0000313|Ensembl:ENSAPLP00000012580} PE=3;tr|A0A7K7KVR1|A0A7K7KVR1_9AVES//TNNT2 protein {ECO:0000313|EMBL:NWZ22705.1} Fragment OS=Asarcornis scutulata ORFNames=ASASCU_R00383 {ECO:0000313|EMBL:NWZ22705.1} PE=3
novel1395	DM	GM	354.973636387462	28.7309212657059	191.852278826584	3.62857869258275	0.23137639631517398	15.6825793398563	1.9900612819905396e-55	7.341869988143649e-53	7.917160000000001	7.70637	6.98469	0.693855	1.02134	0.728471	Up	-	-	-	-	-	-	-	-	-
ENSAPLG00000001303	DM	GM	303.010960985286	14.8148976836131	158.91292933444998	4.35343788240492	0.28032822069021096	15.5297881593444	2.1809908334080697e-54	7.854682701459628e-52	18.9577	21.808000000000003	20.4975	1.32762	1.62886	1.10432	Up	ERO1A	GO:0034975//protein folding in endoplasmic reticulum`biological_process`A protein folding process that takes place in the endoplasmic reticulum (ER). Secreted, plasma membrane and organelle proteins are folded in the ER, assisted by chaperones and foldases (protein disulphide isomerases), and additional factors required for optimal folding (ATP, Ca2+ and an oxidizing environment to allow disulfid…	K10976//ERO1LB`ERO1-like protein beta [EC:1.8.4.-]	ko04141//Protein processing in endoplasmic reticulum`Genetic Information Processing`Folding, sorting and degradation	-	XP_027313733.2//ERO1-like protein alpha`[Anas platyrhynchos]	PF04137.18//ERO1`Endoplasmic Reticulum Oxidoreductin 1 (ERO1)	-	tr|U3I177|U3I177_ANAPP//Endoplasmic reticulum oxidoreductase 1 alpha {ECO:0000313|Ensembl:ENSAPLP00000000997} OS=Anas platyrhynchos platyrhynchos (Northern mallard) Name=ERO1A {ECO:0000313|Ensembl:ENSAPLP00000000997} PE=3;tr|A0A493TFF8|A0A493TFF8_ANAPP//Endoplasmic reticulum oxidoreductase 1 alpha {ECO:0000313|Ensembl:ENSAPLP00000024425} OS=Anas platyrhynchos platyrhynchos (Northern mallard) Name…
ENSAPLG00000002303	DM	GM	53.529478201728494	731.910571690056	392.720024945892	-3.7702477148924904	0.243872959355746	-15.4598842153414	6.471475051966969e-54	2.2764542240942395e-51	2.22884	0.696858	0.960996	25.8491	17.9618	15.5671	Down	STC2	-	-	-	-	XP_038042337.1//stanniocalcin-2`[Anas platyrhynchos]	PF03298.16//Stanniocalcin`Stanniocalcin family	-	tr|A0A8B9W1H2|A0A8B9W1H2_9AVES//Stanniocalcin 2 {ECO:0000313|Ensembl:ENSAZOP00000030298} OS=Anas zonorhyncha (Eastern spot-billed duck) PE=4
ENSAPLG00000016181	DM	GM	322.832710434654	19.3570306262565	171.094870530455	4.061123665359831	0.264283313084631	15.366553483682699	2.74382048309546e-53	9.432506506204978e-51	10.9506	9.422939999999999	8.17565	0.742766	1.05075	0.8820549999999999	Up	IRAG2	GO:0016021//integral component of membrane`cellular_component`The component of a membrane consisting of the gene products and protein complexes having at least some part of their peptide sequence embedded in the hydrophobic region of the membrane. [GOC:dos, GOC:go_curators]	K12337//MRVI1, IRAG`inositol 1,4,5-triphosphate receptor-associated cGMP kinase substrate	ko04022//cGMP-PKG signaling pathway`Environmental Information Processing`Signal transduction;ko04270//Vascular smooth muscle contraction`Organismal Systems`Circulatory system	-	XP_012958361.1//inositol 1,4,5-triphosphate receptor associated 2 isoform X3`[Anas platyrhynchos];XP_038043560.1//inositol 1,4,5-triphosphate receptor associated 2 isoform X4`[Anas platyrhynchos]	PF05781.15//MRVI1`MRVI1 protein	-	tr|U3J996|U3J996_ANAPP//Lymphoid restricted membrane protein {ECO:0000313|Ensembl:ENSAPLP00000016074} OS=Anas platyrhynchos platyrhynchos (Northern mallard) PE=4;tr|A0A8B9SR67|A0A8B9SR67_ANAPL//Lymphoid restricted membrane protein {ECO:0000313|Ensembl:ENSAPLP00020010009} OS=Anas platyrhynchos (Mallard) (Anas boschas) PE=4
ENSAPLG00000004420	DM	GM	314.484612801953	11.905678631808	163.19514571688	4.72133805384796	0.308263731288985	15.315905098877499	5.98725924080634e-53	2.0125174061430396e-50	4.56393	5.08474	3.78166	0.24206399999999997	0.149312	0.280463	Up	-	GO:0003774//cytoskeletal motor activity`molecular_function`Generation of force resulting in movement, for example along a microfilament or microtubule, or in torque resulting in membrane scission or rotation of a flagellum. The energy required is obtained either from the hydrolysis of a nucleoside triphosphate or by an electrochemical proton gradient (proton-motive force). [GOC:mah, GOC:vw, PMID:…	K24220//MYH1s`myosin heavy chain 1/2/3/4/8/13/7B/15	ko04814//Motor proteins`Cellular Processes`Cell motility	-	XP_027305265.2//myosin heavy chain, cardiac muscle isoform isoform X1`[Anas platyrhynchos]	PF02736.22//Myosin_N`Myosin N-terminal SH3-like domain;PF00063.24//Myosin_head`Myosin head (motor domain);PF01576.22//Myosin_tail_1`Myosin tail	MBD//http://bioinfo.life.hust.edu.cn/AnimalTFDB#!/tf_detail?species=Danio_rerio&family=MBD	tr|A0A8B9T3J5|A0A8B9T3J5_ANAPL//Myosin heavy chain, cardiac muscle isoform {ECO:0000313|Ensembl:ENSAPLP00020014851} OS=Anas platyrhynchos (Mallard) (Anas boschas) Name=LOC101802274 {ECO:0000313|Ensembl:ENSAPLP00020014851} PE=4;tr|A0A493TGB6|A0A493TGB6_ANAPP//Uncharacterized protein {ECO:0000313|Ensembl:ENSAPLP00000024941} OS=Anas platyrhynchos platyrhynchos (Northern mallard) PE=3
ENSAPLG00000020658	DM	GM	3622.8354587751396	753.2256902204319	2188.03057449779	2.26601828798464	0.14838581155731398	15.2711250772745	1.1910033675671497e-52	3.9163297690914695e-50	211.72400000000002	214.375	260.895	60.7572	76.3411	53.7923	Up	-	-	-	-	-	-	-	-	-
ENSAPLG00000022577	DM	GM	466.187431607855	18.476981487536897	242.332206547696	4.66135444563151	0.30580759098145	15.2427689275845	1.8390834601926296e-52	5.9187183869944e-50	51.9408	89.9576	46.8898	2.17382	3.97718	3.92542	Up	-	-	K23740//SH3BGR`SH3 domain-binding glutamic acid-rich protein	-	-	XP_010216262.1//PREDICTED: SH3 domain-binding glutamic acid-rich protein`[Tinamus guttatus];XP_013036785.1//PREDICTED: SH3 domain-binding glutamic acid-rich protein isoform X4`[Anser cygnoides domesticus]	PF04908.18//SH3BGR`SH3-binding, glutamic acid-rich protein	-	tr|A0A493TTE2|A0A493TTE2_ANAPP//Uncharacterized protein {ECO:0000313|Ensembl:ENSAPLP00000029173} OS=Anas platyrhynchos platyrhynchos (Northern mallard) PE=3;tr|A0A8B9NEK8|A0A8B9NEK8_9AVES//Uncharacterized protein {ECO:0000313|Ensembl:ENSANIP00000023189} OS=Accipiter nisus (Eurasian sparrowhawk) PE=4
ENSAPLG00000020546	DM	GM	545.056830314991	2176.3882011099	1360.7225157124499	-1.99767646861013	0.131648286750301	-15.1743445959091	5.229750901534299e-52	1.6480252528459998e-49	85.9082	88.7805	81.3647	421.816	508.88	441.566	Down	-	GO:0031492//nucleosomal DNA binding`molecular_function`Binding to the DNA portion of a nucleosome. [GOC:mah]	K11300//HMGN2`high-mobility group nucleosome-binding domain-containing protein 2	-	-	XP_010574446.1//PREDICTED: putative Dresden prostate carcinoma protein 2`[Haliaeetus leucocephalus];KAF1405375.1//Non-histone chromosomal protein HMG-17, partial`[Spheniscus magellanicus];EOB00795.1//hypothetical protein Anapl_14654, partial`[Anas platyrhynchos];XP_007064870.1//non-histone chromosomal protein HMG-17`[Chelonia mydas]	PF01101.21//HMG14_17`HMG14 and HMG17	-	tr|A0A493SZC5|A0A493SZC5_ANAPP//Uncharacterized protein {ECO:0000313|Ensembl:ENSAPLP00000018989} OS=Anas platyrhynchos platyrhynchos (Northern mallard) PE=3;tr|A0A493TMH2|A0A493TMH2_ANAPP//Uncharacterized protein {ECO:0000313|Ensembl:ENSAPLP00000027034} OS=Anas platyrhynchos platyrhynchos (Northern mallard) PE=3;tr|A0A493TL83|A0A493TL83_ANAPP//Uncharacterized protein {ECO:0000313|Ensembl:ENSAPLP0…
ENSAPLG00000004068	DM	GM	507.85509035170503	58.4848412859679	283.169965818836	3.11957917920052	0.20560330698989604	15.1728064342555	5.353783831838289e-52	1.6526802906201199e-49	29.4298	36.654	27.6004	5.86529	5.29013	6.37956	Up	PDLIM5	GO:0046872//metal ion binding`molecular_function`Binding to a metal ion. [GOC:ai];GO:0015629//actin cytoskeleton`cellular_component`The part of the cytoskeleton (the internal framework of a cell) composed of actin and associated proteins. Includes actin cytoskeleton-associated complexes. [GOC:jl, ISBN:0395825172, ISBN:0815316194]	K19867//PDLIM5_6_7`PDZ and LIM domain protein 5/6/7	-	-	XP_032042586.1//PDZ and LIM domain protein 5 isoform X3`[Aythya fuligula];XP_027311396.1//PDZ and LIM domain protein 5 isoform X19`[Anas platyrhynchos];XP_009818034.1//PREDICTED: PDZ and LIM domain protein 5-like, partial`[Gavia stellata]	PF00595.27//PDZ`PDZ domain;PF15936.8//DUF4749`Domain of unknown function (DUF4749);PF00412.25//LIM`LIM domain	-	tr|A0A493TII7|A0A493TII7_ANAPP//PDZ and LIM domain 5 {ECO:0000313|Ensembl:ENSAPLP00000025659} OS=Anas platyrhynchos platyrhynchos (Northern mallard) Name=PDLIM5 {ECO:0000313|Ensembl:ENSAPLP00000025659} PE=4;tr|U3I8L8|U3I8L8_ANAPP//PDZ and LIM domain 5 {ECO:0000313|Ensembl:ENSAPLP00000003589} OS=Anas platyrhynchos platyrhynchos (Northern mallard) Name=PDLIM5 {ECO:0000313|Ensembl:ENSAPLP00000003589…
ENSAPLG00000018279	DM	GM	1290.7179825404198	118.762970985331	704.740476762877	3.44153878786483	0.227346410393823	15.1378628846754	9.112715972594198e-52	2.72767774540636e-49	108.53200000000001	126.969	72.0113	13.6598	8.50002	15.944	Up	-	-	-	-	-	-	-	-	-
ENSAPLG00000010003	DM	GM	323.399061210392	17.3961762667292	170.397618738561	4.21591262705767	0.27851229867898697	15.1372583798065	9.1968507877644e-52	2.72767774540636e-49	401.296	410.458	292.655	26.713	22.7999	30.0042	Up	-	-	K23758//S100A1`protein S100-A1	-	-	KFV72186.1//Protein S100-A1, partial`[Dryobates pubescens]	PF01023.22//S_100`S-100/ICaBP type calcium binding domain	-	tr|U3IR36|U3IR36_ANAPP//S_100 domain-containing protein {ECO:0000259|SMART:SM01394} OS=Anas platyrhynchos platyrhynchos (Northern mallard) PE=4
ENSAPLG00000011264	DM	GM	2387.02469990316	299.299306564399	1343.16200323378	2.9960543141316895	0.198854439382626	15.066569916333801	2.6870601853945897e-51	7.81624468543819e-49	261.436	389.39099999999996	247.326	37.4917	60.7167	53.3713	Up	TNNI2	GO:0005861//troponin complex`cellular_component`A complex of accessory proteins (typically troponin T, troponin I and troponin C) found associated with actin in muscle thin filaments; involved in calcium regulation of muscle contraction. [ISBN:0815316194];GO:0031014//troponin T binding`molecular_function`Binding to troponin T, the tropomyosin-binding subunit of the troponin complex. [GOC:mah, ISB…	K12043//TNNI2`troponin I, fast skeletal muscle	ko04814//Motor proteins`Cellular Processes`Cell motility	-	EOB01238.1//Troponin I, fast skeletal muscle, partial`[Anas platyrhynchos];XP_013047059.1//PREDICTED: troponin I, fast skeletal muscle isoform X3`[Anser cygnoides domesticus]	PF00992.23//Troponin`Troponin	-	tr|U3IUV2|U3IUV2_ANAPP//Troponin I2, fast skeletal type {ECO:0000313|Ensembl:ENSAPLP00000011025} OS=Anas platyrhynchos platyrhynchos (Northern mallard) Name=TNNI2 {ECO:0000313|Ensembl:ENSAPLP00000011025} PE=4;tr|R0LLF5|R0LLF5_ANAPL//Troponin I, fast skeletal muscle {ECO:0000313|EMBL:EOB01238.1} Fragment OS=Anas platyrhynchos (Mallard) (Anas boschas) ORFNames=Anapl_04109 {ECO:0000313|EMBL:EOB01238…
ENSAPLG00000013046	DM	GM	334.542498869406	1491.31045012063	912.92647449502	-2.15687654638324	0.143215559365066	-15.0603506765995	2.95216944978856e-51	8.4253802070758e-49	14.4086	15.2589	10.2533	111.34700000000001	103.571	104.947	Down	GPM6B	GO:0016021//integral component of membrane`cellular_component`The component of a membrane consisting of the gene products and protein complexes having at least some part of their peptide sequence embedded in the hydrophobic region of the membrane. [GOC:dos, GOC:go_curators];GO:0005886//plasma membrane`cellular_component`The membrane surrounding a cell that separates the cell from its external env…	K17271//PLP1`myelin proteolipid protein	-	-	POI24258.1//hypothetical protein CIB84_011992, partial`[Bambusicola thoracicus];XP_009869958.1//PREDICTED: neuronal membrane glycoprotein M6-b`[Apaloderma vittatum];XP_030332779.1//neuronal membrane glycoprotein M6-b isoform X2`[Strigops habroptila];XP_035398188.1//neuronal membrane glycoprotein M6-b isoform X4`[Cygnus atratus];XP_013055569.1//PREDICTED: neuronal membrane glycoprotein M6-b isofor…	PF01275.22//Myelin_PLP`Myelin proteolipid protein (PLP or lipophilin)	-	tr|U3J017|U3J017_ANAPP//Glycoprotein M6B {ECO:0000313|Ensembl:ENSAPLP00000012844} OS=Anas platyrhynchos platyrhynchos (Northern mallard) Name=GPM6B {ECO:0000313|Ensembl:ENSAPLP00000012844} PE=3;tr|A0A493TVW2|A0A493TVW2_ANAPP//Glycoprotein M6B {ECO:0000313|Ensembl:ENSAPLP00000029944} OS=Anas platyrhynchos platyrhynchos (Northern mallard) Name=GPM6B {ECO:0000313|Ensembl:ENSAPLP00000029944} PE=3;tr|…
ENSAPLG00000001018	DM	GM	1187.14718047793	204.188508053726	695.667844265829	2.54071615767155	0.168926201454779	15.0403912228601	3.9918397204732096e-51	1.1181586594792197e-48	21.291	22.4621	20.2487	3.6142199999999995	5.8866	5.24244	Up	COL6A2	GO:0042383//sarcolemma`cellular_component`The outer membrane of a muscle cell, consisting of the plasma membrane, a covering basement membrane (about 100 nm thick and sometimes common to more than one fiber), and the associated loose network of collagen fibers. [ISBN:0198506732];GO:0005576//extracellular region`cellular_component`The space external to the outermost structure of a cell. For cells …	K06238//COL6A`collagen type VI alpha;K23619//COL28A`collagen type XXVIII alpha	ko04151//PI3K-Akt signaling pathway`Environmental Information Processing`Signal transduction;ko04510//Focal adhesion`Cellular Processes`Cellular community - eukaryotes;ko04512//ECM-receptor interaction`Environmental Information Processing`Signaling molecules and interaction;ko04974//Protein digestion and absorption`Organismal Systems`Digestive system;ko05165//Human papillomavirus infection`Human …	-	XP_005024800.3//LOW QUALITY PROTEIN: collagen alpha-2(VI) chain`[Anas platyrhynchos];EOA97575.1//Collagen alpha-2(VI) chain, partial`[Anas platyrhynchos]	PF00092.31//VWA`von Willebrand factor type A domain;PF13519.9//VWA_2`von Willebrand factor type A domain;PF01391.21//Collagen`Collagen triple helix repeat (20 copies)	-	tr|U3HZL9|U3HZL9_ANAPP//Collagen type VI alpha 2 chain {ECO:0000313|Ensembl:ENSAPLP00000000439} OS=Anas platyrhynchos platyrhynchos (Northern mallard) Name=COL6A2 {ECO:0000313|Ensembl:ENSAPLP00000000439} PE=4;tr|A0A8B9ZX07|A0A8B9ZX07_9AVES//Collagen type VI alpha 2 chain {ECO:0000313|Ensembl:ENSAZOP00000021054} OS=Anas zonorhyncha (Eastern spot-billed duck) PE=4
ENSAPLG00000005125	DM	GM	396.21896261343903	27.1308009329576	211.67488177319802	3.8694922352776198	0.257657458799535	15.017970965428901	5.599566437674669e-51	1.5399825806593997e-48	35.968	53.0292	34.5157	3.21335	4.11094	3.9211199999999997	Up	SIRT5	GO:0061697//protein-glutaryllysine deglutarylase activity`molecular_function`Catalysis of the reaction: H2O + N(6)-glutaryl-L-lysyl-[protein] + NAD(+) = 2''-O-glutaryl-ADP-D-ribose + L-lysyl-[protein] + nicotinamide. [GOC:dph, PMID:24703693];GO:0005829//cytosol`cellular_component`The part of the cytoplasm that does not contain organelles but which does contain other particulate matter, such as pr…	K11415//SIRT5, SIR2L5`NAD+-dependent protein deacetylase sirtuin 5 [EC:2.3.1.286]	ko00760//Nicotinate and nicotinamide metabolism`Metabolism`Metabolism of cofactors and vitamins;ko01100//Metabolic pathways`Metabolism`Global and overview maps	-	XP_021130886.2//NAD-dependent protein deacylase sirtuin-5, mitochondrial`[Anas platyrhynchos]	PF02146.20//SIR2`Sir2 family	-	tr|A0A6J3CLQ8|A0A6J3CLQ8_AYTFU//NAD-dependent protein deacylase sirtuin-5, mitochondrial {ECO:0000256|HAMAP-Rule:MF_03160} EC=2.3.1.- {ECO:0000256|HAMAP-Rule:MF_03160} Regulatory protein SIR2 homolog 5 {ECO:0000256|HAMAP-Rule:MF_03160} SIR2-like protein 5 {ECO:0000256|HAMAP-Rule:MF_03160} OS=Aythya fuligula (Tufted duck) (Anas fuligula) ECO:0000313|RefSeq:XP_032037757.1} PE=3
ENSAPLG00000005479	DM	GM	48.380126454869696	461.36987994329496	254.875003199082	-3.25163567925265	0.217359688245661	-14.9596997745858	1.3463202742895497e-50	3.63650722658996e-48	2.35607	1.5548600000000001	1.6485	24.5377	19.5528	26.5302	Down	TXNIP	GO:0005737//cytoplasm`cellular_component`The contents of a cell excluding the plasma membrane and nucleus, but including other subcellular structures. [ISBN:0198547684];GO:0051782//negative regulation of cell division`biological_process`Any process that stops, prevents, or reduces the frequency, rate or extent of cell division. [GOC:ai];GO:0031625//ubiquitin protein ligase binding`molecular_funct…	K20910//TXNIP`thioredoxin-interacting protein	ko04621//NOD-like receptor signaling pathway`Organismal Systems`Immune system	-	XP_038023768.1//LOW QUALITY PROTEIN: thioredoxin-interacting protein`[Anas platyrhynchos]	PF00339.32//Arrestin_N`Arrestin (or S-antigen), N-terminal domain;PF02752.25//Arrestin_C`Arrestin (or S-antigen), C-terminal domain	-	tr|U3ICT0|U3ICT0_ANAPP//Thioredoxin interacting protein {ECO:0000313|Ensembl:ENSAPLP00000005052} OS=Anas platyrhynchos platyrhynchos (Northern mallard) Name=TXNIP {ECO:0000313|Ensembl:ENSAPLP00000005052} PE=3
novel653	DM	GM	445.36540886882995	43.3273034677725	244.346356168301	3.36347513051557	0.22531901928195397	14.9276130405426	2.1792845727035896e-50	5.78313306082711e-48	27.2392	35.5017	25.7992	2.99245	4.39171	4.05679	Up	-	-	K10366//DMD`dystrophin	ko05410//Hypertrophic cardiomyopathy`Human Diseases`Cardiovascular disease;ko05412//Arrhythmogenic right ventricular cardiomyopathy`Human Diseases`Cardiovascular disease;ko05414//Dilated cardiomyopathy`Human Diseases`Cardiovascular disease;ko05416//Viral myocarditis`Human Diseases`Cardiovascular disease	-	XP_032049026.1//dystrophin isoform X7`[Aythya fuligula];XP_013048131.1//PREDICTED: dystrophin isoform X9`[Anser cygnoides domesticus]	PF00435.24//Spectrin`Spectrin repeat	-	tr|A0A8C4J4Q4|A0A8C4J4Q4_DRONO//Dystrophin {ECO:0000313|Ensembl:ENSDNVP00000004233} OS=Dromaius novaehollandiae (Emu) Name=DMD {ECO:0000313|Ensembl:ENSDNVP00000004233} PE=4;tr|A0A8B9T3P1|A0A8B9T3P1_ANAPL//Dystrophin {ECO:0000313|Ensembl:ENSAPLP00020015539} OS=Anas platyrhynchos (Mallard) (Anas boschas) PE=4
ENSAPLG00000003421	DM	GM	319.397116387153	6.11438136649272	162.755748876823	5.706064480242669	0.383105126429394	14.894252482142901	3.5917922931533694e-50	9.367146590730668e-48	8.47987	6.0465599999999995	8.275269999999999	0.20313900000000001	0.19997	0.216439	Up	TPH2	GO:0004510//tryptophan 5-monooxygenase activity`molecular_function`Catalysis of the reaction: L-tryptophan + tetrahydrobiopterin + O2 = 5-hydroxy-L-tryptophan + 4-alpha-hydroxytetrahydrobiopterin + H2O. [EC:1.14.16.4];GO:0042427//serotonin biosynthetic process`biological_process`The chemical reactions and pathways resulting in the formation of serotonin (5-hydroxytryptamine), a monoamine neurotra…	K00502//TPH1_2`tryptophan 5-monooxygenase [EC:1.14.16.4]	ko00380//Tryptophan metabolism`Metabolism`Amino acid metabolism;ko00790//Folate biosynthesis`Metabolism`Metabolism of cofactors and vitamins;ko01100//Metabolic pathways`Metabolism`Global and overview maps;ko04726//Serotonergic synapse`Organismal Systems`Nervous system	-	XP_038024360.1//tryptophan 5-hydroxylase 2 isoform X2`[Anas platyrhynchos];XP_027311290.1//tryptophan 5-hydroxylase 2 isoform X1`[Anas platyrhynchos];XP_009477224.1//PREDICTED: tryptophan 5-hydroxylase 2-like, partial`[Pelecanus crispus]	PF00351.24//Biopterin_H`Biopterin-dependent aromatic amino acid hydroxylase	-	tr|A0A8C3C1P5|A0A8C3C1P5_CAIMO//Tryptophan hydroxylase 2 {ECO:0000313|Ensembl:ENSCMMP00000014661} OS=Cairina moschata domestica (Muscovy Duck (domestic type)) PE=4;tr|A0A8B9U392|A0A8B9U392_9AVES//Tryptophan hydroxylase 2 {ECO:0000313|Ensembl:ENSAZOP00000003531} OS=Anas zonorhyncha (Eastern spot-billed duck) PE=4;tr|A0A6J3DTG4|A0A6J3DTG4_AYTFU//Tryptophan 5-monooxygenase {ECO:0000256|ARBA:ARBA0001…
ENSAPLG00000001882	DM	GM	1467.29991005383	268.27267145451196	867.7862907541721	2.4523679374450498	0.165097611082577	14.8540485920081	6.549109436547859e-50	1.6790140565631e-47	24.9763	27.4953	26.0111	4.78988	6.770789999999999	7.667489999999999	Up	-	GO:0110165//cellular anatomical entity`cellular_component`A part of a cellular organism that is either an immaterial entity or a material entity with granularity above the level of a protein complex but below that of an anatomical system. Or, a substance produced by a cellular organism with granularity above the level of a protein complex. [GOC:kmv]	K23619//COL28A`collagen type XXVIII alpha;K16629//COL21A`collagen type XXI alpha	ko04974//Protein digestion and absorption`Organismal Systems`Digestive system	-	EOA97576.1//Collagen alpha-1(VI) chain, partial`[Anas platyrhynchos];XP_032045788.1//collagen alpha-1(VI) chain`[Aythya fuligula]	PF00092.31//VWA`von Willebrand factor type A domain;PF01391.21//Collagen`Collagen triple helix repeat (20 copies)	-	tr|A0A493T9D4|A0A493T9D4_ANAPP//VWFA domain-containing protein {ECO:0000259|PROSITE:PS50234} OS=Anas platyrhynchos platyrhynchos (Northern mallard) PE=4;tr|A0A493TH77|A0A493TH77_ANAPP//VWFA domain-containing protein {ECO:0000259|PROSITE:PS50234} OS=Anas platyrhynchos platyrhynchos (Northern mallard) PE=4;tr|A0A493U072|A0A493U072_ANAPP//VWFA domain-containing protein {ECO:0000259|PROSITE:PS50234} …
ENSAPLG00000004860	DM	GM	482.442590005253	47.764867790785	265.10372889801897	3.33676850093363	0.22490426196682398	14.836395147664401	8.521368810827738e-50	2.14823707720967e-47	13.3061	20.5269	14.7086	2.4866200000000003	2.9698599999999997	2.37133	Up	SLC16A3	GO:0016328//lateral plasma membrane`cellular_component`The portion of the plasma membrane at the lateral side of the cell. In epithelial cells, lateral plasma membranes are on the sides of cells which lie at the interface of adjacent cells. [GOC:hb, GOC:mah, GOC:pr];GO:0015129//lactate transmembrane transporter activity`molecular_function`Enables the transfer of lactate from one side of a membran…	K08180//SLC16A3`MFS transporter, MCT family, solute carrier family 16 (monocarboxylic acid transporters), member 3	ko05230//Central carbon metabolism in cancer`Human Diseases`Cancer: overview	-	XP_027327340.1//monocarboxylate transporter 4`[Anas platyrhynchos]	PF07690.19//MFS_1`Major Facilitator Superfamily	-	tr|U3IAX7|U3IAX7_ANAPP//Solute carrier family 16 member 3 {ECO:0000313|Ensembl:ENSAPLP00000004399} OS=Anas platyrhynchos platyrhynchos (Northern mallard) Name=SLC16A3 {ECO:0000313|Ensembl:ENSAPLP00000004399} PE=3;tr|R0M3C5|R0M3C5_ANAPL//Monocarboxylate transporter 4 {ECO:0000313|EMBL:EOB07173.1} Solute carrier family 16 member 3 {ECO:0000313|Ensembl:ENSAPLP00020002892} Fragment OS=Anas platyrhync…
ENSAPLG00000023439	DM	GM	21.790708794527898	313.06425410709704	167.427481450812	-3.84667048367759	0.259505493779478	-14.8230791867027	1.0390990415208302e-49	2.57662493476133e-47	1.50356	1.9649900000000002	2.02247	35.8003	29.9715	39.5943	Down	FIBIN	GO:0005794//Golgi apparatus`cellular_component`A membrane-bound cytoplasmic organelle of the endomembrane system that further processes the core oligosaccharides (e.g. N-glycans) added to proteins in the endoplasmic reticulum and packages them into membrane-bound vesicles. The Golgi apparatus operates at the intersection of the secretory, lysosomal, and endocytic pathways. [ISBN:0198506732];GO:00…	-	-	-	XP_005022099.3//fin bud initiation factor homolog`[Anas platyrhynchos]	PF15819.8//Fibin`Fin bud initiation factor homologue	-	tr|A0A493TM51|A0A493TM51_ANAPP//Fin bud initiation factor homolog {ECO:0000313|Ensembl:ENSAPLP00000026956} OS=Anas platyrhynchos platyrhynchos (Northern mallard) Name=FIBIN {ECO:0000313|Ensembl:ENSAPLP00000026956} PE=3
ENSAPLG00000001284	DM	GM	58.035603918365496	459.948635884058	258.992119901212	-2.98441388884582	0.20157727046820498	-14.8053095565483	1.3536242115971197e-49	3.3024064233254797e-47	7.633939999999999	4.77569	5.01127	61.5529	64.8219	57.9364	Down	SPRY1	-	K04704//SPRY1`protein sprouty homolog 1	-	-	XP_005015614.2//protein sprouty homolog 1`[Anas platyrhynchos]	PF05210.16//Sprouty`Sprouty protein (Spry)	-	tr|A0A8B9R1W5|A0A8B9R1W5_ANAPL//Sprouty RTK signaling antagonist 1 {ECO:0000313|Ensembl:ENSAPLP00020004738} OS=Anas platyrhynchos (Mallard) (Anas boschas) PE=4
ENSAPLG00000013523	DM	GM	1369.40113084372	286.829071697056	828.11510127039	2.2552782583543904	0.152638659818987	14.7752755496471	2.11490490082772e-49	5.07778595713017e-47	1432.39	1755.54	1969.44	468.034	488.048	486.64099999999996	Up	S100A11	GO:0042127//regulation of cell population proliferation`biological_process`Any process that modulates the frequency, rate or extent of cell proliferation. [GOC:jl];GO:0005509//calcium ion binding`molecular_function`Binding to a calcium ion (Ca2+). [GOC:ai];GO:0048306//calcium-dependent protein binding`molecular_function`Binding to a protein or protein complex in the presence of calcium. [GOC:jid,…	K23765//S100A11_13, S100C`protein S100-A11/13	-	-	XP_032060374.1//protein S100-A11`[Aythya fuligula]	PF01023.22//S_100`S-100/ICaBP type calcium binding domain;PF13499.9//EF-hand_7`EF-hand domain pair;PF00036.35//EF-hand_1`EF hand	-	tr|A0A6J3EB14|A0A6J3EB14_AYTFU//Protein S100 {ECO:0000256|RuleBase:RU361184} S100 calcium-binding protein {ECO:0000256|RuleBase:RU361184} OS=Aythya fuligula (Tufted duck) (Anas fuligula) Name=S100A11 {ECO:0000313|RefSeq:XP_032060374.1} PE=3
ENSAPLG00000009709	DM	GM	278.25402857346	7.73612038109964	142.99507447728	5.16879240076478	0.35342711644072994	14.624775973101098	1.95212379105931e-48	4.6137225724317304e-46	7.38115	9.3262	9.32368	0.30749099999999996	0.37398899999999996	0.287094	Up	-	GO:0007155//cell adhesion`biological_process`The attachment of a cell, either to another cell or to an underlying substrate such as the extracellular matrix, via cell adhesion molecules. [GOC:hb, GOC:pf]	K04659//THBS2S`thrombospondin 2/3/4/5	ko04145//Phagosome`Cellular Processes`Transport and catabolism;ko04151//PI3K-Akt signaling pathway`Environmental Information Processing`Signal transduction;ko04510//Focal adhesion`Cellular Processes`Cellular community - eukaryotes;ko04512//ECM-receptor interaction`Environmental Information Processing`Signaling molecules and interaction;ko05144//Malaria`Human Diseases`Infectious disease: parasitic…	-	XP_027328175.1//cartilage oligomeric matrix protein`[Anas platyrhynchos]	PF11598.11//COMP`Cartilage oligomeric matrix protein;PF07645.18//EGF_CA`Calcium-binding EGF domain;PF02412.21//TSP_3`Thrombospondin type 3 repeat;PF05735.15//TSP_C`Thrombospondin C-terminal region	-	tr|U3IQE9|U3IQE9_ANAPP//Uncharacterized protein {ECO:0000313|Ensembl:ENSAPLP00000009472} OS=Anas platyrhynchos platyrhynchos (Northern mallard) PE=3
ENSAPLG00000009913	DM	GM	459.00873928564596	43.149897419809896	251.079318352728	3.4151765195857995	0.23353822430264898	14.6236297282109	1.9852770673012396e-48	4.61989244923054e-46	12.1053	14.5136	10.985999999999999	0.9440280000000001	1.9807700000000001	1.83473	Up	HK1	GO:0002720//positive regulation of cytokine production involved in immune response`biological_process`Any process that activates or increases the frequency, rate, or extent of cytokine production that contributes to an immune response. [GOC:add];GO:0005829//cytosol`cellular_component`The part of the cytoplasm that does not contain organelles but which does contain other particulate matter, such a…	K00844//HK`hexokinase [EC:2.7.1.1]	ko00010//Glycolysis / Gluconeogenesis`Metabolism`Carbohydrate metabolism;ko00051//Fructose and mannose metabolism`Metabolism`Carbohydrate metabolism;ko00052//Galactose metabolism`Metabolism`Carbohydrate metabolism;ko00500//Starch and sucrose metabolism`Metabolism`Carbohydrate metabolism;ko00520//Amino sugar and nucleotide sugar metabolism`Metabolism`Carbohydrate metabolism;ko00524//Neomycin, kana…	-	XP_027315662.1//hexokinase-1`[Anas platyrhynchos];XP_035185511.1//hexokinase-1 isoform X1`[Oxyura jamaicensis]	PF00349.24//Hexokinase_1`Hexokinase;PF03727.19//Hexokinase_2`Hexokinase	ARID//http://bioinfo.life.hust.edu.cn/AnimalTFDB#!/tf_detail?species=Takifugu_rubripes&family=ARID	tr|U3IR68|U3IR68_ANAPP//Hexokinase {ECO:0000256|ARBA:ARBA00012324} EC=2.7.1.1 {ECO:0000256|ARBA:ARBA00012324} OS=Anas platyrhynchos platyrhynchos (Northern mallard) Name=HK1 {ECO:0000313|Ensembl:ENSAPLP00000009741} PE=3;tr|A0A8B9R4H5|A0A8B9R4H5_ANAPL//Hexokinase-1 {ECO:0000313|Ensembl:ENSAPLP00020006495} OS=Anas platyrhynchos (Mallard) (Anas boschas) Name=LOC101794107 {ECO:0000313|Ensembl:ENSAPLP…
novel1869	DM	GM	284.985527549739	14.113651452385001	149.549589501062	4.33045281511474	0.298069894968148	14.5283132856389	8.01702484468006e-48	1.83735633031258e-45	19.0376	25.3124	18.7809	1.77368	1.16068	1.25479	Up	-	-	-	-	-	XP_032300876.1//uncharacterized protein LOC107314671`[Coturnix japonica]	-	-	-
ENSAPLG00000006837	DM	GM	912.106350301061	139.049810552123	525.578080426592	2.71365417193035	0.187468107703375	14.4752843839662	1.73606228937192e-47	3.9193549535880104e-45	76.8615	108.95100000000001	73.6454	16.1747	18.3765	18.507	Up	GYG1	-	K00750//GYG1, GYG2`glycogenin [EC:2.4.1.186]	ko00500//Starch and sucrose metabolism`Metabolism`Carbohydrate metabolism;ko01100//Metabolic pathways`Metabolism`Global and overview maps	-	XP_038039702.1//glycogenin-1 isoform X4`[Anas platyrhynchos]	PF01501.23//Glyco_transf_8`Glycosyl transferase family 8	-	tr|A0A8B9ZJ66|A0A8B9ZJ66_ANAPL//Glycogenin 1 {ECO:0000313|Ensembl:ENSAPLP00020021484} OS=Anas platyrhynchos (Mallard) (Anas boschas) Name=GYG1 {ECO:0000313|Ensembl:ENSAPLP00020021484} PE=4
ENSAPLG00000028771	DM	GM	603.03072471134	89.72905687741819	346.379890794379	2.7472668448247797	0.19094694355411498	14.387592666788	6.191371176661179e-47	1.3772158885026002e-44	183.08	207.787	147.54	38.7915	35.1288	33.4467	Up	ALDOC	GO:0006096//glycolytic process`biological_process`The chemical reactions and pathways resulting in the breakdown of a carbohydrate into pyruvate, with the concomitant production of a small amount of ATP and the reduction of NAD(P) to NAD(P)H. Glycolysis begins with the metabolism of a carbohydrate to generate products that can enter the pathway and ends with the production of pyruvate. Pyruvate m…	K01623//ALDO`fructose-bisphosphate aldolase, class I [EC:4.1.2.13]	ko00010//Glycolysis / Gluconeogenesis`Metabolism`Carbohydrate metabolism;ko00030//Pentose phosphate pathway`Metabolism`Carbohydrate metabolism;ko00051//Fructose and mannose metabolism`Metabolism`Carbohydrate metabolism;ko01100//Metabolic pathways`Metabolism`Global and overview maps;ko01200//Carbon metabolism`Metabolism`Global and overview maps;ko01230//Biosynthesis of amino acids`Metabolism`Globa…	-	OXB58091.1//hypothetical protein ASZ78_012496`[Callipepla squamata]	-	-	tr|A0A493TRB1|A0A493TRB1_ANAPP//Fructose-bisphosphate aldolase {ECO:0000256|ARBA:ARBA00013068} EC=4.1.2.13 {ECO:0000256|ARBA:ARBA00013068} OS=Anas platyrhynchos platyrhynchos (Northern mallard) Name=ALDOC {ECO:0000313|Ensembl:ENSAPLP00000028120} PE=3
ENSAPLG00000015644	DM	GM	1247.17575308869	228.403768229607	737.789760659149	2.44957110147373	0.170759120954981	14.345184536991901	1.14196118521772e-46	2.5033775199424995e-44	58.9023	44.8129	68.3916	13.0868	16.5467	13.3474	Up	NDRG1	GO:0042127//regulation of cell population proliferation`biological_process`Any process that modulates the frequency, rate or extent of cell proliferation. [GOC:jl];GO:0032287//peripheral nervous system myelin maintenance`biological_process`The process in which the structure and material content of mature peripheral nervous system myelin is kept in a functional state. [GOC:dgh];GO:0045576//mast ce…	K18266//NDRG1`protein NDRG1	-	-	XP_029868725.1//protein NDRG1 isoform X1`[Aquila chrysaetos chrysaetos];XP_027308532.1//protein NDRG1`[Anas platyrhynchos];EOB07919.1//Protein NDRG1, partial`[Anas platyrhynchos]	PF03096.17//Ndr`Ndr family	-	tr|A0A493U001|A0A493U001_ANAPP//N-myc downstream regulated 1 {ECO:0000313|Ensembl:ENSAPLP00000031160} OS=Anas platyrhynchos platyrhynchos (Northern mallard) Name=NDRG1 {ECO:0000313|Ensembl:ENSAPLP00000031160} PE=3;tr|A0A493TQX3|A0A493TQX3_ANAPP//N-myc downstream regulated 1 {ECO:0000313|Ensembl:ENSAPLP00000028267} OS=Anas platyrhynchos platyrhynchos (Northern mallard) Name=NDRG1 {ECO:0000313|Ense…
ENSAPLG00000007074	DM	GM	1161.3215099733	272.853847985734	717.0876789795151	2.09033804479823	0.14760401747141597	14.1617964104739	1.57905355407138e-45	3.4121091512690893e-43	156.289	137.61700000000002	163.357	41.4645	46.9762	54.6373	Up	RCAN1	GO:0033173//calcineurin-NFAT signaling cascade`biological_process`Any intracellular signal transduction in which the signal is passed on within the cell by activation of a member of the NFAT protein family as a consequence of NFAT dephosphorylation by Ca(2+)-activated calcineurin. The cascade begins with calcium-dependent activation of the phosphatase calcineurin. Calcineurin dephosphorylates mul…	K17901//RCAN1, MCIP1`calcipressin-1	ko04919//Thyroid hormone signaling pathway`Organismal Systems`Endocrine system;ko04921//Oxytocin signaling pathway`Organismal Systems`Endocrine system;ko05167//Kaposi sarcoma-associated herpesvirus infection`Human Diseases`Infectious disease: viral	-	XP_027304945.1//calcipressin-1 isoform X1`[Anas platyrhynchos];XP_005013864.1//calcipressin-1 isoform X2`[Anas platyrhynchos]	PF04847.15//Calcipressin`Calcipressin	-	tr|R0K6W3|R0K6W3_ANAPL//Calcipressin-1 {ECO:0000256|ARBA:ARBA00015788} Regulator of calcineurin 1 {ECO:0000256|ARBA:ARBA00018431} Fragment OS=Anas platyrhynchos (Mallard) (Anas boschas) ORFNames=Anapl_04515 {ECO:0000313|EMBL:EOB05532.1} PE=3;tr|A0A8B9ZMC1|A0A8B9ZMC1_9AVES//Regulator of calcineurin 1 {ECO:0000313|Ensembl:ENSAZOP00000001899} OS=Anas zonorhyncha (Eastern spot-billed duck) PE=4;tr|A0…
ENSAPLG00000019275	DM	GM	301.498173687411	12.506546821992	157.00236025470198	4.58589795792806	0.324531330020378	14.1308327847425	2.45227044311008e-45	5.224372214434239e-43	5.160419999999999	7.63108	4.4417800000000005	0.39618400000000004	0.283504	0.290509	Up	ENO2	GO:0000015//phosphopyruvate hydratase complex`cellular_component`A multimeric enzyme complex, usually a dimer or an octamer, that catalyzes the conversion of 2-phospho-D-glycerate to phosphoenolpyruvate and water. [GOC:jl, ISBN:0198506732];GO:0043204//perikaryon`cellular_component`The portion of the cell soma (neuronal cell body) that excludes the nucleus. [GOC:jl];GO:0000287//magnesium ion bindi…	K01689//ENO, eno`enolase [EC:4.2.1.11]	ko00010//Glycolysis / Gluconeogenesis`Metabolism`Carbohydrate metabolism;ko01100//Metabolic pathways`Metabolism`Global and overview maps;ko01200//Carbon metabolism`Metabolism`Global and overview maps;ko01230//Biosynthesis of amino acids`Metabolism`Global and overview maps;ko03018//RNA degradation`Genetic Information Processing`Folding, sorting and degradation;ko04066//HIF-1 signaling pathway`Envi…	-	XP_027305588.1//gamma-enolase isoform X1`[Anas platyrhynchos];XP_029876199.1//gamma-enolase isoform X1`[Aquila chrysaetos chrysaetos]	PF03952.19//Enolase_N`Enolase, N-terminal domain;PF00113.25//Enolase_C`Enolase, C-terminal TIM barrel domain;PF13378.9//MR_MLE_C`Enolase C-terminal domain-like	-	tr|A0A493T6U6|A0A493T6U6_ANAPP//2-phospho-D-glycerate hydro-lyase {ECO:0000256|ARBA:ARBA00021490} EC=4.2.1.11 {ECO:0000256|ARBA:ARBA00012058} OS=Anas platyrhynchos platyrhynchos (Northern mallard) Name=ENO2 {ECO:0000313|Ensembl:ENSAPLP00000021571} PE=3;tr|A0A8C4U751|A0A8C4U751_FALTI//Enolase 2 {ECO:0000313|Ensembl:ENSFTIP00000006364} OS=Falco tinnunculus (Common kestrel) PE=4
ENSAPLG00000024683	DM	GM	1065.9863951878801	185.580414418957	625.783404803416	2.52180422964663	0.178630631251992	14.1174232659412	2.96640915965627e-45	6.23193124291121e-43	4570.03	5705.09	4366.58	1107.89	1393.33	916.798	Up	MUSTN1	GO:0002062//chondrocyte differentiation`biological_process`The process in which a chondroblast acquires specialized structural and/or functional features of a chondrocyte. A chondrocyte is a polymorphic cell that forms cartilage. [GOC:dph];GO:0005634//nucleus`cellular_component`A membrane-bounded organelle of eukaryotic cells in which chromosomes are housed and replicated. In most cells, the nucl…	K26236//STIMATE, TMEM110`store-operated calcium entry regulator	-	-	XP_012960302.1//musculoskeletal embryonic nuclear protein 1 isoform X1`[Anas platyrhynchos]	PF15682.8//Mustang`Musculoskeletal, temporally activated-embryonic nuclear protein 1	-	tr|V5J2K0|V5J2K0_ANAPL//Musculoskeletal embryonic nuclear protein 1 {ECO:0000256|ARBA:ARBA00018401} OS=Anas platyrhynchos (Mallard) (Anas boschas) Synonyms=LOC101800783 {ECO:0000313|Ensembl:ENSAPLP00020022069} PE=2
ENSAPLG00000003101	DM	GM	630.636511962807	76.51953566848259	353.578023815645	3.04337975349473	0.215756669851166	14.105611453838902	3.50735995926433e-45	7.267442019703049e-43	19.5171	25.8123	15.5462	2.89942	3.18519	3.8149699999999998	Up	KLHL31	-	K10467//KLHL31`kelch-like protein 31	-	-	XP_005009244.3//kelch-like protein 31`[Anas platyrhynchos]	PF00651.34//BTB`BTB/POZ domain;PF07707.18//BACK`BTB And C-terminal Kelch;PF13964.9//Kelch_6`Kelch motif;PF01344.28//Kelch_1`Kelch motif;PF07646.18//Kelch_2`Kelch motif	ZBTB//http://bioinfo.life.hust.edu.cn/AnimalTFDB#!/tf_detail?species=Pelodiscus_sinensis&family=ZBTB	tr|A0A8B9U0Z9|A0A8B9U0Z9_9AVES//Kelch like family member 31 {ECO:0000313|Ensembl:ENSAZOP00000001164} OS=Anas zonorhyncha (Eastern spot-billed duck) PE=4
ENSAPLG00000022486	DM	GM	335.396532085616	15.1345222768079	175.265527181212	4.4686035825187895	0.321794342717232	13.8865200201653	7.64609316230124e-44	1.56290277260768e-41	6.594519999999999	10.4568	5.21275	0.466087	0.724113	0.5273800000000001	Up	SSPN	GO:0016010//dystrophin-associated glycoprotein complex`cellular_component`A multiprotein complex that forms a strong mechanical link between the cytoskeleton and extracellular matrix; typical of, but not confined to, muscle cells. The complex is composed of transmembrane, cytoplasmic, and extracellular proteins, including dystrophin, sarcoglycans, dystroglycan, dystrobrevins, syntrophins, sarcosp…	K22194//SSPN`sarcospan	-	-	EOA98768.1//Sarcospan, partial`[Anas platyrhynchos]	PF04103.18//CD20`CD20-like family	-	tr|A0A493T4D8|A0A493T4D8_ANAPP//Sarcospan {ECO:0000313|Ensembl:ENSAPLP00000020794} OS=Anas platyrhynchos platyrhynchos (Northern mallard) Name=SSPN {ECO:0000313|Ensembl:ENSAPLP00000020794} PE=4;tr|A0A493TAD5|A0A493TAD5_ANAPP//Sarcospan {ECO:0000313|Ensembl:ENSAPLP00000022658} OS=Anas platyrhynchos platyrhynchos (Northern mallard) Name=SSPN {ECO:0000313|Ensembl:ENSAPLP00000022658} PE=4;tr|R0KZK8|R…
ENSAPLG00000016406	DM	GM	4.634799581391331	9196.7697933172	4600.70229644929	-10.9484111684409	0.7890911396653689	-13.8747105601563	9.01562847064799e-44	1.8182719499602898e-41	1.9786099999999998	0.8094779999999999	2.79455	1836.7	5086.93	7787.96	Down	-	GO:0005506//iron ion binding`molecular_function`Binding to an iron (Fe) ion. [GOC:ai];GO:0019825//oxygen binding`molecular_function`Binding to oxygen (O2). [GOC:jl];GO:0005344//oxygen carrier activity`molecular_function`Binding to oxygen and delivering it to an acceptor molecule or a specific location. [GOC:ai];GO:0020037//heme binding`molecular_function`Binding to a heme, a compound composed of …	K13822//HBA`hemoglobin subunit alpha	ko05143//African trypanosomiasis`Human Diseases`Infectious disease: parasitic;ko05144//Malaria`Human Diseases`Infectious disease: parasitic	-	XP_027324928.1//hemoglobin subunit alpha-A`[Anas platyrhynchos]	PF00042.25//Globin`Globin	-	sp|P01988|HBA_ANAPP//Hemoglobin subunit alpha-A Alpha-A-globin Hemoglobin alpha-A chain OS=Anas platyrhynchos platyrhynchos (Northern mallard) Name=HBAA PE=1
ENSAPLG00000013511	DM	GM	16838.2142846262	4372.37501467322	10605.294649649699	1.94523885540684	0.140226086699438	13.8721610307523	9.34192383793476e-44	1.8592886838500197e-41	1294.13	1619.86	1222.12	455.58	513.73	469.759	Up	TAPBPL	GO:0005856//cytoskeleton`cellular_component`Any of the various filamentous elements that form the internal framework of cells, and typically remain after treatment of the cells with mild detergent to remove membrane constituents and soluble components of the cytoplasm. The term embraces intermediate filaments, microfilaments, microtubules, the microtrabecular lattice, and other structures charact…	K08058//TAPBP`TAP binding protein (tapasin);K00134//GAPDH, gapA`glyceraldehyde 3-phosphate dehydrogenase (phosphorylating) [EC:1.2.1.12]	ko04612//Antigen processing and presentation`Organismal Systems`Immune system;ko05163//Human cytomegalovirus infection`Human Diseases`Infectious disease: viral;ko05168//Herpes simplex virus 1 infection`Human Diseases`Infectious disease: viral;ko05169//Epstein-Barr virus infection`Human Diseases`Infectious disease: viral;ko05170//Human immunodeficiency virus 1 infection`Human Diseases`Infectious d…	-	ACH43760.1//putative glyceraldehyde-3-phosphate dehydrogenase`[Taeniopygia guttata];XP_032060889.1//glyceraldehyde-3-phosphate dehydrogenase`[Aythya fuligula];XP_038036512.1//glyceraldehyde-3-phosphate dehydrogenase`[Anas platyrhynchos];XP_005016799.3//tapasin-related protein isoform X2`[Anas platyrhynchos]	PF07686.20//V-set`Immunoglobulin V-set domain;PF13927.9//Ig_3`Immunoglobulin domain;PF07654.18//C1-set`Immunoglobulin C1-set domain;PF00044.27//Gp_dh_N`Glyceraldehyde 3-phosphate dehydrogenase, NAD binding domain;PF02800.23//Gp_dh_C`Glyceraldehyde 3-phosphate dehydrogenase, C-terminal domain	-	tr|U3IY14|U3IY14_ANAPP//TAP binding protein like {ECO:0000313|Ensembl:ENSAPLP00000012140} OS=Anas platyrhynchos platyrhynchos (Northern mallard) Name=TAPBPL {ECO:0000313|Ensembl:ENSAPLP00000012140} PE=4;tr|A0A493TUY2|A0A493TUY2_ANAPP//Glyceraldehyde-3-phosphate dehydrogenase {ECO:0000256|RuleBase:RU361160} EC=1.2.1.12 {ECO:0000256|RuleBase:RU361160} OS=Anas platyrhynchos platyrhynchos (Northern m…
ENSAPLG00000013780	DM	GM	26.135607402648898	315.842292533439	170.98894996804398	-3.5970804220765493	0.259592989887894	-13.856616172994402	1.1601588081584399e-43	2.27903404314345e-41	5.51408	6.90152	5.0683300000000004	100.53	78.0402	63.3579	Down	CNKSR2	GO:0005737//cytoplasm`cellular_component`The contents of a cell excluding the plasma membrane and nucleus, but including other subcellular structures. [ISBN:0198547684];GO:0009966//regulation of signal transduction`biological_process`Any process that modulates the frequency, rate or extent of signal transduction. [GOC:sm];GO:0016020//membrane`cellular_component`A lipid bilayer along with all the …	K17536//CNKSR2, CNK2, KSR2`connector enhancer of kinase suppressor of Ras 2	-	-	XP_027304879.1//connector enhancer of kinase suppressor of ras 2 isoform X4`[Anas platyrhynchos];XP_027304877.1//connector enhancer of kinase suppressor of ras 2 isoform X1`[Anas platyrhynchos];XP_038023916.1//connector enhancer of kinase suppressor of ras 2 isoform X5`[Anas platyrhynchos];XP_038023922.1//connector enhancer of kinase suppressor of ras 2 isoform X7`[Anas platyrhynchos];XP_03802389…	PF00536.33//SAM_1`SAM domain (Sterile alpha motif);PF07647.20//SAM_2`SAM domain (Sterile alpha motif);PF10534.12//CRIC_ras_sig`Connector enhancer of kinase suppressor of ras;PF06663.16//CNK2_3_dom`Connector enhancer of kinase suppressor of ras 2/3 domain;PF00169.32//PH`PH domain;PF00595.27//PDZ`PDZ domain	-	tr|A0A8B9T3T8|A0A8B9T3T8_ANAPL//Connector enhancer of kinase suppressor of Ras 2 {ECO:0000313|Ensembl:ENSAPLP00020014992} OS=Anas platyrhynchos (Mallard) (Anas boschas) Name=CNKSR2 {ECO:0000313|Ensembl:ENSAPLP00020014992} PE=4;tr|A0A6J3E9P2|A0A6J3E9P2_AYTFU//connector enhancer of kinase suppressor of ras 2 isoform X8 {ECO:0000313|RefSeq:XP_032058108.1} OS=Aythya fuligula (Tufted duck) (Anas fulig…
ENSAPLG00000014348	DM	GM	2399.18355766788	535.164462735324	1467.1740102016001	2.16487268182094	0.15627755042576	13.8527426103301	1.2244608361141598e-43	2.37451212911061e-41	51.1225	38.2142	56.5889	13.0715	14.0443	16.4952	Up	SERPINH1	GO:0051604//protein maturation`biological_process`Any process leading to the attainment of the full functional capacity of a protein. [GOC:ai];GO:0005783//endoplasmic reticulum`cellular_component`The irregular network of unit membranes, visible only by electron microscopy, that occurs in the cytoplasm of many eukaryotic cells. The membranes form a complex meshwork of tubular channels, which are o…	K09501//SERPINH1, HSP47`serpin peptidase inhibitor, clade H, member 1	-	-	XP_005022647.2//serpin H1`[Anas platyrhynchos];OPJ71432.1//serpin H1`[Patagioenas fasciata monilis]	PF00079.23//Serpin`Serpin (serine protease inhibitor)	-	tr|U3J3V8|U3J3V8_ANAPP//Collagen-binding protein {ECO:0000256|ARBA:ARBA00019019} Serpin H1 {ECO:0000256|ARBA:ARBA00013551} OS=Anas platyrhynchos platyrhynchos (Northern mallard) Name=SERPINH1 {ECO:0000313|Ensembl:ENSAPLP00000014185} PE=3;tr|A0A8B9IPB5|A0A8B9IPB5_ANSCY//Serpin family H member 1 {ECO:0000313|Ensembl:ENSACDP00005023117} OS=Anser cygnoid (Swan goose) PE=4
ENSAPLG00000005214	DM	GM	858.774088140508	154.164907358885	506.46949774969704	2.4779637760511	0.18019140781609805	13.7518420333343	4.964911715993729e-43	9.506234761534331e-41	1176.95	1367.45	1222.78	286.504	235.86599999999999	380.916	Up	CXCL14	GO:0006955//immune response`biological_process`Any immune system process that functions in the calibrated response of an organism to a potential internal or invasive threat. [GO_REF:0000022, GOC:add];GO:0005615//extracellular space`cellular_component`That part of a multicellular organism outside the cells proper, usually taken to be outside the plasma membranes, and occupied by fluid. [ISBN:01985…	K10033//CXCL14, SCYB14`C-X-C motif chemokine 14	ko04060//Cytokine-cytokine receptor interaction`Environmental Information Processing`Signaling molecules and interaction;ko04061//Viral protein interaction with cytokine and cytokine receptor`Environmental Information Processing`Signaling molecules and interaction;ko04062//Chemokine signaling pathway`Organismal Systems`Immune system	-	XP_005053844.1//PREDICTED: C-X-C motif chemokine 14`[Ficedula albicollis]	PF00048.23//IL8`Small cytokines (intecrine/chemokine), interleukin-8 like	-	tr|A0A0Q3PLT5|A0A0Q3PLT5_AMAAE//C-X-C motif chemokine 14 {ECO:0000313|EMBL:KQK77084.1} OS=Amazona aestiva (Blue-fronted Amazon parrot) ORFNames=AAES_151195 {ECO:0000313|EMBL:KQK77084.1} PE=4
ENSAPLG00000016311	DM	GM	1803.67443548958	319.895314132553	1061.78487481107	2.4948773685090697	0.18241905864835	13.6766267022485	1.4004011875363098e-42	2.64780854533427e-40	90.1197	62.9394	96.1243	22.5913	21.4678	14.8007	Up	ASNS	-	K01953//asnB, ASNS`asparagine synthase (glutamine-hydrolysing) [EC:6.3.5.4]	ko00250//Alanine, aspartate and glutamate metabolism`Metabolism`Amino acid metabolism;ko01100//Metabolic pathways`Metabolism`Global and overview maps;ko01230//Biosynthesis of amino acids`Metabolism`Global and overview maps	-	XP_027306641.1//asparagine synthetase [glutamine-hydrolyzing]`[Anas platyrhynchos]	PF13522.9//GATase_6`Glutamine amidotransferase domain;PF13537.9//GATase_7`Glutamine amidotransferase domain;PF12481.11//DUF3700`Aluminium induced protein;PF00733.24//Asn_synthase`Asparagine synthase	-	tr|A0A8B9TX90|A0A8B9TX90_9AVES//Asparagine synthetase (glutamine-hydrolyzing) {ECO:0000313|Ensembl:ENSAZOP00000000503} OS=Anas zonorhyncha (Eastern spot-billed duck) PE=4
ENSAPLG00000010931	DM	GM	7513.7819551148905	1588.58806877189	4551.18501194339	2.2415766812813795	0.16511063479734803	13.576210181934302	5.5420709391009696e-42	1.03493043240545e-39	487.356	497.337	471.223	172.84	104.921	131.578	Up	CKB	GO:0046314//phosphocreatine biosynthetic process`biological_process`The chemical reactions and pathways resulting in the formation of phosphocreatine, a phosphagen of creatine which is synthesized and broken down by creatine phosphokinase. [GOC:ai]	K00933//E2.7.3.2`creatine kinase [EC:2.7.3.2]	ko00330//Arginine and proline metabolism`Metabolism`Amino acid metabolism;ko01100//Metabolic pathways`Metabolism`Global and overview maps	-	XP_027313695.1//creatine kinase B-type isoform X2`[Anas platyrhynchos];XP_027313694.1//creatine kinase B-type isoform X1`[Anas platyrhynchos]	PF02807.18//ATP-gua_PtransN`ATP:guanido phosphotransferase, N-terminal domain;PF00217.22//ATP-gua_Ptrans`ATP:guanido phosphotransferase, C-terminal catalytic domain	-	tr|A0A8B9VQ00|A0A8B9VQ00_9AVES//Creatine kinase B {ECO:0000313|Ensembl:ENSAZOP00000027749} OS=Anas zonorhyncha (Eastern spot-billed duck) PE=4;tr|A0A493TFK1|A0A493TFK1_ANAPP//Creatine kinase {ECO:0000256|ARBA:ARBA00012231} EC=2.7.3.2 {ECO:0000256|ARBA:ARBA00012231} OS=Anas platyrhynchos platyrhynchos (Northern mallard) PE=3
ENSAPLG00000011324	DM	GM	550.626580955874	89.688947725497	320.157764340686	2.61821676098237	0.19304759611342698	13.5625452670439	6.67780290005864e-42	1.2318103251986198e-39	18.5926	23.8584	17.9959	3.9760199999999997	5.17279	4.04976	Up	PLOD1	-	K00473//PLOD1`procollagen-lysine,2-oxoglutarate 5-dioxygenase 1 [EC:1.14.11.4]	ko00310//Lysine degradation`Metabolism`Amino acid metabolism;ko01100//Metabolic pathways`Metabolism`Global and overview maps	-	XP_005021357.1//procollagen-lysine,2-oxoglutarate 5-dioxygenase 1`[Anas platyrhynchos]	PF03171.23//2OG-FeII_Oxy`2OG-Fe(II) oxygenase superfamily	-	tr|A0A8B9TXE1|A0A8B9TXE1_9AVES//Procollagen-lysine,2-oxoglutarate 5-dioxygenase 1 {ECO:0000313|Ensembl:ENSAZOP00000000520} OS=Anas zonorhyncha (Eastern spot-billed duck) PE=4
ENSAPLG00000014266	DM	GM	2491.8078110871397	547.801792099599	1519.80480159337	2.18556333622944	0.161251594654133	13.553747117460999	7.52866449961547e-42	1.3720310749540198e-39	155.054	206.18400000000003	154.626	44.3018	58.8287	48.9776	Up	-	GO:0008234//cysteine-type peptidase activity`molecular_function`Catalysis of the hydrolysis of peptide bonds in a polypeptide chain by a mechanism in which the sulfhydryl group of a cysteine residue at the active center acts as a nucleophile. [GOC:mah, https://www.ebi.ac.uk/merops/about/glossary.shtml#CATTYPE]	K01365//CTSL`cathepsin L [EC:3.4.22.15]	ko04140//Autophagy - animal`Cellular Processes`Transport and catabolism;ko04142//Lysosome`Cellular Processes`Transport and catabolism;ko04145//Phagosome`Cellular Processes`Transport and catabolism;ko04210//Apoptosis`Cellular Processes`Cell growth and death;ko04612//Antigen processing and presentation`Organismal Systems`Immune system;ko05205//Proteoglycans in cancer`Human Diseases`Cancer: overview…	-	XP_032062008.1//cathepsin L1`[Aythya fuligula]	PF08246.15//Inhibitor_I29`Cathepsin propeptide inhibitor domain (I29);PF00112.26//Peptidase_C1`Papain family cysteine protease	-	tr|A0A6J3EKW7|A0A6J3EKW7_AYTFU//cathepsin L1 {ECO:0000313|RefSeq:XP_032062008.1} OS=Aythya fuligula (Tufted duck) (Anas fuligula) Name=CTSL {ECO:0000313|RefSeq:XP_032062008.1} PE=3
ENSAPLG00000009284	DM	GM	810.164443583951	169.041802087337	489.603122835644	2.26097003616099	0.167029520384784	13.536349927560199	9.541342614088889e-42	1.71812319500844e-39	14.4274	18.4524	13.9673	9.7399	8.06432	9.410160000000001	Up	P4HA1	GO:0031418//L-ascorbic acid binding`molecular_function`Binding to L-ascorbic acid, (2R)-2-[(1S)-1,2-dihydroxyethyl]-4-hydroxy-5-oxo-2,5-dihydrofuran-3-olate; L-ascorbic acid is vitamin C and has co-factor and anti-oxidant activities in many species. [GOC:mah];GO:0005506//iron ion binding`molecular_function`Binding to an iron (Fe) ion. [GOC:ai];GO:0005783//endoplasmic reticulum`cellular_component`…	K00472//P4HA`prolyl 4-hydroxylase [EC:1.14.11.2]	ko00330//Arginine and proline metabolism`Metabolism`Amino acid metabolism;ko01100//Metabolic pathways`Metabolism`Global and overview maps	-	XP_038037252.1//prolyl 4-hydroxylase subunit alpha-1 isoform X1`[Anas platyrhynchos];XP_038037253.1//prolyl 4-hydroxylase subunit alpha-1 isoform X2`[Anas platyrhynchos];XP_038037254.1//prolyl 4-hydroxylase subunit alpha-1 isoform X3`[Anas platyrhynchos];XP_038037255.1//prolyl 4-hydroxylase subunit alpha-1 isoform X4`[Anas platyrhynchos]	PF08336.14//P4Ha_N`Prolyl 4-Hydroxylase alpha-subunit, N-terminal region;PF13640.9//2OG-FeII_Oxy_3`2OG-Fe(II) oxygenase superfamily	-	tr|A0A493TTM0|A0A493TTM0_ANAPP//Prolyl 4-hydroxylase subunit alpha 1 {ECO:0000313|Ensembl:ENSAPLP00000029139} OS=Anas platyrhynchos platyrhynchos (Northern mallard) Name=P4HA1 {ECO:0000313|Ensembl:ENSAPLP00000029139} PE=4;tr|A0A493TE59|A0A493TE59_ANAPP//Prolyl 4-hydroxylase subunit alpha 1 {ECO:0000313|Ensembl:ENSAPLP00000023968} OS=Anas platyrhynchos platyrhynchos (Northern mallard) Name=P4HA1 {…
ENSAPLG00000012270	DM	GM	114.35580802480101	754.516432229337	434.436120127069	-2.72396603715824	0.201762757695869	-13.500836667113	1.5461028039594597e-41	2.7513354132577396e-39	6.90406	12.7743	9.60179	72.8536	96.3719	69.9812	Down	RBMS3	GO:1990904//ribonucleoprotein complex`cellular_component`A macromolecular complex that contains both RNA and protein molecules. [GOC:krc, GOC:vesicles];GO:0003723//RNA binding`molecular_function`Binding to an RNA molecule or a portion thereof. [GOC:jl, GOC:mah]	K24990//RBMS`RNA-binding motif, single-stranded-interacting protein	-	-	XP_032038992.1//RNA-binding motif, single-stranded-interacting protein 3 isoform X1`[Aythya fuligula];XP_038031386.1//RNA-binding motif, single-stranded-interacting protein 3 isoform X5`[Anas platyrhynchos];XP_005040939.1//PREDICTED: RNA-binding motif, single-stranded-interacting protein 3 isoform X1`[Ficedula albicollis];EOB02435.1//hypothetical protein Anapl_06244`[Anas platyrhynchos]	PF00076.25//RRM_1`RNA recognition motif. (a.k.a. RRM, RBD, or RNP domain)	-	tr|A0A6J3CQ25|A0A6J3CQ25_AYTFU//RNA-binding motif, single-stranded-interacting protein 3 isoform X1 {ECO:0000313|RefSeq:XP_032038992.1, ECO:0000313|RefSeq:XP_032038993.1} OS=Aythya fuligula (Tufted duck) (Anas fuligula) ECO:0000313|RefSeq:XP_032038993.1} PE=4;tr|A0A493TF48|A0A493TF48_ANAPP//RNA binding motif single stranded interacting protein 3 {ECO:0000313|Ensembl:ENSAPLP00000024512} OS=Anas pl…
novel179	DM	GM	1698.53984236809	219.94710351404098	959.2434729410651	2.9485970228716294	0.21878739238300698	13.476996963837099	2.1362621883128098e-41	3.75733742563018e-39	139.861	160.879	92.5867	25.4757	15.5565	27.069000000000003	Up	-	GO:0003779//actin binding`molecular_function`Binding to monomeric or multimeric forms of actin, including actin filaments. [GOC:clt];GO:0016459//myosin complex`cellular_component`A protein complex, formed of one or more myosin heavy chains plus associated light chains and other proteins, that functions as a molecular motor; uses the energy of ATP hydrolysis to move actin filaments or to move vesi…	K24220//MYH1s`myosin heavy chain 1/2/3/4/8/13/7B/15	ko04814//Motor proteins`Cellular Processes`Cell motility	-	PKU41141.1//myosin-1b-like`[Limosa lapponica baueri]	-	-	tr|A0A2I0U544|A0A2I0U544_LIMLA//Myosin-1b-like {ECO:0000313|EMBL:PKU41141.1} OS=Limosa lapponica baueri ORFNames=llap_8546 {ECO:0000313|EMBL:PKU41141.1} PE=3
ENSAPLG00000009870	DM	GM	229.39197239995	10.345270873114801	119.868621636532	4.473442909095009	0.33748600885602503	13.255195153892801	4.210202746362049e-40	7.319945602468088e-38	8.59987	12.0129	8.33845	0.468711	0.621712	0.66603	Up	UGP2	GO:0005978//glycogen biosynthetic process`biological_process`The chemical reactions and pathways resulting in the formation of glycogen, a polydisperse, highly branched glucan composed of chains of D-glucose residues. [ISBN:0198506732];GO:0006011//UDP-glucose metabolic process`biological_process`The chemical reactions and pathways involving UDP-glucose, uridinediphosphoglucose, a substance compos…	K00963//UGP2, galU, galF`UTP--glucose-1-phosphate uridylyltransferase [EC:2.7.7.9]	ko00040//Pentose and glucuronate interconversions`Metabolism`Carbohydrate metabolism;ko00052//Galactose metabolism`Metabolism`Carbohydrate metabolism;ko00500//Starch and sucrose metabolism`Metabolism`Carbohydrate metabolism;ko00520//Amino sugar and nucleotide sugar metabolism`Metabolism`Carbohydrate metabolism;ko01100//Metabolic pathways`Metabolism`Global and overview maps;ko01240//Biosynthesis o…	-	XP_005018231.1//UTP--glucose-1-phosphate uridylyltransferase isoform X2`[Anas platyrhynchos];XP_038033647.1//UTP--glucose-1-phosphate uridylyltransferase isoform X1`[Anas platyrhynchos]	PF01704.21//UDPGP`UTP--glucose-1-phosphate uridylyltransferase	-	tr|A0A493T1G5|A0A493T1G5_ANAPP//UTP--glucose-1-phosphate uridylyltransferase {ECO:0000256|ARBA:ARBA00019048, ECO:0000256|PIRNR:PIRNR000806} EC=2.7.7.9 {ECO:0000256|ARBA:ARBA00012415, ECO:0000256|PIRNR:PIRNR000806} OS=Anas platyrhynchos platyrhynchos (Northern mallard) Name=UGP2 {ECO:0000313|Ensembl:ENSAPLP00000019666} PE=3;tr|A0A6J3CMQ7|A0A6J3CMQ7_AYTFU//UTP--glucose-1-phosphate uridylyltransfera…
ENSAPLG00000005673	DM	GM	2129.56339953136	599.013343638351	1364.28837158486	1.82961571375752	0.13827150128618698	13.232052134667098	5.730119264930859e-40	9.84929363651638e-38	81.2449	75.9245	69.656	30.1068	29.805999999999997	24.4931	Up	MYOD1	GO:1905382//positive regulation of snRNA transcription by RNA polymerase II`biological_process`Any process that activates or increases the frequency, rate or extent of snRNA transcription mediated by RNA polymerase II. [GO_REF:0000058, GOC:bhm, GOC:TermGenie, PMID:10022900];GO:0071385//cellular response to glucocorticoid stimulus`biological_process`Any process that results in a change in state or…	K09064//MYOD1, MYF3`myogenic factor 3	ko05017//Spinocerebellar ataxia`Human Diseases`Neurodegenerative disease	-	NP_001297287.1//myoblast determination protein 1`[Anas platyrhynchos];XP_032044905.1//myoblast determination protein 1`[Aythya fuligula]	PF01586.19//Basic`Myogenic Basic domain;PF00010.29//HLH`Helix-loop-helix DNA-binding domain;PF12232.11//Myf5`Myogenic determination factor 5	bHLH//http://bioinfo.life.hust.edu.cn/AnimalTFDB#!/tf_detail?species=Gallus_gallus&family=bHLH	tr|U3IDB5|U3IDB5_ANAPP//Myogenic factor {ECO:0000256|RuleBase:RU003428} OS=Anas platyrhynchos platyrhynchos (Northern mallard) Name=MYOD1 {ECO:0000313|Ensembl:ENSAPLP00000005237} PE=4;tr|A0A7K7KQ09|A0A7K7KQ09_9AVES//Myogenic factor {ECO:0000256|RuleBase:RU003428} Fragment OS=Asarcornis scutulata ORFNames=ASASCU_R07360 {ECO:0000313|EMBL:NWZ20556.1} PE=4
ENSAPLG00000012949	DM	GM	640.570588558504	114.11793549364401	377.344262026074	2.4885254539452903	0.188742861077047	13.1847394902498	1.07424433310785e-39	1.8257325598414997e-37	23.8742	32.5025	23.1395	5.95097	6.161980000000001	6.15221	Up	-	GO:0005509//calcium ion binding`molecular_function`Binding to a calcium ion (Ca2+). [GOC:ai]	K11583//PPP2R3`serine/threonine-protein phosphatase 2A regulatory subunit B''	ko03015//mRNA surveillance pathway`Genetic Information Processing`Translation;ko04071//Sphingolipid signaling pathway`Environmental Information Processing`Signal transduction;ko04151//PI3K-Akt signaling pathway`Environmental Information Processing`Signal transduction;ko04152//AMPK signaling pathway`Environmental Information Processing`Signal transduction;ko04261//Adrenergic signaling in cardiomyo…	-	XP_005025437.1//serine/threonine-protein phosphatase 2A regulatory subunit B'' subunit beta isoform X1`[Anas platyrhynchos]	PF17958.4//EF-hand_13`EF-hand domain;PF13499.9//EF-hand_7`EF-hand domain pair	-	tr|R0KV52|R0KV52_ANAPL//Serine/threonine-protein phosphatase 2A regulatory subunit B'' subunit beta {ECO:0000313|EMBL:EOA97163.1} Fragment OS=Anas platyrhynchos (Mallard) (Anas boschas) ORFNames=Anapl_17045 {ECO:0000313|EMBL:EOA97163.1} PE=4
ENSAPLG00000028735	DM	GM	1643.2570968984803	506.076926346643	1074.66701162256	1.69892561398218	0.129191086206975	13.150486336653	1.69083396904175e-39	2.84172829063616e-37	16018.3	16569.5	17651.4	7152.89	6417.02	7083.43	Up	TOMM7	-	K17771//TOM7`mitochondrial import receptor subunit TOM7	ko04137//Mitophagy - animal`Cellular Processes`Transport and catabolism	-	NP_001232228.1//mitochondrial import receptor subunit TOM7 homolog`[Taeniopygia guttata]	PF08038.15//Tom7`TOM7 family	-	tr|A0A8C3CF97|A0A8C3CF97_CAIMO//Translocase of outer mitochondrial membrane 7 {ECO:0000313|Ensembl:ENSCMMP00000019839} OS=Cairina moschata domestica (Muscovy Duck (domestic type)) PE=4
ENSAPLG00000008804	DM	GM	304.519201723228	31.7555493206351	168.137375521932	3.2575523809864104	0.24838508905176002	13.1149272825615	2.70441509774246e-39	4.49527283169807e-37	20.9806	24.0532	17.2408	3.67495	2.11499	2.95723	Up	CSRP3	GO:0031433//telethonin binding`molecular_function`Binding to telethonin, a protein found in the Z disc of striated muscle and which is a substrate of the titin kinase. [GOC:mah, PMID:10481174];GO:0035995//detection of muscle stretch`biological_process`The series of events by which a muscle stretch stimulus is received by a cell and converted into a molecular signal. [PMID:14583192];GO:0008286//in…	K09377//CSRP`cysteine and glycine-rich protein	-	-	XP_013033081.1//PREDICTED: cysteine and glycine-rich protein 3 isoform X2`[Anser cygnoides domesticus];XP_027518000.1//LOW QUALITY PROTEIN: cysteine and glycine-rich protein 3`[Corapipo altera]	PF00412.25//LIM`LIM domain	-	tr|U3IMM9|U3IMM9_ANAPP//Cysteine and glycine rich protein 3 {ECO:0000313|Ensembl:ENSAPLP00000008502} OS=Anas platyrhynchos platyrhynchos (Northern mallard) Name=CSRP3 {ECO:0000313|Ensembl:ENSAPLP00000008502} PE=4;tr|A0A493TX66|A0A493TX66_ANAPP//Cysteine and glycine rich protein 3 {ECO:0000313|Ensembl:ENSAPLP00000030170} OS=Anas platyrhynchos platyrhynchos (Northern mallard) Name=CSRP3 {ECO:000031…
ENSAPLG00000009191	DM	GM	25.6883432122613	308.232568085074	166.960455648667	-3.5821099675562	0.27322396558865	-13.1105262301522	2.86602855754735e-39	4.7121247784196995e-37	2.40699	1.8471799999999998	2.42828	28.2731	30.7616	47.9396	Down	CAB39L	-	K08272//CAB39, MO25`calcium binding protein 39	ko04150//mTOR signaling pathway`Environmental Information Processing`Signal transduction;ko04152//AMPK signaling pathway`Environmental Information Processing`Signal transduction	-	XP_005015308.1//calcium-binding protein 39-like isoform X1`[Anas platyrhynchos]	PF08569.14//Mo25`Mo25-like	-	tr|A0A6J3DE90|A0A6J3DE90_AYTFU//LOW QUALITY PROTEIN: calcium-binding protein 39-like {ECO:0000313|RefSeq:XP_032047773.1} OS=Aythya fuligula (Tufted duck) (Anas fuligula) Name=CAB39L {ECO:0000313|RefSeq:XP_032047773.1} PE=3;tr|A0A493T4F6|A0A493T4F6_ANAPP//Calcium binding protein 39 like {ECO:0000313|Ensembl:ENSAPLP00000020782} OS=Anas platyrhynchos platyrhynchos (Northern mallard) Name=CAB39L {ECO…
ENSAPLG00000015678	DM	GM	13.256664840653698	249.37801599569698	131.31734041817498	-4.24882125036455	0.325262124835164	-13.062760542801499	5.3743000366051796e-39	8.74103896276235e-37	0.197035	0.579385	0.198778	6.898560000000001	9.85718	8.072289999999999	Down	PDK4	-	K00898//PDK2_3_4`pyruvate dehydrogenase kinase 2/3/4 [EC:2.7.11.2]	ko05415//Diabetic cardiomyopathy`Human Diseases`Cardiovascular disease	-	XP_027306620.1//pyruvate dehydrogenase kinase, isozyme 4`[Anas platyrhynchos]	PF10436.12//BCDHK_Adom3`Mitochondrial branched-chain alpha-ketoacid dehydrogenase kinase;PF02518.29//HATPase_c`Histidine kinase-, DNA gyrase B-, and HSP90-like ATPase	-	tr|A0A8B9UTH8|A0A8B9UTH8_9AVES//Pyruvate dehydrogenase kinase 4 {ECO:0000313|Ensembl:ENSAZOP00000014331} OS=Anas zonorhyncha (Eastern spot-billed duck) PE=4;tr|A0A8B9UUJ0|A0A8B9UUJ0_9AVES//Pyruvate dehydrogenase kinase 4 {ECO:0000313|Ensembl:ENSAZOP00000014486} OS=Anas zonorhyncha (Eastern spot-billed duck) PE=4;tr|A0A8B9UWN0|A0A8B9UWN0_9AVES//Pyruvate dehydrogenase kinase 4 {ECO:0000313|Ensembl:…
ENSAPLG00000004529	DM	GM	268.437787644556	22.9403550709948	145.689071357775	3.55008699760024	0.273453198431471	12.982429965945	1.5391860169394698e-38	2.47677954172622e-36	24.0791	34.6196	24.4435	2.6875400000000003	2.93988	3.90208	Up	DHRS7C	GO:0016491//oxidoreductase activity`molecular_function`Catalysis of an oxidation-reduction (redox) reaction, a reversible chemical reaction in which the oxidation state of an atom or atoms within a molecule is altered. One substrate acts as a hydrogen or electron donor and becomes oxidized, while the other acts as hydrogen or electron acceptor and becomes reduced. [GOC:go_curators]	K11167//DHRS7C`dehydrogenase/reductase SDR family member 7C [EC:1.1.-.-]	-	-	XP_038021319.1//dehydrogenase/reductase SDR family member 7C`[Anas platyrhynchos]	PF00106.28//adh_short`short chain dehydrogenase;PF08659.13//KR`KR domain;PF13561.9//adh_short_C2`Enoyl-(Acyl carrier protein) reductase	-	tr|U3IA00|U3IA00_ANAPP//Dehydrogenase/reductase 7C {ECO:0000313|Ensembl:ENSAPLP00000004071} OS=Anas platyrhynchos platyrhynchos (Northern mallard) Name=DHRS7C {ECO:0000313|Ensembl:ENSAPLP00000004071} PE=3
ENSAPLG00000002355	DM	GM	984.0862798781441	189.82354756170503	586.954913719924	2.3755483273812996	0.18478606650496301	12.855668029047502	7.993232749739058e-38	1.27269093234266e-35	383.978	404.06800000000004	428.28	71.0369	132.76	110.43299999999999	Up	GPX3	-	K00432//gpx, btuE, bsaA`glutathione peroxidase [EC:1.11.1.9]	ko00480//Glutathione metabolism`Metabolism`Metabolism of other amino acids;ko01100//Metabolic pathways`Metabolism`Global and overview maps;ko04918//Thyroid hormone synthesis`Organismal Systems`Endocrine system;ko05014//Amyotrophic lateral sclerosis`Human Diseases`Neurodegenerative disease;ko05016//Huntington disease`Human Diseases`Neurodegenerative disease;ko05022//Pathways of neurodegeneration -…	-	XP_027324148.1//glutathione peroxidase 3`[Anas platyrhynchos]	PF00255.22//GSHPx`Glutathione peroxidase	-	tr|A0A8B9SLG0|A0A8B9SLG0_ANAPL//Glutathione peroxidase 3 {ECO:0000313|Ensembl:ENSAPLP00020008026} OS=Anas platyrhynchos (Mallard) (Anas boschas) PE=4
ENSAPLG00000015960	DM	GM	406.399547136048	77.09805410620379	241.74880062112598	2.39902867594385	0.18699419052001998	12.8294289211461	1.1218804857689899e-37	1.76766294038976e-35	8.0769	7.13278	8.11324	1.81509	2.28539	1.81165	Up	MICAL2	GO:0010735//positive regulation of transcription via serum response element binding`biological_process`Any process that increases the frequency, rate or extent of the specifically regulated synthesis of RNA from DNA encoding a specific set of genes as a result of a transcription factor interacting with a serum response element (SRE). A serum response element is a short sequence with dyad symmetry…	K19947//MICAL`F-actin monooxygenase [EC:1.14.13.225]	-	-	XP_038036542.1//F-actin-monooxygenase MICAL2 isoform X21`[Anas platyrhynchos];XP_032043793.1//F-actin-monooxygenase MICAL2 isoform X5`[Aythya fuligula];XP_038036528.1//F-actin-monooxygenase MICAL2 isoform X9`[Anas platyrhynchos];XP_038036524.1//F-actin-monooxygenase MICAL2 isoform X5`[Anas platyrhynchos]	PF00307.34//CH`Calponin homology (CH) domain;PF11971.11//CAMSAP_CH`CAMSAP CH domain;PF00412.25//LIM`LIM domain	Homeobox//http://bioinfo.life.hust.edu.cn/AnimalTFDB#!/tf_detail?species=Tetraodon_nigroviridis&family=Homeobox;Homeobox//http://bioinfo.life.hust.edu.cn/AnimalTFDB#!/tf_detail?species=Takifugu_rubripes&family=Homeobox	tr|A0A493SW76|A0A493SW76_ANAPP//F-actin monooxygenase {ECO:0000256|ARBA:ARBA00012709} EC=1.14.13.225 {ECO:0000256|ARBA:ARBA00012709} OS=Anas platyrhynchos platyrhynchos (Northern mallard) Name=MICAL2 {ECO:0000313|Ensembl:ENSAPLP00000017864} PE=3;tr|U3J8Q6|U3J8Q6_ANAPP//F-actin monooxygenase {ECO:0000256|ARBA:ARBA00012709} EC=1.14.13.225 {ECO:0000256|ARBA:ARBA00012709} OS=Anas platyrhynchos platyr…
ENSAPLG00000009986	DM	GM	1285.07597893687	3897.76420403623	2591.42009148655	-1.60094436400251	0.125098804428612	-12.7974393625487	1.6944690127708098e-37	2.6423235347599197e-35	75.2315	77.9921	68.4708	289.769	325.13	282.7	Down	STMN1	GO:0031110//regulation of microtubule polymerization or depolymerization`biological_process`Any process that modulates the frequency, rate or extent of microtubule polymerization or depolymerization by the addition or removal of tubulin heterodimers from a microtubule. [GOC:mah]	K26158//STMN2_3_4`stathmin 2/3/4	-	-	XP_009672748.1//PREDICTED: stathmin`[Struthio camelus australis];CAA46450.1//stathmin, partial`[Gallus gallus]	PF00836.22//Stathmin`Stathmin family	-	tr|A0A6J3E4W6|A0A6J3E4W6_AYTFU//Stathmin {ECO:0000256|RuleBase:RU004388} OS=Aythya fuligula (Tufted duck) (Anas fuligula) Name=STMN1 {ECO:0000313|RefSeq:XP_032058179.1} PE=3
ENSAPLG00000021735	DM	GM	1719.2522661184303	445.51802130294004	1082.38514371069	1.94850287785621	0.152758617397703	12.7554367213428	2.90740805233251e-37	4.4874953264879096e-35	88.5475	85.8812	71.592	25.18	26.531999999999996	33.0747	Up	TNNI1	GO:0014883//transition between fast and slow fiber`biological_process`The process of conversion of fast-contracting muscle fibers to a slower character. This may involve slowing of contractile rate, slow myosin gene induction, increase in oxidative metabolic properties, altered electrophysiology and altered innervation. This process also regulates skeletal muscle adapatation. [GOC:ef, GOC:mtg_mus…	K10371//TNNI1`troponin I, slow skeletal muscle	ko04814//Motor proteins`Cellular Processes`Cell motility	-	OXB67260.1//hypothetical protein ASZ78_015901, partial`[Callipepla squamata];XP_038024245.1//troponin I, slow skeletal muscle`[Anas platyrhynchos]	PF00992.23//Troponin`Troponin	-	tr|A0A493T250|A0A493T250_ANAPP//Troponin I1, slow skeletal type {ECO:0000313|Ensembl:ENSAPLP00000019947} OS=Anas platyrhynchos platyrhynchos (Northern mallard) Name=TNNI1 {ECO:0000313|Ensembl:ENSAPLP00000019947} PE=4;tr|A0A8C3GI62|A0A8C3GI62_CAIMO//Troponin I1, slow skeletal type {ECO:0000313|Ensembl:ENSCMMP00000011424} OS=Cairina moschata domestica (Muscovy Duck (domestic type)) PE=4
ENSAPLG00000028830	DM	GM	19.3749167442652	226.234842194161	122.804879469213	-3.54379731848895	0.278221013389466	-12.737346023278901	3.6665656062554597e-37	5.602067814163639e-35	20.1539	23.3771	36.8867	372.78	482.80400000000003	404.833	Down	-	-	K07868//RHOBTB1_2`Rho-related BTB domain-containing protein 1/2	ko04120//Ubiquitin mediated proteolysis`Genetic Information Processing`Folding, sorting and degradation	-	XP_031410219.1//rho-related BTB domain-containing protein 1-like`[Meleagris gallopavo]	-	-	tr|A0A803YGC5|A0A803YGC5_MELGA//Uncharacterized protein {ECO:0000313|Ensembl:ENSMGAP00000030822} OS=Meleagris gallopavo (Wild turkey) Name=LOC104911914 {ECO:0000313|Ensembl:ENSMGAP00000030822} PE=4
novel91	DM	GM	5853.673706885949	1993.59691384129	3923.6353103636206	1.5539444695699298	0.122030897085716	12.7340247976578	3.82596669792805e-37	5.78715722728597e-35	2182.06	1789.35	2113.97	961.7660000000001	943.334	859.3889999999999	Up	-	-	-	-	-	-	-	-	-
novel517	DM	GM	520.463916681923	108.651119189035	314.557517935479	2.26006049412969	0.177569721706398	12.727735744647902	4.14691395203177e-37	6.210516875092339e-35	13.5419	17.3406	16.8063	4.2205	4.63375	4.47823	Up	-	-	-	-	-	-	-	-	-
ENSAPLG00000016511	DM	GM	1290.81665674279	404.321463607236	847.569060175012	1.67488216226693	0.13169464946341	12.7179211083461	4.70204036682174e-37	6.97284927338682e-35	424.45099999999996	434.472	470.778	173.93	203.299	178.68400000000003	Up	-	GO:0016021//integral component of membrane`cellular_component`The component of a membrane consisting of the gene products and protein complexes having at least some part of their peptide sequence embedded in the hydrophobic region of the membrane. [GOC:dos, GOC:go_curators]	K17293//TSPAN3`tetraspanin-3;K06497//CD63, MLA1, TSPAN30`CD63 antigen;K06537//CD151, TSPAN24`CD151 antigen	ko04142//Lysosome`Cellular Processes`Transport and catabolism;ko05205//Proteoglycans in cancer`Human Diseases`Cancer: overview	-	XP_038027610.1//LOW QUALITY PROTEIN: CD63 antigen`[Anas platyrhynchos]	-	-	tr|A0A493TYQ3|A0A493TYQ3_ANAPP//Uncharacterized protein {ECO:0000313|Ensembl:ENSAPLP00000030705} OS=Anas platyrhynchos platyrhynchos (Northern mallard) PE=4;tr|A0A8B9UMB7|A0A8B9UMB7_9AVES//CD63 molecule {ECO:0000313|Ensembl:ENSAZOP00000011522} OS=Anas zonorhyncha (Eastern spot-billed duck) PE=4;tr|A0A669QIH6|A0A669QIH6_PHACC//Uncharacterized protein {ECO:0000313|Ensembl:ENSPCLP00000013911} OS=Pha…
novel725	DM	GM	120.54338609749901	577.132167021964	348.837776559732	-2.25870610099638	0.178354447038755	-12.664142321641	9.34359716861771e-37	1.3721480657525399e-34	4.14734	3.29305	3.8515800000000002	26.8289	20.4244	24.9473	Down	-	-	-	-	-	-	-	-	-
novel1326	DM	GM	27.896296802786303	248.910446771455	138.40337178712	-3.16122412955979	0.252662572983619	-12.511643858565199	6.44759442395269e-36	9.377530120837338e-34	1.1556899999999999	1.62529	1.2646899999999999	15.4769	14.3377	18.5312	Down	-	-	-	-	-	-	-	-	-
ENSAPLG00000004324	DM	GM	234.34901045572997	16.1072993700022	125.228154912866	3.86197721072581	0.309351878046855	12.4840916923119	9.11779154875197e-36	1.3134829996802098e-33	61.0472	76.9178	49.8472	6.09271	3.07997	8.225539999999999	Up	MYL2	GO:0015629//actin cytoskeleton`cellular_component`The part of the cytoskeleton (the internal framework of a cell) composed of actin and associated proteins. Includes actin cytoskeleton-associated complexes. [GOC:jl, ISBN:0395825172, ISBN:0815316194];GO:0030308//negative regulation of cell growth`biological_process`Any process that stops, prevents, or reduces the frequency, rate, extent or directi…	K10351//MYL2`myosin regulatory light chain 2	ko04260//Cardiac muscle contraction`Organismal Systems`Circulatory system;ko04261//Adrenergic signaling in cardiomyocytes`Organismal Systems`Circulatory system;ko04371//Apelin signaling pathway`Environmental Information Processing`Signal transduction;ko04510//Focal adhesion`Cellular Processes`Cellular community - eukaryotes;ko04520//Adherens junction`Cellular Processes`Cellular community - eukary…	-	XP_013028716.1//PREDICTED: myosin regulatory light chain 2, ventricular/cardiac muscle isoform isoform X3`[Anser cygnoides domesticus]	PF00036.35//EF-hand_1`EF hand	-	tr|U3I9B1|U3I9B1_ANAPP//Myosin light chain 2 {ECO:0000313|Ensembl:ENSAPLP00000003832} OS=Anas platyrhynchos platyrhynchos (Northern mallard) Name=MYL2 {ECO:0000313|Ensembl:ENSAPLP00000003832} PE=4
ENSAPLG00000006390	DM	GM	208.866147159642	826.203928203748	517.535037681695	-1.98371284276766	0.16012665670615303	-12.388398556324999	3.02014282160792e-35	4.30968682260769e-33	2.46369	2.45455	3.14226	15.3962	14.6415	12.4877	Down	TOP2A	GO:0008022//protein C-terminus binding`molecular_function`Binding to a protein C-terminus, the end of a peptide chain at which the 1-carboxyl function of a constituent amino acid is not attached in peptide linkage to another amino-acid residue. [ISBN:0198506732];GO:0009330//DNA topoisomerase type II (double strand cut, ATP-hydrolyzing) complex`cellular_component`Complex that possesses DNA topoiso…	K03164//TOP2`DNA topoisomerase II [EC:5.6.2.2]	ko01524//Platinum drug resistance`Human Diseases`Drug resistance: antineoplastic	-	XP_038024755.1//DNA topoisomerase 2-alpha isoform X1`[Anas platyrhynchos]	PF02518.29//HATPase_c`Histidine kinase-, DNA gyrase B-, and HSP90-like ATPase;PF00204.28//DNA_gyraseB`DNA gyrase B;PF01751.25//Toprim`Toprim domain;PF16898.8//TOPRIM_C`C-terminal associated domain of TOPRIM;PF00521.23//DNA_topoisoIV`DNA gyrase/topoisomerase IV, subunit A;PF08070.14//DTHCT`DTHCT (NUC029) region	-	tr|U3IFZ2|U3IFZ2_ANAPP//DNA topoisomerase 2 {ECO:0000256|RuleBase:RU362094} EC=5.6.2.2 {ECO:0000256|RuleBase:RU362094} OS=Anas platyrhynchos platyrhynchos (Northern mallard) Name=TOP2A {ECO:0000313|Ensembl:ENSAPLP00000006164} PE=3
ENSAPLG00000022038	DM	GM	2.31723879522072	3666.81900631966	1834.56812255744	-10.6190090129704	0.8613653393363141	-12.3281127391919	6.392644084928149e-35	9.03692845127319e-33	0.138781	0.047916	0.141787	87.0388	227.86599999999999	367.342	Down	-	GO:0005344//oxygen carrier activity`molecular_function`Binding to oxygen and delivering it to an acceptor molecule or a specific location. [GOC:ai]	K13825//HBE`hemoglobin subunit epsilon	-	-	XP_035186908.1//hemoglobin subunit epsilon isoform X1`[Oxyura jamaicensis];XP_027321395.1//hemoglobin subunit beta`[Anas platyrhynchos]	PF00042.25//Globin`Globin	-	tr|A0A493TBZ5|A0A493TBZ5_ANAPP//GLOBIN domain-containing protein {ECO:0000259|PROSITE:PS01033} OS=Anas platyrhynchos platyrhynchos (Northern mallard) PE=3;tr|A0A493T9A7|A0A493T9A7_ANAPP//GLOBIN domain-containing protein {ECO:0000259|PROSITE:PS01033} OS=Anas platyrhynchos platyrhynchos (Northern mallard) PE=3
ENSAPLG00000014501	DM	GM	304.822408932359	24.1037757368366	164.463092334598	3.65805452397502	0.29824015351076694	12.2654662053846	1.38811041463909e-34	1.9441257529473097e-32	8.12083	11.7642	5.80176	1.03975	0.638998	1.03877	Up	COQ8A	GO:0006744//ubiquinone biosynthetic process`biological_process`The chemical reactions and pathways resulting in the formation of ubiquinone, a lipid-soluble electron-transporting coenzyme. [GOC:mah];GO:0016020//membrane`cellular_component`A lipid bilayer along with all the proteins and protein complexes embedded in it an attached to it. [GOC:dos, GOC:mah, ISBN:0815316194];GO:0016301//kinase activ…	K08869//ADCK, ABC1`aarF domain-containing kinase	-	-	XP_038032045.1//atypical kinase COQ8A, mitochondrial`[Anas platyrhynchos]	PF03109.19//ABC1`ABC1 atypical kinase-like domain	-	tr|U3J4H9|U3J4H9_ANAPP//Atypical kinase COQ8A, mitochondrial {ECO:0000256|ARBA:ARBA00018535} Chaperone activity of bc1 complex-like {ECO:0000256|ARBA:ARBA00021223} Coenzyme Q protein 8A {ECO:0000256|ARBA:ARBA00020212} aarF domain-containing protein kinase 3 {ECO:0000256|ARBA:ARBA00013739} OS=Anas platyrhynchos platyrhynchos (Northern mallard) Name=COQ8A {ECO:0000313|Ensembl:ENSAPLP00000014406} PE…
ENSAPLG00000028797	DM	GM	82.9324798781921	419.63525065108104	251.283865264636	-2.33664736795802	0.19093437512296	-12.237960641991501	1.94867521500294e-34	2.70418911028757e-32	7.951560000000001	5.320530000000001	7.847980000000001	48.5844	44.5301	48.2595	Down	HMGA2	GO:0006355//regulation of transcription, DNA-templated`biological_process`Any process that modulates the frequency, rate or extent of cellular DNA-templated transcription. [GOC:go_curators, GOC:txnOH]	K09283//HMGA2`high mobility group AT-hook protein 2	ko05202//Transcriptional misregulation in cancer`Human Diseases`Cancer: overview;ko05206//MicroRNAs in cancer`Human Diseases`Cancer: overview	-	XP_042649222.1//high mobility group protein HMGI-C isoform X3`[Tyto alba];XP_041321555.1//high mobility group protein HMGI-C isoform X2`[Pyrgilauda ruficollis]	-	HMGA//http://bioinfo.life.hust.edu.cn/AnimalTFDB#!/tf_detail?species=Ficedula_albicollis&family=HMGA	tr|A0A8C0BGK6|A0A8C0BGK6_9AVES//Uncharacterized protein {ECO:0000313|Ensembl:ENSBJAP00000016538} OS=Buteo japonicus PE=4;tr|A0A493TSF1|A0A493TSF1_ANAPP//Uncharacterized protein {ECO:0000313|Ensembl:ENSAPLP00000028704} OS=Anas platyrhynchos platyrhynchos (Northern mallard) PE=3
ENSAPLG00000011404	DM	GM	128.631310531236	518.557001315817	323.594155923526	-2.0118466110291697	0.16453052083689199	-12.2278018740585	2.20833860181378e-34	3.03666633554866e-32	25.57	27.831999999999997	27.2006	141.595	137.554	155.209	Down	RHOB	-	K07856//RHOB`Ras homolog gene family, member B	ko05132//Salmonella infection`Human Diseases`Infectious disease: bacterial	-	NP_990240.1//rho-related GTP-binding protein RhoB`[Gallus gallus]	PF08477.16//Roc`Ras of Complex, Roc, domain of DAPkinase;PF00025.24//Arf`ADP-ribosylation factor family;PF00071.25//Ras`Ras family	-	tr|A0A851WPW6|A0A851WPW6_9CORV//RHOB protein {ECO:0000313|EMBL:NXD55717.1} Ras homolog family member B {ECO:0000313|Ensembl:ENSCMUP00000003357} Fragment OS=Corvus moneduloides (New Caledonian crow) ORFNames=CORMON_R05720 {ECO:0000313|EMBL:NXD55717.1} PE=4
ENSAPLG00000005792	DM	GM	238.53822825057597	4.14793956884981	121.343083909713	5.83297822106393	0.47754246938551703	12.2145748179624	2.59856426779849e-34	3.5410705508756697e-32	5.41145	10.5544	6.65565	0.274451	0.100698	0.183227	Up	MMP7	-	K01397//MMP7`matrix metalloproteinase-7 (matrilysin, uterine) [EC:3.4.24.23]	ko04310//Wnt signaling pathway`Environmental Information Processing`Signal transduction;ko05166//Human T-cell leukemia virus 1 infection`Human Diseases`Infectious disease: viral	-	XP_005010554.1//matrilysin`[Anas platyrhynchos]	PF01471.21//PG_binding_1`Putative peptidoglycan binding domain;PF00413.27//Peptidase_M10`Matrixin	-	tr|A0A8B9QZI0|A0A8B9QZI0_ANAPL//Matrix metallopeptidase 7 {ECO:0000313|Ensembl:ENSAPLP00020003697} OS=Anas platyrhynchos (Mallard) (Anas boschas) Name=MMP7 {ECO:0000313|Ensembl:ENSAPLP00020003697} PE=4
ENSAPLG00000016069	DM	GM	969.8870070396581	263.45860467893397	616.6728058592961	1.88077823174971	0.15408755628247597	12.2059060259339	2.8907265272474e-34	3.90402941528073e-32	42.1793	31.2064	41.3634	13.0601	14.8443	13.7704	Up	TARS1	GO:0005737//cytoplasm`cellular_component`The contents of a cell excluding the plasma membrane and nucleus, but including other subcellular structures. [ISBN:0198547684];GO:0006435//threonyl-tRNA aminoacylation`biological_process`The process of coupling threonine to threonyl-tRNA, catalyzed by threonyl-tRNA synthetase. The threonyl-tRNA synthetase is a class-II synthetase. The activated amino acid…	K01868//TARS, thrS`threonyl-tRNA synthetase [EC:6.1.1.3]	ko00970//Aminoacyl-tRNA biosynthesis`Genetic Information Processing`Translation	-	XP_027301845.1//threonine--tRNA ligase 1, cytoplasmic`[Anas platyrhynchos]	PF07973.17//tRNA_SAD`Threonyl and Alanyl tRNA synthetase second additional domain;PF00587.28//tRNA-synt_2b`tRNA synthetase class II core domain (G, H, P, S and T);PF03129.23//HGTP_anticodon`Anticodon binding domain	-	tr|U3J927|U3J927_ANAPP//Threonyl-tRNA synthetase {ECO:0000256|ARBA:ARBA00015389} EC=6.1.1.3 {ECO:0000256|ARBA:ARBA00013163} OS=Anas platyrhynchos platyrhynchos (Northern mallard) Name=TARS1 {ECO:0000313|Ensembl:ENSAPLP00000016005} PE=3;tr|A0A8B9V326|A0A8B9V326_9AVES//Threonyl-tRNA synthetase 1 {ECO:0000313|Ensembl:ENSAZOP00000015850} OS=Anas zonorhyncha (Eastern spot-billed duck) PE=4
ENSAPLG00000015094	DM	GM	74.4229764395747	377.33540572751	225.879191083542	-2.34048505131571	0.191851059534605	-12.199489838593	3.12777417264629e-34	4.18678868455291e-32	3.23655	2.93198	4.26579	23.101	22.8693	24.397	Down	DUSP1	GO:0005737//cytoplasm`cellular_component`The contents of a cell excluding the plasma membrane and nucleus, but including other subcellular structures. [ISBN:0198547684];GO:0008285//negative regulation of cell population proliferation`biological_process`Any process that stops, prevents or reduces the rate or extent of cell proliferation. [GOC:go_curators];GO:0051019//mitogen-activated protein kina…	K21278//DUSP1`dual specificity protein phosphatase 1 [EC:3.1.3.16 3.1.3.48]	ko04010//MAPK signaling pathway`Environmental Information Processing`Signal transduction;ko04726//Serotonergic synapse`Organismal Systems`Nervous system;ko05012//Parkinson disease`Human Diseases`Neurodegenerative disease;ko05418//Fluid shear stress and atherosclerosis`Human Diseases`Cardiovascular disease	-	XP_027324342.1//dual specificity protein phosphatase 1`[Anas platyrhynchos]	PF00581.23//Rhodanese`Rhodanese-like domain;PF00782.23//DSPc`Dual specificity phosphatase, catalytic domain	-	tr|U3J624|U3J624_ANAPP//Dual specificity protein phosphatase {ECO:0000256|PIRNR:PIRNR000939} EC=3.1.3.16 {ECO:0000256|PIRNR:PIRNR000939} EC=3.1.3.48 {ECO:0000256|PIRNR:PIRNR000939} OS=Anas platyrhynchos platyrhynchos (Northern mallard) Name=DUSP1 {ECO:0000313|Ensembl:ENSAPLP00000014951} PE=3
ENSAPLG00000011236	DM	GM	1792.6407705189602	317.903200030927	1055.27198527494	2.49527972736632	0.204934640087605	12.175978284099	4.17359666645895e-34	5.53770378744369e-32	73.8348	123.961	66.8952	19.9355	22.0798	21.0768	Up	SLC25A4	GO:0005743//mitochondrial inner membrane`cellular_component`The inner, i.e. lumen-facing, lipid bilayer of the mitochondrial envelope. It is highly folded to form cristae. [GOC:ai];GO:0016021//integral component of membrane`cellular_component`The component of a membrane consisting of the gene products and protein complexes having at least some part of their peptide sequence embedded in the hydrop…	K05863//SLC25A4S, ANT`solute carrier family 25 (mitochondrial adenine nucleotide translocator), member 4/5/6/31	ko04020//Calcium signaling pathway`Environmental Information Processing`Signal transduction;ko04022//cGMP-PKG signaling pathway`Environmental Information Processing`Signal transduction;ko04217//Necroptosis`Cellular Processes`Cell growth and death;ko04218//Cellular senescence`Cellular Processes`Cell growth and death;ko04613//Neutrophil extracellular trap formation`Organismal Systems`Immune system;…	-	XP_038033896.1//ADP/ATP translocase 1`[Anas platyrhynchos]	PF00153.30//Mito_carr`Mitochondrial carrier protein	-	tr|A0A1V4JGA2|A0A1V4JGA2_PATFA//ADP/ATP translocase {ECO:0000256|RuleBase:RU368008} ADP,ATP carrier protein {ECO:0000256|RuleBase:RU368008} OS=Patagioenas fasciata monilis ORFNames=AV530_017463 {ECO:0000313|EMBL:OPJ71221.1} PE=3;tr|A0A493TMD5|A0A493TMD5_ANAPP//ADP/ATP translocase {ECO:0000256|RuleBase:RU368008} ADP,ATP carrier protein {ECO:0000256|RuleBase:RU368008} OS=Anas platyrhynchos platyrhy…
ENSAPLG00000029564	DM	GM	290.017972557412	28.9076615247437	159.46281704107798	3.32402281316858	0.273149203642909	12.1692568341298	4.53189773728896e-34	5.96082479775938e-32	66.8153	67.1773	35.8081	5.01527	1.30568	2.90742	Up	AIFM2	GO:0004174//electron-transferring-flavoprotein dehydrogenase activity`molecular_function`Catalysis of the reaction: a ubiquinone + reduced [electron-transfer flavoprotein] = a ubiquinol + H+ + oxidized [electron-transfer flavoprotein]. [RHEA:24052];GO:0050660//flavin adenine dinucleotide binding`molecular_function`Binding to FAD, flavin-adenine dinucleotide, the coenzyme or the prosthetic group o…	K22745//AIFM2`apoptosis-inducing factor 2	ko04115//p53 signaling pathway`Cellular Processes`Cell growth and death	-	XP_027316339.2//ferroptosis suppressor protein 1 isoform X2`[Anas platyrhynchos]	PF07992.17//Pyr_redox_2`Pyridine nucleotide-disulphide oxidoreductase;PF13738.9//Pyr_redox_3`Pyridine nucleotide-disulphide oxidoreductase;PF00070.30//Pyr_redox`Pyridine nucleotide-disulphide oxidoreductase	-	tr|A0A493TB38|A0A493TB38_ANAPP//Apoptosis inducing factor mitochondria associated 2 {ECO:0000313|Ensembl:ENSAPLP00000022898} OS=Anas platyrhynchos platyrhynchos (Northern mallard) Name=AIFM2 {ECO:0000313|Ensembl:ENSAPLP00000022898} PE=4
ENSAPLG00000011010	DM	GM	1242.70657242921	369.887385874236	806.296979151723	1.74863705427731	0.143706948660556	12.168075869509199	4.59793515686491e-34	5.995548895063679e-32	43.6283	44.4612	40.5325	15.0547	19.5502	16.5554	Up	BSG	GO:0030593//neutrophil chemotaxis`biological_process`The directed movement of a neutrophil cell, the most numerous polymorphonuclear leukocyte found in the blood, in response to an external stimulus, usually an infection or wounding. [GOC:jl, ISBN:0198506732];GO:0072659//protein localization to plasma membrane`biological_process`A process in which a protein is transported to, or maintained in, a …	K06535//BSG, CD147`basigin	-	-	EOA93167.1//Basigin, partial`[Anas platyrhynchos];XP_038025219.1//basigin isoform X2`[Anas platyrhynchos];XP_038025218.1//basigin isoform X1`[Anas platyrhynchos]	PF13927.9//Ig_3`Immunoglobulin domain;PF07679.19//I-set`Immunoglobulin I-set domain;PF00047.28//ig`Immunoglobulin domain;PF13895.9//Ig_2`Immunoglobulin domain	-	tr|A0A8B9ZDE9|A0A8B9ZDE9_ANAPL//Basigin (Ok blood group) {ECO:0000313|Ensembl:ENSAPLP00020011136} OS=Anas platyrhynchos (Mallard) (Anas boschas) PE=4;tr|A0A493TJM9|A0A493TJM9_ANAPP//Basigin {ECO:0000256|ARBA:ARBA00023876} OS=Anas platyrhynchos platyrhynchos (Northern mallard) Name=BSG {ECO:0000313|Ensembl:ENSAPLP00000026092} PE=4
ENSAPLG00000005672	DM	GM	218.80784040241002	26.4107297389288	122.609285070669	3.04980400774288	0.250947485321311	12.1531562822315	5.5192915861534194e-34	7.1354533788168e-32	10.4605	12.2738	12.3208	1.90845	1.77867	1.96619	Up	FHL5	-	K24415//FHL5, ACT`four and a half LIM domains protein 5	-	-	XP_027310644.2//four and a half LIM domains protein 5`[Anas platyrhynchos]	PF00412.25//LIM`LIM domain	-	tr|A0A8B9T9Y1|A0A8B9T9Y1_ANAPL//Four and a half LIM domains 5 {ECO:0000313|Ensembl:ENSAPLP00020017647} OS=Anas platyrhynchos (Mallard) (Anas boschas) Name=FHL5 {ECO:0000313|Ensembl:ENSAPLP00020017647} PE=4
ENSAPLG00000001908	DM	GM	207.22769016386903	5.84358157513075	106.53563586950001	5.1560136323178	0.42444681822745206	12.1476081593685	5.906845688938929e-34	7.57177524499069e-32	18.9322	24.0865	14.5344	0.45783	0.247484	1.4655799999999999	Up	PPP1R3C	GO:0005978//glycogen biosynthetic process`biological_process`The chemical reactions and pathways resulting in the formation of glycogen, a polydisperse, highly branched glucan composed of chains of D-glucose residues. [ISBN:0198506732];GO:0019903//protein phosphatase binding`molecular_function`Binding to a protein phosphatase. [GOC:jl];GO:2001069//glycogen binding`molecular_function`Binding to gl…	K07189//PPP1R3`protein phosphatase 1 regulatory subunit 3A/B/C/D/E	ko04910//Insulin signaling pathway`Organismal Systems`Endocrine system;ko04931//Insulin resistance`Human Diseases`Endocrine and metabolic disease	-	EOB05679.1//Protein phosphatase 1 regulatory subunit 3C, partial`[Anas platyrhynchos]	PF03370.16//CBM_21`Carbohydrate/starch-binding module (family 21);PF16760.8//CBM53`Starch/carbohydrate-binding module (family 53)	-	tr|U3I258|U3I258_ANAPP//Protein phosphatase 1 regulatory subunit 3C {ECO:0000256|PIRNR:PIRNR038207} OS=Anas platyrhynchos platyrhynchos (Northern mallard) Name=PPP1R3C {ECO:0000313|Ensembl:ENSAPLP00000001328} PE=4
ENSAPLG00000015341	DM	GM	104.450316174552	605.328888759767	354.88960246715897	-2.53481563345419	0.209849191054923	-12.0792251841027	1.3599516357741198e-33	1.7286242388839698e-31	4.5926800000000005	5.39164	7.01134	34.0568	44.387	56.8892	Down	CXCL12	GO:0070098//chemokine-mediated signaling pathway`biological_process`A series of molecular signals initiated by the binding of a chemokine to a receptor on the surface of a cell, and ending with regulation of a downstream cellular process, e.g. transcription. [GOC:mah, GOC:signaling];GO:0006955//immune response`biological_process`Any immune system process that functions in the calibrated response …	K10031//CXCL12`C-X-C motif chemokine 12	ko04060//Cytokine-cytokine receptor interaction`Environmental Information Processing`Signaling molecules and interaction;ko04061//Viral protein interaction with cytokine and cytokine receptor`Environmental Information Processing`Signaling molecules and interaction;ko04062//Chemokine signaling pathway`Organismal Systems`Immune system;ko04064//NF-kappa B signaling pathway`Environmental Information …	-	XP_026707284.1//stromal cell-derived factor 1`[Athene cunicularia];XP_027315681.1//stromal cell-derived factor 1`[Anas platyrhynchos]	PF00048.23//IL8`Small cytokines (intecrine/chemokine), interleukin-8 like	-	tr|A0A6J3DBT2|A0A6J3DBT2_AYTFU//stromal cell-derived factor 1 {ECO:0000313|RefSeq:XP_032046953.1} OS=Aythya fuligula (Tufted duck) (Anas fuligula) Name=CXCL12 {ECO:0000313|RefSeq:XP_032046953.1} PE=4;tr|U3J6R4|U3J6R4_ANAPP//C-X-C motif chemokine 12 {ECO:0000256|ARBA:ARBA00017997} Stromal cell-derived factor 1 {ECO:0000256|ARBA:ARBA00016440} OS=Anas platyrhynchos platyrhynchos (Northern mallard) P…
ENSAPLG00000004483	DM	GM	808.468073432644	218.47544025716599	513.471756844905	1.88879292431207	0.156600698486237	12.0612037019622	1.6929042057963898e-33	2.1339057514063496e-31	82.8099	71.9396	73.0095	22.3217	28.2434	30.509	Up	TPM2	GO:0005737//cytoplasm`cellular_component`The contents of a cell excluding the plasma membrane and nucleus, but including other subcellular structures. [ISBN:0198547684];GO:0007015//actin filament organization`biological_process`A process that is carried out at the cellular level which results in the assembly, arrangement of constituent parts, or disassembly of cytoskeletal structures comprising a…	K10374//TPM2`tropomyosin 2;K09290//TPM3`tropomyosin 3	ko04260//Cardiac muscle contraction`Organismal Systems`Circulatory system;ko04261//Adrenergic signaling in cardiomyocytes`Organismal Systems`Circulatory system;ko04814//Motor proteins`Cellular Processes`Cell motility;ko05410//Hypertrophic cardiomyopathy`Human Diseases`Cardiovascular disease;ko05414//Dilated cardiomyopathy`Human Diseases`Cardiovascular disease;ko05200//Pathways in cancer`Human Dis…	KOG1003//Actin filament-coating protein tropomyosin`Cytoskeleton`[Z]	XP_010562249.1//PREDICTED: tropomyosin beta chain isoform X5`[Haliaeetus leucocephalus];XP_027760599.1//tropomyosin alpha-4 chain-like isoform X7`[Empidonax traillii];XP_027760598.1//tropomyosin alpha-4 chain-like isoform X6`[Empidonax traillii];XP_009645577.1//tropomyosin beta chain isoform X4`[Egretta garzetta];XP_005436939.1//tropomyosin beta chain isoform X1`[Falco cherrug]	PF12718.10//Tropomyosin_1`Tropomyosin like;PF00261.23//Tropomyosin`Tropomyosin	-	tr|A0A493THR4|A0A493THR4_ANAPP//Tropomyosin 2 {ECO:0000313|Ensembl:ENSAPLP00000025437} OS=Anas platyrhynchos platyrhynchos (Northern mallard) Name=TPM2 {ECO:0000313|Ensembl:ENSAPLP00000025437} PE=3;tr|A0A8B9ZSY8|A0A8B9ZSY8_9AVES//Uncharacterized protein {ECO:0000313|Ensembl:ENSAZOP00000012558} OS=Anas zonorhyncha (Eastern spot-billed duck) PE=4;tr|Q05706|Q05706_CHICK//Beta-tropomyosin {ECO:000031…
ENSAPLG00000002916	DM	GM	559.949047704057	92.28073539591992	326.114891549988	2.60145238192571	0.216408418436222	12.0210313476894	2.7551098519047804e-33	3.4441150099100593e-31	54.6985	55.1519	34.0084	9.73081	9.491	12.4903	Up	TMOD1	-	K10370//TMOD`tropomodulin	-	-	XP_038026747.1//tropomodulin-1`[Anas platyrhynchos]	PF03250.17//Tropomodulin`Tropomodulin	-	tr|A0A8B9ZET0|A0A8B9ZET0_ANAPL//Tropomodulin 1 {ECO:0000313|Ensembl:ENSAPLP00020013140} OS=Anas platyrhynchos (Mallard) (Anas boschas) Name=TMOD1 {ECO:0000313|Ensembl:ENSAPLP00020013140} PE=4
ENSAPLG00000003284	DM	GM	112.678396652903	570.8514175272779	341.764907090091	-2.3398123949230896	0.19474499896150899	-12.014749582275801	2.9726879752767796e-33	3.6856457634456294e-31	8.91393	6.24368	8.46027	75.839	53.295	54.8779	Down	HMGB2	GO:0005634//nucleus`cellular_component`A membrane-bounded organelle of eukaryotic cells in which chromosomes are housed and replicated. In most cells, the nucleus contains all of the cell's chromosomes except the organellar chromosomes, and is the site of RNA synthesis and processing. In some species, or in specialized cell types, RNA metabolism or DNA replication may be absent. [GOC:go_curators]…	K11295//HMGB2`high mobility group protein B2	-	-	XP_027312211.2//high mobility group protein B2`[Anas platyrhynchos]	PF09011.13//HMG_box_2`HMG-box domain;PF00505.22//HMG_box`HMG (high mobility group) box	HMG//http://bioinfo.life.hust.edu.cn/AnimalTFDB#!/tf_detail?species=Gallus_gallus&family=HMG	tr|A0A493T294|A0A493T294_ANAPP//High mobility group box 2 {ECO:0000313|Ensembl:ENSAPLP00000019838} OS=Anas platyrhynchos platyrhynchos (Northern mallard) Name=HMGB2 {ECO:0000313|Ensembl:ENSAPLP00000019838} PE=3;tr|A0A7G8Z9V7|A0A7G8Z9V7_ANAPL//High mobility group box 2 {ECO:0000313|Ensembl:ENSAPLP00020000120} High-mobility group box 2 protein {ECO:0000313|EMBL:QNL15266.1} OS=Anas platyrhynchos (Ma…
ENSAPLG00000003627	DM	GM	52.9399473236261	312.78527708794104	182.862612205783	-2.55933400782671	0.21329274305664997	-11.9991612051562	3.5891535591503095e-33	4.41378347444778e-31	2.1987200000000002	1.5423200000000001	2.64224	16.0014	18.0902	17.0144	Down	FKBP5	GO:0031072//heat shock protein binding`molecular_function`Binding to a heat shock protein, a protein synthesized or activated in response to heat shock. [GOC:mah, GOC:vw];GO:0009617//response to bacterium`biological_process`Any process that results in a change in state or activity of a cell or an organism (in terms of movement, secretion, enzyme production, gene expression, etc.) as a result of a…	K09571//FKBP4_5`FK506-binding protein 4/5 [EC:5.2.1.8]	ko04915//Estrogen signaling pathway`Organismal Systems`Endocrine system	-	XP_027300496.2//peptidyl-prolyl cis-trans isomerase FKBP5 isoform X1`[Anas platyrhynchos];XP_040391692.1//peptidyl-prolyl cis-trans isomerase FKBP5 isoform X1`[Cygnus olor]	PF00254.31//FKBP_C`FKBP-type peptidyl-prolyl cis-trans isomerase;PF00515.31//TPR_1`Tetratricopeptide repeat	-	tr|U3I7C7|U3I7C7_ANAPP//Peptidylprolyl isomerase {ECO:0000256|PROSITE-ProRule:PRU00277} EC=5.2.1.8 {ECO:0000256|PROSITE-ProRule:PRU00277} OS=Anas platyrhynchos platyrhynchos (Northern mallard) Name=FKBP5 {ECO:0000313|Ensembl:ENSAPLP00000003148} PE=4;tr|A0A493TCX1|A0A493TCX1_ANAPP//Peptidylprolyl isomerase {ECO:0000256|PROSITE-ProRule:PRU00277} EC=5.2.1.8 {ECO:0000256|PROSITE-ProRule:PRU00277} OS=…
ENSAPLG00000020390	DM	GM	223.136067930229	18.476981487536897	120.806524708883	3.5982849083904203	0.30012980921307103	11.989095377846699	4.05307223302735e-33	4.94409440296546e-31	26.4212	38.355	25.3483	2.16557	3.9620900000000003	3.8893400000000002	Up	ANKRD37	-	K24047//ESPN`espin	-	-	XP_038034416.1//ankyrin repeat domain-containing protein 37 isoform X1`[Anas platyrhynchos]	PF12796.10//Ank_2`Ankyrin repeats (3 copies);PF13857.9//Ank_5`Ankyrin repeats (many copies);PF13637.9//Ank_4`Ankyrin repeats (many copies)	-	tr|A0A493SZR6|A0A493SZR6_ANAPP//Ankyrin repeat domain 37 {ECO:0000313|Ensembl:ENSAPLP00000019139} OS=Anas platyrhynchos platyrhynchos (Northern mallard) Name=ANKRD37 {ECO:0000313|Ensembl:ENSAPLP00000019139} PE=4
ENSAPLG00000005118	DM	GM	829.2519998786951	226.28865392686401	527.7703269027791	1.87408312198169	0.157135448778736	11.9265457702075	8.60714170292258e-33	1.04153300318726e-30	29.0748	31.1222	28.9365	9.6709	10.019	12.8054	Up	ECM2	GO:0070052//collagen V binding`molecular_function`Binding to a type V collagen trimer. [GOC:BHF, GOC:mah];GO:0030198//extracellular matrix organization`biological_process`A process that is carried out at the cellular level which results in the assembly, arrangement of constituent parts, or disassembly of an extracellular matrix. [GOC:mah];GO:0005614//interstitial matrix`cellular_component`A type …	K08119//ECM2`extracellular matrix protein 2	-	-	XP_027323468.2//extracellular matrix protein 2 isoform X2`[Anas platyrhynchos]	PF00093.21//VWC`von Willebrand factor type C domain;PF13855.9//LRR_8`Leucine rich repeat;PF13306.9//LRR_5`BspA type Leucine rich repeat region (6 copies)	-	tr|U3IBQ7|U3IBQ7_ANAPP//Extracellular matrix protein 2 {ECO:0000313|Ensembl:ENSAPLP00000004679} OS=Anas platyrhynchos platyrhynchos (Northern mallard) Name=ECM2 {ECO:0000313|Ensembl:ENSAPLP00000004679} PE=4
ENSAPLG00000008336	DM	GM	196.906056109644	8.05015753617879	102.47810682291201	4.61057606302211	0.387051841441928	11.9120375344187	1.0244293588984798e-32	1.22980305418241e-30	10.3938	15.6345	8.223410000000001	0.646034	0.54323	0.689348	Up	TOM1	GO:0035091//phosphatidylinositol binding`molecular_function`Binding to an inositol-containing glycerophospholipid, i.e. phosphatidylinositol (PtdIns) and its phosphorylated derivatives. [GOC:bf, ISBN:0198506732, PMID:11395417];GO:0005829//cytosol`cellular_component`The part of the cytoplasm that does not contain organelles but which does contain other particulate matter, such as protein complexes…	K26401//TOM1, TOM1L1_2`target of Myb membrane trafficking protein 1 and related proteins	-	-	XP_027305812.1//target of Myb protein 1 isoform X1`[Anas platyrhynchos]	PF00790.22//VHS`VHS domain	-	tr|U3ILH0|U3ILH0_ANAPP//Target of myb1 membrane trafficking protein {ECO:0000313|Ensembl:ENSAPLP00000008092} OS=Anas platyrhynchos platyrhynchos (Northern mallard) Name=TOM1 {ECO:0000313|Ensembl:ENSAPLP00000008092} PE=3
ENSAPLG00000012711	DM	GM	426.062933596235	89.83189414478201	257.947413870508	2.24351528499959	0.188854579599361	11.8795916400811	1.5110372432737498e-32	1.79968105053218e-30	49.0208	50.0124	52.2304	17.4994	11.8243	13.2265	Up	RRAD	GO:1901842//negative regulation of high voltage-gated calcium channel activity`biological_process`Any process that stops, prevents or reduces the frequency, rate or extent of high voltage-gated calcium channel activity. [GOC:BHF, GOC:rl, GOC:TermGenie, PMID:12754254];GO:0003924//GTPase activity`molecular_function`Catalysis of the reaction: GTP + H2O = GDP + phosphate. [ISBN:0198547684, PMID:26832…	K07845//RRAD, RAD1`Ras-related associated with diabetes	-	-	XP_027322757.1//GTP-binding protein RAD`[Anas platyrhynchos]	PF00071.25//Ras`Ras family	-	tr|U3IZ06|U3IZ06_ANAPP//RRAD, Ras related glycolysis inhibitor and calcium channel regulator {ECO:0000313|Ensembl:ENSAPLP00000012482} OS=Anas platyrhynchos platyrhynchos (Northern mallard) Name=RRAD {ECO:0000313|Ensembl:ENSAPLP00000012482} PE=3
ENSAPLG00000011269	DM	GM	405.102717274723	76.10718312081299	240.60495019776798	2.41229986655472	0.203455036302503	11.856673151939301	1.98714827495456e-32	2.3482503755439602e-30	16.6422	16.0296	11.635	2.97037	3.47775	3.1919	Up	ANGEL2	GO:0005737//cytoplasm`cellular_component`The contents of a cell excluding the plasma membrane and nucleus, but including other subcellular structures. [ISBN:0198547684];GO:0045930//negative regulation of mitotic cell cycle`biological_process`Any process that stops, prevents or reduces the rate or extent of progression through the mitotic cell cycle. [GOC:dph, GOC:go_curators, GOC:tb];GO:0003824//…	K18729//ANGEL`protein angel	-	-	XP_035414344.1//protein angel homolog 2 isoform X1`[Cygnus atratus];XP_027309509.2//protein angel homolog 2 isoform X1`[Anas platyrhynchos]	PF19339.2//ANGEL2_N`Protein angel homolog 2 N-terminal;PF03372.26//Exo_endo_phos`Endonuclease/Exonuclease/phosphatase family	-	tr|A0A493U1E5|A0A493U1E5_ANAPP//Angel homolog 2 {ECO:0000313|Ensembl:ENSAPLP00000031874} OS=Anas platyrhynchos platyrhynchos (Northern mallard) Name=ANGEL2 {ECO:0000313|Ensembl:ENSAPLP00000031874} PE=4;tr|A0A493TMK7|A0A493TMK7_ANAPP//Angel homolog 2 {ECO:0000313|Ensembl:ENSAPLP00000026835} OS=Anas platyrhynchos platyrhynchos (Northern mallard) Name=ANGEL2 {ECO:0000313|Ensembl:ENSAPLP00000026835} …
novel156	DM	GM	374.15252048419296	57.29042049943111	215.72147049181197	2.70734353757762	0.22901825840114898	11.821518321196198	3.0217328053710493e-32	3.54315739643741e-30	19.4205	11.8463	18.2384	3.54832	2.60814	3.8432800000000005	Up	-	-	-	-	-	-	-	-	-
ENSAPLG00000012276	DM	GM	651.8255958752941	9.71579970342759	330.770697789361	6.070921829877991	0.5149921323880721	11.788377817980402	4.48088597137038e-32	5.2136831694575694e-30	86.5357	119.06200000000001	59.0244	1.16829	2.887	1.24662	Up	CLEC19A	GO:0030246//carbohydrate binding`molecular_function`Binding to a carbohydrate, which includes monosaccharides, oligosaccharides and polysaccharides as well as substances derived from monosaccharides by reduction of the carbonyl group (alditols), by oxidation of one or more hydroxy groups to afford the corresponding aldehydes, ketones, or carboxylic acids, or by replacement of one or more hydroxy …	K22244//REG4`regenerating islet-derived protein 4	ko05226//Gastric cancer`Human Diseases`Cancer: specific types	-	XP_027324763.1//C-type lectin domain family 19 member A isoform X2`[Anas platyrhynchos]	PF00059.24//Lectin_C`Lectin C-type domain	-	tr|U3IXR2|U3IXR2_ANAPP//C-type lectin domain containing 19A {ECO:0000313|Ensembl:ENSAPLP00000012038} OS=Anas platyrhynchos platyrhynchos (Northern mallard) Name=CLEC19A {ECO:0000313|Ensembl:ENSAPLP00000012038} PE=4;tr|A0A6J3DVI6|A0A6J3DVI6_AYTFU//C-type lectin domain family 19 member A {ECO:0000313|RefSeq:XP_032053652.1} OS=Aythya fuligula (Tufted duck) (Anas fuligula) Name=CLEC19A {ECO:0000313|R…
ENSAPLG00000024111	DM	GM	738.7504398628889	212.10515630148103	475.427798082185	1.79981117713299	0.153392953366833	11.733336751322698	8.60002921797121e-32	9.93007953824676e-30	51.0126	48.4229	44.3403	19.974	20.8576	16.4005	Up	-	-	K10071//CLEC2B`C-type lectin domain family 2 member B;K10072//CLEC2D`C-type lectin domain family 2 member D	ko05167//Kaposi sarcoma-associated herpesvirus infection`Human Diseases`Infectious disease: viral	-	XP_038043906.1//C-type lectin domain family 2 member B-like isoform X2`[Anas platyrhynchos]	PF00059.24//Lectin_C`Lectin C-type domain	-	tr|A0A493SUF3|A0A493SUF3_ANAPP//C-type lectin domain-containing protein {ECO:0000259|PROSITE:PS50041} OS=Anas platyrhynchos platyrhynchos (Northern mallard) PE=4;tr|A0A493T5Y1|A0A493T5Y1_ANAPP//C-type lectin domain-containing protein {ECO:0000259|PROSITE:PS50041} OS=Anas platyrhynchos platyrhynchos (Northern mallard) PE=4;tr|A0A8B9UL62|A0A8B9UL62_9AVES//Uncharacterized protein {ECO:0000313|Ensemb…
ENSAPLG00000016017	DM	GM	660.996572616726	175.64649581184898	418.321534214288	1.9113443291482	0.163479945497621	11.691613447326601	1.40688188772173e-31	1.61215874497567e-29	79.6284	69.396	62.6312	26.0666	25.461	22.5517	Up	ARL3	GO:0005525//GTP binding`molecular_function`Binding to GTP, guanosine triphosphate. [GOC:ai];GO:0003924//GTPase activity`molecular_function`Catalysis of the reaction: GTP + H2O = GDP + phosphate. [ISBN:0198547684, PMID:26832457, PMID:27218782];GO:0031116//positive regulation of microtubule polymerization`biological_process`Any process that activates or increases the frequency, rate or extent of mi…	K07944//ARL3`ADP-ribosylation factor-like protein 3	-	-	XP_027315736.1//ADP-ribosylation factor-like protein 3 isoform X3`[Anas platyrhynchos];XP_038036962.1//ADP-ribosylation factor-like protein 3 isoform X2`[Anas platyrhynchos]	PF00025.24//Arf`ADP-ribosylation factor family;PF09439.13//SRPRB`Signal recognition particle receptor beta subunit;PF08477.16//Roc`Ras of Complex, Roc, domain of DAPkinase;PF04670.15//Gtr1_RagA`Gtr1/RagA G protein conserved region;PF00071.25//Ras`Ras family;PF01926.26//MMR_HSR1`50S ribosome-binding GTPase	-	tr|U3J8S9|U3J8S9_ANAPP//ADP ribosylation factor like GTPase 3 {ECO:0000313|Ensembl:ENSAPLP00000015907} OS=Anas platyrhynchos platyrhynchos (Northern mallard) Name=ARL3 {ECO:0000313|Ensembl:ENSAPLP00000015907} PE=3;tr|A0A493TJX9|A0A493TJX9_ANAPP//ADP ribosylation factor like GTPase 3 {ECO:0000313|Ensembl:ENSAPLP00000026033} OS=Anas platyrhynchos platyrhynchos (Northern mallard) Name=ARL3 {ECO:0000…
ENSAPLG00000004865	DM	GM	299.288969178329	45.790775906572705	172.53987254245098	2.70810046627863	0.23173544547776603	11.686172828223901	1.49994661751915e-31	1.7058791380898198e-29	31.9307	45.5134	33.4422	7.2508300000000006	7.28568	8.325330000000001	Up	-	GO:0005126//cytokine receptor binding`molecular_function`Binding to a cytokine receptor. [GOC:mah, GOC:vw];GO:0005125//cytokine activity`molecular_function`The activity of a soluble extracellular gene product that interacts with a receptor to effect a change in the activity of the receptor to control the survival, growth, differentiation and effector function of tissues and cells. [ISBN:019859947…	K05433//IL15`interleukin 15	ko04060//Cytokine-cytokine receptor interaction`Environmental Information Processing`Signaling molecules and interaction;ko04630//JAK-STAT signaling pathway`Environmental Information Processing`Signal transduction;ko04668//TNF signaling pathway`Environmental Information Processing`Signal transduction;ko04672//Intestinal immune network for IgA production`Organismal Systems`Immune system;ko05166//H…	-	XP_012965237.1//interleukin-15 isoform X4`[Anas platyrhynchos];XP_005031016.2//interleukin-15 isoform X3`[Anas platyrhynchos]	PF02372.18//IL15`Interleukin 15	-	tr|U3IAY2|U3IAY2_ANAPP//Interleukin {ECO:0000256|RuleBase:RU003453} OS=Anas platyrhynchos platyrhynchos (Northern mallard) PE=3;tr|A0A7S9TS10|A0A7S9TS10_ANAPL//Interleukin {ECO:0000256|RuleBase:RU003453} OS=Anas platyrhynchos (Mallard) (Anas boschas) Name=IL15 {ECO:0000313|Ensembl:ENSAPLP00020003257} PE=2
ENSAPLG00000009794	DM	GM	76.3177765053721	368.49486407697	222.406320291171	-2.2718900649838702	0.19444750759642898	-11.6838219891155	1.54202641904681e-31	1.7406486279479096e-29	8.53245	8.38475	7.28757	56.8175	46.9995	70.5454	Down	SKI	GO:0032926//negative regulation of activin receptor signaling pathway`biological_process`Any process that stops, prevents, or reduces the frequency, rate or extent of the activity of any activin receptor signaling pathway. [GOC:BHF, GOC:rl];GO:0008270//zinc ion binding`molecular_function`Binding to a zinc ion (Zn). [GOC:ai];GO:0043388//positive regulation of DNA binding`biological_process`Any pro…	K26503//SKI`Ski oncogene	ko04350//TGF-beta signaling pathway`Environmental Information Processing`Signal transduction	-	XP_021273284.1//ski oncogene isoform X1`[Numida meleagris]	PF02437.20//Ski_Sno`SKI/SNO/DAC family;PF08782.13//c-SKI_SMAD_bind`c-SKI Smad4 binding domain	-	tr|U3IQK5|U3IQK5_ANAPP//Proto-oncogene c-Ski {ECO:0000256|ARBA:ARBA00019575} Ski oncogene {ECO:0000256|ARBA:ARBA00022369} OS=Anas platyrhynchos platyrhynchos (Northern mallard) Name=SKI {ECO:0000313|Ensembl:ENSAPLP00000009528} PE=3
ENSAPLG00000024464	DM	GM	540.746199512296	1.26100498782805	271.003602250062	8.713386594427732	0.7469402331139929	11.665440162597301	1.9141059792416e-31	2.1446494105191395e-29	29.9375	36.166	23.948	0.207576	0.07409099999999999	0.0	Up	JCHAIN	GO:0045087//innate immune response`biological_process`Innate immune responses are defense responses mediated by germline encoded components that directly recognize components of potential pathogens. [GO_REF:0000022, GOC:add, GOC:ebc, GOC:mtg_sensu];GO:0030674//protein-macromolecule adaptor activity`molecular_function`The binding activity of a protein that brings together two or more macromolecule…	K25567//JCHAIN`immunoglobulin J chain	-	-	XP_005031370.1//immunoglobulin J chain`[Anas platyrhynchos]	PF15097.9//Ig_J_chain`Immunoglobulin J chain	-	tr|A0A8B9TFQ9|A0A8B9TFQ9_ANAPL//Joining chain of multimeric IgA and IgM {ECO:0000313|Ensembl:ENSAPLP00020020345} OS=Anas platyrhynchos (Mallard) (Anas boschas) Name=JCHAIN {ECO:0000313|Ensembl:ENSAPLP00020020345} PE=4;tr|A0A493TIF4|A0A493TIF4_ANAPP//Joining chain of multimeric IgA and IgM {ECO:0000313|Ensembl:ENSAPLP00000025624} OS=Anas platyrhynchos platyrhynchos (Northern mallard) Name=JCHAIN {…
ENSAPLG00000002525	DM	GM	769.200540281483	122.17780896139799	445.68917462144003	2.6556079539749904	0.228306077744184	11.6317882564238	2.8408308538014997e-31	3.15958878636775e-29	17.7808	32.5684	19.363	5.91615	10.6015	5.72123	Up	CDH13	GO:0009897//external side of plasma membrane`cellular_component`The leaflet of the plasma membrane that faces away from the cytoplasm and any proteins embedded or anchored in it or attached to its surface. [GOC:dos, GOC:tb];GO:0001954//positive regulation of cell-matrix adhesion`biological_process`Any process that activates or increases the rate or extent of cell adhesion to an extracellular matr…	K06808//CDH13`cadherin 13, H-cadherin	-	-	EOB00885.1//Cadherin-13, partial`[Anas platyrhynchos];XP_005020222.3//cadherin-13 isoform X2`[Anas platyrhynchos]	PF08758.14//Cadherin_pro`Cadherin prodomain like;PF00028.20//Cadherin`Cadherin domain	-	tr|U3I430|U3I430_ANAPP//Cadherin-13 {ECO:0000256|ARBA:ARBA00018949} OS=Anas platyrhynchos platyrhynchos (Northern mallard) Name=CDH13 {ECO:0000313|Ensembl:ENSAPLP00000002001} PE=4;tr|A0A8C3C0C8|A0A8C3C0C8_CAIMO//Cadherin 13 {ECO:0000313|Ensembl:ENSCMMP00000012617} OS=Cairina moschata domestica (Muscovy Duck (domestic type)) PE=4
ENSAPLG00000003370	DM	GM	491.921603820065	121.990352489122	306.955978154594	2.01137910955086	0.173013410773427	11.625567639868699	3.0555555132552496e-31	3.3736009265327596e-29	12.5716	12.3304	15.2038	4.5770599999999995	3.9071800000000003	4.6011	Up	P4HA2	GO:0031418//L-ascorbic acid binding`molecular_function`Binding to L-ascorbic acid, (2R)-2-[(1S)-1,2-dihydroxyethyl]-4-hydroxy-5-oxo-2,5-dihydrofuran-3-olate; L-ascorbic acid is vitamin C and has co-factor and anti-oxidant activities in many species. [GOC:mah];GO:0005506//iron ion binding`molecular_function`Binding to an iron (Fe) ion. [GOC:ai];GO:0005783//endoplasmic reticulum`cellular_component`…	K00472//P4HA`prolyl 4-hydroxylase [EC:1.14.11.2]	ko00330//Arginine and proline metabolism`Metabolism`Amino acid metabolism;ko01100//Metabolic pathways`Metabolism`Global and overview maps	-	XP_027324252.1//prolyl 4-hydroxylase subunit alpha-2 isoform X3`[Anas platyrhynchos];XP_012959446.1//prolyl 4-hydroxylase subunit alpha-2 isoform X1`[Anas platyrhynchos];XP_027324251.1//prolyl 4-hydroxylase subunit alpha-2 isoform X2`[Anas platyrhynchos];XP_032052930.1//prolyl 4-hydroxylase subunit alpha-2 isoform X4`[Aythya fuligula]	PF08336.14//P4Ha_N`Prolyl 4-Hydroxylase alpha-subunit, N-terminal region;PF13640.9//2OG-FeII_Oxy_3`2OG-Fe(II) oxygenase superfamily	-	tr|U3I6P2|U3I6P2_ANAPP//Procollagen-proline 4-dioxygenase {ECO:0000256|ARBA:ARBA00012269} EC=1.14.11.2 {ECO:0000256|ARBA:ARBA00012269} OS=Anas platyrhynchos platyrhynchos (Northern mallard) Name=P4HA2 {ECO:0000313|Ensembl:ENSAPLP00000002913} PE=3;tr|A0A8B9VZZ7|A0A8B9VZZ7_9AVES//Prolyl 4-hydroxylase subunit alpha 2 {ECO:0000313|Ensembl:ENSAZOP00000028573} OS=Anas zonorhyncha (Eastern spot-billed d…
novel286	DM	GM	70.9700302846297	343.63815510978304	207.304092697206	-2.2763986397570197	0.19622925937493696	-11.6007095323511	4.08675783820566e-31	4.4794419609202096e-29	407.75199999999995	442.548	474.097	3203.46	2641.98	2740.19	Down	-	-	-	-	-	-	-	-	-
ENSAPLG00000027050	DM	GM	160.509199165745	6.4737185337426695	83.4914588497438	4.63643432143916	0.400437686993359	11.578416497835901	5.3016303879208894e-31	5.745929738231249e-29	74.0332	85.5357	61.3179	2.8319	5.5109	3.62612	Up	RBP7	GO:0008289//lipid binding`molecular_function`Binding to a lipid. [GOC:ai]	K14622//RBP2, CRBP2`retinol binding protein 2	ko04977//Vitamin digestion and absorption`Organismal Systems`Digestive system	-	XP_005026408.1//retinoid-binding protein 7`[Anas platyrhynchos]	PF00061.26//Lipocalin`Lipocalin / cytosolic fatty-acid binding protein family	-	tr|A0A7K7KX87|A0A7K7KX87_9AVES//RET7 protein {ECO:0000313|EMBL:NWZ23076.1} Fragment OS=Asarcornis scutulata ORFNames=ASASCU_R00180 {ECO:0000313|EMBL:NWZ23076.1} PE=3
ENSAPLG00000003211	DM	GM	154.51819151093	6.146443853978491	80.3323176824545	4.65719947433615	0.402240415203211	11.5781490330437	5.3181949183682e-31	5.745929738231249e-29	15.1633	12.043	15.4657	0.566379	0.969174	0.725224	Up	CA2	GO:0004089//carbonate dehydratase activity`molecular_function`Catalysis of the reaction: H2CO3 = CO2 + H2O. [EC:4.2.1.1];GO:0008270//zinc ion binding`molecular_function`Binding to a zinc ion (Zn). [GOC:ai]	K18245//CA2`carbonic anhydrase 2 [EC:4.2.1.1]	ko00910//Nitrogen metabolism`Metabolism`Energy metabolism;ko01100//Metabolic pathways`Metabolism`Global and overview maps;ko04964//Proximal tubule bicarbonate reclamation`Organismal Systems`Excretory system;ko04966//Collecting duct acid secretion`Organismal Systems`Excretory system;ko04971//Gastric acid secretion`Organismal Systems`Digestive system;ko04972//Pancreatic secretion`Organismal Systems…	-	XP_027308233.1//carbonic anhydrase 2 isoform X1`[Anas platyrhynchos]	PF00194.24//Carb_anhydrase`Eukaryotic-type carbonic anhydrase	-	tr|A0A8B9SNX8|A0A8B9SNX8_ANAPL//Carbonic anhydrase 2 {ECO:0000313|Ensembl:ENSAPLP00020009049} OS=Anas platyrhynchos (Mallard) (Anas boschas) Name=LOC101802744 {ECO:0000313|Ensembl:ENSAPLP00020009049} PE=4;tr|A0A8B9SNU6|A0A8B9SNU6_ANAPL//Carbonic anhydrase 2 {ECO:0000313|Ensembl:ENSAPLP00020009056} OS=Anas platyrhynchos (Mallard) (Anas boschas) Name=LOC101802744 {ECO:0000313|Ensembl:ENSAPLP0002000…
ENSAPLG00000005814	DM	GM	336.19909360668	46.1065444139189	191.1528190103	2.87094097432145	0.249470395295378	11.5081429639064	1.20035348355986e-30	1.2876983540657098e-28	43.0669	36.1338	53.9715	4.51255	9.58126	10.2771	Up	MYL3	-	K12749//MYL3`myosin light chain 3	ko04260//Cardiac muscle contraction`Organismal Systems`Circulatory system;ko04261//Adrenergic signaling in cardiomyocytes`Organismal Systems`Circulatory system;ko04371//Apelin signaling pathway`Environmental Information Processing`Signal transduction;ko04814//Motor proteins`Cellular Processes`Cell motility;ko05410//Hypertrophic cardiomyopathy`Human Diseases`Cardiovascular disease;ko05414//Dilated…	-	XP_005023366.1//myosin light chain 3`[Anas platyrhynchos]	-	-	tr|A0A8C3BBF4|A0A8C3BBF4_CAIMO//Uncharacterized protein {ECO:0000313|Ensembl:ENSCMMP00000004226} OS=Cairina moschata domestica (Muscovy Duck (domestic type)) PE=4
ENSAPLG00000008691	DM	GM	985.933418717789	32.3797675449447	509.15659313136706	4.929657251199299	0.429208619741624	11.4854572449334	1.5610734493923899e-30	1.6628730278527698e-28	42.3576	55.7297	24.8586	1.2947	2.05123	2.13879	Up	EEF1A2	GO:0043065//positive regulation of apoptotic process`biological_process`Any process that activates or increases the frequency, rate or extent of cell death by apoptotic process. [GOC:jl, GOC:mtg_apoptosis];GO:0005853//eukaryotic translation elongation factor 1 complex`cellular_component`A multisubunit nucleotide exchange complex that binds GTP and aminoacyl-tRNAs, and catalyzes their codon-depend…	K03231//EEF1A`elongation factor 1-alpha	ko03013//Nucleocytoplasmic transport`Genetic Information Processing`Translation;ko05134//Legionellosis`Human Diseases`Infectious disease: bacterial;ko05140//Leishmaniasis`Human Diseases`Infectious disease: parasitic	KOG0052//Translation elongation factor EF-1 alpha/Tu`Translation, ribosomal structure and biogenesis`[J]	EMP35852.1//Elongation factor 1-alpha 2`[Chelonia mydas];KFO53270.1//Elongation factor 1-alpha 2, partial`[Corvus brachyrhynchos]	PF00009.30//GTP_EFTU`Elongation factor Tu GTP binding domain;PF03144.28//GTP_EFTU_D2`Elongation factor Tu domain 2;PF03143.20//GTP_EFTU_D3`Elongation factor Tu C-terminal domain	-	tr|G3X242|G3X242_SARHA//Elongation factor 1-alpha {ECO:0000256|RuleBase:RU000325} OS=Sarcophilus harrisii (Tasmanian devil) (Sarcophilus laniarius) Name=EEF1A2 {ECO:0000313|Ensembl:ENSSHAP00000021747} PE=3;tr|A0A493T5Z2|A0A493T5Z2_ANAPP//Elongation factor 1-alpha {ECO:0000256|RuleBase:RU000325} OS=Anas platyrhynchos platyrhynchos (Northern mallard) Name=EEF1A2 {ECO:0000313|Ensembl:ENSAPLP00000021…
ENSAPLG00000025519	DM	GM	650.192548446781	186.600353439948	418.396450943364	1.8014116008934098	0.15714887881612602	11.463089106739199	2.0217282014323198e-30	2.13850774649407e-28	18.3192	20.2784	18.6381	6.4385699999999995	7.547439999999999	7.989560000000001	Up	MYL9	GO:0005509//calcium ion binding`molecular_function`Binding to a calcium ion (Ca2+). [GOC:ai]	K12757//MYL12`myosin regulatory light chain 12	ko04360//Axon guidance`Organismal Systems`Development and regeneration;ko04510//Focal adhesion`Cellular Processes`Cellular community - eukaryotes;ko04520//Adherens junction`Cellular Processes`Cellular community - eukaryotes;ko04530//Tight junction`Cellular Processes`Cellular community - eukaryotes;ko04611//Platelet activation`Organismal Systems`Immune system;ko04670//Leukocyte transendothelial mi…	-	XP_014741770.1//PREDICTED: myosin regulatory light polypeptide 9`[Sturnus vulgaris]	PF00036.35//EF-hand_1`EF hand;PF13405.9//EF-hand_6`EF-hand domain;PF13499.9//EF-hand_7`EF-hand domain pair	-	tr|A0A493TVA4|A0A493TVA4_ANAPP//Myosin light chain 9 {ECO:0000313|Ensembl:ENSAPLP00000029817} OS=Anas platyrhynchos platyrhynchos (Northern mallard) Name=MYL9 {ECO:0000313|Ensembl:ENSAPLP00000029817} PE=4
novel1651	DM	GM	236.451507329108	783.245007158087	509.848257243597	-1.72838584764514	0.15111150973145002	-11.4378173490343	2.7060780541243397e-30	2.84250948935311e-28	12.4413	12.4089	11.3645	55.6188	48.1194	56.3242	Down	-	-	-	-	-	-	-	-	-
ENSAPLG00000030014	DM	GM	411.778737334153	1234.20250338044	822.990620357295	-1.58413686999468	0.13881661917570498	-11.4117234622289	3.65416381489952e-30	3.81192288718415e-28	50.7239	53.99100000000001	51.0827	229.798	221.46599999999998	195.312	Down	-	GO:0005125//cytokine activity`molecular_function`The activity of a soluble extracellular gene product that interacts with a receptor to effect a change in the activity of the receptor to control the survival, growth, differentiation and effector function of tissues and cells. [ISBN:0198599471, PMID:11530802];GO:0071222//cellular response to lipopolysaccharide`biological_process`Any process that r…	K10802//HMGB1`high mobility group protein B1	ko03410//Base excision repair`Genetic Information Processing`Replication and repair;ko04140//Autophagy - animal`Cellular Processes`Transport and catabolism;ko04217//Necroptosis`Cellular Processes`Cell growth and death;ko04613//Neutrophil extracellular trap formation`Organismal Systems`Immune system	-	XP_046762653.1//high mobility group protein B1 isoform X2`[Gallus gallus]	PF09011.13//HMG_box_2`HMG-box domain;PF00505.22//HMG_box`HMG (high mobility group) box	HMG//http://bioinfo.life.hust.edu.cn/AnimalTFDB#!/tf_detail?species=Gallus_gallus&family=HMG	tr|A0A493SZ75|A0A493SZ75_ANAPP//High mobility group protein 1 {ECO:0000256|ARBA:ARBA00023871} High mobility group protein B1 {ECO:0000256|ARBA:ARBA00023865} OS=Anas platyrhynchos platyrhynchos (Northern mallard) Name=HMGB1 {ECO:0000313|Ensembl:ENSAPLP00000018939} PE=3;tr|A0A493TD95|A0A493TD95_ANAPP//High mobility group protein 1 {ECO:0000256|ARBA:ARBA00023871} High mobility group protein B1 {ECO:…
ENSAPLG00000022070	DM	GM	1137.11125309005	357.44636088674497	747.278806988397	1.6700330324248	0.14655732274752098	11.395084197204001	4.42402126743417e-30	4.58340723912392e-28	64.7789	67.8063	71.0563	24.4524	33.5326	27.6274	Up	MYL12B	GO:0005509//calcium ion binding`molecular_function`Binding to a calcium ion (Ca2+). [GOC:ai]	K12757//MYL12`myosin regulatory light chain 12	ko04360//Axon guidance`Organismal Systems`Development and regeneration;ko04510//Focal adhesion`Cellular Processes`Cellular community - eukaryotes;ko04520//Adherens junction`Cellular Processes`Cellular community - eukaryotes;ko04530//Tight junction`Cellular Processes`Cellular community - eukaryotes;ko04611//Platelet activation`Organismal Systems`Immune system;ko04670//Leukocyte transendothelial mi…	-	XP_013034850.1//PREDICTED: myosin regulatory light chain 2, smooth muscle minor isoform isoform X1`[Anser cygnoides domesticus];XP_038029675.1//myosin regulatory light polypeptide 9`[Anas platyrhynchos]	PF00036.35//EF-hand_1`EF hand;PF13405.9//EF-hand_6`EF-hand domain;PF13499.9//EF-hand_7`EF-hand domain pair	-	tr|A0A493T2H4|A0A493T2H4_ANAPP//Myosin light chain 12B {ECO:0000313|Ensembl:ENSAPLP00000020026} OS=Anas platyrhynchos platyrhynchos (Northern mallard) Name=MYL12B {ECO:0000313|Ensembl:ENSAPLP00000020026} PE=4;tr|A0A8B9TRP6|A0A8B9TRP6_ANAPL//Myosin light chain 12B {ECO:0000313|Ensembl:ENSAPLP00020024506} OS=Anas platyrhynchos (Mallard) (Anas boschas) PE=4
ENSAPLG00000013435	DM	GM	586.77256542987	174.90866521836202	380.84061532411596	1.7459155155869401	0.153757424097721	11.3549997720911	7.00400767235572e-30	7.20698095592195e-28	34.4292	41.9037	40.6943	43.6205	30.3229	35.2871	Up	MRAS	GO:0003924//GTPase activity`molecular_function`Catalysis of the reaction: GTP + H2O = GDP + phosphate. [ISBN:0198547684, PMID:26832457, PMID:27218782];GO:0007265//Ras protein signal transduction`biological_process`A series of molecular signals within the cell that are mediated by a member of the Ras superfamily of proteins switching to a GTP-bound active state. [GOC:bf];GO:0016020//membrane`cellu…	K07831//MRAS`Ras-related protein M-Ras	ko04010//MAPK signaling pathway`Environmental Information Processing`Signal transduction;ko04014//Ras signaling pathway`Environmental Information Processing`Signal transduction;ko04015//Rap1 signaling pathway`Environmental Information Processing`Signal transduction;ko04072//Phospholipase D signaling pathway`Environmental Information Processing`Signal transduction;ko04137//Mitophagy - animal`Cellu…	-	NP_989820.1//ras-related protein M-Ras`[Gallus gallus]	PF00025.24//Arf`ADP-ribosylation factor family;PF08477.16//Roc`Ras of Complex, Roc, domain of DAPkinase;PF00071.25//Ras`Ras family;PF00009.30//GTP_EFTU`Elongation factor Tu GTP binding domain	-	tr|U3J189|U3J189_ANAPP//Muscle RAS oncogene homolog {ECO:0000313|Ensembl:ENSAPLP00000013266} OS=Anas platyrhynchos platyrhynchos (Northern mallard) Name=MRAS {ECO:0000313|Ensembl:ENSAPLP00000013266} PE=4
ENSAPLG00000017319	DM	GM	2052.5209479844602	657.2158104823079	1354.86837923339	1.6428580282132101	0.144796821316081	11.345953683796502	7.76747377070677e-30	7.938568125385849e-28	128.18200000000002	99.5655	117.53	53.81100000000001	54.4994	42.3531	Up	ZFAND6	GO:0008270//zinc ion binding`molecular_function`Binding to a zinc ion (Zn). [GOC:ai];GO:0003677//DNA binding`molecular_function`Any molecular function by which a gene product interacts selectively and non-covalently with DNA (deoxyribonucleic acid). [GOC:dph, GOC:jl, GOC:tb, GOC:vw]	K24687//ZFAND5_6`AN1-type zinc finger protein 5/6	-	-	XP_009584787.1//PREDICTED: AN1-type zinc finger protein 6 isoform X1`[Fulmarus glacialis]	PF01754.19//zf-A20`A20-like zinc finger;PF01428.19//zf-AN1`AN1-like Zinc finger	-	tr|R0JFD6|R0JFD6_ANAPL//AN1-type zinc finger protein 6 {ECO:0000313|EMBL:EOA95955.1} Zinc finger AN1-type containing 6 {ECO:0000313|Ensembl:ENSAPLP00020025980} Fragment OS=Anas platyrhynchos (Mallard) (Anas boschas) ORFNames=Anapl_09971 {ECO:0000313|EMBL:EOA95955.1} PE=4
ENSAPLG00000008109	DM	GM	817.1536155634719	2069.90632797161	1443.52997176754	-1.3407538775244598	0.11870157344443301	-11.2951651660464	1.3864316647472697e-29	1.40746076248102e-27	31.8427	28.3587	30.9095	107.098	106.792	104.74600000000001	Down	TUBB	-	K07375//TUBB`tubulin beta	ko04145//Phagosome`Cellular Processes`Transport and catabolism;ko04540//Gap junction`Cellular Processes`Cellular community - eukaryotes;ko04814//Motor proteins`Cellular Processes`Cell motility;ko05010//Alzheimer disease`Human Diseases`Neurodegenerative disease;ko05012//Parkinson disease`Human Diseases`Neurodegenerative disease;ko05014//Amyotrophic lateral sclerosis`Human Diseases`Neurodegenerativ…	-	XP_035169314.1//tubulin beta chain`[Oxyura jamaicensis]	PF00091.28//Tubulin`Tubulin/FtsZ family, GTPase domain;PF03953.20//Tubulin_C`Tubulin C-terminal domain	-	tr|A0A8B9QUU5|A0A8B9QUU5_ANAPL//Tubulin beta class I {ECO:0000313|Ensembl:ENSAPLP00020003754} OS=Anas platyrhynchos (Mallard) (Anas boschas) PE=4
ENSAPLG00000006992	DM	GM	49.2778747451438	259.44663042827597	154.36225258671	-2.3975137716663597	0.214243468560198	-11.190603791931698	4.5333600060526594e-29	4.57144023010351e-27	1.68885	2.26844	1.61827	12.0749	15.1113	16.8437	Down	ZSWIM6	GO:0008270//zinc ion binding`molecular_function`Binding to a zinc ion (Zn). [GOC:ai]	K25704//ZSWIM6`zinc finger SWIM domain-containing protein 6	-	-	XP_038026035.1//zinc finger SWIM domain-containing protein 6 isoform X3`[Anas platyrhynchos];XP_038026036.1//zinc finger SWIM domain-containing protein 6 isoform X4`[Anas platyrhynchos]	-	-	tr|A0A493TBU6|A0A493TBU6_ANAPP//Zinc finger SWIM-type containing 6 {ECO:0000313|Ensembl:ENSAPLP00000023135} OS=Anas platyrhynchos platyrhynchos (Northern mallard) Name=ZSWIM6 {ECO:0000313|Ensembl:ENSAPLP00000023135} PE=4;tr|A0A8B9R199|A0A8B9R199_ANAPL//Uncharacterized protein {ECO:0000313|Ensembl:ENSAPLP00020006001} OS=Anas platyrhynchos (Mallard) (Anas boschas) PE=4;tr|A0A493SWT8|A0A493SWT8_ANAP…
ENSAPLG00000025087	DM	GM	267.409076149028	54.4898953641642	160.949485756596	2.2953787619876405	0.20602073405284402	11.141493949822	7.87864987483752e-29	7.892215762039229e-27	47.5827	44.3873	42.2725	11.5306	12.6992	12.2902	Up	-	GO:0030150//protein import into mitochondrial matrix`biological_process`The import of proteins across the outer and inner mitochondrial membranes into the matrix. Unfolded proteins enter the mitochondrial matrix with a chaperone protein; the information required to target the precursor protein from the cytosol to the mitochondrial matrix is contained within its N-terminal matrix-targeting sequenc…	K17805//PAM16, TIM16`mitochondrial import inner membrane translocase subunit TIM16	-	-	XP_032053446.1//mitochondrial import inner membrane translocase subunit TIM16`[Aythya fuligula]	PF03656.16//Pam16`Pam16	-	tr|A0A493TYZ5|A0A493TYZ5_ANAPP//Uncharacterized protein {ECO:0000313|Ensembl:ENSAPLP00000030810} OS=Anas platyrhynchos platyrhynchos (Northern mallard) PE=3
ENSAPLG00000030900	DM	GM	10.3916766543041	156.045537021467	83.2186068378854	-3.91121121445083	0.351132786396262	-11.138837972358802	8.11715157840452e-29	8.07734911701569e-27	2.5091099999999997	2.17148	1.36301	48.0027	34.311	38.7906	Down	-	GO:0005516//calmodulin binding`molecular_function`Binding to calmodulin, a calcium-binding protein with many roles, both in the calcium-bound and calcium-free states. [GOC:krc]	-	-	-	XP_009998748.1//PREDICTED: Purkinje cell protein 4`[Chaetura pelagica]	-	-	tr|A0A493SYI9|A0A493SYI9_ANAPP//Uncharacterized protein {ECO:0000313|Ensembl:ENSAPLP00000018699} OS=Anas platyrhynchos platyrhynchos (Northern mallard) PE=4
ENSAPLG00000031155	DM	GM	393.577160599479	101.813207120531	247.695183860005	1.95081819181757	0.17514573292176702	11.138257034723	8.17026586608093e-29	8.07734911701569e-27	18.081	16.5557	17.7963	6.01334	5.49603	6.591060000000001	Up	DYNLT3	-	K10420//DYNLT1_3`dynein light chain Tctex-type 1/3	ko04814//Motor proteins`Cellular Processes`Cell motility;ko05132//Salmonella infection`Human Diseases`Infectious disease: bacterial	-	XP_031450427.1//dynein light chain Tctex-type 3`[Phasianus colchicus]	PF03645.16//Tctex-1`Tctex-1 family	-	tr|A0A493SZI3|A0A493SZI3_ANAPP//Dynein light chain Tctex-type 3 {ECO:0000313|Ensembl:ENSAPLP00000019007} OS=Anas platyrhynchos platyrhynchos (Northern mallard) Name=DYNLT3 {ECO:0000313|Ensembl:ENSAPLP00000019007} PE=3
ENSAPLG00000011984	DM	GM	1657.6005330032901	566.501213632762	1112.05087331802	1.54941862133708	0.139495440436909	11.1073065648898	1.15593672649817e-28	1.1353700600656698e-26	32.0904	29.6165	35.2663	12.5133	16.5484	15.205	Up	HDLBP	GO:0005737//cytoplasm`cellular_component`The contents of a cell excluding the plasma membrane and nucleus, but including other subcellular structures. [ISBN:0198547684];GO:0003723//RNA binding`molecular_function`Binding to an RNA molecule or a portion thereof. [GOC:jl, GOC:mah];GO:0005829//cytosol`cellular_component`The part of the cytoplasm that does not contain organelles but which does contain…	K18406//TDRKH, TDRD2`tudor domain-containing protein 2	-	-	XP_027319920.1//vigilin`[Anas platyrhynchos];XP_009917231.1//PREDICTED: vigilin isoform X2`[Haliaeetus albicilla]	PF00013.32//KH_1`KH domain	-	tr|A0A6J3DC71|A0A6J3DC71_AYTFU//vigilin {ECO:0000313|RefSeq:XP_032049060.1, ECO:0000313|RefSeq:XP_032049061.1} OS=Aythya fuligula (Tufted duck) (Anas fuligula) ECO:0000313|RefSeq:XP_032049061.1} PE=4;tr|A0A493TSB8|A0A493TSB8_ANAPP//High density lipoprotein binding protein {ECO:0000313|Ensembl:ENSAPLP00000028772} OS=Anas platyrhynchos platyrhynchos (Northern mallard) Name=HDLBP {ECO:0000313|Ensemb…
ENSAPLG00000000980	DM	GM	197.964996104584	24.894956203481602	111.429976154033	2.99348346756895	0.269833003388918	11.0938374104459	1.3439604141014998e-28	1.3115319499160898e-26	1.96413	2.19309	1.80395	0.281532	0.26879200000000003	0.45887	Up	-	GO:0030036//actin cytoskeleton organization`biological_process`A process that is carried out at the cellular level which results in the assembly, arrangement of constituent parts, or disassembly of cytoskeletal structures comprising actin filaments and their associated proteins. [GOC:dph, GOC:jl, GOC:mah];GO:0030835//negative regulation of actin filament depolymerization`biological_process`Any pr…	K23026//LIMA1, EPLIN`LIM domain and actin-binding protein 1	-	-	XP_013037839.1//PREDICTED: uncharacterized protein LOC106036801`[Anser cygnoides domesticus];XP_038029880.1//xin actin-binding repeat-containing protein 1 isoform X1`[Anas platyrhynchos];OXB63817.1//hypothetical protein ASZ78_016223`[Callipepla squamata];XP_035172253.1//xin actin-binding repeat-containing protein 1 isoform X2`[Oxyura jamaicensis]	PF08043.15//Xin`Xin repeat	-	tr|A0A493T1V2|A0A493T1V2_ANAPP//LIM zinc-binding domain-containing protein {ECO:0000259|PROSITE:PS50023} OS=Anas platyrhynchos platyrhynchos (Northern mallard) PE=4;tr|A0A493TZY2|A0A493TZY2_ANAPP//LIM zinc-binding domain-containing protein {ECO:0000259|PROSITE:PS50023} OS=Anas platyrhynchos platyrhynchos (Northern mallard) PE=4;tr|A0A493TNX6|A0A493TNX6_ANAPP//LIM zinc-binding domain-containing pr…
ENSAPLG00000011653	DM	GM	160.453931104118	14.789819493771901	87.6218752989452	3.4367193267016	0.310476745707144	11.069168220228901	1.7703615401335799e-28	1.7165697856449e-26	4.43912	5.10217	4.25523	0.578158	0.5088729999999999	0.590526	Up	RUNX2	GO:0003700//DNA-binding transcription factor activity`molecular_function`A transcription regulator activity that modulates transcription of gene sets via selective and non-covalent binding to a specific double-stranded genomic DNA sequence (sometimes referred to as a motif) within a cis-regulatory region. Regulatory regions include promoters (proximal and distal) and enhancers. Genes are transcri…	K09278//RUNX2, AML3`runt-related transcription factor 2	ko04928//Parathyroid hormone synthesis, secretion and action`Organismal Systems`Endocrine system;ko05202//Transcriptional misregulation in cancer`Human Diseases`Cancer: overview	-	KAF1585958.1//Runt-related transcription factor 2, partial`[Eudyptes robustus];XP_038032147.1//runt-related transcription factor 2 isoform X1`[Anas platyrhynchos]	PF08504.14//RunxI`Runx inhibition domain	Runt//http://bioinfo.life.hust.edu.cn/AnimalTFDB#!/tf_detail?species=Mandrillus_leucophaeus&family=Runt;Runt//http://bioinfo.life.hust.edu.cn/AnimalTFDB#!/tf_detail?species=Anas_platyrhynchos&family=Runt	tr|A0A493TXD3|A0A493TXD3_ANAPP//RUNX family transcription factor 2 {ECO:0000313|Ensembl:ENSAPLP00000030547} OS=Anas platyrhynchos platyrhynchos (Northern mallard) Name=RUNX2 {ECO:0000313|Ensembl:ENSAPLP00000030547} PE=4;tr|U3IW17|U3IW17_ANAPP//RUNX family transcription factor 2 {ECO:0000313|Ensembl:ENSAPLP00000011442} OS=Anas platyrhynchos platyrhynchos (Northern mallard) Name=RUNX2 {ECO:0000313|…
ENSAPLG00000004626	DM	GM	823.192636951819	179.950625717772	501.571631334796	2.19465315374072	0.198480775577036	11.057258051115	2.0218403640902e-28	1.94792085014193e-26	55.8252	40.2954	73.3904	13.8133	17.0165	18.5216	Up	PTX3	GO:0045087//innate immune response`biological_process`Innate immune responses are defense responses mediated by germline encoded components that directly recognize components of potential pathogens. [GO_REF:0000022, GOC:add, GOC:ebc, GOC:mtg_sensu]	K25724//PTX3`pentraxin-related protein PTX3	-	-	XP_005027616.2//pentraxin-related protein PTX3`[Anas platyrhynchos]	PF00354.20//Pentaxin`Pentaxin family;PF13385.9//Laminin_G_3`Concanavalin A-like lectin/glucanases superfamily	-	tr|A0A8B9THS7|A0A8B9THS7_ANAPL//Pentraxin 3 {ECO:0000313|Ensembl:ENSAPLP00020021770} OS=Anas platyrhynchos (Mallard) (Anas boschas) Name=PTX3 {ECO:0000313|Ensembl:ENSAPLP00020021770} PE=4;tr|U3IA68|U3IA68_ANAPP//Pentraxin 3 {ECO:0000313|Ensembl:ENSAPLP00000004139} OS=Anas platyrhynchos platyrhynchos (Northern mallard) Name=PTX3 {ECO:0000313|Ensembl:ENSAPLP00000004139} PE=4
ENSAPLG00000010714	DM	GM	19.6981211915044	190.244674647862	104.971397919683	-3.26979864323509	0.29605899687930604	-11.044415733692698	2.33280251080964e-28	2.2332892897788997e-26	0.900043	0.509566	0.325225	7.102310000000001	7.173019999999999	8.187660000000001	Down	ST8SIA6	GO:0005794//Golgi apparatus`cellular_component`A membrane-bound cytoplasmic organelle of the endomembrane system that further processes the core oligosaccharides (e.g. N-glycans) added to proteins in the endoplasmic reticulum and packages them into membrane-bound vesicles. The Golgi apparatus operates at the intersection of the secretory, lysosomal, and endocytic pathways. [ISBN:0198506732];GO:00…	K06615//ST8SIA6`alpha-N-acetyl-neuraminate alpha-2,8-sialyltransferase (sialyltransferase 8F) [EC:2.4.3.-]	-	-	XP_027306486.2//alpha-2,8-sialyltransferase 8F isoform X1`[Anas platyrhynchos]	PF00777.21//Glyco_transf_29`Glycosyltransferase family 29 (sialyltransferase)	-	tr|U3IT85|U3IT85_ANAPP//ST8 alpha-N-acetyl-neuraminide alpha-2,8-sialyltransferase 6 {ECO:0000313|Ensembl:ENSAPLP00000010458} OS=Anas platyrhynchos platyrhynchos (Northern mallard) Name=ST8SIA6 {ECO:0000313|Ensembl:ENSAPLP00000010458} PE=3;tr|A0A8B9UHA4|A0A8B9UHA4_9AVES//ST8 alpha-N-acetyl-neuraminide alpha-2,8-sialyltransferase 6 {ECO:0000313|Ensembl:ENSAZOP00000008157} OS=Anas zonorhyncha (East…
ENSAPLG00000028665	DM	GM	198.81076544579602	19.091087202406	108.950926324101	3.3832150689181	0.306488007413281	11.0386539997829	2.4873112792314302e-28	2.3662308433744998e-26	44.9851	47.9697	30.3031	3.8361099999999997	7.74057	4.39206	Up	-	GO:0006935//chemotaxis`biological_process`The directed movement of a motile cell or organism, or the directed growth of a cell guided by a specific chemical concentration gradient. Movement may be towards a higher concentration (positive chemotaxis) or towards a lower concentration (negative chemotaxis). [ISBN:0198506732]	K04183//CCR8, CDw198`C-C chemokine receptor type 8	ko04060//Cytokine-cytokine receptor interaction`Environmental Information Processing`Signaling molecules and interaction;ko04061//Viral protein interaction with cytokine and cytokine receptor`Environmental Information Processing`Signaling molecules and interaction;ko04062//Chemokine signaling pathway`Organismal Systems`Immune system;ko05167//Kaposi sarcoma-associated herpesvirus infection`Human D…	-	XP_005016702.2//C-C chemokine receptor type 8`[Anas platyrhynchos]	PF00001.24//7tm_1`7 transmembrane receptor (rhodopsin family)	-	tr|A0A493U1X3|A0A493U1X3_ANAPP//G_PROTEIN_RECEP_F1_2 domain-containing protein {ECO:0000259|PROSITE:PS50262} OS=Anas platyrhynchos platyrhynchos (Northern mallard) PE=3
novel281	DM	GM	49.9177746175593	274.155224943439	162.036499780499	-2.45872063899142	0.22331355975319897	-11.010171714197499	3.41352505097022e-28	3.22706124506097e-26	2.66394	3.5760099999999997	4.09323	28.5384	23.8778	23.3813	Down	-	-	K00893//DCK`deoxycitidine/deoxyadenosine/deoxyguanosine kinase [EC:2.7.1.74 2.7.1.76 2.7.1.113]	ko00230//Purine metabolism`Metabolism`Nucleotide metabolism;ko00240//Pyrimidine metabolism`Metabolism`Nucleotide metabolism;ko01100//Metabolic pathways`Metabolism`Global and overview maps;ko01232//Nucleotide metabolism`Metabolism`Global and overview maps	-	OXB76201.1//hypothetical protein H355_016779`[Colinus virginianus]	-	-	tr|A0A8B9VSE2|A0A8B9VSE2_9AVES//Uncharacterized protein {ECO:0000313|Ensembl:ENSAZOP00000026527} OS=Anas zonorhyncha (Eastern spot-billed duck) PE=4
ENSAPLG00000016403	DM	GM	1361.6467418747802	479.25684490503306	920.451793389907	1.5068241648265601	0.137070750572687	10.993039423297802	4.12786666728765e-28	3.87814355337844e-26	139.889	114.45299999999999	133.418	56.3988	67.6486	58.297	Up	LDHB	GO:0005737//cytoplasm`cellular_component`The contents of a cell excluding the plasma membrane and nucleus, but including other subcellular structures. [ISBN:0198547684];GO:0004459//L-lactate dehydrogenase activity`molecular_function`Catalysis of the reaction: (S)-lactate + NAD+ = pyruvate + NADH + H+. [EC:1.1.1.27, RHEA:23444];GO:0005975//carbohydrate metabolic process`biological_process`The chem…	K00016//LDH, ldh`L-lactate dehydrogenase [EC:1.1.1.27]	ko00010//Glycolysis / Gluconeogenesis`Metabolism`Carbohydrate metabolism;ko00270//Cysteine and methionine metabolism`Metabolism`Amino acid metabolism;ko00620//Pyruvate metabolism`Metabolism`Carbohydrate metabolism;ko00640//Propanoate metabolism`Metabolism`Carbohydrate metabolism;ko01100//Metabolic pathways`Metabolism`Global and overview maps;ko04066//HIF-1 signaling pathway`Environmental Informat…	-	XP_027305798.1//L-lactate dehydrogenase B chain`[Anas platyrhynchos]	PF00056.26//Ldh_1_N`lactate/malate dehydrogenase, NAD binding domain;PF02866.21//Ldh_1_C`lactate/malate dehydrogenase, alpha/beta C-terminal domain	-	tr|A0A493T5E3|A0A493T5E3_ANAPP//Ldh_1_N domain-containing protein {ECO:0000259|Pfam:PF00056} OS=Anas platyrhynchos platyrhynchos (Northern mallard) PE=4;sp|P13743|LDHB_ANAPL//L-lactate dehydrogenase B chain Short=LDH-B EC=1.1.1.27 Epsilon-crystallin OS=Anas platyrhynchos (Mallard) (Anas boschas) Name=LDHB PE=1;tr|A0A493T6G5|A0A493T6G5_ANAPP//Ldh_1_N domain-containing protein {ECO:0000259|Pfam:PF0…
novel1904	DM	GM	37.5142849099646	220.357866553695	128.93607573183002	-2.55493236753328	0.23245213862339198	-10.991219021102099	4.211984016730149e-28	3.9327450763617397e-26	1.0306600000000001	1.2148700000000001	1.2918399999999999	8.43825	9.75045	9.58225	Down	-	-	K23934//AHNAK`neuroblast differentiation-associated protein AHNAK	ko05132//Salmonella infection`Human Diseases`Infectious disease: bacterial	-	XP_038036398.1//protein AHNAK2 isoform X2`[Anas platyrhynchos]	-	-	tr|A0A8B9TPL7|A0A8B9TPL7_ANAPL//Uncharacterized protein {ECO:0000313|Ensembl:ENSAPLP00020023935} OS=Anas platyrhynchos (Mallard) (Anas boschas) PE=4
ENSAPLG00000007175	DM	GM	382.23125043717596	75.6865146976494	228.95888256741299	2.3353516497196605	0.21304209526453896	10.961925842964499	5.8246483406435595e-28	5.40513072396162e-26	3.8773400000000002	5.7710099999999995	4.065169999999999	1.22751	1.19205	1.21686	Up	MYO10	GO:0003779//actin binding`molecular_function`Binding to monomeric or multimeric forms of actin, including actin filaments. [GOC:clt];GO:0008360//regulation of cell shape`biological_process`Any process that modulates the surface configuration of a cell. [GOC:dph, GOC:go_curators, GOC:tb];GO:0005730//nucleolus`cellular_component`A small, dense body one or more of which are present in the nucleus of…	K12559//MYO10`myosin X	ko04666//Fc gamma R-mediated phagocytosis`Organismal Systems`Immune system;ko04814//Motor proteins`Cellular Processes`Cell motility;ko05130//Pathogenic Escherichia coli infection`Human Diseases`Infectious disease: bacterial	-	XP_038029878.1//LOW QUALITY PROTEIN: unconventional myosin-X`[Anas platyrhynchos]	PF18597.4//SH3_19`Myosin X N-terminal SH3 domain;PF00063.24//Myosin_head`Myosin head (motor domain);PF16735.8//MYO10_CC`Unconventional myosin-X coiled coil domain;PF14593.9//PH_3`PH domain;PF00169.32//PH`PH domain;PF15409.9//PH_8`Pleckstrin homology domain;PF00784.20//MyTH4`MyTH4 domain;PF00373.21//FERM_M`FERM central domain	MBD//http://bioinfo.life.hust.edu.cn/AnimalTFDB#!/tf_detail?species=Danio_rerio&family=MBD	tr|U3IHW3|U3IHW3_ANAPP//Myosin X {ECO:0000313|Ensembl:ENSAPLP00000006835} OS=Anas platyrhynchos platyrhynchos (Northern mallard) Name=MYO10 {ECO:0000313|Ensembl:ENSAPLP00000006835} PE=3
ENSAPLG00000005188	DM	GM	18.607630970895	181.776973703764	100.19230233732999	-3.29824415923738	0.301679546184297	-10.9329392759775	8.020754243872589e-28	7.397678578830289e-26	0.248356	0.654614	0.376758	6.4644699999999995	5.09144	6.03556	Down	RASGEF1A	-	K03099//SOS`son of sevenless	ko01521//EGFR tyrosine kinase inhibitor resistance`Human Diseases`Drug resistance: antineoplastic;ko01522//Endocrine resistance`Human Diseases`Drug resistance: antineoplastic;ko04010//MAPK signaling pathway`Environmental Information Processing`Signal transduction;ko04012//ErbB signaling pathway`Environmental Information Processing`Signal transduction;ko04014//Ras signaling pathway`Environmental I…	-	XP_027315819.1//ras-GEF domain-containing family member 1A isoform X3`[Anas platyrhynchos];XP_027315818.1//ras-GEF domain-containing family member 1A isoform X2`[Anas platyrhynchos]	PF00618.23//RasGEF_N`RasGEF N-terminal motif;PF00617.22//RasGEF`RasGEF domain	-	tr|A0A8B9ZRE4|A0A8B9ZRE4_9AVES//RasGEF domain family member 1A {ECO:0000313|Ensembl:ENSAZOP00000010480} OS=Anas zonorhyncha (Eastern spot-billed duck) PE=4;tr|A0A8C3CQF6|A0A8C3CQF6_CAIMO//RasGEF domain family member 1A {ECO:0000313|Ensembl:ENSCMMP00000024029} OS=Cairina moschata domestica (Muscovy Duck (domestic type)) PE=4
ENSAPLG00000013606	DM	GM	69.63174256867329	322.575373164357	196.10355786651502	-2.21251236878005	0.20280277307972	-10.909675125153901	1.0362600884039999e-27	9.49967884678719e-26	4.0802	4.7161	3.4984900000000003	29.833000000000002	23.0636	30.9702	Down	NCOR2	GO:0016604//nuclear body`cellular_component`Extra-nucleolar nuclear domains usually visualized by confocal microscopy and fluorescent antibodies to specific proteins. [GOC:ma, PMID:10330182];GO:0047485//protein N-terminus binding`molecular_function`Binding to a protein N-terminus, the end of any peptide chain at which the 2-amino (or 2-imino) function of a constituent amino acid is not attached i…	K06065//NCOR2, SMRT`nuclear receptor co-repressor 2	ko04330//Notch signaling pathway`Environmental Information Processing`Signal transduction;ko05169//Epstein-Barr virus infection`Human Diseases`Infectious disease: viral	-	XP_032054634.1//nuclear receptor corepressor 2 isoform X9`[Aythya fuligula]	PF15784.8//GPS2_interact`G-protein pathway suppressor 2-interacting domain;PF00249.34//Myb_DNA-binding`Myb-like DNA-binding domain	MYB//http://bioinfo.life.hust.edu.cn/AnimalTFDB#!/tf_detail?species=Ficedula_albicollis&family=MYB;MYB//http://bioinfo.life.hust.edu.cn/AnimalTFDB#!/tf_detail?species=Gallus_gallus&family=MYB	tr|U3J1T6|U3J1T6_ANAPP//Nuclear receptor corepressor 2 {ECO:0000313|Ensembl:ENSAPLP00000013463} OS=Anas platyrhynchos platyrhynchos (Northern mallard) Name=NCOR2 {ECO:0000313|Ensembl:ENSAPLP00000013463} PE=3;tr|A0A6J3DV90|A0A6J3DV90_AYTFU//nuclear receptor corepressor 2 isoform X9 {ECO:0000313|RefSeq:XP_032054634.1} OS=Aythya fuligula (Tufted duck) (Anas fuligula) Name=NCOR2 {ECO:0000313|RefSeq:X…
novel873	DM	GM	297.27146978227603	1.62173901460692	149.446604398441	7.526231691480089	0.6905576008483121	10.8987746746029	1.16819828287555e-27	1.06446790522744e-25	12.395999999999999	24.4825	17.6804	0.07568	0.245457	0.08075399999999999	Up	-	-	-	-	-	XP_035171809.1//fibulin-2-like`[Oxyura jamaicensis]	-	-	tr|A0A1V4JDD7|A0A1V4JDD7_PATFA//Uncharacterized protein {ECO:0000313|EMBL:OPJ69777.1} OS=Patagioenas fasciata monilis ORFNames=AV530_012747 {ECO:0000313|EMBL:OPJ69777.1} PE=4
ENSAPLG00000003929	DM	GM	30.6801884484531	210.015054906899	120.34762167767599	-2.7811805572052206	0.255310722386628	-10.893316705255899	1.2403898502110999e-27	1.1234812499576698e-25	1.98453	4.31048	1.54932	29.7298	28.2446	29.9876	Down	NRXN1	GO:1905606//regulation of presynapse assembly`biological_process`Any process that modulates the frequency, rate or extent of presynapse assembly. [GO_REF:0000058, GOC:bc, GOC:PARL, GOC:TermGenie, PMID:25533483];GO:0005783//endoplasmic reticulum`cellular_component`The irregular network of unit membranes, visible only by electron microscopy, that occurs in the cytoplasm of many eukaryotic cells. Th…	K07377//NRXN`neurexin	ko04514//Cell adhesion molecules`Environmental Information Processing`Signaling molecules and interaction	-	XP_021246846.1//neurexin-1 isoform X4`[Numida meleagris];XP_005012153.1//neurexin-1 isoform X6`[Anas platyrhynchos];XP_021122904.1//neurexin-1 isoform X17`[Anas platyrhynchos];XP_027309393.1//neurexin-1 isoform X30`[Anas platyrhynchos];XP_030354944.1//neurexin-1 isoform X3`[Strigops habroptila];XP_040407816.1//neurexin-1 isoform X4`[Cygnus olor];XP_035176087.1//neurexin-1 isoform X20`[Oxyura jama…	PF02210.27//Laminin_G_2`Laminin G domain;PF00054.26//Laminin_G_1`Laminin G domain;PF01034.23//Syndecan`Syndecan domain	-	tr|A0A493SZA7|A0A493SZA7_ANAPP//Neurexin 1 {ECO:0000313|Ensembl:ENSAPLP00000018810} OS=Anas platyrhynchos platyrhynchos (Northern mallard) Name=NRXN1 {ECO:0000313|Ensembl:ENSAPLP00000018810} PE=4;tr|A0A493U2A5|A0A493U2A5_ANAPP//Neurexin 1 {ECO:0000313|Ensembl:ENSAPLP00000031980} OS=Anas platyrhynchos platyrhynchos (Northern mallard) Name=NRXN1 {ECO:0000313|Ensembl:ENSAPLP00000031980} PE=3;tr|A0A4…
ENSAPLG00000024024	DM	GM	1600.53588967164	23.0776519670361	811.806770819337	6.1179467659277	0.564075287958201	10.845975522297802	2.08400642358723e-27	1.87635006923693e-25	154.685	297.256	134.847	1.88875	5.73722	3.88289	Up	-	GO:0005634//nucleus`cellular_component`A membrane-bounded organelle of eukaryotic cells in which chromosomes are housed and replicated. In most cells, the nucleus contains all of the cell's chromosomes except the organellar chromosomes, and is the site of RNA synthesis and processing. In some species, or in specialized cell types, RNA metabolism or DNA replication may be absent. [GOC:go_curators]…	K24897//HOPX`homeodomain-only protein	-	-	XP_013052371.1//PREDICTED: homeodomain-only protein isoform X1`[Anser cygnoides domesticus]	PF00046.32//Homeodomain`Homeodomain	Homeobox//http://bioinfo.life.hust.edu.cn/AnimalTFDB#!/tf_detail?species=Anas_platyrhynchos&family=Homeobox	tr|A0A6J3CU27|A0A6J3CU27_AYTFU//Homeodomain-only protein {ECO:0000256|ARBA:ARBA00021327} OS=Aythya fuligula (Tufted duck) (Anas fuligula) Name=HOPX {ECO:0000313|RefSeq:XP_032042596.1} PE=4
ENSAPLG00000006060	DM	GM	195.995217326152	29.9508168199499	112.973017073051	2.70945634240993	0.25032772932631797	10.823636477275699	2.6600887686495302e-27	2.3808581487924697e-25	10.1192	12.1515	12.7037	2.40574	2.33324	2.42599	Up	ACTG2	-	K12315//ACTG2`actin, gamma-enteric smooth muscle	ko04270//Vascular smooth muscle contraction`Organismal Systems`Circulatory system;ko04814//Motor proteins`Cellular Processes`Cell motility	-	XP_032743754.1//actin, alpha skeletal muscle isoform X1`[Rattus rattus]	PF00022.22//Actin`Actin	-	tr|A0A8B9VS74|A0A8B9VS74_9AVES//Uncharacterized protein {ECO:0000313|Ensembl:ENSAZOP00000026349} OS=Anas zonorhyncha (Eastern spot-billed duck) PE=4
ENSAPLG00000008629	DM	GM	1256.0693750509101	459.964335831615	858.016855441262	1.4495536963971103	0.134061060314111	10.812637860693801	2.99919537479936e-27	2.66857819054207e-25	27.3696	22.3109	24.7982	11.8362	13.0048	11.8534	Up	-	GO:0007015//actin filament organization`biological_process`A process that is carried out at the cellular level which results in the assembly, arrangement of constituent parts, or disassembly of cytoskeletal structures comprising actin filaments. Includes processes that control the spatial distribution of actin filaments, such as organizing filaments into meshworks, bundles, or other structures, a…	K05691//CTNNA`catenin alpha	ko04390//Hippo signaling pathway`Environmental Information Processing`Signal transduction;ko04520//Adherens junction`Cellular Processes`Cellular community - eukaryotes;ko04670//Leukocyte transendothelial migration`Organismal Systems`Immune system;ko05100//Bacterial invasion of epithelial cells`Human Diseases`Infectious disease: bacterial;ko05200//Pathways in cancer`Human Diseases`Cancer: overview…	-	XP_009079039.1//PREDICTED: catenin alpha-1 isoform X3`[Acanthisitta chloris];XP_027324452.1//catenin alpha-1 isoform X1`[Anas platyrhynchos];EOA97434.1//Catenin alpha-1, partial`[Anas platyrhynchos]	PF01044.22//Vinculin`Vinculin family	-	tr|A0A493TP36|A0A493TP36_ANAPP//Catenin alpha 1 {ECO:0000313|Ensembl:ENSAPLP00000027641} OS=Anas platyrhynchos platyrhynchos (Northern mallard) Name=CTNNA1 {ECO:0000313|Ensembl:ENSAPLP00000027641} PE=3;tr|A0A493TXJ7|A0A493TXJ7_ANAPP//Catenin alpha 1 {ECO:0000313|Ensembl:ENSAPLP00000030581} OS=Anas platyrhynchos platyrhynchos (Northern mallard) Name=CTNNA1 {ECO:0000313|Ensembl:ENSAPLP00000030581} …
ENSAPLG00000012740	DM	GM	112.50329013432699	517.597265902269	315.050278018298	-2.2044657963712297	0.20430419973184197	-10.7901149328535	3.8330987664325705e-27	3.3906112246233395e-25	6.27273	7.733160000000001	7.20978	38.3364	45.1875	39.6239	Down	SORCS2	GO:0016021//integral component of membrane`cellular_component`The component of a membrane consisting of the gene products and protein complexes having at least some part of their peptide sequence embedded in the hydrophobic region of the membrane. [GOC:dos, GOC:go_curators];GO:0055038//recycling endosome membrane`cellular_component`The lipid bilayer surrounding a recycling endosome. [GOC:jid, GOC…	K24498//SORL1`sortilin-related receptor;K21874//SUN3`SUN domain-containing protein 3	-	-	XP_027313236.2//VPS10 domain-containing receptor SorCS2 isoform X1`[Anas platyrhynchos];XP_027313240.2//VPS10 domain-containing receptor SorCS2 isoform X5`[Anas platyrhynchos];XP_027313245.2//VPS10 domain-containing receptor SorCS2 isoform X10`[Anas platyrhynchos];PKU35453.1//rna-directed dna polymerase from mobile element jockey-like`[Limosa lapponica baueri]	PF15902.8//Sortilin-Vps10`Sortilin, neurotensin receptor 3,;PF15901.8//Sortilin_C`Sortilin, neurotensin receptor 3, C-terminal;PF18911.3//PKD_4`PKD domain	-	tr|A0A493TBQ8|A0A493TBQ8_ANAPP//Sortilin related VPS10 domain containing receptor 2 {ECO:0000313|Ensembl:ENSAPLP00000023095} OS=Anas platyrhynchos platyrhynchos (Northern mallard) Name=SORCS2 {ECO:0000313|Ensembl:ENSAPLP00000023095} PE=3;tr|U3IZ63|U3IZ63_ANAPP//Sortilin related VPS10 domain containing receptor 2 {ECO:0000313|Ensembl:ENSAPLP00000012539} OS=Anas platyrhynchos platyrhynchos (Norther…
ENSAPLG00000007740	DM	GM	937.50715604455	281.365315126012	609.436235585281	1.73645845827236	0.16130111985067	10.7653217775546	5.01859294423238e-27	4.41344400432901e-25	133.71200000000002	96.225	124.507	48.4619	52.5604	40.805	Up	-	-	K05361//GPX4`phospholipid-hydroperoxide glutathione peroxidase [EC:1.11.1.12]	ko00480//Glutathione metabolism`Metabolism`Metabolism of other amino acids;ko00590//Arachidonic acid metabolism`Metabolism`Lipid metabolism;ko01100//Metabolic pathways`Metabolism`Global and overview maps;ko04216//Ferroptosis`Cellular Processes`Cell growth and death	-	XP_009949024.1//PREDICTED: phospholipid hydroperoxide glutathione peroxidase, mitochondrial, partial`[Leptosomus discolor]	-	-	tr|A0A8B9UYA5|A0A8B9UYA5_9AVES//Uncharacterized protein {ECO:0000313|Ensembl:ENSAZOP00000016311} OS=Anas zonorhyncha (Eastern spot-billed duck) PE=4;tr|A0A8B9ZE35|A0A8B9ZE35_ANAPL//Uncharacterized protein {ECO:0000313|Ensembl:ENSAPLP00020011928} OS=Anas platyrhynchos (Mallard) (Anas boschas) PE=4
ENSAPLG00000023815	DM	GM	888.5214699717841	290.166543976915	589.344006974349	1.6147077243432502	0.150535357615962	10.726434971261801	7.64904757341911e-27	6.68783199974205e-25	21.1879	19.2443	19.0955	8.14688	10.1972	7.6739999999999995	Up	FUNDC2	GO:0035356//cellular triglyceride homeostasis`biological_process`Any process involved in the maintenance of an internal steady state of triglyceride within a cell or between a cell and its external environment. [GOC:BHF];GO:0005739//mitochondrion`cellular_component`A semiautonomous, self replicating organelle that occurs in varying numbers, shapes, and sizes in the cytoplasm of virtually all euka…	K24308//FUNDC2`FUN14 domain-containing protein 2	-	-	XP_032052151.1//FUN14 domain-containing protein 2`[Aythya fuligula]	PF04930.18//FUN14`FUN14 family	-	tr|A0A493U195|A0A493U195_ANAPP//FUN14 domain containing 2 {ECO:0000313|Ensembl:ENSAPLP00000031898} OS=Anas platyrhynchos platyrhynchos (Northern mallard) Name=FUNDC2 {ECO:0000313|Ensembl:ENSAPLP00000031898} PE=3
ENSAPLG00000001050	DM	GM	8715.195650375	2479.75651422886	5597.47608230193	1.8134347129996002	0.169490051160681	10.6993578713385	1.0248594659418999e-26	8.909209357377689e-25	102.43700000000001	135.66899999999998	148.58100000000002	64.9434	79.6952	86.5751	Up	-	GO:0005201//extracellular matrix structural constituent`molecular_function`The action of a molecule that contributes to the structural integrity of the extracellular matrix. [GOC:mah]	K19719//COL2A`collagen type II alpha	ko04151//PI3K-Akt signaling pathway`Environmental Information Processing`Signal transduction;ko04510//Focal adhesion`Cellular Processes`Cellular community - eukaryotes;ko04512//ECM-receptor interaction`Environmental Information Processing`Signaling molecules and interaction;ko04974//Protein digestion and absorption`Organismal Systems`Digestive system;ko05165//Human papillomavirus infection`Human …	-	OXB70000.1//hypothetical protein H355_014240, partial`[Colinus virginianus]	PF00093.21//VWC`von Willebrand factor type C domain;PF01391.21//Collagen`Collagen triple helix repeat (20 copies);PF01410.21//COLFI`Fibrillar collagen C-terminal domain	-	tr|A0A226NRP2|A0A226NRP2_COLVI//Fibrillar collagen NC1 domain-containing protein {ECO:0000259|PROSITE:PS51461} Fragment OS=Colinus virginianus (Northern bobwhite) (Tetrao virginianus) ORFNames=H355_014240 {ECO:0000313|EMBL:OXB70000.1} PE=4
ENSAPLG00000011597	DM	GM	163.877865915751	580.3945384922099	372.13620220397996	-1.82439119144456	0.17063093655949302	-10.6920305791585	1.10915621328504e-26	9.586912504085428e-25	16.8752	16.4058	18.2783	85.3283	68.0307	90.2519	Down	SPRY2	GO:0051387//negative regulation of neurotrophin TRK receptor signaling pathway`biological_process`Any process that stops, prevents, or reduces the frequency, rate or extent of the neurotrophin TRK receptor signaling pathway. [GOC:ai];GO:0033138//positive regulation of peptidyl-serine phosphorylation`biological_process`Any process that activates or increases the frequency, rate or extent of the ph…	K04704//SPRY1`protein sprouty homolog 1	-	-	XP_005009737.1//protein sprouty homolog 2`[Anas platyrhynchos]	PF05210.16//Sprouty`Sprouty protein (Spry)	-	tr|U3IVR7|U3IVR7_ANAPP//Protein sprouty homolog 2 {ECO:0000256|ARBA:ARBA00018854} OS=Anas platyrhynchos platyrhynchos (Northern mallard) Name=SPRY2 {ECO:0000313|Ensembl:ENSAPLP00000011341} PE=3
novel1741	DM	GM	4.077928195358029	164.504253104594	84.29109064997621	-5.353391809868509	0.5014371503979821	-10.6760973047562	1.31692298013056e-26	1.13180551121903e-24	0.02938	0.21034299999999997	0.118558	8.26548	4.1727300000000005	6.99355	Down	-	-	K07856//RHOB`Ras homolog gene family, member B	ko05132//Salmonella infection`Human Diseases`Infectious disease: bacterial	-	XP_005012959.1//ras-like GTP-binding protein RHO`[Anas platyrhynchos]	PF08477.16//Roc`Ras of Complex, Roc, domain of DAPkinase;PF00025.24//Arf`ADP-ribosylation factor family;PF00071.25//Ras`Ras family	-	tr|A0A8B9TXY4|A0A8B9TXY4_9AVES//Uncharacterized protein {ECO:0000313|Ensembl:ENSAZOP00000000973} OS=Anas zonorhyncha (Eastern spot-billed duck) PE=4
ENSAPLG00000009102	DM	GM	255.400156856401	35.1286741593209	145.264415507861	2.8611787987255	0.268531321092778	10.6549164808114	1.65393055313175e-26	1.4134098048966598e-24	39.3991	56.1188	30.471	7.521039999999999	8.09044	7.607	Up	CACNG1	GO:0034765//regulation of ion transmembrane transport`biological_process`Any process that modulates the frequency, rate or extent of the directed movement of ions from one side of a membrane to the other. [GOC:mah];GO:0005245//voltage-gated calcium channel activity`molecular_function`Enables the transmembrane transfer of a calcium ion by a voltage-gated channel. A voltage-gated channel is a chann…	K04866//CACNG1`voltage-dependent calcium channel gamma-1	ko04010//MAPK signaling pathway`Environmental Information Processing`Signal transduction;ko04260//Cardiac muscle contraction`Organismal Systems`Circulatory system;ko04261//Adrenergic signaling in cardiomyocytes`Organismal Systems`Circulatory system;ko04921//Oxytocin signaling pathway`Organismal Systems`Endocrine system;ko05410//Hypertrophic cardiomyopathy`Human Diseases`Cardiovascular disease;ko0…	-	XP_005016152.1//voltage-dependent calcium channel gamma-1 subunit`[Anas platyrhynchos]	PF13903.9//Claudin_2`PMP-22/EMP/MP20/Claudin tight junction;PF00822.23//PMP22_Claudin`PMP-22/EMP/MP20/Claudin family	-	tr|U3ING2|U3ING2_ANAPP//Voltage-dependent calcium channel gamma-1 subunit {ECO:0000256|RuleBase:RU363085} Dihydropyridine-sensitive L-type, skeletal muscle calcium channel subunit gamma {ECO:0000256|RuleBase:RU363085} OS=Anas platyrhynchos platyrhynchos (Northern mallard) Name=CACNG1 {ECO:0000313|Ensembl:ENSAPLP00000008785} PE=3
ENSAPLG00000004614	DM	GM	420.64968480653397	96.009403401135	258.329544103835	2.1313137020853703	0.200074409355224	10.6526052429889	1.69552302096002e-26	1.4408135514068098e-24	46.3895	40.0641	36.1287	13.0835	10.209	15.8403	Up	SGCD	GO:0005856//cytoskeleton`cellular_component`Any of the various filamentous elements that form the internal framework of cells, and typically remain after treatment of the cells with mild detergent to remove membrane constituents and soluble components of the cytoplasm. The term embraces intermediate filaments, microfilaments, microtubules, the microtrabecular lattice, and other structures charact…	K12563//SGCD`delta-sarcoglycan	ko05410//Hypertrophic cardiomyopathy`Human Diseases`Cardiovascular disease;ko05412//Arrhythmogenic right ventricular cardiomyopathy`Human Diseases`Cardiovascular disease;ko05414//Dilated cardiomyopathy`Human Diseases`Cardiovascular disease;ko05416//Viral myocarditis`Human Diseases`Cardiovascular disease	-	XP_038042463.1//delta-sarcoglycan isoform X1`[Anas platyrhynchos];XP_040503097.1//delta-sarcoglycan isoform X5`[Gallus gallus];XP_015731279.1//delta-sarcoglycan isoform X3`[Coturnix japonica];XP_032052656.1//delta-sarcoglycan isoform X1`[Aythya fuligula]	PF04790.16//Sarcoglycan_1`Sarcoglycan complex subunit protein	-	tr|A0A493SUW1|A0A493SUW1_ANAPP//Sarcoglycan delta {ECO:0000313|Ensembl:ENSAPLP00000017381} OS=Anas platyrhynchos platyrhynchos (Northern mallard) Name=SGCD {ECO:0000313|Ensembl:ENSAPLP00000017381} PE=3;tr|A0A493T974|A0A493T974_ANAPP//Sarcoglycan delta {ECO:0000313|Ensembl:ENSAPLP00000022248} OS=Anas platyrhynchos platyrhynchos (Northern mallard) Name=SGCD {ECO:0000313|Ensembl:ENSAPLP00000022248} …
ENSAPLG00000012230	DM	GM	12.519499676995801	177.94000835987703	95.22975401843641	-3.83964502117194	0.360768221459335	-10.6429690665111	1.8804007269494897e-26	1.5889911394322899e-24	1.0488	1.56779	0.406952	22.8464	13.1879	21.7647	Down	MSTN	GO:0005125//cytokine activity`molecular_function`The activity of a soluble extracellular gene product that interacts with a receptor to effect a change in the activity of the receptor to control the survival, growth, differentiation and effector function of tissues and cells. [ISBN:0198599471, PMID:11530802];GO:0005615//extracellular space`cellular_component`That part of a multicellular organism …	K05497//MSTN, GDF8`growth differentiation factor 8	ko04060//Cytokine-cytokine receptor interaction`Environmental Information Processing`Signaling molecules and interaction	-	XP_005011469.1//growth/differentiation factor 8`[Anas platyrhynchos]	PF00688.21//TGFb_propeptide`TGF-beta propeptide;PF00019.23//TGF_beta`Transforming growth factor beta like domain	-	tr|R0KAD8|R0KAD8_ANAPL//Growth/differentiation factor 8 {ECO:0000256|ARBA:ARBA00023852} Myostatin {ECO:0000256|ARBA:ARBA00023826} Fragment OS=Anas platyrhynchos (Mallard) (Anas boschas) ORFNames=Anapl_10019 {ECO:0000313|EMBL:EOB07276.1} PE=3
ENSAPLG00000011402	DM	GM	975.692715601227	344.83710096764503	660.264908284436	1.5005492893905201	0.141303967568741	10.619300471237901	2.4237053881041198e-26	2.0367204278034898e-24	60.4727	52.0711	66.2647	28.8302	27.7589	27.6614	Up	-	-	K03242//EIF2S3`translation initiation factor 2 subunit 3	-	-	XP_027304856.1//eukaryotic translation initiation factor 2 subunit 3`[Anas platyrhynchos]	PF00009.30//GTP_EFTU`Elongation factor Tu GTP binding domain;PF03144.28//GTP_EFTU_D2`Elongation factor Tu domain 2;PF09173.14//eIF2_C`Initiation factor eIF2 gamma, C terminal	-	tr|A0A8C3BVP8|A0A8C3BVP8_CAIMO//Uncharacterized protein {ECO:0000313|Ensembl:ENSCMMP00000011480} OS=Cairina moschata domestica (Muscovy Duck (domestic type)) PE=4
ENSAPLG00000005660	DM	GM	131.62432860043998	10.359905257328801	70.99211692888441	3.6720430391781003	0.346053316363737	10.611206035426099	2.64315047200156e-26	2.2088560242815298e-24	28.6018	30.3963	29.7565	2.21549	3.89221	3.25054	Up	TM6SF1	GO:0016021//integral component of membrane`cellular_component`The component of a membrane consisting of the gene products and protein complexes having at least some part of their peptide sequence embedded in the hydrophobic region of the membrane. [GOC:dos, GOC:go_curators]	K25361//TM6SF`transmembrane 6 superfamily	-	-	XP_032050995.1//transmembrane 6 superfamily member 1 isoform X5`[Aythya fuligula]	-	-	tr|A0A6J3DLT0|A0A6J3DLT0_AYTFU//transmembrane 6 superfamily member 1 isoform X5 {ECO:0000313|RefSeq:XP_032050995.1} OS=Aythya fuligula (Tufted duck) (Anas fuligula) Name=TM6SF1 {ECO:0000313|RefSeq:XP_032050995.1} PE=4
novel212	DM	GM	336.977249699078	47.689567939582005	192.33340881932997	2.82009580657253	0.26585339668137903	10.6077102710573	2.74390919440239e-26	2.280459916183e-24	1584.45	2446.39	1241.77	321.784	410.82	272.467	Up	-	GO:0006096//glycolytic process`biological_process`The chemical reactions and pathways resulting in the breakdown of a carbohydrate into pyruvate, with the concomitant production of a small amount of ATP and the reduction of NAD(P) to NAD(P)H. Glycolysis begins with the metabolism of a carbohydrate to generate products that can enter the pathway and ends with the production of pyruvate. Pyruvate m…	K01689//ENO, eno`enolase [EC:4.2.1.11]	ko00010//Glycolysis / Gluconeogenesis`Metabolism`Carbohydrate metabolism;ko01100//Metabolic pathways`Metabolism`Global and overview maps;ko01200//Carbon metabolism`Metabolism`Global and overview maps;ko01230//Biosynthesis of amino acids`Metabolism`Global and overview maps;ko03018//RNA degradation`Genetic Information Processing`Folding, sorting and degradation;ko04066//HIF-1 signaling pathway`Envi…	KOG2670//Enolase`Carbohydrate transport and metabolism`[G]	XP_010225316.1//PREDICTED: enolase-like, partial`[Tinamus guttatus]	-	-	tr|H9G636|H9G636_ANOCA//2-phospho-D-glycerate hydro-lyase {ECO:0000256|ARBA:ARBA00021490} EC=4.2.1.11 {ECO:0000256|ARBA:ARBA00012058} OS=Anolis carolinensis (Green anole) (American chameleon) PE=3
novel1647	DM	GM	9.07921741740402	133.337272645993	71.2082450316986	-3.88140961865746	0.366277326820661	-10.5969147813452	3.0797290846434595e-26	2.54557279422497e-24	1.08475	1.22042	0.6566069999999999	16.9393	21.6563	19.7965	Down	-	-	-	-	-	-	-	-	-
ENSAPLG00000017766	DM	GM	488.985212620744	120.721300836859	304.853256728801	2.01939046964345	0.190722459151963	10.5881104858996	3.38352555520809e-26	2.7814786710911694e-24	17.8657	12.0646	18.17	4.77802	5.61658	5.55739	Up	-	-	K14014//SVIP`small VCP/p97-interacting protein	ko04141//Protein processing in endoplasmic reticulum`Genetic Information Processing`Folding, sorting and degradation	-	XP_027313400.1//small VCP/p97-interacting protein isoform X2`[Anas platyrhynchos];XP_029895666.1//small VCP/p97-interacting protein`[Aquila chrysaetos chrysaetos]	PF15811.8//SVIP`Small VCP/p97-interacting protein	-	tr|A0A493TWM7|A0A493TWM7_ANAPP//Uncharacterized protein {ECO:0000313|Ensembl:ENSAPLP00000030297} OS=Anas platyrhynchos platyrhynchos (Northern mallard) PE=4;tr|A0A493TX16|A0A493TX16_ANAPP//Uncharacterized protein {ECO:0000313|Ensembl:ENSAPLP00000030396} OS=Anas platyrhynchos platyrhynchos (Northern mallard) PE=4
ENSAPLG00000004200	DM	GM	21.948715993544997	179.755453877248	100.85208493539601	-3.0419213618779906	0.288080453383963	-10.5592771954702	4.6019161617667004e-26	3.76262615475044e-24	1.0288700000000002	1.91855	1.03585	16.1441	13.0677	14.6545	Down	IL1R2	GO:0005737//cytoplasm`cellular_component`The contents of a cell excluding the plasma membrane and nucleus, but including other subcellular structures. [ISBN:0198547684];GO:0019966//interleukin-1 binding`molecular_function`Binding to interleukin-1. [GOC:jl, ISBN:0198506732];GO:0004910//interleukin-1, type II, blocking receptor activity`molecular_function`Combining with interleukin-1 to initiate a …	K04387//IL1R2, CD121b`interleukin 1 receptor type II	ko04060//Cytokine-cytokine receptor interaction`Environmental Information Processing`Signaling molecules and interaction;ko04640//Hematopoietic cell lineage`Organismal Systems`Immune system;ko05146//Amoebiasis`Human Diseases`Infectious disease: parasitic;ko05166//Human T-cell leukemia virus 1 infection`Human Diseases`Infectious disease: viral;ko05202//Transcriptional misregulation in cancer`Human…	-	XP_005013465.2//interleukin-1 receptor type 2 isoform X2`[Anas platyrhynchos]	PF18452.4//Ig_6`Immunoglobulin domain	-	tr|U3I8Y4|U3I8Y4_ANAPP//Interleukin 1 receptor type 2 {ECO:0000313|Ensembl:ENSAPLP00000003705} OS=Anas platyrhynchos platyrhynchos (Northern mallard) Name=IL1R2 {ECO:0000313|Ensembl:ENSAPLP00000003705} PE=4;tr|A0A493TSM0|A0A493TSM0_ANAPP//Interleukin 1 receptor type 2 {ECO:0000313|Ensembl:ENSAPLP00000028779} OS=Anas platyrhynchos platyrhynchos (Northern mallard) Name=IL1R2 {ECO:0000313|Ensembl:EN…
ENSAPLG00000021420	DM	GM	134.192691048814	3.5735464280358795	68.8831187384249	5.24117253379952	0.496389823857141	10.5585817474532	4.63613336334732e-26	3.77022329322535e-24	10.4384	11.0725	12.1763	0.211285	0.555506	0.450901	Up	PCBD1	GO:0006729//tetrahydrobiopterin biosynthetic process`biological_process`The chemical reactions and pathways resulting in the formation of tetrahydrobiopterin, the reduced form of biopterin (2-amino-4-hydroxy-6-(1,2-dihydroxypropyl)-pteridine). It functions as a hydroxylation coenzyme, e.g. in the conversion of phenylalanine to tyrosine. [ISBN:0198506732];GO:0008124//4-alpha-hydroxytetrahydrobiopt…	K01724//PCBD, phhB`4a-hydroxytetrahydrobiopterin dehydratase [EC:4.2.1.96]	ko00790//Folate biosynthesis`Metabolism`Metabolism of cofactors and vitamins;ko01100//Metabolic pathways`Metabolism`Global and overview maps	-	XP_003207957.2//pterin-4-alpha-carbinolamine dehydratase`[Meleagris gallopavo];XP_005028393.2//pterin-4-alpha-carbinolamine dehydratase`[Anas platyrhynchos]	PF01329.22//Pterin_4a`Pterin 4 alpha carbinolamine dehydratase	-	tr|A0A493TZ58|A0A493TZ58_ANAPP//4a-hydroxytetrahydrobiopterin dehydratase {ECO:0000256|ARBA:ARBA00013252} EC=4.2.1.96 {ECO:0000256|ARBA:ARBA00013252} OS=Anas platyrhynchos platyrhynchos (Northern mallard) Name=PCBD1 {ECO:0000313|Ensembl:ENSAPLP00000031161} PE=3;tr|A0A8B9SN49|A0A8B9SN49_ANAPL//Pterin-4 alpha-carbinolamine dehydratase 1 {ECO:0000313|Ensembl:ENSAPLP00020008659} OS=Anas platyrhynchos…
ENSAPLG00000003407	DM	GM	550.6071922958159	1800.0804127324	1175.34380251411	-1.709551612522	0.162010587653499	-10.5520980898996	4.96752433013943e-26	4.01811620415449e-24	43.2737	38.9691	64.1348	388.47900000000004	217.79	494.45	Down	NFIA	GO:0003700//DNA-binding transcription factor activity`molecular_function`A transcription regulator activity that modulates transcription of gene sets via selective and non-covalent binding to a specific double-stranded genomic DNA sequence (sometimes referred to as a motif) within a cis-regulatory region. Regulatory regions include promoters (proximal and distal) and enhancers. Genes are transcri…	K09168//NFIA`nuclear factor I/A	-	-	XP_014126270.1//nuclear factor 1 A-type isoform X2`[Zonotrichia albicollis];XP_029890113.1//nuclear factor 1 A-type isoform X3`[Aquila chrysaetos chrysaetos];XP_030914423.1//nuclear factor 1 A-type isoform X5`[Geospiza fortis];XP_025064453.1//nuclear factor 1 A-type isoform X2`[Alligator sinensis];XP_037260172.1//nuclear factor 1 A-type isoform X8`[Falco rusticolus];XP_040422071.1//nuclear factor…	PF10524.12//NfI_DNAbd_pre-N`Nuclear factor I protein pre-N-terminus;PF03165.19//MH1`MH1 domain;PF00859.21//CTF_NFI`CTF/NF-I family transcription modulation region	CTF/NFI//http://bioinfo.life.hust.edu.cn/AnimalTFDB#!/tf_detail?species=Ficedula_albicollis&family=CTF/NFI;CTF/NFI//http://bioinfo.life.hust.edu.cn/AnimalTFDB#!/tf_detail?species=Monodelphis_domestica&family=CTF/NFI	tr|A0A8B9VUI4|A0A8B9VUI4_9AVES//Nuclear factor I A {ECO:0000313|Ensembl:ENSAZOP00000029516} OS=Anas zonorhyncha (Eastern spot-billed duck) PE=4;tr|A0A8C4V999|A0A8C4V999_FALTI//Nuclear factor I A {ECO:0000313|Ensembl:ENSFTIP00000024021} OS=Falco tinnunculus (Common kestrel) PE=4;tr|A0A493TAG2|A0A493TAG2_ANAPP//Nuclear factor 1 {ECO:0000256|RuleBase:RU000690} OS=Anas platyrhynchos platyrhynchos (No…
ENSAPLG00000011249	DM	GM	147.131731536684	497.874245107304	322.502988321994	-1.7585232674488702	0.167015857419265	-10.5290796611869	6.345180364818779e-26	5.105170116928129e-24	2.07707	2.18276	2.37113	10.4188	11.536	8.88665	Down	-	GO:0016021//integral component of membrane`cellular_component`The component of a membrane consisting of the gene products and protein complexes having at least some part of their peptide sequence embedded in the hydrophobic region of the membrane. [GOC:dos, GOC:go_curators]	K06492//CD58, LFA3`CD58 antigen	ko04514//Cell adhesion molecules`Environmental Information Processing`Signaling molecules and interaction;ko05169//Epstein-Barr virus infection`Human Diseases`Infectious disease: viral	-	NP_001297747.1//lymphocyte function-associated antigen 3`[Anas platyrhynchos];XP_027299801.2//lymphocyte function-associated antigen 3 isoform X1`[Anas platyrhynchos]	-	-	tr|A0A493T8H3|A0A493T8H3_ANAPP//IG domain-containing protein {ECO:0000259|SMART:SM00409} OS=Anas platyrhynchos platyrhynchos (Northern mallard) PE=4;tr|A0A493SWX9|A0A493SWX9_ANAPP//IG domain-containing protein {ECO:0000259|SMART:SM00409} OS=Anas platyrhynchos platyrhynchos (Northern mallard) PE=4;tr|U3IUS4|U3IUS4_ANAPP//IG domain-containing protein {ECO:0000259|SMART:SM00409} OS=Anas platyrhyncho…
ENSAPLG00000009616	DM	GM	318.762725764736	78.9132956941956	198.83801072946602	2.01379136801297	0.19152300593383498	10.5146186391241	7.39794917921191e-26	5.92070789866451e-24	22.4155	23.342	23.3134	7.73822	6.538880000000001	8.54181	Up	AGTRAP	GO:0005794//Golgi apparatus`cellular_component`A membrane-bound cytoplasmic organelle of the endomembrane system that further processes the core oligosaccharides (e.g. N-glycans) added to proteins in the endoplasmic reticulum and packages them into membrane-bound vesicles. The Golgi apparatus operates at the intersection of the secretory, lysosomal, and endocytic pathways. [ISBN:0198506732];GO:00…	-	-	-	XP_027298828.2//type-1 angiotensin II receptor-associated protein isoform X2`[Anas platyrhynchos]	PF06396.14//AGTRAP`Angiotensin II, type I receptor-associated protein (AGTRAP)	-	tr|U3IQ09|U3IQ09_ANAPP//Angiotensin II receptor associated protein {ECO:0000313|Ensembl:ENSAPLP00000009332} OS=Anas platyrhynchos platyrhynchos (Northern mallard) Name=AGTRAP {ECO:0000313|Ensembl:ENSAPLP00000009332} PE=4;tr|A0A8B9T9D1|A0A8B9T9D1_ANAPL//Angiotensin II receptor associated protein {ECO:0000313|Ensembl:ENSAPLP00020017951} OS=Anas platyrhynchos (Mallard) (Anas boschas) PE=4
ENSAPLG00000021968	DM	GM	180.162356006019	25.4247151210494	102.793535563534	2.8234455075999803	0.268576311613904	10.5126378817014	7.555025008957419e-26	6.01459517292053e-24	9.67337	13.0813	12.5099	2.33352	2.17484	2.14653	Up	CA9	GO:0002009//morphogenesis of an epithelium`biological_process`The process in which the anatomical structures of epithelia are generated and organized. An epithelium consists of closely packed cells arranged in one or more layers, that covers the outer surfaces of the body or lines any internal cavity or tube. [GOC:dph, GOC:jl, GOC:tb, ISBN:0198506732];GO:0046903//secretion`biological_process`The …	K01672//CA`carbonic anhydrase [EC:4.2.1.1]	ko00910//Nitrogen metabolism`Metabolism`Energy metabolism;ko01100//Metabolic pathways`Metabolism`Global and overview maps	-	XP_038026832.1//carbonic anhydrase 9-like`[Anas platyrhynchos]	PF00194.24//Carb_anhydrase`Eukaryotic-type carbonic anhydrase	-	tr|A0A493SXR6|A0A493SXR6_ANAPP//Carbonic anhydrase {ECO:0000256|RuleBase:RU367011} EC=4.2.1.1 {ECO:0000256|RuleBase:RU367011} OS=Anas platyrhynchos platyrhynchos (Northern mallard) Name=CA9 {ECO:0000313|Ensembl:ENSAPLP00000018386} PE=3;tr|A0A8B9ZEB6|A0A8B9ZEB6_ANAPL//Carbonic anhydrase 9 {ECO:0000313|Ensembl:ENSAPLP00020012276} OS=Anas platyrhynchos (Mallard) (Anas boschas) PE=4
ENSAPLG00000012455	DM	GM	349.12733130044	59.05856863785711	204.09294996914798	2.56402269395565	0.244579183798742	10.4834052274274	1.02968100863827e-25	8.15442666840968e-24	3.48003	5.18213	5.55744	0.9953190000000001	0.784165	1.4481600000000001	Up	ITGA8	-	K06584//ITGA8`integrin alpha 8	ko04151//PI3K-Akt signaling pathway`Environmental Information Processing`Signal transduction;ko04510//Focal adhesion`Cellular Processes`Cellular community - eukaryotes;ko04512//ECM-receptor interaction`Environmental Information Processing`Signaling molecules and interaction;ko04514//Cell adhesion molecules`Environmental Information Processing`Signaling molecules and interaction;ko04810//Regulatio…	-	XP_038030195.1//integrin alpha-8`[Anas platyrhynchos]	PF01839.26//FG-GAP`FG-GAP repeat;PF08441.15//Integrin_alpha2`Integrin alpha	-	tr|A0A8B9V6I9|A0A8B9V6I9_9AVES//Integrin subunit alpha 8 {ECO:0000313|Ensembl:ENSAZOP00000017923} OS=Anas zonorhyncha (Eastern spot-billed duck) PE=4
ENSAPLG00000017744	DM	GM	1138.79756743143	377.276802908974	758.0371851702	1.59349675103662	0.15216116299368498	10.4724275214876	1.15638870916621e-25	9.11017479940007e-24	237.082	297.855	231.515	112.105	115.569	112.25	Up	ARL6IP5	GO:0008631//intrinsic apoptotic signaling pathway in response to oxidative stress`biological_process`A series of molecular signals in which an intracellular signal is conveyed to trigger the apoptotic death of a cell. The pathway is induced in response to oxidative stress, a state often resulting from exposure to high levels of reactive oxygen species, and ends when the execution phase of apoptos…	K20393//ARL6IP5, PRAF3`PRA1 family protein 3	-	-	XP_027323634.1//PRA1 family protein 3`[Anas platyrhynchos]	PF03208.22//PRA1`PRA1 family protein	-	tr|A0A493TKD7|A0A493TKD7_ANAPP//PRA1 family protein {ECO:0000256|RuleBase:RU363107} OS=Anas platyrhynchos platyrhynchos (Northern mallard) Name=ARL6IP5 {ECO:0000313|Ensembl:ENSAPLP00000026085} PE=3
ENSAPLG00000024935	DM	GM	384.881569187531	82.64402634786441	233.76279776769798	2.2192229373130696	0.21218355889726	10.458976882311699	1.3328707835579098e-25	1.04461157886513e-23	29.0061	19.0254	30.6079	8.26936	6.41162	7.754230000000001	Up	GADD45G	GO:0005737//cytoplasm`cellular_component`The contents of a cell excluding the plasma membrane and nucleus, but including other subcellular structures. [ISBN:0198547684];GO:0051726//regulation of cell cycle`biological_process`Any process that modulates the rate or extent of progression through the cell cycle. [GOC:ai, GOC:dph, GOC:tb];GO:0005634//nucleus`cellular_component`A membrane-bounded organ…	K04402//GADD45`growth arrest and DNA-damage-inducible protein	ko04010//MAPK signaling pathway`Environmental Information Processing`Signal transduction;ko04064//NF-kappa B signaling pathway`Environmental Information Processing`Signal transduction;ko04068//FoxO signaling pathway`Environmental Information Processing`Signal transduction;ko04110//Cell cycle`Cellular Processes`Cell growth and death;ko04115//p53 signaling pathway`Cellular Processes`Cell growth and…	-	XP_027302576.2//growth arrest and DNA damage-inducible protein GADD45 gamma`[Anas platyrhynchos]	PF01248.29//Ribosomal_L7Ae`Ribosomal protein L7Ae/L30e/S12e/Gadd45 family	-	tr|A0A493TYV2|A0A493TYV2_ANAPP//Growth arrest and DNA damage inducible gamma {ECO:0000313|Ensembl:ENSAPLP00000030974} OS=Anas platyrhynchos platyrhynchos (Northern mallard) Name=GADD45G {ECO:0000313|Ensembl:ENSAPLP00000030974} PE=3
ENSAPLG00000012366	DM	GM	39.3909842795031	240.913635911882	140.152310095693	-2.61681664719369	0.25080147707776995	-10.433816729006901	1.7376511747896802e-25	1.3548304984468398e-23	9.72235	13.1639	7.42623	86.8134	70.3037	97.1642	Down	MAST3	GO:0004674//protein serine/threonine kinase activity`molecular_function`Catalysis of the reactions: ATP + protein serine = ADP + protein serine phosphate, and ATP + protein threonine = ADP + protein threonine phosphate. [GOC:bf, PMID:2956925];GO:0000287//magnesium ion binding`molecular_function`Binding to a magnesium (Mg) ion. [GOC:ai];GO:0004712//protein serine/threonine/tyrosine kinase activity…	K08789//MAST`microtubule-associated serine/threonine kinase [EC:2.7.11.1]	-	-	XP_027328157.2//LOW QUALITY PROTEIN: microtubule-associated serine/threonine-protein kinase 3`[Anas platyrhynchos]	PF08926.14//DUF1908`Domain of unknown function (DUF1908);PF00069.28//Pkinase`Protein kinase domain;PF07714.20//PK_Tyr_Ser-Thr`Protein tyrosine and serine/threonine kinase;PF00595.27//PDZ`PDZ domain;PF17820.4//PDZ_6`PDZ domain	bHLH//http://bioinfo.life.hust.edu.cn/AnimalTFDB#!/tf_detail?species=Mustela_putorius_furo&family=bHLH	tr|U3IY54|U3IY54_ANAPP//Non-specific serine/threonine protein kinase {ECO:0000256|ARBA:ARBA00012513} EC=2.7.11.1 {ECO:0000256|ARBA:ARBA00012513} OS=Anas platyrhynchos platyrhynchos (Northern mallard) Name=MAST3 {ECO:0000313|Ensembl:ENSAPLP00000012180} PE=3;tr|A0A493TJJ1|A0A493TJJ1_ANAPP//Non-specific serine/threonine protein kinase {ECO:0000256|ARBA:ARBA00012513} EC=2.7.11.1 {ECO:0000256|ARBA:ARB…
ENSAPLG00000007792	DM	GM	294.963779579824	31.7618025476755	163.36279106375	3.2119069949617796	0.308080382819833	10.4255485713289	1.8956226646146497e-25	1.47041991922878e-23	12.1472	29.9801	13.0291	3.69754	4.11805	3.46699	Up	-	GO:0051017//actin filament bundle assembly`biological_process`The assembly of actin filament bundles; actin filaments are on the same axis but may be oriented with the same or opposite polarities and may be packed with different levels of tightness. [GOC:ai]	K10366//DMD`dystrophin	ko05410//Hypertrophic cardiomyopathy`Human Diseases`Cardiovascular disease;ko05412//Arrhythmogenic right ventricular cardiomyopathy`Human Diseases`Cardiovascular disease;ko05414//Dilated cardiomyopathy`Human Diseases`Cardiovascular disease;ko05416//Viral myocarditis`Human Diseases`Cardiovascular disease	-	XP_038031455.1//LOW QUALITY PROTEIN: dystrophin`[Anas platyrhynchos]	PF00307.34//CH`Calponin homology (CH) domain;PF00435.24//Spectrin`Spectrin repeat	IRF//http://bioinfo.life.hust.edu.cn/AnimalTFDB#!/tf_detail?species=Microcebus_murinus&family=IRF	tr|U3IJJ6|U3IJJ6_ANAPP//Calponin-homology (CH) domain-containing protein {ECO:0000259|PROSITE:PS50021} OS=Anas platyrhynchos platyrhynchos (Northern mallard) PE=4
ENSAPLG00000008367	DM	GM	1135.99529018055	443.79643307975095	789.89586163015	1.35575785004749	0.130503804327268	10.388646193390802	2.79289097768894e-25	2.15537086370015e-23	59.0977	53.9821	57.2272	31.1072	29.6729	28.0071	Up	PPP1CB	GO:0032922//circadian regulation of gene expression`biological_process`Any process that modulates the frequency, rate or extent of gene expression such that an expression pattern recurs with a regularity of approximately 24 hours. [GOC:mah];GO:0016791//phosphatase activity`molecular_function`Catalysis of the hydrolysis of phosphoric monoesters, releasing inorganic phosphate. [GOC:curators, GOC:pg…	K06269//PPP1C`serine/threonine-protein phosphatase PP1 catalytic subunit [EC:3.1.3.16]	ko03015//mRNA surveillance pathway`Genetic Information Processing`Translation;ko04022//cGMP-PKG signaling pathway`Environmental Information Processing`Signal transduction;ko04024//cAMP signaling pathway`Environmental Information Processing`Signal transduction;ko04114//Oocyte meiosis`Cellular Processes`Cell growth and death;ko04218//Cellular senescence`Cellular Processes`Cell growth and death;ko04…	KOG0374//Serine/threonine specific protein phosphatase PP1, catalytic subunit`General function prediction only`[R];KOG0374//Serine/threonine specific protein phosphatase PP1, catalytic subunit`Signal transduction mechanisms`[T]	NP_001029825.1//serine/threonine-protein phosphatase PP1-beta catalytic subunit`[Bos taurus]	PF16891.8//STPPase_N`Serine-threonine protein phosphatase N-terminal domain;PF00149.31//Metallophos`Calcineurin-like phosphoesterase	THAP//http://bioinfo.life.hust.edu.cn/AnimalTFDB#!/tf_detail?species=Takifugu_rubripes&family=THAP	sp|Q3SWW9|PP1B_BOVIN//Serine/threonine-protein phosphatase PP1-beta catalytic subunit Short=PP-1B EC=3.1.3.16 EC=3.1.3.53 OS=Bos taurus (Bovine) Name=PPP1CB PE=2
ENSAPLG00000026091	DM	GM	1232.80497987421	467.889702925833	850.347341400021	1.39755072346026	0.134582267330179	10.384360073467699	2.9212172455226895e-25	2.24296101805971e-23	109.435	118.051	104.37299999999999	55.007	59.6465	53.912	Up	CIAO2B	GO:0071817//MMXD complex`cellular_component`A protein complex that contains the proteins MMS19, MIP18 and XPD, localizes to mitotic spindle during mitosis, and is required for proper chromosome segregation. [GOC:sp, PMID:20797633];GO:0016021//integral component of membrane`cellular_component`The component of a membrane consisting of the gene products and protein complexes having at least some par…	K26403//CIAO2, CIA2, FAM96`cytosolic iron-sulfur assembly component 2	-	-	XP_035399364.1//cytosolic iron-sulfur assembly component 2B`[Cygnus atratus];XP_005020076.2//cytosolic iron-sulfur assembly component 2B`[Anas platyrhynchos]	PF01883.22//FeS_assembly_P`Iron-sulfur cluster assembly protein	-	tr|A0A493TR12|A0A493TR12_ANAPP//Cytosolic iron-sulfur assembly component 2B {ECO:0000313|Ensembl:ENSAPLP00000028020} OS=Anas platyrhynchos platyrhynchos (Northern mallard) Name=CIAO2B {ECO:0000313|Ensembl:ENSAPLP00000028020} PE=3;tr|A0A6J3DN34|A0A6J3DN34_AYTFU//cytosolic iron-sulfur assembly component 2B {ECO:0000313|RefSeq:XP_032051415.1} OS=Aythya fuligula (Tufted duck) (Anas fuligula) Name=CIA…
ENSAPLG00000011890	DM	GM	49.2652108497906	280.031537991532	164.64837442066099	-2.5119479625985	0.24197827995046203	-10.3808819664011	3.02963245427265e-25	2.31445558097617e-23	1.62321	2.89868	1.07247	19.73	21.7026	20.392	Down	-	GO:0045995//regulation of embryonic development`biological_process`Any process that modulates the frequency, rate or extent of embryonic development. [GOC:go_curators];GO:0016020//membrane`cellular_component`A lipid bilayer along with all the proteins and protein complexes embedded in it an attached to it. [GOC:dos, GOC:mah, ISBN:0815316194]	K05637//LAMA1_2`laminin, alpha 1/2	ko04151//PI3K-Akt signaling pathway`Environmental Information Processing`Signal transduction;ko04510//Focal adhesion`Cellular Processes`Cellular community - eukaryotes;ko04512//ECM-receptor interaction`Environmental Information Processing`Signaling molecules and interaction;ko05145//Toxoplasmosis`Human Diseases`Infectious disease: parasitic;ko05146//Amoebiasis`Human Diseases`Infectious disease: p…	-	XP_038031999.1//laminin subunit alpha-2 isoform X1`[Anas platyrhynchos];EOB08656.1//Laminin subunit alpha-2, partial`[Anas platyrhynchos];XP_038032005.1//laminin subunit alpha-2 isoform X7`[Anas platyrhynchos];KFW90744.1//Laminin subunit alpha-2, partial`[Phalacrocorax carbo]	PF00055.20//Laminin_N`Laminin N-terminal (Domain VI);PF00053.27//Laminin_EGF`Laminin EGF domain;PF00052.21//Laminin_B`Laminin B (Domain IV);PF06008.17//Laminin_I`Laminin Domain I	-	tr|A0A493SZ92|A0A493SZ92_ANAPP//Uncharacterized protein {ECO:0000313|Ensembl:ENSAPLP00000018795} OS=Anas platyrhynchos platyrhynchos (Northern mallard) PE=4;tr|A0A493TMT0|A0A493TMT0_ANAPP//Uncharacterized protein {ECO:0000313|Ensembl:ENSAPLP00000027197} OS=Anas platyrhynchos platyrhynchos (Northern mallard) PE=4;tr|U3IWW2|U3IWW2_ANAPP//Uncharacterized protein {ECO:0000313|Ensembl:ENSAPLP000000117…
ENSAPLG00000000581	DM	GM	548.1809935696331	168.438805967019	358.30989976832603	1.7032330974383998	0.16422872639420402	10.3711033680555	3.35626804063062e-25	2.5511010242501897e-23	11.4374	10.5599	13.4414	4.42304	4.83513	5.29516	Up	RRBP1	GO:0005615//extracellular space`cellular_component`That part of a multicellular organism outside the cells proper, usually taken to be outside the plasma membranes, and occupied by fluid. [ISBN:0198547684];GO:0030141//secretory granule`cellular_component`A small subcellular vesicle, surrounded by a membrane, that is formed from the Golgi apparatus and contains a highly concentrated protein destin…	K14000//RRBP1`ribosome-binding protein 1	ko04141//Protein processing in endoplasmic reticulum`Genetic Information Processing`Folding, sorting and degradation	-	XP_027308782.2//LOW QUALITY PROTEIN: ribosome-binding protein 1`[Anas platyrhynchos]	PF05104.15//Rib_recp_KP_reg`Ribosome receptor lysine/proline rich region	-	tr|U3HZJ9|U3HZJ9_ANAPP//Ribosome binding protein 1 {ECO:0000313|Ensembl:ENSAPLP00000000419} OS=Anas platyrhynchos platyrhynchos (Northern mallard) Name=RRBP1 {ECO:0000313|Ensembl:ENSAPLP00000000419} PE=4;tr|A0A6J3CRK2|A0A6J3CRK2_AYTFU//ribosome-binding protein 1 isoform X1 {ECO:0000313|RefSeq:XP_032040974.1, ECO:0000313|RefSeq:XP_032040975.1} OS=Aythya fuligula (Tufted duck) (Anas fuligula) ECO:0…
ENSAPLG00000006575	DM	GM	207.06599941224601	40.5668874844267	123.81644344833599	2.3512047047319	0.22726910215146803	10.345465716518301	4.38777694868756e-25	3.3184757062924e-23	109.243	183.428	60.2889	9.69439	10.4226	47.38399999999999	Up	-	GO:0008360//regulation of cell shape`biological_process`Any process that modulates the surface configuration of a cell. [GOC:dph, GOC:go_curators, GOC:tb]	K16519//AKAP2`A-kinase anchor protein 2	-	-	XP_038026061.1//A-kinase anchor protein 2 isoform X2`[Anas platyrhynchos];XP_040396296.1//A-kinase anchor protein 2 isoform X5`[Cygnus olor];XP_040396297.1//A-kinase anchor protein 2 isoform X6`[Cygnus olor];XP_040396294.1//A-kinase anchor protein 2 isoform X4`[Cygnus olor];XP_038026059.1//A-kinase anchor protein 2 isoform X1`[Anas platyrhynchos];XP_038026064.1//A-kinase anchor protein 2 isoform …	PF15304.9//AKAP2_C`A-kinase anchor protein 2 C-terminus;PF03285.18//Paralemmin`Paralemmin	-	tr|A0A8B9SVQ9|A0A8B9SVQ9_ANAPL//Uncharacterized protein {ECO:0000313|Ensembl:ENSAPLP00020011716} OS=Anas platyrhynchos (Mallard) (Anas boschas) PE=4;tr|A0A8B9VHZ1|A0A8B9VHZ1_9AVES//Uncharacterized protein {ECO:0000313|Ensembl:ENSAZOP00000021788} OS=Anas zonorhyncha (Eastern spot-billed duck) PE=4;tr|A0A8B9VB06|A0A8B9VB06_9AVES//Uncharacterized protein {ECO:0000313|Ensembl:ENSAZOP00000021771} OS=A…
ENSAPLG00000010836	DM	GM	238.706610004447	50.288274625970004	144.497442315208	2.24678917868456	0.217711697363347	10.3200204945112	5.721094458501899e-25	4.30533705369651e-23	32.6757	37.8619	40.2682	12.8763	10.0932	12.003	Up	LPGAT1	GO:0016021//integral component of membrane`cellular_component`The component of a membrane consisting of the gene products and protein complexes having at least some part of their peptide sequence embedded in the hydrophobic region of the membrane. [GOC:dos, GOC:go_curators];GO:0016746//acyltransferase activity`molecular_function`Catalysis of the transfer of an acyl group from one compound (donor)…	K13514//LPGAT1`lysophosphatidylglycerol acyltransferase 1 [EC:2.3.1.-]	ko00564//Glycerophospholipid metabolism`Metabolism`Lipid metabolism	-	XP_027308830.1//acyl-CoA:lysophosphatidylglycerol acyltransferase 1 isoform X1`[Anas platyrhynchos];XP_027308831.1//acyl-CoA:lysophosphatidylglycerol acyltransferase 1 isoform X2`[Anas platyrhynchos]	PF01553.24//Acyltransferase`Acyltransferase;PF16076.8//Acyltransf_C`Acyltransferase C-terminus	-	tr|U3ITJ1|U3ITJ1_ANAPP//Lysophosphatidylglycerol acyltransferase 1 {ECO:0000313|Ensembl:ENSAPLP00000010564} OS=Anas platyrhynchos platyrhynchos (Northern mallard) Name=LPGAT1 {ECO:0000313|Ensembl:ENSAPLP00000010564} PE=3;tr|A0A7K7LLH9|A0A7K7LLH9_9AVES//LGAT1 acyltransferase {ECO:0000313|EMBL:NWZ31585.1} Fragment OS=Asarcornis scutulata ORFNames=ASASCU_R15082 {ECO:0000313|EMBL:NWZ31585.1} PE=3
ENSAPLG00000012725	DM	GM	605.295987803526	163.134761326159	384.215374564843	1.8912147635826102	0.18341105761239399	10.311345391068802	6.261849538008759e-25	4.6889473322732893e-23	13.6992	18.9415	13.4154	5.09765	5.3637	5.579969999999999	Up	PFKP	GO:0005737//cytoplasm`cellular_component`The contents of a cell excluding the plasma membrane and nucleus, but including other subcellular structures. [ISBN:0198547684];GO:0003872//6-phosphofructokinase activity`molecular_function`Catalysis of the reaction: ATP + D-fructose-6-phosphate = ADP + D-fructose 1,6-bisphosphate. [EC:2.7.1.11];GO:0046872//metal ion binding`molecular_function`Binding to a…	K00850//pfkA, PFK`6-phosphofructokinase 1 [EC:2.7.1.11]	ko00010//Glycolysis / Gluconeogenesis`Metabolism`Carbohydrate metabolism;ko00030//Pentose phosphate pathway`Metabolism`Carbohydrate metabolism;ko00051//Fructose and mannose metabolism`Metabolism`Carbohydrate metabolism;ko00052//Galactose metabolism`Metabolism`Carbohydrate metabolism;ko01100//Metabolic pathways`Metabolism`Global and overview maps;ko01200//Carbon metabolism`Metabolism`Global and ov…	-	XP_027306273.1//ATP-dependent 6-phosphofructokinase, platelet type isoform X2`[Anas platyrhynchos];XP_027306274.1//ATP-dependent 6-phosphofructokinase, platelet type isoform X1`[Anas platyrhynchos];XP_027306276.1//ATP-dependent 6-phosphofructokinase, platelet type isoform X3`[Anas platyrhynchos];XP_040405380.1//ATP-dependent 6-phosphofructokinase, platelet type isoform X5`[Cygnus olor];XP_0273062…	PF00365.23//PFK`Phosphofructokinase	-	tr|A0A493SUG9|A0A493SUG9_ANAPP//ATP-dependent 6-phosphofructokinase {ECO:0000256|HAMAP-Rule:MF_03184} Short=ATP-PFK {ECO:0000256|HAMAP-Rule:MF_03184} Short=Phosphofructokinase {ECO:0000256|HAMAP-Rule:MF_03184} EC=2.7.1.11 {ECO:0000256|HAMAP-Rule:MF_03184} Phosphohexokinase {ECO:0000256|HAMAP-Rule:MF_03184} OS=Anas platyrhynchos platyrhynchos (Northern mallard) Name=PFKP {ECO:0000313|Ensembl:ENSAP…
ENSAPLG00000014572	DM	GM	37.7511347130153	251.51234695131802	144.631740832167	-2.7403837935514996	0.26616097289416296	-10.2959639940947	7.347984994899e-25	5.47515374546021e-23	1.8257700000000001	2.87722	1.7028	16.9441	15.5519	24.5636	Down	ANGPTL1	-	K25356//ANGPTL1, ANG3`angiopoietin-related protein 1	-	-	XP_005019348.3//LOW QUALITY PROTEIN: angiopoietin-related protein 1`[Anas platyrhynchos]	PF00147.21//Fibrinogen_C`Fibrinogen beta and gamma chains, C-terminal globular domain	-	tr|A0A8B9VLE1|A0A8B9VLE1_9AVES//Angiopoietin like 1 {ECO:0000313|Ensembl:ENSAZOP00000022966} OS=Anas zonorhyncha (Eastern spot-billed duck) PE=4
ENSAPLG00000012085	DM	GM	910.208404453006	352.21388418149496	631.2111443172499	1.36954321300116	0.133106009925931	10.2891162747892	7.88971375169293e-25	5.84999069647585e-23	495.12199999999996	460.347	557.568	322.827	259.931	302.212	Up	-	GO:0006631//fatty acid metabolic process`biological_process`The chemical reactions and pathways involving fatty acids, aliphatic monocarboxylic acids liberated from naturally occurring fats and oils by hydrolysis. [ISBN:0198547684]	K20656//TMEM189`plasmanylethanolamine desaturase [EC:1.14.19.77]	ko00565//Ether lipid metabolism`Metabolism`Lipid metabolism;ko01100//Metabolic pathways`Metabolism`Global and overview maps	-	XP_038022303.1//plasmanylethanolamine desaturase isoform X1`[Anas platyrhynchos];XP_027328949.1//plasmanylethanolamine desaturase isoform X4`[Anas platyrhynchos];XP_038022306.1//plasmanylethanolamine desaturase isoform X3`[Anas platyrhynchos]	PF10520.12//Lipid_desat`Lipid desaturase domain	-	tr|A0A493TDA1|A0A493TDA1_ANAPP//Lipid_desat domain-containing protein {ECO:0000259|Pfam:PF10520} OS=Anas platyrhynchos platyrhynchos (Northern mallard) PE=3;tr|U3IX71|U3IX71_ANAPP//Lipid_desat domain-containing protein {ECO:0000259|Pfam:PF10520} OS=Anas platyrhynchos platyrhynchos (Northern mallard) PE=3;tr|A0A493TUF8|A0A493TUF8_ANAPP//Lipid_desat domain-containing protein {ECO:0000259|Pfam:PF105…
ENSAPLG00000011192	DM	GM	62.2957578370475	277.290746519822	169.793252178435	-2.15449297655334	0.20946693868372399	-10.2855991980979	8.183148579308308e-25	6.0379661175911e-23	4.91731	5.593319999999999	5.14957	39.4293	33.2926	40.7108	Down	ADAMTSL3	GO:0005576//extracellular region`cellular_component`The space external to the outermost structure of a cell. For cells without external protective or external encapsulating structures this refers to space outside of the plasma membrane. This term covers the host cell environment outside an intracellular parasite. [GOC:go_curators];GO:0043231//intracellular membrane-bounded organelle`cellular_comp…	K24429//ADAMTSL1_3`ADAMTS-like protein 1/3	-	-	XP_027322240.1//ADAMTS-like protein 3 isoform X1`[Anas platyrhynchos]	PF19236.2//ADAMTS_CR_3`ADAMTS cysteine-rich domain;PF19030.3//TSP1_ADAMTS`Thrombospondin type 1 domain;PF00090.22//TSP_1`Thrombospondin type 1 domain;PF07679.19//I-set`Immunoglobulin I-set domain;PF13927.9//Ig_3`Immunoglobulin domain;PF00047.28//ig`Immunoglobulin domain;PF13895.9//Ig_2`Immunoglobulin domain;PF08686.14//PLAC`PLAC (protease and lacunin) domain	-	tr|U3IUM2|U3IUM2_ANAPP//ADAMTS like 3 {ECO:0000313|Ensembl:ENSAPLP00000010945} OS=Anas platyrhynchos platyrhynchos (Northern mallard) Name=ADAMTSL3 {ECO:0000313|Ensembl:ENSAPLP00000010945} PE=4
ENSAPLG00000015988	DM	GM	183.53241532674	22.5231461558137	103.02778074127701	3.0243174222966895	0.294121632112637	10.2825399157941	8.447165672180649e-25	6.20251592026235e-23	5.98834	8.775039999999999	5.11048	1.28823	1.07646	1.15516	Up	DTNA	GO:0005737//cytoplasm`cellular_component`The contents of a cell excluding the plasma membrane and nucleus, but including other subcellular structures. [ISBN:0198547684];GO:0008270//zinc ion binding`molecular_function`Binding to a zinc ion (Zn). [GOC:ai];GO:0045111//intermediate filament cytoskeleton`cellular_component`Cytoskeletal structure made from intermediate filaments, typically organized in…	K10366//DMD`dystrophin	ko05410//Hypertrophic cardiomyopathy`Human Diseases`Cardiovascular disease;ko05412//Arrhythmogenic right ventricular cardiomyopathy`Human Diseases`Cardiovascular disease;ko05414//Dilated cardiomyopathy`Human Diseases`Cardiovascular disease;ko05416//Viral myocarditis`Human Diseases`Cardiovascular disease	-	XP_035175516.1//dystrobrevin alpha isoform X14`[Oxyura jamaicensis];XP_027307962.2//dystrobrevin alpha isoform X32`[Anas platyrhynchos];XP_027307965.2//dystrobrevin alpha isoform X30`[Anas platyrhynchos];XP_040406265.1//dystrobrevin alpha isoform X16`[Cygnus olor]	PF09068.14//EF-hand_2`EF hand;PF09069.14//EF-hand_3`EF-hand;PF00569.20//ZZ`Zinc finger, ZZ type	-	tr|U3J8S8|U3J8S8_ANAPP//Dystrobrevin {ECO:0000256|PIRNR:PIRNR038204} OS=Anas platyrhynchos platyrhynchos (Northern mallard) Name=DTNA {ECO:0000313|Ensembl:ENSAPLP00000015906} PE=3;tr|A0A493T379|A0A493T379_ANAPP//Dystrobrevin alpha {ECO:0000313|Ensembl:ENSAPLP00000020158} OS=Anas platyrhynchos platyrhynchos (Northern mallard) Name=DTNA {ECO:0000313|Ensembl:ENSAPLP00000020158} PE=3;tr|A0A493TIF5|A0…
ENSAPLG00000006120	DM	GM	7974.25137400779	2749.41157729721	5361.8314756525	1.53630678496062	0.149762552369383	10.2582839345004	1.08619822124458e-24	7.93711801668869e-23	413.67	490.287	444.105	163.17600000000002	223.31099999999998	233.27200000000002	Up	SPARC	GO:0022604//regulation of cell morphogenesis`biological_process`Any process that modulates the frequency, rate or extent of cell morphogenesis. Cell morphogenesis is the developmental process in which the shape of a cell is generated and organized. [GOC:isa_complete];GO:0005604//basement membrane`cellular_component`A collagen-containing extracellular matrix consisting of a thin layer of dense mat…	K24262//SPARC`secreted protein acidic and rich in cysteine	-	-	XP_005010591.1//SPARC isoform X1`[Anas platyrhynchos];XP_031980877.1//SPARC isoform X2`[Corvus moneduloides]	PF09289.13//FOLN`Follistatin/Osteonectin-like EGF domain;PF00050.24//Kazal_1`Kazal-type serine protease inhibitor domain;PF07648.18//Kazal_2`Kazal-type serine protease inhibitor domain;PF10591.12//SPARC_Ca_bdg`Secreted protein acidic and rich in cysteine Ca binding region	-	tr|A0A7K9XA64|A0A7K9XA64_9GRUI//Osteonectin {ECO:0000256|ARBA:ARBA00014262} SPARC {ECO:0000256|ARBA:ARBA00019049} Secreted protein acidic and rich in cysteine {ECO:0000256|ARBA:ARBA00019366} Fragment OS=Psophia crepitans (common trumpeter) ORFNames=PSOCRE_R00349 {ECO:0000313|EMBL:NXI94020.1} PE=3;tr|U3IER4|U3IER4_ANAPP//Osteonectin {ECO:0000256|ARBA:ARBA00014262} SPARC {ECO:0000256|ARBA:ARBA00019…
ENSAPLG00000005619	DM	GM	581.816604482666	179.092192064359	380.45439827351305	1.69984127322495	0.166631103722476	10.201224352783699	1.95788576878787e-24	1.42379712205218e-22	34.3585	36.5826	45.4613	16.0896	14.8103	16.9375	Up	-	-	K05520//pfpI, yhbO`deglycase [EC:3.5.1.124]	-	-	XP_027298605.1//glutamine amidotransferase-like class 1 domain-containing protein 3A, mitochondrial`[Anas platyrhynchos]	-	-	tr|U3ID58|U3ID58_ANAPP//Uncharacterized protein {ECO:0000313|Ensembl:ENSAPLP00000005180} OS=Anas platyrhynchos platyrhynchos (Northern mallard) PE=4
ENSAPLG00000009017	DM	GM	368.160975059029	94.23108066814041	231.19602786358502	1.96627461182257	0.192766920826639	10.2002698564185	1.97722358564487e-24	1.43098009361074e-22	17.0612	25.9317	18.1736	9.751389999999999	10.7541	6.93458	Up	FUT8	GO:0008424//glycoprotein 6-alpha-L-fucosyltransferase activity`molecular_function`Catalysis of the reaction: N(4)-{N-acetyl-beta-D-glucosaminyl-(1->2)-alpha-D-mannosyl-(1->3)-[N-acetyl-beta-D-glucosaminyl-(1->2)-alpha-D-mannosyl-(1->6)]-beta-D-mannosyl-(1->4)-N-acetyl-beta-D-glucosaminyl-(1->4)-N-acetyl-beta-D-glucosaminyl}-L-asparagine + GDP-L-fucose = N(4)-{N-acetyl-beta-D-glucosaminyl-(1->2)-a…	K00717//FUT8`glycoprotein 6-alpha-L-fucosyltransferase [EC:2.4.1.68]	ko00510//N-Glycan biosynthesis`Metabolism`Glycan biosynthesis and metabolism;ko00513//Various types of N-glycan biosynthesis`Metabolism`Glycan biosynthesis and metabolism;ko00533//Glycosaminoglycan biosynthesis - keratan sulfate`Metabolism`Glycan biosynthesis and metabolism;ko01100//Metabolic pathways`Metabolism`Global and overview maps;ko05202//Transcriptional misregulation in cancer`Human Disea…	-	XP_005019301.1//alpha-(1,6)-fucosyltransferase isoform X2`[Anas platyrhynchos];XP_005019299.1//alpha-(1,6)-fucosyltransferase isoform X1`[Anas platyrhynchos]	PF19745.2//FUT8_N_cat`Alpha-(1,6)-fucosyltransferase N- and catalytic domains;PF14604.9//SH3_9`Variant SH3 domain	-	tr|R0L7J0|R0L7J0_ANAPL//Alpha-(1,6)-fucosyltransferase {ECO:0000256|ARBA:ARBA00018201} EC=2.4.1.68 {ECO:0000256|ARBA:ARBA00012660} GDP-L-Fuc:N-acetyl-beta-D-glucosaminide alpha1,6-fucosyltransferase {ECO:0000256|ARBA:ARBA00017044} GDP-fucose--glycoprotein fucosyltransferase {ECO:0000256|ARBA:ARBA00018129} Glycoprotein 6-alpha-L-fucosyltransferase {ECO:0000256|ARBA:ARBA00016607} Fragment OS=Anas p…
ENSAPLG00000011149	DM	GM	192.593317946634	30.3610414374864	111.47717969206002	2.66791029734134	0.26164664196460696	10.1966158530031	2.05301713942573e-24	1.4787589167120799e-22	5.74599	3.70465	5.041580000000001	0.865575	1.10955	1.08761	Up	TOP1MT	GO:0005654//nucleoplasm`cellular_component`That part of the nuclear content other than the chromosomes or the nucleolus. [GOC:ma, ISBN:0124325653];GO:0006265//DNA topological change`biological_process`The process in which a transformation is induced in the topological structure of a double-stranded DNA helix, resulting in a change in linking number. [ISBN:071673706X, ISBN:0935702490];GO:0003917//…	K03163//TOP1`DNA topoisomerase I [EC:5.6.2.1]	-	-	XP_032038712.1//DNA topoisomerase I, mitochondrial isoform X1`[Aythya fuligula]	PF02919.18//Topoisom_I_N`Eukaryotic DNA topoisomerase I, DNA binding fragment;PF01028.23//Topoisom_I`Eukaryotic DNA topoisomerase I, catalytic core;PF14370.9//Topo_C_assoc`C-terminal topoisomerase domain	-	tr|A0A493T0D6|A0A493T0D6_ANAPP//DNA topoisomerase I {ECO:0000256|RuleBase:RU365101} EC=5.6.2.1 {ECO:0000256|RuleBase:RU365101} DNA topoisomerase 1 {ECO:0000256|RuleBase:RU365101} OS=Anas platyrhynchos platyrhynchos (Northern mallard) Name=TOP1MT {ECO:0000313|Ensembl:ENSAPLP00000019374} PE=3;tr|A0A493SV39|A0A493SV39_ANAPP//DNA topoisomerase I {ECO:0000256|RuleBase:RU365101} EC=5.6.2.1 {ECO:0000256…
ENSAPLG00000006548	DM	GM	190.182819403728	32.1253302935122	111.15407484862	2.5632325294004503	0.25147665723365803	10.1927254704155	2.1368787832636e-24	1.5318686481348499e-22	6.1086	5.56259	4.78822	1.4219899999999999	1.23444	1.06397	Up	SYNPO2L	GO:0016607//nuclear speck`cellular_component`A discrete extra-nucleolar subnuclear domain, 20-50 in number, in which splicing factors are seen to be localized by immunofluorescence microscopy. [http://www.cellnucleus.com/];GO:0005829//cytosol`cellular_component`The part of the cytoplasm that does not contain organelles but which does contain other particulate matter, such as protein complexes. [G…	K24066//SYNPO2`synaptopodin-2	-	-	EOB04155.1//Synaptopodin 2-like protein, partial`[Anas platyrhynchos];XP_038037171.1//synaptopodin 2-like protein isoform X1`[Anas platyrhynchos]	PF00595.27//PDZ`PDZ domain	-	tr|U3IFY0|U3IFY0_ANAPP//Synaptopodin 2 like {ECO:0000313|Ensembl:ENSAPLP00000006152} OS=Anas platyrhynchos platyrhynchos (Northern mallard) Name=SYNPO2L {ECO:0000313|Ensembl:ENSAPLP00000006152} PE=4;tr|A0A493TW87|A0A493TW87_ANAPP//Synaptopodin 2 like {ECO:0000313|Ensembl:ENSAPLP00000030152} OS=Anas platyrhynchos platyrhynchos (Northern mallard) Name=SYNPO2L {ECO:0000313|Ensembl:ENSAPLP00000030152…
ENSAPLG00000005501	DM	GM	135.69631766515	7.481351833480559	71.58883474931541	4.18945777461416	0.411972969660659	10.1692540121382	2.71983677826389e-24	1.9405778824537497e-22	2.46953	3.39221	1.98153	0.096816	0.154855	0.339097	Up	C1S	GO:0004252//serine-type endopeptidase activity`molecular_function`Catalysis of the hydrolysis of internal, alpha-peptide bonds in a polypeptide chain by a catalytic mechanism that involves a catalytic triad consisting of a serine nucleophile that is activated by a proton relay involving an acidic residue (e.g. aspartate or glutamate) and a basic residue (usually histidine). [GOC:mah, https://www.…	K01331//C1S`complement component 1, s subcomponent [EC:3.4.21.42]	ko04610//Complement and coagulation cascades`Organismal Systems`Immune system;ko05133//Pertussis`Human Diseases`Infectious disease: bacterial;ko05150//Staphylococcus aureus infection`Human Diseases`Infectious disease: bacterial;ko05171//Coronavirus disease - COVID-19`Human Diseases`Infectious disease: viral;ko05322//Systemic lupus erythematosus`Human Diseases`Immune disease	-	XP_038026806.1//complement C1s subcomponent isoform X2`[Anas platyrhynchos]	PF00431.23//CUB`CUB domain;PF14670.9//FXa_inhibition`Coagulation Factor Xa inhibitory site;PF00084.23//Sushi`Sushi repeat (SCR repeat);PF00089.29//Trypsin`Trypsin	-	tr|U3ID07|U3ID07_ANAPP//Complement C1s {ECO:0000313|Ensembl:ENSAPLP00000005129} OS=Anas platyrhynchos platyrhynchos (Northern mallard) Name=C1S {ECO:0000313|Ensembl:ENSAPLP00000005129} PE=4
ENSAPLG00000003901	DM	GM	41.76191822684321	215.59509019937198	128.678504213107	-2.36669753443236	0.23325643301654997	-10.146333388646301	3.44047497290111e-24	2.4420451881932997e-22	1.4767700000000001	2.16011	2.57315	19.111	18.4914	18.8683	Down	SEMA3C	-	K06840//SEMA3`semaphorin 3	ko04360//Axon guidance`Organismal Systems`Development and regeneration	-	XP_005016762.1//semaphorin-3C`[Anas platyrhynchos]	PF01403.22//Sema`Sema domain	-	tr|A0A8B9U444|A0A8B9U444_9AVES//Semaphorin 3C {ECO:0000313|Ensembl:ENSAZOP00000003674} OS=Anas zonorhyncha (Eastern spot-billed duck) PE=4
ENSAPLG00000007964	DM	GM	923.015942323882	277.830152890734	600.4230476073079	1.7321087930824501	0.170719684121305	10.1459231370865	3.4549627811276294e-24	2.4420451881932997e-22	55.0932	72.8859	52.5138	21.8264	26.9928	24.0632	Up	LGMN	-	K01369//LGMN`legumain [EC:3.4.22.34]	ko04142//Lysosome`Cellular Processes`Transport and catabolism;ko04612//Antigen processing and presentation`Organismal Systems`Immune system	-	XP_027315075.1//legumain`[Anas platyrhynchos]	PF01650.21//Peptidase_C13`Peptidase C13 family	-	tr|A0A8B9ULX3|A0A8B9ULX3_9AVES//Legumain {ECO:0000313|Ensembl:ENSAZOP00000009991} OS=Anas zonorhyncha (Eastern spot-billed duck) PE=4
novel1341	DM	GM	107.191925644895	488.71547891964997	297.953702282273	-2.18805068784315	0.215679768077816	-10.1449046767043	3.49119090323994e-24	2.45617458615848e-22	8.34671	10.6032	17.6376	70.7343	79.1879	72.4901	Down	-	-	-	-	-	-	-	-	-
ENSAPLG00000027008	DM	GM	381.10055003446405	102.623878338902	241.86221418668302	1.89338867873802	0.18667877339243502	10.142495819585001	3.5783818551656494e-24	2.50586129357573e-22	14.1801	13.014000000000001	10.8963	4.11914	4.79433	4.82875	Up	UCK1	-	K00876//udk, UCK`uridine kinase [EC:2.7.1.48]	ko00240//Pyrimidine metabolism`Metabolism`Nucleotide metabolism;ko00983//Drug metabolism - other enzymes`Metabolism`Xenobiotics biodegradation and metabolism;ko01100//Metabolic pathways`Metabolism`Global and overview maps;ko01232//Nucleotide metabolism`Metabolism`Global and overview maps	-	XP_038044057.1//LOW QUALITY PROTEIN: uridine-cytidine kinase 1`[Anas platyrhynchos]	PF01121.23//CoaE`Dephospho-CoA kinase;PF00485.21//PRK`Phosphoribulokinase / Uridine kinase family	-	tr|A0A8B9SZT3|A0A8B9SZT3_ANAPL//Uridine-cytidine kinase 1 {ECO:0000313|Ensembl:ENSAPLP00020013760} OS=Anas platyrhynchos (Mallard) (Anas boschas) PE=4
ENSAPLG00000023484	DM	GM	5420.40892687012	1683.9710851445902	3552.1900060073604	1.6867365101634	0.166813220350668	10.111527771106	4.91123551381997e-24	3.42338010977147e-22	123.766	117.35	154.815	40.083	64.7223	59.6149	Up	TIMP3	GO:0005604//basement membrane`cellular_component`A collagen-containing extracellular matrix consisting of a thin layer of dense material found in various animal tissues interposed between the cells and the adjacent connective tissue. It consists of the basal lamina plus an associated layer of reticulin fibers. [ISBN:0198547684, PMID:22505934];GO:0051045//negative regulation of membrane protein ec…	K16866//TIMP3`metalloproteinase inhibitor 3	ko05205//Proteoglycans in cancer`Human Diseases`Cancer: overview;ko05206//MicroRNAs in cancer`Human Diseases`Cancer: overview	-	XP_005011572.1//metalloproteinase inhibitor 3`[Anas platyrhynchos]	PF00965.20//TIMP`Tissue inhibitor of metalloproteinase	-	tr|A0A493T3B2|A0A493T3B2_ANAPP//Metalloproteinase inhibitor 3 {ECO:0000256|ARBA:ARBA00013517} Tissue inhibitor of metalloproteinases 3 {ECO:0000256|ARBA:ARBA00013741} OS=Anas platyrhynchos platyrhynchos (Northern mallard) Name=TIMP3 {ECO:0000313|Ensembl:ENSAPLP00000020135} PE=3
ENSAPLG00000006499	DM	GM	54.501454974430295	265.61502106374803	160.058238019089	-2.28868451234404	0.22655066153022	-10.1023077879592	5.3957216583641095e-24	3.7438387983676802e-22	2.76565	6.77245	4.80049	35.4069	31.3221	32.9347	Down	CDK14	GO:0004674//protein serine/threonine kinase activity`molecular_function`Catalysis of the reactions: ATP + protein serine = ADP + protein serine phosphate, and ATP + protein threonine = ADP + protein threonine phosphate. [GOC:bf, PMID:2956925];GO:0005524//ATP binding`molecular_function`Binding to ATP, adenosine 5'-triphosphate, a universally important coenzyme and enzyme regulator. [ISBN:019850673…	K08821//CDK14, PFTK1`cyclin-dependent kinase 14 [EC:2.7.11.22]	ko05202//Transcriptional misregulation in cancer`Human Diseases`Cancer: overview	-	XP_032037295.1//cyclin-dependent kinase 14 isoform X1`[Aythya fuligula];XP_010572195.1//PREDICTED: cyclin-dependent kinase 14 isoform X1`[Haliaeetus leucocephalus];XP_032037297.1//cyclin-dependent kinase 14 isoform X3`[Aythya fuligula];XP_021126900.1//cyclin-dependent kinase 14 isoform X2`[Anas platyrhynchos]	PF00069.28//Pkinase`Protein kinase domain;PF07714.20//PK_Tyr_Ser-Thr`Protein tyrosine and serine/threonine kinase	bHLH//http://bioinfo.life.hust.edu.cn/AnimalTFDB#!/tf_detail?species=Mustela_putorius_furo&family=bHLH	tr|A0A6J3CFU7|A0A6J3CFU7_AYTFU//cyclin-dependent kinase 14 isoform X1 {ECO:0000313|RefSeq:XP_032037295.1} OS=Aythya fuligula (Tufted duck) (Anas fuligula) Name=CDK14 {ECO:0000313|RefSeq:XP_032037295.1} PE=3;tr|U3IFT4|U3IFT4_ANAPP//Cyclin dependent kinase 14 {ECO:0000313|Ensembl:ENSAPLP00000006106} OS=Anas platyrhynchos platyrhynchos (Northern mallard) Name=CDK14 {ECO:0000313|Ensembl:ENSAPLP000000…
ENSAPLG00000006535	DM	GM	1298.65513343516	519.589644327165	909.122388881161	1.3214339378921298	0.13118979356156	10.0726885988433	7.295597154798079e-24	5.0389590211632795e-22	139.589	117.134	122.49700000000001	75.0626	74.2642	71.4528	Up	KIF1B	GO:0005737//cytoplasm`cellular_component`The contents of a cell excluding the plasma membrane and nucleus, but including other subcellular structures. [ISBN:0198547684];GO:0008017//microtubule binding`molecular_function`Binding to a microtubule, a filament composed of tubulin monomers. [GOC:krc];GO:0007018//microtubule-based movement`biological_process`A microtubule-based process that results in …	K10392//KIF1`kinesin family member 1	ko04814//Motor proteins`Cellular Processes`Cell motility	-	XP_038022677.1//kinesin-like protein KIF1B isoform X3`[Anas platyrhynchos];XP_038022678.1//kinesin-like protein KIF1B isoform X4`[Anas platyrhynchos];XP_035413355.1//kinesin-like protein KIF1B isoform X5`[Cygnus atratus];XP_038022682.1//kinesin-like protein KIF1B isoform X9`[Anas platyrhynchos]	PF16796.8//Microtub_bd`Microtubule binding;PF00225.26//Kinesin`Kinesin motor domain;PF16183.8//Kinesin_assoc`Kinesin-associated;PF00498.29//FHA`FHA domain;PF12423.11//KIF1B`Kinesin protein 1B;PF12473.11//DUF3694`Kinesin protein;PF00169.32//PH`PH domain	ZBTB//http://bioinfo.life.hust.edu.cn/AnimalTFDB#!/tf_detail?species=Tetraodon_nigroviridis&family=ZBTB	tr|A0A493T199|A0A493T199_ANAPP//Kinesin family member 1B {ECO:0000313|Ensembl:ENSAPLP00000019596} OS=Anas platyrhynchos platyrhynchos (Northern mallard) Name=KIF1B {ECO:0000313|Ensembl:ENSAPLP00000019596} PE=4;tr|U3IGK7|U3IGK7_ANAPP//Kinesin family member 1B {ECO:0000313|Ensembl:ENSAPLP00000006379} OS=Anas platyrhynchos platyrhynchos (Northern mallard) Name=KIF1B {ECO:0000313|Ensembl:ENSAPLP00000…
ENSAPLG00000012472	DM	GM	3629.60492164409	1336.1190957801	2482.86200871209	1.4416802551185	0.143162519471408	10.0702352853355	7.47989308899056e-24	5.14276649382142e-22	207.078	243.903	184.237	101.272	114.241	97.8189	Up	VDAC2	GO:0046930//pore complex`cellular_component`A protein complex providing a discrete opening in a membrane that allows the passage of gases and/or liquids. [ISBN:0198506732];GO:0015485//cholesterol binding`molecular_function`Binding to cholesterol (cholest-5-en-3-beta-ol); the principal sterol of vertebrates and the precursor of many steroids, including bile acids and steroid hormones. [GOC:jl, ISB…	K15041//VDAC3`voltage-dependent anion channel protein 3	ko04020//Calcium signaling pathway`Environmental Information Processing`Signal transduction;ko04022//cGMP-PKG signaling pathway`Environmental Information Processing`Signal transduction;ko04216//Ferroptosis`Cellular Processes`Cell growth and death;ko04217//Necroptosis`Cellular Processes`Cell growth and death;ko04218//Cellular senescence`Cellular Processes`Cell growth and death;ko04613//Neutrophil …	-	XP_038037060.1//voltage-dependent anion-selective channel protein 2 isoform X2`[Anas platyrhynchos]	PF01459.25//Porin_3`Eukaryotic porin	-	tr|U3IYF3|U3IYF3_ANAPP//Voltage-dependent anion-selective channel protein 2 {ECO:0000256|ARBA:ARBA00017547} OS=Anas platyrhynchos platyrhynchos (Northern mallard) Name=VDAC2 {ECO:0000313|Ensembl:ENSAPLP00000012279} PE=3
ENSAPLG00000015638	DM	GM	1784.4523354025	586.92254039378	1185.6874378981402	1.6040825256132	0.159891493170177	10.0323193799055	1.09904070090009e-23	7.52221250760847e-22	71.1991	53.1281	70.3388	31.7198	30.8753	22.9167	Up	GARS1	GO:0006426//glycyl-tRNA aminoacylation`biological_process`The process of coupling glycine to glycyl-tRNA, catalyzed by glycyl-tRNA synthetase. The glycyll-tRNA synthetase is a class-II synthetase. The activated amino acid is transferred to the 3'-OH group of a glycine-accepting tRNA. [GOC:mcc, ISBN:0716730510];GO:0004820//glycine-tRNA ligase activity`molecular_function`Catalysis of the reaction: …	K01880//GARS, glyS1`glycyl-tRNA synthetase [EC:6.1.1.14]	ko00970//Aminoacyl-tRNA biosynthesis`Genetic Information Processing`Translation	-	XP_038030926.1//glycine--tRNA ligase`[Anas platyrhynchos]	PF00587.28//tRNA-synt_2b`tRNA synthetase class II core domain (G, H, P, S and T);PF03129.23//HGTP_anticodon`Anticodon binding domain;PF00458.23//WHEP-TRS`WHEP-TRS domain	-	tr|U3J7P9|U3J7P9_ANAPP//Diadenosine tetraphosphate synthetase {ECO:0000256|ARBA:ARBA00015808} EC=6.1.1.14 {ECO:0000256|ARBA:ARBA00012829} OS=Anas platyrhynchos platyrhynchos (Northern mallard) Name=GARS1 {ECO:0000313|Ensembl:ENSAPLP00000015526} PE=3;tr|A0A6J3CN82|A0A6J3CN82_AYTFU//Diadenosine tetraphosphate synthetase {ECO:0000256|ARBA:ARBA00015808} EC=6.1.1.14 {ECO:0000256|ARBA:ARBA00012829} Gly…
ENSAPLG00000002251	DM	GM	1906.54888111643	11.0088671787414	958.778874147584	7.437495958907321	0.743222150561831	10.0070967385526	1.41854357979765e-23	9.665265850459089e-22	176.373	504.49	173.153	1.37846	3.83679	1.39515	Up	-	GO:0036094//small molecule binding`molecular_function`Binding to a small molecule, any low molecular weight, monomeric, non-encoded molecule. [GOC:curators, GOC:pde, GOC:pm]	K01830//PTGDS`prostaglandin-H2 D-isomerase [EC:5.3.99.2]	ko00590//Arachidonic acid metabolism`Metabolism`Lipid metabolism;ko01100//Metabolic pathways`Metabolism`Global and overview maps	-	XP_005014850.1//extracellular fatty acid-binding protein-like`[Anas platyrhynchos]	PF00061.26//Lipocalin`Lipocalin / cytosolic fatty-acid binding protein family	-	tr|U3I3C7|U3I3C7_ANAPP//Lipocln_cytosolic_FA-bd_dom domain-containing protein {ECO:0000259|Pfam:PF00061} OS=Anas platyrhynchos platyrhynchos (Northern mallard) PE=3
ENSAPLG00000013820	DM	GM	189.814112871666	34.977408667990304	112.395760769828	2.4373997584637404	0.24382386791829802	9.99655931666409	1.5778412996387e-23	1.07024338557556e-21	15.1123	13.5543	15.7933	4.41826	3.4327900000000002	3.0746599999999997	Up	GPRC5B	GO:0016021//integral component of membrane`cellular_component`The component of a membrane consisting of the gene products and protein complexes having at least some part of their peptide sequence embedded in the hydrophobic region of the membrane. [GOC:dos, GOC:go_curators];GO:0004930//G protein-coupled receptor activity`molecular_function`Combining with an extracellular signal and transmitting t…	K04619//GPRC5B`G protein-coupled receptor family C group 5 member B	-	-	XP_027324615.2//G-protein coupled receptor family C group 5 member B`[Anas platyrhynchos]	PF00003.25//7tm_3`7 transmembrane sweet-taste receptor of 3 GCPR	-	tr|A0A6J3DPI7|A0A6J3DPI7_AYTFU//G-protein coupled receptor family C group 5 member B {ECO:0000313|RefSeq:XP_032053373.1, ECO:0000313|RefSeq:XP_032053374.1} OS=Aythya fuligula (Tufted duck) (Anas fuligula) ECO:0000313|RefSeq:XP_032053374.1, ECO:0000313|RefSeq:XP_032053376.1} PE=4
ENSAPLG00000010418	DM	GM	860.112593240499	247.044655422466	553.578624331483	1.80079601099367	0.18022280027148999	9.99205432542901	1.6512359415137998e-23	1.11502655586329e-21	23.4188	26.5313	29.0319	7.23643	11.2474	11.8456	Up	FAP	-	K08674//FAP`fibroblast activation protein, alpha [EC:3.4.21.-]	-	-	XP_005026942.1//prolyl endopeptidase FAP isoform X3`[Anas platyrhynchos]	PF18811.4//DPPIV_rep`Dipeptidyl peptidase IV (DPP IV) low complexity region;PF00930.24//DPPIV_N`Dipeptidyl peptidase IV (DPP IV) N-terminal region;PF00326.24//Peptidase_S9`Prolyl oligopeptidase family	-	tr|A0A8B9TWX1|A0A8B9TWX1_ANAPL//Fibroblast activation protein alpha {ECO:0000313|Ensembl:ENSAPLP00020026337} OS=Anas platyrhynchos (Mallard) (Anas boschas) Name=FAP {ECO:0000313|Ensembl:ENSAPLP00020026337} PE=4
ENSAPLG00000013556	DM	GM	228.016159923825	51.278479822436104	139.647319873131	2.15350745735717	0.215668679283845	9.98525824198565	1.7684000006617802e-23	1.1888363737782198e-21	29.7387	25.2671	25.6351	7.545489999999999	8.31443	8.36105	Up	-	GO:0004197//cysteine-type endopeptidase activity`molecular_function`Catalysis of the hydrolysis of internal, alpha-peptide bonds in a polypeptide chain by a mechanism in which the sulfhydryl group of a cysteine residue at the active center acts as a nucleophile. [GOC:mah, https://www.ebi.ac.uk/merops/about/glossary.shtml#CATTYPE, https://www.ebi.ac.uk/merops/about/glossary.shtml#ENDOPEPTIDASE]	K01370//CASP1`caspase 1 [EC:3.4.22.36]	ko04217//Necroptosis`Cellular Processes`Cell growth and death;ko04613//Neutrophil extracellular trap formation`Organismal Systems`Immune system;ko04621//NOD-like receptor signaling pathway`Organismal Systems`Immune system;ko04623//Cytosolic DNA-sensing pathway`Organismal Systems`Immune system;ko04625//C-type lectin receptor signaling pathway`Organismal Systems`Immune system;ko05014//Amyotrophic l…	-	XP_027301817.2//caspase-1 isoform X1`[Anas platyrhynchos]	PF00656.25//Peptidase_C14`Caspase domain	-	tr|U3J1K3|U3J1K3_ANAPP//Uncharacterized protein {ECO:0000313|Ensembl:ENSAPLP00000013380} OS=Anas platyrhynchos platyrhynchos (Northern mallard) PE=3
novel23	DM	GM	291.874570081927	62.7498559285294	177.31221300522802	2.21904715067644	0.222441289979462	9.97587790864423	1.94374808352213e-23	1.3009351111219399e-21	119.774	147.531	110.006	27.6424	43.7161	37.4699	Up	-	-	K17252//CLU`clusterin	ko04610//Complement and coagulation cascades`Organismal Systems`Immune system	-	XP_032041356.1//clusterin`[Aythya fuligula]	-	-	tr|A0A8B9UWX1|A0A8B9UWX1_9AVES//Uncharacterized protein {ECO:0000313|Ensembl:ENSAZOP00000013172} OS=Anas zonorhyncha (Eastern spot-billed duck) PE=4
ENSAPLG00000029758	DM	GM	564.173613732446	116.11816793448799	340.145890833467	2.28062884794338	0.228877343754282	9.96441504665408	2.1815424987128895e-23	1.45365690905423e-21	10.9208	5.258719999999999	10.24	2.71622	2.55439	2.3138099999999997	Up	SLC7A5	GO:0016021//integral component of membrane`cellular_component`The component of a membrane consisting of the gene products and protein complexes having at least some part of their peptide sequence embedded in the hydrophobic region of the membrane. [GOC:dos, GOC:go_curators];GO:0006865//amino acid transport`biological_process`The directed movement of amino acids, organic acids containing one or mo…	K13780//SLC7A5, LAT1`solute carrier family 7 (L-type amino acid transporter), member 5	ko04150//mTOR signaling pathway`Environmental Information Processing`Signal transduction;ko05230//Central carbon metabolism in cancer`Human Diseases`Cancer: overview	-	XP_032051252.1//large neutral amino acids transporter small subunit 1`[Aythya fuligula]	PF13520.9//AA_permease_2`Amino acid permease;PF00324.24//AA_permease`Amino acid permease	-	tr|A0A6J3DNW8|A0A6J3DNW8_AYTFU//large neutral amino acids transporter small subunit 1 {ECO:0000313|RefSeq:XP_032051252.1} OS=Aythya fuligula (Tufted duck) (Anas fuligula) Name=SLC7A5 {ECO:0000313|RefSeq:XP_032051252.1} PE=3
ENSAPLG00000018690	DM	GM	271.300449445164	59.802652458384706	165.551550951774	2.17996203503346	0.21889436308977	9.958968354701051	2.304414710356e-23	1.5287972328440698e-21	12.9131	13.0083	9.71261	3.89451	3.15096	3.4512199999999997	Up	-	GO:0005819//spindle`cellular_component`The array of microtubules and associated molecules that forms between opposite poles of a eukaryotic cell during mitosis or meiosis and serves to move the duplicated chromosomes apart. [ISBN:0198547684]	K04455//HSPB1`heat shock protein beta-1	ko04010//MAPK signaling pathway`Environmental Information Processing`Signal transduction;ko04370//VEGF signaling pathway`Environmental Information Processing`Signal transduction;ko05146//Amoebiasis`Human Diseases`Infectious disease: parasitic	-	XP_042647590.1//heat shock protein beta-1`[Tyto alba];XP_027327729.1//heat shock protein beta-1`[Anas platyrhynchos]	PF00011.24//HSP20`Hsp20/alpha crystallin family	-	tr|A0A493TW93|A0A493TW93_ANAPP//SHSP domain-containing protein {ECO:0000259|Pfam:PF00011} OS=Anas platyrhynchos platyrhynchos (Northern mallard) PE=4;tr|A0A493TH38|A0A493TH38_ANAPP//Heat shock 27 kDa protein {ECO:0000256|ARBA:ARBA00017686} Heat shock protein beta-1 {ECO:0000256|ARBA:ARBA00018962} OS=Anas platyrhynchos platyrhynchos (Northern mallard) PE=3
ENSAPLG00000013776	DM	GM	368.785314758935	952.103823843685	660.4445693013099	-1.36816182912328	0.138178338561245	-9.90142046408284	4.10403950192089e-23	2.71081665965307e-21	12.8821	12.9097	15.2694	46.1975	51.0654	44.9767	Down	-	-	K12892//SRSF3, SFRS3`serine/arginine-rich splicing factor 3	ko03040//Spliceosome`Genetic Information Processing`Transcription;ko05014//Amyotrophic lateral sclerosis`Human Diseases`Neurodegenerative disease;ko05168//Herpes simplex virus 1 infection`Human Diseases`Infectious disease: viral	-	EFB14003.1//hypothetical protein PANDA_002213, partial`[Ailuropoda melanoleuca];EOA98093.1//Splicing factor, arginine/serine-rich 3, partial`[Anas platyrhynchos];XP_020651181.1//serine/arginine-rich splicing factor 3`[Pogona vitticeps]	PF00076.25//RRM_1`RNA recognition motif. (a.k.a. RRM, RBD, or RNP domain)	-	tr|A0A8B9PI25|A0A8B9PI25_APTOW//Uncharacterized protein {ECO:0000313|Ensembl:ENSAOWP00000010012} OS=Apteryx owenii (Little spotted kiwi) PE=4;tr|A0A851LPU5|A0A851LPU5_CORCR//SRSF3 factor {ECO:0000313|EMBL:NXC18986.1} Fragment OS=Corythaeola cristata (Great blue turaco) ORFNames=CORCRI_R08117 {ECO:0000313|EMBL:NXC18986.1} PE=4
ENSAPLG00000017196	DM	GM	399.923357695272	1188.15563205026	794.039494872766	-1.57032731852261	0.158853104096215	-9.88540530861445	4.8162881822674995e-23	3.1674423932599198e-21	5.89118	5.08902	7.7331	24.2607	23.0648	26.6296	Down	SLC38A2	-	K14207//SLC38A2, SNAT2`solute carrier family 38 (sodium-coupled neutral amino acid transporter), member 2	ko04724//Glutamatergic synapse`Organismal Systems`Nervous system;ko04727//GABAergic synapse`Organismal Systems`Nervous system;ko04974//Protein digestion and absorption`Organismal Systems`Digestive system	-	XP_027312548.1//sodium-coupled neutral amino acid transporter 2 isoform X2`[Anas platyrhynchos]	PF01490.21//Aa_trans`Transmembrane amino acid transporter protein	-	tr|A0A8B9SYY8|A0A8B9SYY8_ANAPL//Solute carrier family 38 member 2 {ECO:0000313|Ensembl:ENSAPLP00020013412} OS=Anas platyrhynchos (Mallard) (Anas boschas) Name=SLC38A2 {ECO:0000313|Ensembl:ENSAPLP00020013412} PE=4
ENSAPLG00000027602	DM	GM	1006.44791980756	358.394059790098	682.4209897988279	1.49029820362215	0.151116867580504	9.86189184227391	6.08911141516632e-23	3.9871817863985205e-21	73.9201	64.3604	82.984	31.715	41.3921	35.4748	Up	TPM4	GO:0005856//cytoskeleton`cellular_component`Any of the various filamentous elements that form the internal framework of cells, and typically remain after treatment of the cells with mild detergent to remove membrane constituents and soluble components of the cytoplasm. The term embraces intermediate filaments, microfilaments, microtubules, the microtrabecular lattice, and other structures charact…	K10375//TPM4`tropomyosin 4;K10374//TPM2`tropomyosin 2	ko04260//Cardiac muscle contraction`Organismal Systems`Circulatory system;ko04261//Adrenergic signaling in cardiomyocytes`Organismal Systems`Circulatory system;ko04814//Motor proteins`Cellular Processes`Cell motility;ko05410//Hypertrophic cardiomyopathy`Human Diseases`Cardiovascular disease;ko05414//Dilated cardiomyopathy`Human Diseases`Cardiovascular disease	-	XP_030365685.1//tropomyosin alpha-4 chain isoform X1`[Strigops habroptila];XP_025922876.1//tropomyosin alpha-4 chain isoform X1`[Apteryx rowi];XP_005060341.1//PREDICTED: tropomyosin alpha-4 chain isoform X4`[Ficedula albicollis];XP_005060339.1//PREDICTED: tropomyosin alpha-4 chain isoform X2`[Ficedula albicollis]	PF12718.10//Tropomyosin_1`Tropomyosin like;PF16526.8//CLZ`C-terminal leucine zipper domain of cyclic nucleotide-gated channels;PF00261.23//Tropomyosin`Tropomyosin	-	tr|A0A6J2GY97|A0A6J2GY97_9PASS//tropomyosin alpha-4 chain isoform X2 {ECO:0000313|RefSeq:XP_027580296.1, ECO:0000313|RefSeq:XP_027580297.1} OS=Pipra filicauda (Wire-tailed manakin) ECO:0000313|RefSeq:XP_027580297.1} PE=3;tr|A0A8C4TZG3|A0A8C4TZG3_FALTI//Uncharacterized protein {ECO:0000313|Ensembl:ENSFTIP00000003268} OS=Falco tinnunculus (Common kestrel) PE=4;tr|A0A7K5YMC8|A0A7K5YMC8_9AVES//TPM1 p…
ENSAPLG00000004000	DM	GM	2192.01018854596	679.7025777105549	1435.85638312826	1.68924848560572	0.17130324916267903	9.861158465251949	6.133756017397949e-23	3.99910316892937e-21	212.25900000000001	300.6	197.808	88.0561	102.80799999999999	104.792	Up	TPI1	GO:0031625//ubiquitin protein ligase binding`molecular_function`Binding to a ubiquitin protein ligase enzyme, any of the E3 proteins. [GOC:vp];GO:0004807//triose-phosphate isomerase activity`molecular_function`Catalysis of the reaction: D-glyceraldehyde 3-phosphate = glycerone phosphate. [EC:5.3.1.1, RHEA:18585];GO:0046166//glyceraldehyde-3-phosphate biosynthetic process`biological_process`The ch…	K01803//TPI, tpiA`triosephosphate isomerase (TIM) [EC:5.3.1.1]	ko00010//Glycolysis / Gluconeogenesis`Metabolism`Carbohydrate metabolism;ko00051//Fructose and mannose metabolism`Metabolism`Carbohydrate metabolism;ko00562//Inositol phosphate metabolism`Metabolism`Carbohydrate metabolism;ko01100//Metabolic pathways`Metabolism`Global and overview maps;ko01200//Carbon metabolism`Metabolism`Global and overview maps;ko01230//Biosynthesis of amino acids`Metabolism`G…	-	XP_025969119.1//triosephosphate isomerase`[Dromaius novaehollandiae]	PF00121.21//TIM`Triosephosphate isomerase	-	tr|U3I8D8|U3I8D8_ANAPP//Triosephosphate isomerase {ECO:0000256|RuleBase:RU363013} EC=5.3.1.1 {ECO:0000256|RuleBase:RU363013} OS=Anas platyrhynchos platyrhynchos (Northern mallard) Name=TPI1 {ECO:0000313|Ensembl:ENSAPLP00000003509} PE=3
ENSAPLG00000008646	DM	GM	1345.765377549	434.005346311327	889.885361930163	1.6333808744699299	0.165722286163689	9.85613288520884	6.448531810267679e-23	4.18628721725789e-21	55.998000000000005	53.8221	64.2361	18.404	28.5953	28.1183	Up	SERPINE2	GO:0005615//extracellular space`cellular_component`That part of a multicellular organism outside the cells proper, usually taken to be outside the plasma membranes, and occupied by fluid. [ISBN:0198547684];GO:0004867//serine-type endopeptidase inhibitor activity`molecular_function`Binds to and stops, prevents or reduces the activity of serine-type endopeptidases, enzymes that catalyze the hydroly…	K16643//SERPINE2`glia-derived nexin	ko04610//Complement and coagulation cascades`Organismal Systems`Immune system	-	XP_035400535.1//glia-derived nexin isoform X5`[Cygnus atratus];XP_013037023.1//PREDICTED: glia-derived nexin isoform X2`[Anser cygnoides domesticus];XP_032049231.1//glia-derived nexin isoform X2`[Aythya fuligula];XP_035400529.1//glia-derived nexin isoform X1`[Cygnus atratus]	PF00079.23//Serpin`Serpin (serine protease inhibitor)	-	tr|A0A8B9SPI7|A0A8B9SPI7_ANAPL//Serpin family E member 2 {ECO:0000313|Ensembl:ENSAPLP00020009211} OS=Anas platyrhynchos (Mallard) (Anas boschas) Name=SERPINE2 {ECO:0000313|Ensembl:ENSAPLP00020009211} PE=4;tr|A0A8C3BSK7|A0A8C3BSK7_CAIMO//Serpin family E member 2 {ECO:0000313|Ensembl:ENSCMMP00000009726} OS=Cairina moschata domestica (Muscovy Duck (domestic type)) PE=4;tr|A0A8C3GHD7|A0A8C3GHD7_CAIMO…
ENSAPLG00000006591	DM	GM	685.79801222873	194.680504422056	440.239258325393	1.8152636249047198	0.18436455987958103	9.8460551533894	7.1287228579082e-23	4.608079570458089e-21	18.2469	22.6921	22.7138	10.1504	6.61429	7.576810000000001	Up	NEXN	GO:0030334//regulation of cell migration`biological_process`Any process that modulates the frequency, rate or extent of cell migration. [GOC:go_curators];GO:0015629//actin cytoskeleton`cellular_component`The part of the cytoskeleton (the internal framework of a cell) composed of actin and associated proteins. Includes actin cytoskeleton-associated complexes. [GOC:jl, ISBN:0395825172, ISBN:0815316…	K23918//NEXN`nexilin	-	-	XP_038039204.1//nexilin isoform X3`[Anas platyrhynchos];XP_027319575.1//nexilin isoform X1`[Anas platyrhynchos]	PF07679.19//I-set`Immunoglobulin I-set domain;PF13927.9//Ig_3`Immunoglobulin domain;PF00047.28//ig`Immunoglobulin domain	-	tr|A0A8B9TDW9|A0A8B9TDW9_ANAPL//Nexilin F-actin binding protein {ECO:0000313|Ensembl:ENSAPLP00020019882} OS=Anas platyrhynchos (Mallard) (Anas boschas) PE=4;tr|U3IG54|U3IG54_ANAPP//Nexilin F-actin binding protein {ECO:0000313|Ensembl:ENSAPLP00000006226} OS=Anas platyrhynchos platyrhynchos (Northern mallard) Name=NEXN {ECO:0000313|Ensembl:ENSAPLP00000006226} PE=4;tr|A0A6J3DF21|A0A6J3DF21_AYTFU//ne…
ENSAPLG00000008117	DM	GM	67.0158398414703	302.833068743597	184.924454292534	-2.17678787815943	0.221117049987484	-9.84450488229039	7.23947955704207e-23	4.659760331056099e-21	4.4054	9.02117	8.4404	40.218	53.6296	42.6102	Down	MED13L	-	K15164//MED13`mediator of RNA polymerase II transcription subunit 13	ko04919//Thyroid hormone signaling pathway`Organismal Systems`Endocrine system	-	XP_027325835.1//mediator of RNA polymerase II transcription subunit 13-like isoform X3`[Anas platyrhynchos];XP_027325834.1//mediator of RNA polymerase II transcription subunit 13-like isoform X1`[Anas platyrhynchos]	PF18296.4//MID_MedPIWI`MID domain of medPIWI;PF06333.15//Med13_C`Mediator complex subunit 13 C-terminal domain	-	tr|A0A8B9UD84|A0A8B9UD84_9AVES//Mediator complex subunit 13L {ECO:0000313|Ensembl:ENSAZOP00000006337} OS=Anas zonorhyncha (Eastern spot-billed duck) PE=4;tr|A0A8B9UAM1|A0A8B9UAM1_9AVES//Mediator complex subunit 13L {ECO:0000313|Ensembl:ENSAZOP00000006473} OS=Anas zonorhyncha (Eastern spot-billed duck) PE=4
ENSAPLG00000018200	DM	GM	16.0131550977571	135.164289617462	75.5887223576094	-3.0744657504404698	0.31383898692765305	-9.79631555829999	1.1676735688967e-22	7.483995933530308e-21	0.384361	0.394548	0.657937	4.845940000000001	6.025580000000001	5.1161	Down	OSGIN1	GO:0043065//positive regulation of apoptotic process`biological_process`Any process that activates or increases the frequency, rate or extent of cell death by apoptotic process. [GOC:jl, GOC:mtg_apoptosis];GO:0042127//regulation of cell population proliferation`biological_process`Any process that modulates the frequency, rate or extent of cell proliferation. [GOC:jl];GO:0030334//regulation of cel…	K07222//K07222`putative flavoprotein involved in K+ transport	-	-	XP_038041228.1//oxidative stress-induced growth inhibitor 1`[Anas platyrhynchos]	PF07992.17//Pyr_redox_2`Pyridine nucleotide-disulphide oxidoreductase;PF13738.9//Pyr_redox_3`Pyridine nucleotide-disulphide oxidoreductase	-	tr|A0A493T496|A0A493T496_ANAPP//Oxidative stress induced growth inhibitor 1 {ECO:0000313|Ensembl:ENSAPLP00000020749} OS=Anas platyrhynchos platyrhynchos (Northern mallard) Name=OSGIN1 {ECO:0000313|Ensembl:ENSAPLP00000020749} PE=4
ENSAPLG00000025499	DM	GM	449.227807866895	111.943090723895	280.585449295395	2.0056837972168897	0.20516334929181199	9.776033605125651	1.4269330660983298e-22	9.10708420160479e-21	15.8184	20.639	15.3918	4.44683	5.75956	7.0342	Up	CD59	GO:0001971//negative regulation of activation of membrane attack complex`biological_process`Any process that stops, prevents, or reduces the frequency, rate or extent of the activation of the membrane attack complex components of the complement cascade. [GOC:hjd]	K04008//CD59`CD59 antigen	ko04610//Complement and coagulation cascades`Organismal Systems`Immune system;ko04640//Hematopoietic cell lineage`Organismal Systems`Immune system	-	XP_027314694.1//CD59 glycoprotein`[Anas platyrhynchos]	-	-	tr|A0A493TH99|A0A493TH99_ANAPP//CD59 glycoprotein {ECO:0000256|ARBA:ARBA00015038} MAC-inhibitory protein {ECO:0000256|ARBA:ARBA00020223} Membrane attack complex inhibition factor {ECO:0000256|ARBA:ARBA00015738} Protectin {ECO:0000256|ARBA:ARBA00019513} OS=Anas platyrhynchos platyrhynchos (Northern mallard) PE=4
ENSAPLG00000007662	DM	GM	118.813317995424	382.91431017496	250.863814085192	-1.68844038813101	0.172979086845629	-9.760950985004461	1.65595041435569e-22	1.0524330238463899e-20	36.4156	35.1632	34.6839	146.542	168.731	142.734	Down	DUT	-	K01520//dut, DUT`dUTP diphosphatase [EC:3.6.1.23]	ko00240//Pyrimidine metabolism`Metabolism`Nucleotide metabolism;ko00983//Drug metabolism - other enzymes`Metabolism`Xenobiotics biodegradation and metabolism;ko01100//Metabolic pathways`Metabolism`Global and overview maps;ko01232//Nucleotide metabolism`Metabolism`Global and overview maps	-	XP_038040905.1//deoxyuridine 5'-triphosphate nucleotidohydrolase, mitochondrial isoform X3`[Anas platyrhynchos]	PF00692.22//dUTPase`dUTPase	-	tr|A0A8B9VYU1|A0A8B9VYU1_9AVES//Deoxyuridine triphosphatase {ECO:0000313|Ensembl:ENSAZOP00000028057} OS=Anas zonorhyncha (Eastern spot-billed duck) PE=4
ENSAPLG00000003784	DM	GM	124.128367678855	10.989376427016001	67.5588720529356	3.5000392721157496	0.35933868778954103	9.74022389196698	2.03106369105451e-22	1.2854338657276298e-20	1.78767	1.81456	1.2738399999999999	0.161674	0.13983099999999998	0.276021	Up	MYOM3	GO:0031430//M band`cellular_component`The midline of aligned thick filaments in a sarcomere; location of specific proteins that link thick filaments. Depending on muscle type the M band consists of different numbers of M lines. [GOC:mtg_muscle, ISBN:0198506732, ISBN:0815316194];GO:0042803//protein homodimerization activity`molecular_function`Binding to an identical protein to form a homodimer. [G…	K24495//MYOM`myomesin	-	-	XP_032058192.1//myomesin-3`[Aythya fuligula]	PF13927.9//Ig_3`Immunoglobulin domain;PF07679.19//I-set`Immunoglobulin I-set domain;PF00041.24//fn3`Fibronectin type III domain	-	tr|U3I803|U3I803_ANAPP//Myomesin 3 {ECO:0000313|Ensembl:ENSAPLP00000003374} OS=Anas platyrhynchos platyrhynchos (Northern mallard) Name=MYOM3 {ECO:0000313|Ensembl:ENSAPLP00000003374} PE=4
ENSAPLG00000013233	DM	GM	181.576123122961	752.064644133997	466.820383628479	-2.0520166817458896	0.21074844363709397	-9.7368058635794	2.1005308598840198e-22	1.3238595744419098e-20	6.10372	19.8321	20.0125	219.36700000000002	107.634	201.701	Down	NFIB	GO:0003700//DNA-binding transcription factor activity`molecular_function`A transcription regulator activity that modulates transcription of gene sets via selective and non-covalent binding to a specific double-stranded genomic DNA sequence (sometimes referred to as a motif) within a cis-regulatory region. Regulatory regions include promoters (proximal and distal) and enhancers. Genes are transcri…	K09169//NFIB`nuclear factor I/B	-	-	XP_032061953.1//nuclear factor 1 B-type isoform X6`[Aythya fuligula];XP_032061947.1//nuclear factor 1 B-type isoform X1`[Aythya fuligula];XP_032061948.1//nuclear factor 1 B-type isoform X2`[Aythya fuligula];XP_032061952.1//nuclear factor 1 B-type isoform X5`[Aythya fuligula];XP_046761221.1//nuclear factor 1 B-type isoform X2`[Gallus gallus];XP_032061956.1//nuclear factor 1 B-type isoform X8`[Ayth…	PF10524.12//NfI_DNAbd_pre-N`Nuclear factor I protein pre-N-terminus;PF03165.19//MH1`MH1 domain;PF00859.21//CTF_NFI`CTF/NF-I family transcription modulation region	CTF/NFI//http://bioinfo.life.hust.edu.cn/AnimalTFDB#!/tf_detail?species=Nomascus_leucogenys&family=CTF/NFI;CTF/NFI//http://bioinfo.life.hust.edu.cn/AnimalTFDB#!/tf_detail?species=Gallus_gallus&family=CTF/NFI	tr|A0A6J3EKR6|A0A6J3EKR6_AYTFU//Nuclear factor 1 {ECO:0000256|RuleBase:RU000690} OS=Aythya fuligula (Tufted duck) (Anas fuligula) Name=NFIB {ECO:0000313|RefSeq:XP_032061953.1} PE=3;tr|A0A493TDL8|A0A493TDL8_ANAPP//Nuclear factor 1 {ECO:0000256|RuleBase:RU000690} OS=Anas platyrhynchos platyrhynchos (Northern mallard) Name=NFIB {ECO:0000313|Ensembl:ENSAPLP00000023969} PE=3;tr|A0A6J3EJ83|A0A6J3EJ83_A…
ENSAPLG00000012707	DM	GM	386.112857756507	72.510289855203	229.31157380585498	2.4137709370699	0.248616541965998	9.708810676805319	2.76544993084894e-22	1.73569276572702e-20	46.3202	75.801	43.1405	10.0683	16.2321	15.4554	Up	MYOZ2	GO:0031433//telethonin binding`molecular_function`Binding to telethonin, a protein found in the Z disc of striated muscle and which is a substrate of the titin kinase. [GOC:mah, PMID:10481174];GO:0015629//actin cytoskeleton`cellular_component`The part of the cytoskeleton (the internal framework of a cell) composed of actin and associated proteins. Includes actin cytoskeleton-associated complexes.…	K26050//MYOZ`myozenin	-	-	EOB05756.1//Myozenin-2, partial`[Anas platyrhynchos]	PF05556.14//Calsarcin`Calcineurin-binding protein (Calsarcin)	-	tr|U3IZ10|U3IZ10_ANAPP//Myozenin 2 {ECO:0000313|Ensembl:ENSAPLP00000012486} OS=Anas platyrhynchos platyrhynchos (Northern mallard) Name=MYOZ2 {ECO:0000313|Ensembl:ENSAPLP00000012486} PE=3
ENSAPLG00000013949	DM	GM	111.01390032285101	468.60466132749804	289.809280825175	-2.0769264424608602	0.21401791030258105	-9.704451555126731	2.8862432856685296e-22	1.80402131979431e-20	3.07629	3.3972599999999997	4.48441	14.562999999999999	22.9398	24.6739	Down	KERA	GO:0061303//cornea development in camera-type eye`biological_process`The progression of the cornea over time, from its formation to the mature structure. The cornea is the transparent structure that covers the anterior of the eye. [GOC:dph]	K08122//LUM`lumican	ko05205//Proteoglycans in cancer`Human Diseases`Cancer: overview	-	XP_005012434.2//keratocan`[Anas platyrhynchos]	PF01462.21//LRRNT`Leucine rich repeat N-terminal domain;PF13855.9//LRR_8`Leucine rich repeat	-	tr|U3J2N3|U3J2N3_ANAPP//Keratocan {ECO:0000313|Ensembl:ENSAPLP00000013760} OS=Anas platyrhynchos platyrhynchos (Northern mallard) Name=KERA {ECO:0000313|Ensembl:ENSAPLP00000013760} PE=4
ENSAPLG00000005152	DM	GM	353.753042686141	109.331477809009	231.542260247575	1.69465495113224	0.174911414033743	9.68864702451789	3.36962721612246e-22	2.0974889411962197e-20	9.636989999999999	9.1488	10.4451	3.7675199999999998	4.02797	4.25973	Up	VPS41	GO:0005794//Golgi apparatus`cellular_component`A membrane-bound cytoplasmic organelle of the endomembrane system that further processes the core oligosaccharides (e.g. N-glycans) added to proteins in the endoplasmic reticulum and packages them into membrane-bound vesicles. The Golgi apparatus operates at the intersection of the secretory, lysosomal, and endocytic pathways. [ISBN:0198506732];GO:00…	K20184//VPS41`vacuolar protein sorting-associated protein 41	ko05132//Salmonella infection`Human Diseases`Infectious disease: bacterial	-	XP_035408511.1//vacuolar protein sorting-associated protein 41 homolog isoform X1`[Cygnus atratus];XP_035173481.1//vacuolar protein sorting-associated protein 41 homolog isoform X1`[Oxyura jamaicensis];XP_035408512.1//vacuolar protein sorting-associated protein 41 homolog isoform X2`[Cygnus atratus]	PF00637.23//Clathrin`Region in Clathrin and VPS	-	tr|A0A493U2R7|A0A493U2R7_ANAPP//Vacuolar protein sorting-associated protein 41 homolog {ECO:0000256|PIRNR:PIRNR028921} OS=Anas platyrhynchos platyrhynchos (Northern mallard) Name=VPS41 {ECO:0000313|Ensembl:ENSAPLP00000032413} PE=3;tr|A0A493TBV5|A0A493TBV5_ANAPP//Vacuolar protein sorting-associated protein 41 homolog {ECO:0000256|PIRNR:PIRNR028921} OS=Anas platyrhynchos platyrhynchos (Northern mal…
ENSAPLG00000007822	DM	GM	366.80787740077005	110.051549003038	238.42971320190398	1.7379263874928101	0.17957841877124	9.67781317702049	3.7464356728323303e-22	2.32248303226483e-20	37.0533	29.8082	32.4296	11.8566	13.7978	14.0774	Up	LGALS8	GO:0030246//carbohydrate binding`molecular_function`Binding to a carbohydrate, which includes monosaccharides, oligosaccharides and polysaccharides as well as substances derived from monosaccharides by reduction of the carbonyl group (alditols), by oxidation of one or more hydroxy groups to afford the corresponding aldehydes, ketones, or carboxylic acids, or by replacement of one or more hydroxy …	K06832//LGALS8`galectin-8	-	-	XP_027309570.1//galectin-8 isoform X2`[Anas platyrhynchos];XP_027309569.1//galectin-8 isoform X1`[Anas platyrhynchos]	PF00337.25//Gal-bind_lectin`Galactoside-binding lectin	-	tr|A0A493T3J2|A0A493T3J2_ANAPP//Galectin {ECO:0000256|RuleBase:RU102079} OS=Anas platyrhynchos platyrhynchos (Northern mallard) Name=LGALS8 {ECO:0000313|Ensembl:ENSAPLP00000020447} PE=4;tr|A0A8B9UAN8|A0A8B9UAN8_9AVES//Galectin 8 {ECO:0000313|Ensembl:ENSAZOP00000004834} OS=Anas zonorhyncha (Eastern spot-billed duck) PE=4
ENSAPLG00000007715	DM	GM	330.00550231285	81.09898404398929	205.55224317841999	2.02361779434623	0.209126361066357	9.67653137570793	3.7936889385204e-22	2.3421770973085496e-20	12.0231	15.0979	12.1955	9.62453	5.28615	6.51611	Up	KDM5B	GO:0009791//post-embryonic development`biological_process`The process whose specific outcome is the progression of the organism over time, from the completion of embryonic development to the mature structure. See embryonic development. [GOC:go_curators];GO:1990837//sequence-specific double-stranded DNA binding`molecular_function`Binding to double-stranded DNA of a specific nucleotide composition,…	K11446//KDM5, JARID1`[histone H3]-trimethyl-L-lysine4 demethylase [EC:1.14.11.67]	-	-	XP_027300742.1//lysine-specific demethylase 5B`[Anas platyrhynchos]	PF02375.20//JmjN`jmjN domain;PF01388.24//ARID`ARID/BRIGHT DNA binding domain;PF00628.32//PHD`PHD-finger;PF02373.25//JmjC`JmjC domain, hydroxylase;PF02928.19//zf-C5HC2`C5HC2 zinc finger;PF08429.14//PLU-1`PLU-1-like protein	ARID//http://bioinfo.life.hust.edu.cn/AnimalTFDB#!/tf_detail?species=Sarcophilus_harrisii&family=ARID	tr|U3IJH4|U3IJH4_ANAPP//[Histone H3]-trimethyl-L-lysine(4) demethylase {ECO:0000256|ARBA:ARBA00012902} EC=1.14.11.67 {ECO:0000256|ARBA:ARBA00012902} OS=Anas platyrhynchos platyrhynchos (Northern mallard) Name=KDM5B {ECO:0000313|Ensembl:ENSAPLP00000007396} PE=3
ENSAPLG00000016432	DM	GM	729.145977016998	279.796260195638	504.471118606318	1.38214775015	0.143060322360352	9.66129341347723	4.40269712354007e-22	2.7071218166937797e-20	123.181	111.65799999999999	132.516	60.1095	67.0267	61.0099	Up	PRDX6	-	K11188//PRDX6`peroxiredoxin 6 [EC:1.11.1.7 1.11.1.27 3.1.1.-]	ko00480//Glutathione metabolism`Metabolism`Metabolism of other amino acids;ko01100//Metabolic pathways`Metabolism`Global and overview maps	-	XP_027318457.1//peroxiredoxin-6`[Anas platyrhynchos]	PF00578.24//AhpC-TSA`AhpC/TSA family;PF08534.13//Redoxin`Redoxin;PF10417.12//1-cysPrx_C`C-terminal domain of 1-Cys peroxiredoxin	-	tr|A0A8B9ZWM7|A0A8B9ZWM7_9AVES//Peroxiredoxin 6 {ECO:0000313|Ensembl:ENSAZOP00000020274} OS=Anas zonorhyncha (Eastern spot-billed duck) PE=4
ENSAPLG00000009751	DM	GM	831.310747915549	310.366773365125	570.838760640337	1.42215274265227	0.147343591597182	9.65194839650881	4.823050591565669e-22	2.9535815080171e-20	91.1376	83.8485	96.2991	38.4076	50.2039	46.6934	Up	CYB5R3	-	K00326//CYB5R`cytochrome-b5 reductase [EC:1.6.2.2]	ko00520//Amino sugar and nucleotide sugar metabolism`Metabolism`Carbohydrate metabolism	-	XP_027305839.1//NADH-cytochrome b5 reductase 3`[Anas platyrhynchos]	PF00970.27//FAD_binding_6`Oxidoreductase FAD-binding domain;PF00175.24//NAD_binding_1`Oxidoreductase NAD-binding domain	-	tr|A0A8B9SPM6|A0A8B9SPM6_ANAPL//NADH-cytochrome b5 reductase 3 {ECO:0000313|Ensembl:ENSAPLP00020009259} OS=Anas platyrhynchos (Mallard) (Anas boschas) Name=LOC101791296 {ECO:0000313|Ensembl:ENSAPLP00020009259} PE=4
novel1918	DM	GM	207.820515041955	36.2143357476401	122.017425394798	2.5225919843224798	0.261489056479138	9.64702698571148	5.06014597829937e-22	3.0862809704740396e-20	6.2571699999999995	7.82635	7.91268	1.30142	2.47076	1.36016	Up	-	-	-	-	-	-	-	-	-
ENSAPLG00000009192	DM	GM	850.0622636991119	212.785180428717	531.423722063914	1.9980264112105601	0.20741383434533	9.633043126159	5.798627029463469e-22	3.52249126295841e-20	39.3471	28.6077	57.1187	15.5428	13.9143	12.1708	Up	SFXN1	-	K23500//SFXN1_3`sideroflexin-1/3	-	-	XP_013047324.1//PREDICTED: sideroflexin-1 isoform X1`[Anser cygnoides domesticus]	PF03820.20//SFXNs`Sideroflexins	-	tr|A0A8B9UCS0|A0A8B9UCS0_9AVES//Sideroflexin 1 {ECO:0000313|Ensembl:ENSAZOP00000005698} OS=Anas zonorhyncha (Eastern spot-billed duck) PE=4
ENSAPLG00000012003	DM	GM	1094.43506046433	333.182062389997	713.8085614271629	1.71561482247266	0.178527120111559	9.609827467113071	7.267065201496609e-22	4.39686512951351e-20	50.3277	32.3256	50.3692	20.7242	16.0843	17.2104	Up	PMM2	GO:0005737//cytoplasm`cellular_component`The contents of a cell excluding the plasma membrane and nucleus, but including other subcellular structures. [ISBN:0198547684];GO:0009298//GDP-mannose biosynthetic process`biological_process`The chemical reactions and pathways resulting in the formation of GDP-mannose, a substance composed of mannose in glycosidic linkage with guanosine diphosphate. [GOC:…	K17497//PMM`phosphomannomutase [EC:5.4.2.8]	ko00051//Fructose and mannose metabolism`Metabolism`Carbohydrate metabolism;ko00520//Amino sugar and nucleotide sugar metabolism`Metabolism`Carbohydrate metabolism;ko01100//Metabolic pathways`Metabolism`Global and overview maps;ko01240//Biosynthesis of cofactors`Metabolism`Global and overview maps;ko01250//Biosynthesis of nucleotide sugars`Metabolism`Global and overview maps	-	XP_027325298.1//phosphomannomutase 2`[Anas platyrhynchos]	PF08282.15//Hydrolase_3`haloacid dehalogenase-like hydrolase;PF03332.16//PMM`Eukaryotic phosphomannomutase	-	tr|U3IWZ8|U3IWZ8_ANAPP//Phosphomannomutase {ECO:0000256|ARBA:ARBA00012730, ECO:0000256|RuleBase:RU361118} EC=5.4.2.8 {ECO:0000256|ARBA:ARBA00012730, ECO:0000256|RuleBase:RU361118} OS=Anas platyrhynchos platyrhynchos (Northern mallard) Name=PMM2 {ECO:0000313|Ensembl:ENSAPLP00000011774} PE=3;tr|A0A493SXM0|A0A493SXM0_ANAPP//Phosphomannomutase {ECO:0000256|ARBA:ARBA00012730, ECO:0000256|RuleBase:RU36…
ENSAPLG00000018128	DM	GM	198.65436984292	655.549038975351	427.10170440913595	-1.7208084948149398	0.17959432030214897	-9.581642069302939	9.551410341176029e-22	5.75596146695732e-20	8.29818	5.01466	8.23297	30.7449	30.5958	33.2736	Down	ST3GAL1	GO:0005794//Golgi apparatus`cellular_component`A membrane-bound cytoplasmic organelle of the endomembrane system that further processes the core oligosaccharides (e.g. N-glycans) added to proteins in the endoplasmic reticulum and packages them into membrane-bound vesicles. The Golgi apparatus operates at the intersection of the secretory, lysosomal, and endocytic pathways. [ISBN:0198506732];GO:00…	K00780//ST3GAL1`beta-galactoside alpha-2,3-sialyltransferase (sialyltransferase 4A) [EC:2.4.3.2 2.4.3.4]	ko00512//Mucin type O-glycan biosynthesis`Metabolism`Glycan biosynthesis and metabolism;ko00533//Glycosaminoglycan biosynthesis - keratan sulfate`Metabolism`Glycan biosynthesis and metabolism;ko00603//Glycosphingolipid biosynthesis - globo and isoglobo series`Metabolism`Glycan biosynthesis and metabolism;ko00604//Glycosphingolipid biosynthesis - ganglio series`Metabolism`Glycan biosynthesis and m…	-	XP_005010617.1//CMP-N-acetylneuraminate-beta-galactosamide-alpha-2,3-sialyltransferase 1`[Anas platyrhynchos]	PF00777.21//Glyco_transf_29`Glycosyltransferase family 29 (sialyltransferase)	-	tr|R0M5M4|R0M5M4_ANAPL//CMP-N-acetylneuraminate-beta-galactosamide-alpha-2, 3-sialyltransferase {ECO:0000313|EMBL:EOB07918.1} ST3 beta-galactoside alpha-2,3-sialyltransferase 1 {ECO:0000313|Ensembl:ENSAPLP00020018569} Fragment OS=Anas platyrhynchos (Mallard) (Anas boschas) ORFNames=Anapl_08511 {ECO:0000313|EMBL:EOB07918.1} PE=3
ENSAPLG00000015424	DM	GM	821.284918561392	297.320351919572	559.302635240482	1.46613477996303	0.153205940817846	9.56969926973125	1.07217084412063e-21	6.43557785244787e-20	31.6186	25.5866	34.8102	15.2371	15.388	14.3956	Up	OAT	-	K00819//rocD, OAT`ornithine--oxo-acid transaminase [EC:2.6.1.13]	ko00330//Arginine and proline metabolism`Metabolism`Amino acid metabolism;ko01100//Metabolic pathways`Metabolism`Global and overview maps	-	XP_027316091.2//ornithine aminotransferase, mitochondrial`[Anas platyrhynchos]	PF00202.24//Aminotran_3`Aminotransferase class-III	zf-C2H2//http://bioinfo.life.hust.edu.cn/AnimalTFDB#!/tf_detail?species=Ciona_savignyi&family=zf-C2H2	tr|A0A8B9TV92|A0A8B9TV92_ANAPL//Ornithine aminotransferase {ECO:0000313|Ensembl:ENSAPLP00020026192} OS=Anas platyrhynchos (Mallard) (Anas boschas) PE=4
novel1899	DM	GM	166.75902285266	28.4873275943182	97.623175223489	2.55264626007902	0.268395709695585	9.510756572727038	1.89280844779849e-21	1.1304339451444301e-19	4.9436800000000005	5.00631	4.8192	0.838543	0.978814	1.56725	Up	-	-	-	-	-	-	-	-	-
ENSAPLG00000008216	DM	GM	188.577814062893	36.4008540233804	112.48933404313699	2.37271104573704	0.249484424369234	9.510457623701	1.8982561289613e-21	1.1304339451444301e-19	5.78688	6.97813	7.6397699999999995	1.77083	1.4358600000000001	2.03127	Up	HAGH	GO:0046872//metal ion binding`molecular_function`Binding to a metal ion. [GOC:ai];GO:0004416//hydroxyacylglutathione hydrolase activity`molecular_function`Catalysis of the reaction: (S)-(2-hydroxyacyl)glutathione + H2O = glutathione + a 2-hydroxy carboxylate. [EC:3.1.2.6];GO:0019243//methylglyoxal catabolic process to D-lactate via S-lactoyl-glutathione`biological_process`The chemical reactions a…	K01069//gloB, gloC, HAGH`hydroxyacylglutathione hydrolase [EC:3.1.2.6]	ko00620//Pyruvate metabolism`Metabolism`Carbohydrate metabolism;ko01100//Metabolic pathways`Metabolism`Global and overview maps	-	XP_027324782.1//hydroxyacylglutathione hydrolase, mitochondrial isoform X2`[Anas platyrhynchos];XP_027324777.1//hydroxyacylglutathione hydrolase, mitochondrial isoform X1`[Anas platyrhynchos]	PF16123.8//HAGH_C`Hydroxyacylglutathione hydrolase C-terminus	-	tr|U3IKX5|U3IKX5_ANAPP//Hydroxyacylglutathione hydrolase {ECO:0000313|Ensembl:ENSAPLP00000007897} OS=Anas platyrhynchos platyrhynchos (Northern mallard) Name=HAGH {ECO:0000313|Ensembl:ENSAPLP00000007897} PE=3;tr|A0A493U2K2|A0A493U2K2_ANAPP//Hydroxyacylglutathione hydrolase {ECO:0000313|Ensembl:ENSAPLP00000032352} OS=Anas platyrhynchos platyrhynchos (Northern mallard) Name=HAGH {ECO:0000313|Ensemb…
ENSAPLG00000008881	DM	GM	28.502534165040604	204.145267493457	116.323900829249	-2.84937154807284	0.299889708734484	-9.501398231026348	2.0709068114814997e-21	1.22841319335173e-19	1.42171	4.69755	2.06308	34.1151	39.4055	34.766999999999996	Down	-	GO:0005509//calcium ion binding`molecular_function`Binding to a calcium ion (Ca2+). [GOC:ai]	K01691//WIF1`WNT inhibitory factor 1;K16681//CRB`protein crumbs;K06051//DLL`delta;K18274//UMOD`uromodulin	ko04310//Wnt signaling pathway`Environmental Information Processing`Signal transduction;ko04390//Hippo signaling pathway`Environmental Information Processing`Signal transduction;ko01522//Endocrine resistance`Human Diseases`Drug resistance: antineoplastic;ko04330//Notch signaling pathway`Environmental Information Processing`Signal transduction;ko04658//Th1 and Th2 cell differentiation`Organismal S…	-	XP_038037896.1//von Willebrand factor D and EGF domain-containing protein-like`[Anas platyrhynchos]	PF00094.28//VWD`von Willebrand factor type D domain	-	tr|A0A493T2E0|A0A493T2E0_ANAPP//Uncharacterized protein {ECO:0000313|Ensembl:ENSAPLP00000019820} OS=Anas platyrhynchos platyrhynchos (Northern mallard) PE=4;tr|A0A493T388|A0A493T388_ANAPP//Uncharacterized protein {ECO:0000313|Ensembl:ENSAPLP00000020286} OS=Anas platyrhynchos platyrhynchos (Northern mallard) PE=4;tr|U3IMU0|U3IMU0_ANAPP//Uncharacterized protein {ECO:0000313|Ensembl:ENSAPLP000000085…
ENSAPLG00000011378	DM	GM	639.926826436082	232.979757097131	436.453291766607	1.45737907495267	0.153432476172281	9.49850456246472	2.12925997440491e-21	1.2580932176893998e-19	364.286	420.68699999999995	363.756	182.71099999999998	207.99900000000002	180.218	Up	NDUFA7	GO:0042773//ATP synthesis coupled electron transport`biological_process`The transfer of electrons through a series of electron donors and acceptors, generating energy that is ultimately used for synthesis of ATP. [ISBN:0716731363]	K03951//NDUFA7`NADH dehydrogenase (ubiquinone) 1 alpha subcomplex subunit 7	ko00190//Oxidative phosphorylation`Metabolism`Energy metabolism;ko01100//Metabolic pathways`Metabolism`Global and overview maps;ko04714//Thermogenesis`Organismal Systems`Environmental adaptation;ko04723//Retrograde endocannabinoid signaling`Organismal Systems`Nervous system;ko04932//Non-alcoholic fatty liver disease`Human Diseases`Endocrine and metabolic disease;ko05010//Alzheimer disease`Human D…	-	XP_027327735.1//NADH dehydrogenase [ubiquinone] 1 alpha subcomplex subunit 7`[Anas platyrhynchos];PNI18381.1//NDUFA7 isoform 2`[Pan troglodytes]	PF07347.15//CI-B14_5a`NADH:ubiquinone oxidoreductase subunit B14.5a (Complex I-B14.5a)	-	tr|A0A493T086|A0A493T086_ANAPP//Complex I-B14.5a {ECO:0000256|ARBA:ARBA00014857} NADH dehydrogenase [ubiquinone] 1 alpha subcomplex subunit 7 {ECO:0000256|ARBA:ARBA00016383} NADH-ubiquinone oxidoreductase subunit B14.5a {ECO:0000256|ARBA:ARBA00018990} OS=Anas platyrhynchos platyrhynchos (Northern mallard) PE=3;tr|U3IV38|U3IV38_ANAPP//Complex I-B14.5a {ECO:0000256|ARBA:ARBA00014857} NADH dehydroge…
ENSAPLG00000002584	DM	GM	166.37167789074698	554.418528727409	360.39510330907797	-1.7350285975227702	0.182947477281316	-9.48375251359626	2.45299479811176e-21	1.4437353819548099e-19	7.721139999999999	5.67127	7.52505	24.5533	34.4028	33.1177	Down	GNPNAT1	GO:0006048//UDP-N-acetylglucosamine biosynthetic process`biological_process`The chemical reactions and pathways resulting in the formation of UDP-N-acetylglucosamine, a substance composed of N-acetylglucosamine, a common structural unit of oligosaccharides, in glycosidic linkage with uridine diphosphate. [GOC:ai];GO:0042802//identical protein binding`molecular_function`Binding to an identical pro…	K00621//GNPNAT1, GNA1`glucosamine-phosphate N-acetyltransferase [EC:2.3.1.4]	ko00520//Amino sugar and nucleotide sugar metabolism`Metabolism`Carbohydrate metabolism;ko01100//Metabolic pathways`Metabolism`Global and overview maps;ko01250//Biosynthesis of nucleotide sugars`Metabolism`Global and overview maps	-	XP_013049348.1//PREDICTED: glucosamine 6-phosphate N-acetyltransferase isoform X1`[Anser cygnoides domesticus]	PF13673.10//Acetyltransf_10`Acetyltransferase (GNAT) domain;PF00583.28//Acetyltransf_1`Acetyltransferase (GNAT) family;PF13508.10//Acetyltransf_7`Acetyltransferase (GNAT) domain	-	tr|U3I460|U3I460_ANAPP//Glucosamine 6-phosphate N-acetyltransferase {ECO:0000256|RuleBase:RU365086} EC=2.3.1.4 {ECO:0000256|RuleBase:RU365086} OS=Anas platyrhynchos platyrhynchos (Northern mallard) Name=GNPNAT1 {ECO:0000313|Ensembl:ENSAPLP00000002031} PE=3;tr|R0L7V9|R0L7V9_ANAPL//Glucosamine 6-phosphate N-acetyltransferase {ECO:0000256|RuleBase:RU365086} EC=2.3.1.4 {ECO:0000256|RuleBase:RU365086}…
ENSAPLG00000015677	DM	GM	1865.68975749352	466.91931488949007	1166.30453619151	1.99858129931667	0.211118245727958	9.466644118917142	2.88978621392135e-21	1.6942211733245898e-19	594.393	562.183	1081.42	247.203	205.959	291.632	Up	MDK	GO:0051781//positive regulation of cell division`biological_process`Any process that activates or increases the frequency, rate or extent of cell division. [GOC:ai];GO:0005576//extracellular region`cellular_component`The space external to the outermost structure of a cell. For cells without external protective or external encapsulating structures this refers to space outside of the plasma membran…	K06828//MDK`midkine	-	-	XP_027315068.1//midkine`[Anas platyrhynchos]	PF05196.16//PTN_MK_N`PTN/MK heparin-binding protein family, N-terminal domain;PF01091.21//PTN_MK_C`PTN/MK heparin-binding protein family, C-terminal domain	-	tr|A0A6J3D2Q0|A0A6J3D2Q0_AYTFU//midkine {ECO:0000313|RefSeq:XP_032044734.1} OS=Aythya fuligula (Tufted duck) (Anas fuligula) Name=MDK {ECO:0000313|RefSeq:XP_032044734.1} PE=3
ENSAPLG00000015975	DM	GM	370.47431291760904	98.7080883541494	234.59120063587898	1.90663903742864	0.201754061576293	9.45031303227398	3.3781889860237896e-21	1.9729145406407697e-19	22.2414	26.1851	18.5251	8.82622	6.87795	8.0849	Up	FAM53A	-	-	-	-	XP_013033792.1//PREDICTED: protein FAM53A isoform X1`[Anser cygnoides domesticus]	PF15242.9//FAM53`Family of FAM53	-	tr|A0A493TL75|A0A493TL75_ANAPP//Family with sequence similarity 53 member A {ECO:0000313|Ensembl:ENSAPLP00000026604} OS=Anas platyrhynchos platyrhynchos (Northern mallard) Name=FAM53A {ECO:0000313|Ensembl:ENSAPLP00000026604} PE=3;tr|A0A7K7L3G3|A0A7K7L3G3_9AVES//FA53A protein {ECO:0000313|EMBL:NWZ25092.1} Fragment OS=Asarcornis scutulata ORFNames=ASASCU_R02257 {ECO:0000313|EMBL:NWZ25092.1} PE=3
ENSAPLG00000013767	DM	GM	25.9455476482202	157.93388844540002	91.9397180468103	-2.61130117060324	0.27693736931882396	-9.429212016515471	4.1318122316185795e-21	2.4037612236716396e-19	0.685253	0.952269	0.5076470000000001	5.70545	5.8792	6.04252	Down	AOPEP	GO:0070006//metalloaminopeptidase activity`molecular_function`Catalysis of the hydrolysis of a single N-terminal amino acid residue from a polypeptide chain by a mechanism in which water acts as a nucleophile, one or two metal ions hold the water molecule in place, and charged amino acid side chains are ligands for the metal ions. [https://www.ebi.ac.uk/merops/about/glossary.shtml#AMINOPEPTIDASE]…	K09606//C9ORF3`aminopeptidase O [EC:3.4.11.-]	-	-	XP_038026213.1//aminopeptidase O isoform X3`[Anas platyrhynchos];XP_038026217.1//aminopeptidase O isoform X7`[Anas platyrhynchos]	PF17900.4//Peptidase_M1_N`Peptidase M1 N-terminal domain;PF01433.23//Peptidase_M1`Peptidase family M1 domain;PF09127.14//Leuk-A4-hydro_C`Leukotriene A4 hydrolase, C-terminal	-	tr|A0A493TFZ0|A0A493TFZ0_ANAPP//Aminopeptidase O (putative) {ECO:0000313|Ensembl:ENSAPLP00000024598} OS=Anas platyrhynchos platyrhynchos (Northern mallard) Name=AOPEP {ECO:0000313|Ensembl:ENSAPLP00000024598} PE=3;tr|A0A493THN5|A0A493THN5_ANAPP//Aminopeptidase O (putative) {ECO:0000313|Ensembl:ENSAPLP00000025213} OS=Anas platyrhynchos platyrhynchos (Northern mallard) Name=AOPEP {ECO:0000313|Ensemb…
ENSAPLG00000016807	DM	GM	2632.2850317526604	5963.298534456971	4297.79178310481	-1.17972241385874	0.125170138365157	-9.4249509449063	4.303066625348739e-21	2.49380022126533e-19	130.153	118.14	135.74	353.848	448.25	373.69	Down	CIRBP	GO:0005737//cytoplasm`cellular_component`The contents of a cell excluding the plasma membrane and nucleus, but including other subcellular structures. [ISBN:0198547684];GO:0005654//nucleoplasm`cellular_component`That part of the nuclear content other than the chromosomes or the nucleolus. [GOC:ma, ISBN:0124325653];GO:0003723//RNA binding`molecular_function`Binding to an RNA molecule or a portion …	K13195//CIRBP`cold-inducible RNA-binding protein	-	-	XP_009320636.1//PREDICTED: cold-inducible RNA-binding protein isoform X1`[Pygoscelis adeliae];XP_010016267.1//PREDICTED: cold-inducible RNA-binding protein isoform X2`[Nestor notabilis];XP_009681476.1//PREDICTED: cold-inducible RNA-binding protein isoform X2`[Struthio camelus australis]	PF00076.25//RRM_1`RNA recognition motif. (a.k.a. RRM, RBD, or RNP domain)	-	tr|A0A493SU19|A0A493SU19_ANAPP//Cold inducible RNA binding protein {ECO:0000313|Ensembl:ENSAPLP00000016998} OS=Anas platyrhynchos platyrhynchos (Northern mallard) Name=CIRBP {ECO:0000313|Ensembl:ENSAPLP00000016998} PE=4;tr|A0A493TLR2|A0A493TLR2_ANAPP//Cold inducible RNA binding protein {ECO:0000313|Ensembl:ENSAPLP00000026821} OS=Anas platyrhynchos platyrhynchos (Northern mallard) Name=CIRBP {ECO:…
ENSAPLG00000029541	DM	GM	250.73541864548199	685.976530854218	468.35597474985	-1.4514476261290101	0.15405804427397	-9.42143354453995	4.4497075638091996e-21	2.5689418553503103e-19	15.2339	13.7246	18.6009	60.0489	58.261	55.2294	Down	KLF6	-	K09207//KLF6_7`krueppel-like factor 6/7	-	-	XP_005011400.2//Krueppel-like factor 6 isoform X1`[Anas platyrhynchos]	PF13465.9//zf-H2C2_2`Zinc-finger double domain	zf-C2H2//http://bioinfo.life.hust.edu.cn/AnimalTFDB#!/tf_detail?species=Anas_platyrhynchos&family=zf-C2H2	tr|A0A7K7KL66|A0A7K7KL66_9AVES//KLF6 factor {ECO:0000313|EMBL:NWZ19450.1} Fragment OS=Asarcornis scutulata ORFNames=ASASCU_R09142 {ECO:0000313|EMBL:NWZ19450.1} PE=4
ENSAPLG00000005511	DM	GM	369.684673003958	99.64455029614321	234.664611650051	1.89316046009064	0.201543740829436	9.393298210599369	5.81502146959982e-21	3.34441120719266e-19	23.1592	30.4993	29.473000000000003	21.7196	33.8748	24.5689	Up	COL6A3	GO:0042383//sarcolemma`cellular_component`The outer membrane of a muscle cell, consisting of the plasma membrane, a covering basement membrane (about 100 nm thick and sometimes common to more than one fiber), and the associated loose network of collagen fibers. [ISBN:0198506732];GO:0005615//extracellular space`cellular_component`That part of a multicellular organism outside the cells proper, usua…	K06238//COL6A`collagen type VI alpha	ko04151//PI3K-Akt signaling pathway`Environmental Information Processing`Signal transduction;ko04510//Focal adhesion`Cellular Processes`Cellular community - eukaryotes;ko04512//ECM-receptor interaction`Environmental Information Processing`Signaling molecules and interaction;ko04974//Protein digestion and absorption`Organismal Systems`Digestive system;ko05165//Human papillomavirus infection`Human …	-	XP_038038178.1//LOW QUALITY PROTEIN: collagen alpha-3(VI) chain`[Anas platyrhynchos];XP_032045837.1//collagen alpha-3(VI) chain isoform X8`[Aythya fuligula]	PF00092.31//VWA`von Willebrand factor type A domain;PF13519.9//VWA_2`von Willebrand factor type A domain;PF01391.21//Collagen`Collagen triple helix repeat (20 copies);PF00014.26//Kunitz_BPTI`Kunitz/Bovine pancreatic trypsin inhibitor domain	Homeobox//http://bioinfo.life.hust.edu.cn/AnimalTFDB#!/tf_detail?species=Tetraodon_nigroviridis&family=Homeobox	tr|A0A493TNY6|A0A493TNY6_ANAPP//Collagen type VI alpha 3 chain {ECO:0000313|Ensembl:ENSAPLP00000027572} OS=Anas platyrhynchos platyrhynchos (Northern mallard) Name=COL6A3 {ECO:0000313|Ensembl:ENSAPLP00000027572} PE=4;tr|A0A493TSD2|A0A493TSD2_ANAPP//Collagen type VI alpha 3 chain {ECO:0000313|Ensembl:ENSAPLP00000028781} OS=Anas platyrhynchos platyrhynchos (Northern mallard) Name=COL6A3 {ECO:000031…
ENSAPLG00000023635	DM	GM	35.5371003396848	255.283255235139	145.41017778741198	-2.84054236853717	0.302642485507235	-9.38580174484215	6.2439571479123895e-21	3.5775036295197997e-19	2.38956	1.48001	3.7002300000000004	20.5396	17.1933	34.6271	Down	-	GO:0030246//carbohydrate binding`molecular_function`Binding to a carbohydrate, which includes monosaccharides, oligosaccharides and polysaccharides as well as substances derived from monosaccharides by reduction of the carbonyl group (alditols), by oxidation of one or more hydroxy groups to afford the corresponding aldehydes, ketones, or carboxylic acids, or by replacement of one or more hydroxy …	K10071//CLEC2B`C-type lectin domain family 2 member B	ko05167//Kaposi sarcoma-associated herpesvirus infection`Human Diseases`Infectious disease: viral	-	XP_032061098.1//C-type lectin domain family 2 member B-like isoform X2`[Aythya fuligula];EOA95513.1//C-type lectin domain family 2 member B`[Anas platyrhynchos]	PF00059.24//Lectin_C`Lectin C-type domain	-	tr|A0A493SYW2|A0A493SYW2_ANAPP//Uncharacterized protein {ECO:0000313|Ensembl:ENSAPLP00000018693} OS=Anas platyrhynchos platyrhynchos (Northern mallard) PE=4;tr|R0KQI8|R0KQI8_ANAPL//C-type lectin domain family 2 member B {ECO:0000313|EMBL:EOA95513.1} OS=Anas platyrhynchos (Mallard) (Anas boschas) ORFNames=Anapl_18361 {ECO:0000313|EMBL:EOA95513.1} PE=4
ENSAPLG00000005423	DM	GM	191.851859010929	668.996969388528	430.424414199728	-1.8035268791130301	0.192506161390987	-9.368670935420118	7.34515763647574e-21	4.1925605437483796e-19	4.1153699999999995	6.07559	3.00944	24.6671	23.791	20.7662	Down	-	-	K23926//PVALB`parvalbumin alpha	-	-	KAF1397822.1//Parvalbumin, thymic, partial`[Spheniscus humboldti];XP_012955542.1//parvalbumin, thymic`[Anas platyrhynchos]	PF13499.9//EF-hand_7`EF-hand domain pair;PF13405.9//EF-hand_6`EF-hand domain;PF00036.35//EF-hand_1`EF hand;PF13833.9//EF-hand_8`EF-hand domain pair	-	tr|A0A8B9R2A6|A0A8B9R2A6_ANAPL//Uncharacterized protein {ECO:0000313|Ensembl:ENSAPLP00020005481} OS=Anas platyrhynchos (Mallard) (Anas boschas) PE=4;tr|A0A8C3CYE3|A0A8C3CYE3_CAIMO//Uncharacterized protein {ECO:0000313|Ensembl:ENSCMMP00000026649} OS=Cairina moschata domestica (Muscovy Duck (domestic type)) PE=4
ENSAPLG00000006363	DM	GM	985.1537366094791	250.968151185812	618.060943897646	1.9729733612639901	0.21130781784109398	9.336963399753119	9.913652001783671e-21	5.637364668382699e-19	40.6752	26.6467	45.7771	26.5811	21.2886	19.913	Up	ALDH18A1	GO:0055129//L-proline biosynthetic process`biological_process`The chemical reactions and pathways resulting in the formation of L-proline, an L-enantiomer of a chiral, cyclic, nonessential alpha-amino acid found in peptide linkage in proteins. [GOC:ecd];GO:0004350//glutamate-5-semialdehyde dehydrogenase activity`molecular_function`Catalysis of the reaction: L-glutamate 5-semialdehyde + NADP(+) + …	K12657//ALDH18A1, P5CS`delta-1-pyrroline-5-carboxylate synthetase [EC:2.7.2.11 1.2.1.41]	ko00330//Arginine and proline metabolism`Metabolism`Amino acid metabolism;ko01100//Metabolic pathways`Metabolism`Global and overview maps;ko01230//Biosynthesis of amino acids`Metabolism`Global and overview maps	-	XP_027315970.1//delta-1-pyrroline-5-carboxylate synthase isoform X1`[Anas platyrhynchos];XP_010017273.1//PREDICTED: delta-1-pyrroline-5-carboxylate synthase-like, partial`[Nestor notabilis]	PF00696.31//AA_kinase`Amino acid kinase family;PF00171.25//Aldedh`Aldehyde dehydrogenase family	-	tr|A0A493TPS5|A0A493TPS5_ANAPP//Delta-1-pyrroline-5-carboxylate synthase {ECO:0000256|PIRNR:PIRNR036429} Glutamate 5-kinase {ECO:0000256|PIRNR:PIRNR036429} Short=GK {ECO:0000256|PIRNR:PIRNR036429} EC=2.7.2.11 {ECO:0000256|PIRNR:PIRNR036429} Gamma-glutamyl kinase {ECO:0000256|PIRNR:PIRNR036429} Gamma-glutamyl phosphate reductase {ECO:0000256|PIRNR:PIRNR036429} Short=GPR {ECO:0000256|PIRNR:PIRNR036…
ENSAPLG00000012768	DM	GM	244.52934379509	59.3028280981695	151.91608594663	2.0431740414141	0.21964219417861303	9.30228387607794	1.3746069194284798e-20	7.78737987388585e-19	23.2328	29.7819	23.034000000000002	7.93427	9.13284	7.646910000000001	Up	CTSK	GO:0009897//external side of plasma membrane`cellular_component`The leaflet of the plasma membrane that faces away from the cytoplasm and any proteins embedded or anchored in it or attached to its surface. [GOC:dos, GOC:tb];GO:0005615//extracellular space`cellular_component`That part of a multicellular organism outside the cells proper, usually taken to be outside the plasma membranes, and occupi…	K01371//CTSK`cathepsin K [EC:3.4.22.38]	ko04142//Lysosome`Cellular Processes`Transport and catabolism;ko04210//Apoptosis`Cellular Processes`Cell growth and death;ko04380//Osteoclast differentiation`Organismal Systems`Development and regeneration;ko04620//Toll-like receptor signaling pathway`Organismal Systems`Immune system;ko05323//Rheumatoid arthritis`Human Diseases`Immune disease	-	XP_032060302.1//cathepsin K isoform X2`[Aythya fuligula]	PF00112.26//Peptidase_C1`Papain family cysteine protease	-	tr|U3IZ93|U3IZ93_ANAPP//Cathepsin K {ECO:0000256|ARBA:ARBA00015572} EC=3.4.22.38 {ECO:0000256|ARBA:ARBA00012474} OS=Anas platyrhynchos platyrhynchos (Northern mallard) Name=CTSK {ECO:0000313|Ensembl:ENSAPLP00000012569} PE=3
ENSAPLG00000002886	DM	GM	3376.91456788818	1079.3712155865198	2228.14289173735	1.6453703849846002	0.17719161902733702	9.28582510852703	1.60459048703028e-20	9.056356607022408e-19	1258.37	1840.09	1129.56	602.985	659.618	551.2230000000001	Up	-	GO:0004869//cysteine-type endopeptidase inhibitor activity`molecular_function`Binds to and stops, prevents or reduces the activity of a cysteine-type endopeptidase, any enzyme that hydrolyzes peptide bonds in polypeptides by a mechanism in which the sulfhydryl group of a cysteine residue at the active center acts as a nucleophile. [GOC:dph, GOC:tb]	K13899//CST3`cystatin-C	ko04970//Salivary secretion`Organismal Systems`Digestive system	-	XP_005017189.3//cystatin-like`[Anas platyrhynchos]	PF00031.24//Cystatin`Cystatin domain	-	tr|A0A8B9V9V7|A0A8B9V9V7_9AVES//Uncharacterized protein {ECO:0000313|Ensembl:ENSAZOP00000021291} OS=Anas zonorhyncha (Eastern spot-billed duck) PE=4;tr|A0A493TPP3|A0A493TPP3_ANAPP//Cystatin domain-containing protein {ECO:0000259|SMART:SM00043} OS=Anas platyrhynchos platyrhynchos (Northern mallard) PE=4
ENSAPLG00000015953	DM	GM	23.4686916992329	152.762281136518	88.1154864178756	-2.7049607766413795	0.291414034239274	-9.28219117415736	1.66028433590655e-20	9.335859057592008e-19	2.8746400000000003	2.36211	1.69708	23.2098	18.766	14.4156	Down	KRAS	GO:0016020//membrane`cellular_component`A lipid bilayer along with all the proteins and protein complexes embedded in it an attached to it. [GOC:dos, GOC:mah, ISBN:0815316194];GO:0003924//GTPase activity`molecular_function`Catalysis of the reaction: GTP + H2O = GDP + phosphate. [ISBN:0198547684, PMID:26832457, PMID:27218782];GO:0007165//signal transduction`biological_process`The cellular process …	K07827//KRAS, KRAS2`GTPase KRas	ko01521//EGFR tyrosine kinase inhibitor resistance`Human Diseases`Drug resistance: antineoplastic;ko01522//Endocrine resistance`Human Diseases`Drug resistance: antineoplastic;ko04010//MAPK signaling pathway`Environmental Information Processing`Signal transduction;ko04012//ErbB signaling pathway`Environmental Information Processing`Signal transduction;ko04014//Ras signaling pathway`Environmental I…	-	XP_009277301.1//PREDICTED: GTPase KRas isoform X2`[Aptenodytes forsteri]	PF00025.24//Arf`ADP-ribosylation factor family;PF08477.16//Roc`Ras of Complex, Roc, domain of DAPkinase;PF00071.25//Ras`Ras family;PF00009.30//GTP_EFTU`Elongation factor Tu GTP binding domain	-	tr|R0LBB9|R0LBB9_ANAPL//GTPase KRas {ECO:0000313|EMBL:EOA98749.1} KRAS proto-oncogene, GTPase {ECO:0000313|Ensembl:ENSAPLP00020009985} Fragment OS=Anas platyrhynchos (Mallard) (Anas boschas) ORFNames=Anapl_02918 {ECO:0000313|EMBL:EOA98749.1} PE=4
ENSAPLG00000005184	DM	GM	8.38308351051236	102.00624783437	55.194665672441396	-3.60697000530315	0.3892991104331379	-9.26529218443372	1.94543942462012e-20	1.0898783976594001e-18	0.076793	0.070689	0.046484	0.924148	1.20414	1.03587	Down	FREM2	GO:0042733//embryonic digit morphogenesis`biological_process`The process, occurring in the embryo, by which the anatomical structures of the digit are generated and organized. A digit is one of the terminal divisions of an appendage, such as a finger or toe. [GOC:bf, GOC:jl, UBERON:0002544];GO:0048839//inner ear development`biological_process`The process whose specific outcome is the progression …	K23383//FREM3`FRAS1-related extracellular matrix protein 3	-	-	XP_038030129.1//LOW QUALITY PROTEIN: FRAS1-related extracellular matrix protein 2`[Anas platyrhynchos]	PF19309.2//Frem_N`Frem protein N-terminal domain;PF16184.8//Cadherin_3`Cadherin-like;PF03160.17//Calx-beta`Calx-beta domain	-	tr|U3IBX8|U3IBX8_ANAPP//FRAS1 related extracellular matrix 2 {ECO:0000313|Ensembl:ENSAPLP00000004750} OS=Anas platyrhynchos platyrhynchos (Northern mallard) Name=FREM2 {ECO:0000313|Ensembl:ENSAPLP00000004750} PE=3
ENSAPLG00000027047	DM	GM	606.8738108179799	140.257465666793	373.565638242387	2.11347193590536	0.228450999575284	9.251314022851929	2.2174954831628798e-20	1.23770615049158e-18	34.0437	16.2616	33.6455	9.19984	8.85013	7.736389999999999	Up	-	GO:0055129//L-proline biosynthetic process`biological_process`The chemical reactions and pathways resulting in the formation of L-proline, an L-enantiomer of a chiral, cyclic, nonessential alpha-amino acid found in peptide linkage in proteins. [GOC:ecd]	K00286//proC`pyrroline-5-carboxylate reductase [EC:1.5.1.2]	ko00330//Arginine and proline metabolism`Metabolism`Amino acid metabolism;ko01100//Metabolic pathways`Metabolism`Global and overview maps;ko01230//Biosynthesis of amino acids`Metabolism`Global and overview maps	-	XP_009582539.1//PREDICTED: pyrroline-5-carboxylate reductase 1, mitochondrial`[Fulmarus glacialis]	PF14748.9//P5CR_dimer`Pyrroline-5-carboxylate reductase dimerisation	-	tr|A0A493TBW4|A0A493TBW4_ANAPP//Pyrroline-5-carboxylate reductase {ECO:0000256|ARBA:ARBA00012855} EC=1.5.1.2 {ECO:0000256|ARBA:ARBA00012855} OS=Anas platyrhynchos platyrhynchos (Northern mallard) PE=4
ENSAPLG00000015720	DM	GM	207.39542793584	604.4907995936251	405.94311376473297	-1.54294553031847	0.166967194802889	-9.24101008069263	2.4418111895405198e-20	1.3578983843011003e-18	12.3538	9.03731	9.230369999999999	42.6829	37.2962	38.994	Down	ZNF326	GO:0044609//DBIRD complex`cellular_component`A protein complex that associates with mRNP particles and RNA polymerase II and is proposed to integrate transcript elongation with the regulation of alternative splicing. In humans it is composed of the proteins KIAA1967/DBC1 and ZNF326/ZIRD. [GOC:sp, PMID:22446626];GO:0043484//regulation of RNA splicing`biological_process`Any process that modulates t…	K13204//ZNF326`zinc finger protein 326	-	-	XP_027319502.1//DBIRD complex subunit ZNF326 isoform X1`[Anas platyrhynchos]	PF04988.15//AKAP95`A-kinase anchoring protein 95 (AKAP95)	TF_others//-	tr|U3J7X0|U3J7X0_ANAPP//Zinc finger protein 326 {ECO:0000313|Ensembl:ENSAPLP00000015597} OS=Anas platyrhynchos platyrhynchos (Northern mallard) Name=ZNF326 {ECO:0000313|Ensembl:ENSAPLP00000015597} PE=3
ENSAPLG00000005186	DM	GM	247.04916294654302	49.918828145831	148.483995546187	2.30956055351116	0.25014726544653504	9.232803522310698	2.63639386094264e-20	1.4595897911618598e-18	12.0464	17.1012	13.32	2.5371799999999998	4.80454	4.3175300000000005	Up	ASPN	GO:0070171//negative regulation of tooth mineralization`biological_process`Any process that stops, prevents, or reduces the frequency, rate or extent of tooth mineralization, the deposition of calcium salts in tooth structures. [GOC:BHF, GOC:mah];GO:0031012//extracellular matrix`cellular_component`A structure lying external to one or more cells, which provides structural support, biochemical or b…	K08120//ASPN`asporin	-	-	XP_005025682.1//asporin`[Anas platyrhynchos]	PF01462.21//LRRNT`Leucine rich repeat N-terminal domain;PF13306.9//LRR_5`BspA type Leucine rich repeat region (6 copies);PF13855.9//LRR_8`Leucine rich repeat	-	tr|A0A8B9ZXP3|A0A8B9ZXP3_9AVES//Asporin {ECO:0000313|Ensembl:ENSAZOP00000023788} OS=Anas zonorhyncha (Eastern spot-billed duck) PE=4;tr|U3IBY3|U3IBY3_ANAPP//Asporin {ECO:0000256|PIRNR:PIRNR002490} OS=Anas platyrhynchos platyrhynchos (Northern mallard) Name=ASPN {ECO:0000313|Ensembl:ENSAPLP00000004755} PE=3
novel1978	DM	GM	162.00853529281702	1.27843309109986	81.6434841919585	6.97427901593071	0.755430012143504	9.23219742903972	2.65135801913112e-20	1.4595897911618598e-18	3.84125	4.03859	4.245480000000001	0.061498000000000004	0.033243	0.032811	Up	-	-	-	-	-	-	-	-	-
ENSAPLG00000028659	DM	GM	285.853548065707	71.46014706580058	178.65684756575402	1.9972624442860902	0.21633877012577302	9.23210593794604	2.6536241740678998e-20	1.4595897911618598e-18	11.5764	10.5738	9.58462	4.54175	3.20477	2.8011	Up	CHRND	GO:0045211//postsynaptic membrane`cellular_component`A specialized area of membrane facing the presynaptic membrane on the tip of the nerve ending and separated from it by a minute cleft (the synaptic cleft). Neurotransmitters cross the synaptic cleft and transmit the signal to the postsynaptic membrane. [ISBN:0198506732];GO:0016021//integral component of membrane`cellular_component`The component…	K04816//CHRND`nicotinic acetylcholine receptor delta	ko04080//Neuroactive ligand-receptor interaction`Environmental Information Processing`Signaling molecules and interaction	-	XP_032049172.1//acetylcholine receptor subunit delta`[Aythya fuligula]	PF02931.26//Neur_chan_LBD`Neurotransmitter-gated ion-channel ligand binding domain;PF02932.19//Neur_chan_memb`Neurotransmitter-gated ion-channel transmembrane region	Homeobox//http://bioinfo.life.hust.edu.cn/AnimalTFDB#!/tf_detail?species=Takifugu_rubripes&family=Homeobox	tr|A0A493TBY1|A0A493TBY1_ANAPP//Cholinergic receptor nicotinic delta subunit {ECO:0000313|Ensembl:ENSAPLP00000023384} OS=Anas platyrhynchos platyrhynchos (Northern mallard) Name=CHRND {ECO:0000313|Ensembl:ENSAPLP00000023384} PE=3;tr|A0A6J3DI02|A0A6J3DI02_AYTFU//acetylcholine receptor subunit delta {ECO:0000313|RefSeq:XP_032049172.1} OS=Aythya fuligula (Tufted duck) (Anas fuligula) Name=CHRND {ECO…
ENSAPLG00000026256	DM	GM	119.911355660039	9.10309084808748	64.5072232540633	3.7265072576524103	0.40389561490276205	9.226411776096061	2.7984969741951095e-20	1.5336980156404099e-18	4.03604	5.34992	2.7589599999999996	0.21201599999999998	0.414792	0.608803	Up	PFKM	GO:0005945//6-phosphofructokinase complex`cellular_component`A protein complex that possesses 6-phosphofructokinase activity; homodimeric, homooctameric, and allosteric homotetrameric forms are known. [GOC:mah, GOC:vw, ISBN:0198506732];GO:0008022//protein C-terminus binding`molecular_function`Binding to a protein C-terminus, the end of a peptide chain at which the 1-carboxyl function of a constit…	K00850//pfkA, PFK`6-phosphofructokinase 1 [EC:2.7.1.11]	ko00010//Glycolysis / Gluconeogenesis`Metabolism`Carbohydrate metabolism;ko00030//Pentose phosphate pathway`Metabolism`Carbohydrate metabolism;ko00051//Fructose and mannose metabolism`Metabolism`Carbohydrate metabolism;ko00052//Galactose metabolism`Metabolism`Carbohydrate metabolism;ko01100//Metabolic pathways`Metabolism`Global and overview maps;ko01200//Carbon metabolism`Metabolism`Global and ov…	-	XP_032060821.1//ATP-dependent 6-phosphofructokinase, muscle type`[Aythya fuligula]	PF00365.23//PFK`Phosphofructokinase	-	tr|A0A493T890|A0A493T890_ANAPP//6-phosphofructokinase {ECO:0000256|PIRNR:PIRNR000533} EC=2.7.1.11 {ECO:0000256|PIRNR:PIRNR000533} Phosphohexokinase {ECO:0000256|PIRNR:PIRNR000533} OS=Anas platyrhynchos platyrhynchos (Northern mallard) Name=PFKM {ECO:0000313|Ensembl:ENSAPLP00000022144} PE=3
ENSAPLG00000017324	DM	GM	353.849163307134	110.929535493304	232.389349400219	1.67432751304549	0.18161625847233603	9.219039788227551	2.99772555479325e-20	1.63695295096761e-18	157.502	127.85	160.576	58.8975	58.6209	68.8785	Up	TMEM35B	-	K26241//NACHO, TMEM35A`novel acetylcholine receptor chaperone	-	-	XP_032058235.1//transmembrane protein 35B`[Aythya fuligula]	PF07681.15//DoxX`DoxX;PF13564.9//DoxX_2`DoxX-like family	-	tr|A0A8B9UQE2|A0A8B9UQE2_9AVES//Transmembrane protein 35B {ECO:0000313|Ensembl:ENSAZOP00000011359} OS=Anas zonorhyncha (Eastern spot-billed duck) PE=4
ENSAPLG00000014247	DM	GM	142.27868353685102	452.86713653727	297.57291003706	-1.67118561461941	0.18138675591002498	-9.21338278660423	3.1600571593194597e-20	1.7193893738081298e-18	4.76175	5.8701300000000005	4.3440900000000005	31.3881	33.8677	29.4304	Down	TGFBR3	-	K05843//TGFBR3`transforming growth factor, beta receptor III	-	-	XP_021132627.1//transforming growth factor beta receptor type 3 isoform X1`[Anas platyrhynchos]	PF00100.26//Zona_pellucida`Zona pellucida-like domain	-	tr|A0A8C0A0B7|A0A8C0A0B7_9AVES//Transforming growth factor beta receptor 3 {ECO:0000313|Ensembl:ENSAZOP00000029395} OS=Anas zonorhyncha (Eastern spot-billed duck) PE=4;tr|A0A8B9T4I4|A0A8B9T4I4_ANAPL//Transforming growth factor beta receptor 3 {ECO:0000313|Ensembl:ENSAPLP00020015370} OS=Anas platyrhynchos (Mallard) (Anas boschas) PE=4
ENSAPLG00000025844	DM	GM	138.946396876763	8.72073813945002	73.8335675081067	3.99438597678127	0.433606888595279	9.21199842954885	3.2010877907795496e-20	1.73547146678607e-18	13.259	27.0001	9.39955	1.1843299999999999	1.60051	1.42171	Up	MYOZ1	GO:0015629//actin cytoskeleton`cellular_component`The part of the cytoskeleton (the internal framework of a cell) composed of actin and associated proteins. Includes actin cytoskeleton-associated complexes. [GOC:jl, ISBN:0395825172, ISBN:0815316194];GO:0000122//negative regulation of transcription by RNA polymerase II`biological_process`Any process that stops, prevents, or reduces the frequency, …	K26050//MYOZ`myozenin	-	-	XP_035396420.1//myozenin-1 isoform X1`[Cygnus atratus]	PF05556.14//Calsarcin`Calcineurin-binding protein (Calsarcin)	-	tr|A0A493U3E0|A0A493U3E0_ANAPP//Myozenin 1 {ECO:0000313|Ensembl:ENSAPLP00000032637} OS=Anas platyrhynchos platyrhynchos (Northern mallard) Name=MYOZ1 {ECO:0000313|Ensembl:ENSAPLP00000032637} PE=3
ENSAPLG00000005007	DM	GM	372.004626096152	60.560373578015	216.282499837083	2.6179074194813703	0.28452765578227	9.20088914479609	3.54999946320865e-20	1.91776042430336e-18	7.43797	14.9751	6.221830000000001	2.08345	1.9453	2.18185	Up	MLF1	GO:0005737//cytoplasm`cellular_component`The contents of a cell excluding the plasma membrane and nucleus, but including other subcellular structures. [ISBN:0198547684]	K15622//MLF1`myeloid leukemia factor 1	ko05202//Transcriptional misregulation in cancer`Human Diseases`Cancer: overview	-	XP_027319707.1//myeloid leukemia factor 1 isoform X2`[Anas platyrhynchos];XP_005027633.2//myeloid leukemia factor 1 isoform X1`[Anas platyrhynchos]	PF10248.12//Mlf1IP`Myelodysplasia-myeloid leukemia factor 1-interacting protein	-	tr|U3IBD5|U3IBD5_ANAPP//Myeloid leukemia factor 1 {ECO:0000313|Ensembl:ENSAPLP00000004557} OS=Anas platyrhynchos platyrhynchos (Northern mallard) Name=MLF1 {ECO:0000313|Ensembl:ENSAPLP00000004557} PE=3;tr|A0A6J3DIC3|A0A6J3DIC3_AYTFU//myeloid leukemia factor 1 isoform X1 {ECO:0000313|RefSeq:XP_032049093.1} OS=Aythya fuligula (Tufted duck) (Anas fuligula) Name=MLF1 {ECO:0000313|RefSeq:XP_032049093.…
ENSAPLG00000003509	DM	GM	95.8611104073583	317.410688067991	206.635899237675	-1.7268445717012	0.18782972332291398	-9.19367042207922	3.79660556042095e-20	2.04368169775542e-18	2.15065	1.67048	2.15457	11.7138	12.7031	8.302010000000001	Down	CALCRL	-	K04577//CALCRL`calcitonin receptor-like	ko04080//Neuroactive ligand-receptor interaction`Environmental Information Processing`Signaling molecules and interaction;ko04270//Vascular smooth muscle contraction`Organismal Systems`Circulatory system	-	XP_038037808.1//calcitonin gene-related peptide type 1 receptor isoform X1`[Anas platyrhynchos]	PF02793.25//HRM`Hormone receptor domain;PF00002.27//7tm_2`7 transmembrane receptor (Secretin family)	-	tr|A0A8B9QW09|A0A8B9QW09_ANAPL//Calcitonin receptor like receptor {ECO:0000313|Ensembl:ENSAPLP00020002325} OS=Anas platyrhynchos (Mallard) (Anas boschas) PE=4
ENSAPLG00000005755	DM	GM	456.763798668546	159.491171188849	308.127484928697	1.51861974216074	0.165295136902612	9.187322571113981	4.02740613782302e-20	2.16023210073443e-18	31.7999	35.9934	34.2288	14.9494	15.9136	18.6142	Up	RFTN2	GO:0033227//dsRNA transport`biological_process`The directed movement of dsRNA, double-stranded ribonucleic acid, into, out of or within a cell, or between cells, by means of some agent such as a transporter or pore. [GOC:mah];GO:0043330//response to exogenous dsRNA`biological_process`Any process that results in a change in state or activity of a cell or an organism (in terms of movement, secretio…	-	-	-	XP_005021939.3//raftlin-2 isoform X1`[Anas platyrhynchos]	PF15250.9//Raftlin`Raftlin	-	tr|U3IDM4|U3IDM4_ANAPP//Raftlin family member 2 {ECO:0000313|Ensembl:ENSAPLP00000005346} OS=Anas platyrhynchos platyrhynchos (Northern mallard) Name=RFTN2 {ECO:0000313|Ensembl:ENSAPLP00000005346} PE=3
ENSAPLG00000011063	DM	GM	918.250467765728	397.611532277616	657.9310000216719	1.20750884806672	0.131594076337073	9.17601218594164	4.47351718567e-20	2.3910396095563398e-18	155.07399999999998	150.65200000000002	153.139	87.4713	86.4834	91.4852	Up	FKBP3	-	K09570//FKBP3`FK506-binding protein 3 [EC:5.2.1.8]	-	-	XP_032044304.1//peptidyl-prolyl cis-trans isomerase FKBP3`[Aythya fuligula]	PF18410.4//BTHB`Basic tilted helix bundle domain;PF00254.31//FKBP_C`FKBP-type peptidyl-prolyl cis-trans isomerase	-	tr|A0A8B9VB77|A0A8B9VB77_9AVES//FKBP prolyl isomerase 3 {ECO:0000313|Ensembl:ENSAZOP00000019819} OS=Anas zonorhyncha (Eastern spot-billed duck) PE=4
ENSAPLG00000010564	DM	GM	3535.97720535832	1419.11175267163	2477.54447901498	1.31705765109071	0.143586183731853	9.172593190096359	4.617743400707309e-20	2.45943615067249e-18	134.045	174.815	127.959	66.9283	74.8447	69.14399999999999	Up	-	GO:0005509//calcium ion binding`molecular_function`Binding to a calcium ion (Ca2+). [GOC:ai]	K12757//MYL12`myosin regulatory light chain 12	ko04360//Axon guidance`Organismal Systems`Development and regeneration;ko04510//Focal adhesion`Cellular Processes`Cellular community - eukaryotes;ko04520//Adherens junction`Cellular Processes`Cellular community - eukaryotes;ko04530//Tight junction`Cellular Processes`Cellular community - eukaryotes;ko04611//Platelet activation`Organismal Systems`Immune system;ko04670//Leukocyte transendothelial mi…	-	XP_005500018.2//myosin regulatory light chain 2, smooth muscle minor isoform isoform X2`[Columba livia];XP_027307801.1//myosin regulatory light chain 2, smooth muscle minor isoform isoform X2`[Anas platyrhynchos]	PF00036.35//EF-hand_1`EF hand;PF13405.9//EF-hand_6`EF-hand domain;PF13499.9//EF-hand_7`EF-hand domain pair	-	tr|U3ISQ9|U3ISQ9_ANAPP//Uncharacterized protein {ECO:0000313|Ensembl:ENSAPLP00000010282} OS=Anas platyrhynchos platyrhynchos (Northern mallard) PE=4;tr|A0A8B9DCD4|A0A8B9DCD4_ANSCY//Uncharacterized protein {ECO:0000313|Ensembl:ENSACDP00005005339} OS=Anser cygnoid (Swan goose) PE=4
ENSAPLG00000011498	DM	GM	1198.0874068564399	372.422967867316	785.255187361877	1.68622746423828	0.18391196183548997	9.16866661314083	4.789058669846309e-20	2.54172987509106e-18	40.3558	42.3238	62.187	22.4008	31.9519	23.6732	Up	VMP1	GO:0017128//phospholipid scramblase activity`molecular_function`Catalysis of the movement of phospholipids from one membrane bilayer leaflet to the other, by an ATP-independent mechanism. [GOC:cjm, PMID:20043909, PMID:20302864];GO:1990456//mitochondrion-endoplasmic reticulum membrane tethering`biological_process`The attachment of a mitochondrion and an endoplasmic reticulum via molecular tethers …	K21248//VMP1`vacuole membrane protein 1	ko04140//Autophagy - animal`Cellular Processes`Transport and catabolism	-	XP_005014469.2//vacuole membrane protein 1 isoform X1`[Anas platyrhynchos]	PF09335.14//SNARE_assoc`SNARE associated Golgi protein	-	tr|U3IVK0|U3IVK0_ANAPP//Vacuole membrane protein 1 {ECO:0000313|Ensembl:ENSAPLP00000011274} OS=Anas platyrhynchos platyrhynchos (Northern mallard) Name=VMP1 {ECO:0000313|Ensembl:ENSAPLP00000011274} PE=4
ENSAPLG00000004515	DM	GM	17.0350693794871	130.546918908743	73.7909941441152	-2.93758110312971	0.32043747956381796	-9.16740796715906	4.8452913810852197e-20	2.5625831269334e-18	1.28461	0.9142389999999999	0.923951	13.2347	8.9745	9.62394	Down	SCRN1	GO:0016805//dipeptidase activity`molecular_function`Catalysis of the hydrolysis of a dipeptide. [https://www.ebi.ac.uk/merops/about/glossary.shtml#DIPEPTIDASE, PMID:19879002];GO:0016021//integral component of membrane`cellular_component`The component of a membrane consisting of the gene products and protein complexes having at least some part of their peptide sequence embedded in the hydrophobic …	K14358//SCRN`secernin	-	-	EOB01138.1//Secernin-1, partial`[Anas platyrhynchos]	-	-	tr|A0A493TPX0|A0A493TPX0_ANAPP//Secernin 1 {ECO:0000313|Ensembl:ENSAPLP00000027869} OS=Anas platyrhynchos platyrhynchos (Northern mallard) Name=SCRN1 {ECO:0000313|Ensembl:ENSAPLP00000027869} PE=3;tr|U3I9W6|U3I9W6_ANAPP//Secernin 1 {ECO:0000313|Ensembl:ENSAPLP00000004037} OS=Anas platyrhynchos platyrhynchos (Northern mallard) Name=SCRN1 {ECO:0000313|Ensembl:ENSAPLP00000004037} PE=3
ENSAPLG00000009930	DM	GM	207.03509316847598	41.2276900709955	124.13139161973601	2.3286503341173703	0.25466025590997604	9.14414511128333	6.010334412110289e-20	3.1676765964313697e-18	19.9207	17.8095	26.6361	6.03227	9.24095	4.26121	Up	RGCC	GO:0045840//positive regulation of mitotic nuclear division`biological_process`Any process that activates or increases the frequency, rate or extent of mitosis. [GOC:go_curators];GO:0032967//positive regulation of collagen biosynthetic process`biological_process`Any process that activates or increases the frequency, rate or extent of the chemical reactions and pathways resulting in the formation …	K26108//RGCC, RGC32`regulator of cell cycle RGCC	ko04810//Regulation of actin cytoskeleton`Cellular Processes`Cell motility	-	XP_027328141.1//regulator of cell cycle RGCC`[Anas platyrhynchos]	PF15151.9//RGCC`Response gene to complement 32 protein family	-	tr|U3IQW2|U3IQW2_ANAPP//Regulator of cell cycle {ECO:0000313|Ensembl:ENSAPLP00000009635} OS=Anas platyrhynchos platyrhynchos (Northern mallard) Name=RGCC {ECO:0000313|Ensembl:ENSAPLP00000009635} PE=4
ENSAPLG00000011059	DM	GM	720.9843247891839	285.635319895996	503.30982234259005	1.3364915033970601	0.146410730153979	9.128371274369561	6.95375400860721e-20	3.65216955327058e-18	60.7023	52.7121	61.8186	27.5021	33.022	32.1083	Up	ARPC1A	GO:0005737//cytoplasm`cellular_component`The contents of a cell excluding the plasma membrane and nucleus, but including other subcellular structures. [ISBN:0198547684];GO:0030833//regulation of actin filament polymerization`biological_process`Any process that modulates the frequency, rate or extent of the assembly of actin filaments by the addition of actin monomers to a filament. [GOC:mah];GO:0…	K05757//ARPC1A_B`actin related protein 2/3 complex, subunit 1A/1B	ko04144//Endocytosis`Cellular Processes`Transport and catabolism;ko04530//Tight junction`Cellular Processes`Cellular community - eukaryotes;ko04666//Fc gamma R-mediated phagocytosis`Organismal Systems`Immune system;ko04810//Regulation of actin cytoskeleton`Cellular Processes`Cell motility;ko05100//Bacterial invasion of epithelial cells`Human Diseases`Infectious disease: bacterial;ko05130//Pathoge…	-	XP_012955617.1//actin-related protein 2/3 complex subunit 1A`[Anas platyrhynchos]	-	-	tr|A0A6J3DV45|A0A6J3DV45_AYTFU//Actin-related protein 2/3 complex subunit {ECO:0000256|PIRNR:PIRNR038093} OS=Aythya fuligula (Tufted duck) (Anas fuligula) ECO:0000313|RefSeq:XP_032053507.1} PE=3
ENSAPLG00000009644	DM	GM	1549.09325512712	555.035756260971	1052.06450569404	1.4811863752349401	0.162359478183775	9.12288208735421	7.31525428336844e-20	3.8287382799387895e-18	126.70100000000001	91.044	143.94799999999998	51.6606	62.8602	58.1389	Up	ST13	GO:0005829//cytosol`cellular_component`The part of the cytoplasm that does not contain organelles but which does contain other particulate matter, such as protein complexes. [GOC:hjd, GOC:jl];GO:0009617//response to bacterium`biological_process`Any process that results in a change in state or activity of a cell or an organism (in terms of movement, secretion, enzyme production, gene expression, e…	K09560//ST13`suppressor of tumorigenicity protein 13	-	-	XP_027306964.1//hsc70-interacting protein`[Anas platyrhynchos]	PF18253.4//HipN`Hsp70-interacting protein N N-terminal domain;PF17830.4//STI1`STI1 domain	-	tr|U3IQ51|U3IQ51_ANAPP//ST13 Hsp70 interacting protein {ECO:0000313|Ensembl:ENSAPLP00000009374} OS=Anas platyrhynchos platyrhynchos (Northern mallard) Name=ST13 {ECO:0000313|Ensembl:ENSAPLP00000009374} PE=3
ENSAPLG00000004156	DM	GM	1199.12837474965	530.933770764978	865.031072757316	1.1752375675879498	0.12900065951571402	9.11032216424284	8.21376986496518e-20	4.28418906818839e-18	61.6681	62.0842	57.3291	35.6113	36.5912	34.8933	Up	NDFIP1	GO:0042130//negative regulation of T cell proliferation`biological_process`Any process that stops, prevents or reduces the rate or extent of T cell proliferation. [GOC:jl];GO:0005794//Golgi apparatus`cellular_component`A membrane-bound cytoplasmic organelle of the endomembrane system that further processes the core oligosaccharides (e.g. N-glycans) added to proteins in the endoplasmic reticulum a…	K25839//NDFIP`NEDD4 family-interacting protein	-	-	EOA99142.1//NEDD4 family-interacting protein 1, partial`[Anas platyrhynchos];XP_027323905.1//NEDD4 family-interacting protein 1`[Anas platyrhynchos]	PF10176.12//DUF2370`Protein of unknown function (DUF2370)	-	tr|U3I8W1|U3I8W1_ANAPP//Nedd4 family interacting protein 1 {ECO:0000313|Ensembl:ENSAPLP00000003682} OS=Anas platyrhynchos platyrhynchos (Northern mallard) Name=NDFIP1 {ECO:0000313|Ensembl:ENSAPLP00000003682} PE=4;tr|A0A6J3DS46|A0A6J3DS46_AYTFU//NEDD4 family-interacting protein 1 {ECO:0000313|RefSeq:XP_032052770.1} OS=Aythya fuligula (Tufted duck) (Anas fuligula) Name=NDFIP1 {ECO:0000313|RefSeq:XP…
ENSAPLG00000007971	DM	GM	127.384745057309	440.87730375664705	284.131024406978	-1.7918012140109099	0.19680787766180702	-9.104316530916119	8.68112934072359e-20	4.51239733360086e-18	3.05381	4.22063	4.60417	17.2673	15.9698	21.5099	Down	OSR1	-	K09215//OSR, ODD`odd-skipped	-	-	KFO86225.1//Protein odd-skipped-related 1, partial`[Buceros rhinoceros silvestris]	PF13465.9//zf-H2C2_2`Zinc-finger double domain	zf-C2H2//http://bioinfo.life.hust.edu.cn/AnimalTFDB#!/tf_detail?species=Anas_platyrhynchos&family=zf-C2H2	tr|A0A091GUY5|A0A091GUY5_BUCRH//Protein odd-skipped-related 1 {ECO:0000313|EMBL:KFO86225.1} Fragment OS=Buceros rhinoceros silvestris ORFNames=N320_09754 {ECO:0000313|EMBL:KFO86225.1} PE=4;tr|A0A8B9UL34|A0A8B9UL34_9AVES//Odd-skipped related transcription factor 1 {ECO:0000313|Ensembl:ENSAZOP00000008998} OS=Anas zonorhyncha (Eastern spot-billed duck) PE=4
ENSAPLG00000011044	DM	GM	612.3334535381109	1508.7585238948902	1060.5459887165	-1.30119896684904	0.143065375393394	-9.09513544609291	9.446864711136538e-20	4.89360532947436e-18	24.5203	27.9908	28.203000000000003	86.4702	99.2025	75.2077	Down	LMNB2	-	K07611//LMNB`lamin B	ko04210//Apoptosis`Cellular Processes`Cell growth and death	-	XP_027327828.2//lamin-B2`[Anas platyrhynchos]	PF00038.24//Filament`Intermediate filament protein;PF00932.22//LTD`Lamin Tail Domain	TF_bZIP//http://bioinfo.life.hust.edu.cn/AnimalTFDB#!/tf_detail?species=Fukomys_damarensis&family=TF_bZIP	tr|A0A8C3BL25|A0A8C3BL25_CAIMO//Lamin B2 {ECO:0000313|Ensembl:ENSCMMP00000007366} OS=Cairina moschata domestica (Muscovy Duck (domestic type)) PE=4
ENSAPLG00000014830	DM	GM	100.139508315849	7.4262738046072805	53.7828910602281	3.75670290563931	0.41323670826598496	9.09092254026295	9.82022183873413e-20	5.0696476291021295e-18	4.2814	2.67182	4.66635	0.331636	0.409757	0.404424	Up	QPCT	GO:0008235//metalloexopeptidase activity`molecular_function`Catalysis of the hydrolysis of a peptide bond not more than three residues from the N- or C-terminus of a polypeptide chain by a mechanism in which water acts as a nucleophile, one or two metal ions hold the water molecule in place, and charged amino acid side chains are ligands for the metal ions. [GOC:mah, https://www.ebi.ac.uk/merops/…	K00683//QPCT`glutaminyl-peptide cyclotransferase [EC:2.3.2.5]	-	-	XP_027309684.2//glutaminyl-peptide cyclotransferase`[Anas platyrhynchos]	PF04389.20//Peptidase_M28`Peptidase family M28	-	tr|U3J598|U3J598_ANAPP//Glutaminyl-peptide cyclotransferase {ECO:0000256|ARBA:ARBA00012012} EC=2.3.2.5 {ECO:0000256|ARBA:ARBA00012012} OS=Anas platyrhynchos platyrhynchos (Northern mallard) Name=QPCT {ECO:0000313|Ensembl:ENSAPLP00000014675} PE=3
ENSAPLG00000011477	DM	GM	87.7791605081201	299.583006191157	193.681083349638	-1.77158394823643	0.194989515877353	-9.085534369708109	1.03190526077064e-19	5.3090472702097594e-18	6.35985	6.17414	7.629980000000001	25.0236	32.6852	25.5021	Down	AKT3	GO:1905564//positive regulation of vascular endothelial cell proliferation`biological_process`Any process that activates or increases the frequency, rate or extent of vascular endothelial cell proliferation. [GO_REF:0000058, GOC:BHF, GOC:BHF_telomere, GOC:nc, GOC:TermGenie, PMID:23201774];GO:0045793//positive regulation of cell size`biological_process`Any process that increases cell size. [GOC:go…	K04456//AKT`RAC serine/threonine-protein kinase [EC:2.7.11.1]	ko01521//EGFR tyrosine kinase inhibitor resistance`Human Diseases`Drug resistance: antineoplastic;ko01522//Endocrine resistance`Human Diseases`Drug resistance: antineoplastic;ko01524//Platinum drug resistance`Human Diseases`Drug resistance: antineoplastic;ko04010//MAPK signaling pathway`Environmental Information Processing`Signal transduction;ko04012//ErbB signaling pathway`Environmental Informat…	KOG0690//Serine/threonine protein kinase`Signal transduction mechanisms`[T]	PKU48034.1//rac-gamma serine threonine-protein kinase isoform x1`[Limosa lapponica baueri]	PF00169.32//PH`PH domain;PF00069.28//Pkinase`Protein kinase domain;PF07714.20//PK_Tyr_Ser-Thr`Protein tyrosine and serine/threonine kinase;PF14531.9//Kinase-like`Kinase-like;PF00433.27//Pkinase_C`Protein kinase C terminal domain	bHLH//http://bioinfo.life.hust.edu.cn/AnimalTFDB#!/tf_detail?species=Mustela_putorius_furo&family=bHLH	tr|A0A1D5NTY9|A0A1D5NTY9_CHICK//Non-specific serine/threonine protein kinase {ECO:0000256|ARBA:ARBA00012513} EC=2.7.11.1 {ECO:0000256|ARBA:ARBA00012513} OS=Gallus gallus (Chicken) Name=AKT3 {ECO:0000313|Ensembl:ENSGALP00000043796} PE=3
novel1256	DM	GM	6.70155870535853	98.43130454680559	52.56643162608211	-3.8778429473558504	0.427712240689848	-9.06647642606945	1.22927988654225e-19	6.30308053011458e-18	0.558549	0.36354000000000003	0.102453	5.97845	7.6968	6.51358	Down	-	-	-	-	-	-	-	-	-
ENSAPLG00000009296	DM	GM	41.4526285935144	189.13147244683103	115.292050520172	-2.18968626188858	0.24160978044145998	-9.06290406740846	1.2702273557636499e-19	6.4910334402976194e-18	0.523941	0.535342	0.66487	3.76479	2.99979	3.90599	Down	JAG1	GO:2000737//negative regulation of stem cell differentiation`biological_process`Any process that stops, prevents or reduces the frequency, rate or extent of stem cell differentiation. [GOC:obol];GO:0061309//cardiac neural crest cell development involved in outflow tract morphogenesis`biological_process`The process aimed at the progression of a cardiac neural crest cell over time, from initial com…	K06052//JAG1, CD339`jagged-1	ko01522//Endocrine resistance`Human Diseases`Drug resistance: antineoplastic;ko04330//Notch signaling pathway`Environmental Information Processing`Signal transduction;ko04371//Apelin signaling pathway`Environmental Information Processing`Signal transduction;ko04658//Th1 and Th2 cell differentiation`Organismal Systems`Immune system;ko04668//TNF signaling pathway`Environmental Information Processin…	-	XP_005019851.2//protein jagged-1 isoform X1`[Anas platyrhynchos]	PF07657.16//MNNL`N terminus of Notch ligand C2-like domain;PF01414.22//DSL`Delta serrate ligand;PF00008.30//EGF`EGF-like domain;PF12661.10//hEGF`Human growth factor-like EGF	-	tr|U3IPE5|U3IPE5_ANAPP//Delta-like protein {ECO:0000256|RuleBase:RU280815} OS=Anas platyrhynchos platyrhynchos (Northern mallard) Name=JAG1 {ECO:0000313|Ensembl:ENSAPLP00000009118} PE=4
ENSAPLG00000010068	DM	GM	3337.69064095001	273.749847103759	1805.7202440268802	3.6074977707163502	0.39808953197682895	9.06202620501543	1.28049425877228e-19	6.52146671992913e-18	147.759	148.286	198.024	27.6726	14.2552	11.9495	Up	ANKRD1	-	K21433//ANKRD1`ankyrin repeat domain-containing protein 1	-	-	XP_005013649.2//ankyrin repeat domain-containing protein 1`[Anas platyrhynchos]	PF13637.9//Ank_4`Ankyrin repeats (many copies);PF12796.10//Ank_2`Ankyrin repeats (3 copies);PF13606.9//Ank_3`Ankyrin repeat;PF00023.33//Ank`Ankyrin repeat;PF13857.9//Ank_5`Ankyrin repeats (many copies)	-	tr|A0A8B9ZM83|A0A8B9ZM83_9AVES//Ankyrin repeat domain 1 {ECO:0000313|Ensembl:ENSAZOP00000001671} OS=Anas zonorhyncha (Eastern spot-billed duck) PE=4
ENSAPLG00000007402	DM	GM	774.4904779536071	300.245936707859	537.3682073307331	1.3670305782980299	0.151443202935445	9.026688235593891	1.7694564089533e-19	8.98147571873411e-18	78.0116	89.6257	76.117	39.1171	46.5883	40.6602	Up	HADH	GO:0006631//fatty acid metabolic process`biological_process`The chemical reactions and pathways involving fatty acids, aliphatic monocarboxylic acids liberated from naturally occurring fats and oils by hydrolysis. [ISBN:0198547684];GO:0016616//oxidoreductase activity, acting on the CH-OH group of donors, NAD or NADP as acceptor`molecular_function`Catalysis of an oxidation-reduction (redox) reacti…	K00022//HADH`3-hydroxyacyl-CoA dehydrogenase [EC:1.1.1.35]	ko00062//Fatty acid elongation`Metabolism`Lipid metabolism;ko00071//Fatty acid degradation`Metabolism`Lipid metabolism;ko00280//Valine, leucine and isoleucine degradation`Metabolism`Amino acid metabolism;ko00310//Lysine degradation`Metabolism`Amino acid metabolism;ko00380//Tryptophan metabolism`Metabolism`Amino acid metabolism;ko00650//Butanoate metabolism`Metabolism`Carbohydrate metabolism;ko011…	-	PNJ84246.1//HADH isoform 19`[Pongo abelii];XP_032043243.1//hydroxyacyl-coenzyme A dehydrogenase, mitochondrial`[Aythya fuligula]	PF00070.30//Pyr_redox`Pyridine nucleotide-disulphide oxidoreductase;PF02737.21//3HCDH_N`3-hydroxyacyl-CoA dehydrogenase, NAD binding domain;PF00725.25//3HCDH`3-hydroxyacyl-CoA dehydrogenase, C-terminal domain	-	tr|A0A493TNB7|A0A493TNB7_ANAPP//Hydroxyacyl-CoA dehydrogenase {ECO:0000313|Ensembl:ENSAPLP00000027319} OS=Anas platyrhynchos platyrhynchos (Northern mallard) Name=HADH {ECO:0000313|Ensembl:ENSAPLP00000027319} PE=3;tr|U3IIH2|U3IIH2_ANAPP//Hydroxyacyl-CoA dehydrogenase {ECO:0000313|Ensembl:ENSAPLP00000007044} OS=Anas platyrhynchos platyrhynchos (Northern mallard) Name=HADH {ECO:0000313|Ensembl:ENSA…
ENSAPLG00000007259	DM	GM	3.03308335312077	97.6600146063037	50.346548979712296	-5.01719924798093	0.5563559566561249	-9.01796626414478	1.91613313840623e-19	9.693454799843699e-18	0.644202	0.683315	0.62961	8.78818	9.909460000000001	11.636	Down	NFATC2	-	K17332//NFATC2, NFAT1, NFATP`nuclear factor of activated T-cells, cytoplasmic 2	ko04020//Calcium signaling pathway`Environmental Information Processing`Signal transduction;ko04022//cGMP-PKG signaling pathway`Environmental Information Processing`Signal transduction;ko04218//Cellular senescence`Cellular Processes`Cell growth and death;ko04310//Wnt signaling pathway`Environmental Information Processing`Signal transduction;ko04360//Axon guidance`Organismal Systems`Development an…	-	XP_040431466.1//nuclear factor of activated T-cells, cytoplasmic 2 isoform X3`[Cygnus olor];XP_035403904.1//nuclear factor of activated T-cells, cytoplasmic 2 isoform X3`[Cygnus atratus];XP_027298734.1//LOW QUALITY PROTEIN: nuclear factor of activated T-cells, cytoplasmic 2`[Anas platyrhynchos]	PF00554.25//RHD_DNA_bind`Rel homology DNA-binding domain;PF16179.8//RHD_dimer`Rel homology dimerisation domain;PF01833.27//TIG`IPT/TIG domain	RHD//http://bioinfo.life.hust.edu.cn/AnimalTFDB#!/tf_detail?species=Anas_platyrhynchos&family=RHD	tr|A0A8C3CJK5|A0A8C3CJK5_CAIMO//Nuclear factor of activated T cells 2 {ECO:0000313|Ensembl:ENSCMMP00000021677} OS=Cairina moschata domestica (Muscovy Duck (domestic type)) PE=4;tr|A0A8C3CNJ6|A0A8C3CNJ6_CAIMO//Nuclear factor of activated T cells 2 {ECO:0000313|Ensembl:ENSCMMP00000021702} OS=Cairina moschata domestica (Muscovy Duck (domestic type)) PE=4;tr|A0A8B9TLE7|A0A8B9TLE7_ANAPL//Nuclear facto…
ENSAPLG00000007471	DM	GM	562.988221651579	154.37983276908997	358.684027210335	1.8672562521366	0.207146344409184	9.01418877297748	1.9833286408479199e-19	9.999943007155219e-18	176.93200000000002	111.855	217.372	59.5049	65.5229	59.5705	Up	CEP20	GO:0036064//ciliary basal body`cellular_component`A membrane-tethered, short cylindrical array of microtubules and associated proteins found at the base of a eukaryotic cilium (also called flagellum) that is similar in structure to a centriole and derives from it. The cilium basal body is the site of assembly and remodelling of the cilium and serves as a nucleation site for axoneme growth. As wel…	K16535//FOPNL, FOR20`lisH domain-containing protein FOPNL	-	-	XP_027325127.1//centrosomal protein 20 isoform X1`[Anas platyrhynchos]	PF09398.13//FOP_dimer`FOP N terminal dimerisation domain;PF16045.8//LisH_2`LisH	-	tr|U3IIL7|U3IIL7_ANAPP//FGFR1OP N-terminal like {ECO:0000313|Ensembl:ENSAPLP00000007089} OS=Anas platyrhynchos platyrhynchos (Northern mallard) Name=CEP20 {ECO:0000313|Ensembl:ENSAPLP00000007089} PE=3
ENSAPLG00000017444	DM	GM	136.795894476814	1.60570777086404	69.2008011238388	6.409553721077629	0.712633164114808	8.99418388567309	2.3799377385894696e-19	1.1959780144154301e-17	9.66587	4.09112	6.79022	0.121005	0.13082	0.064559	Up	RASL11A	GO:0003924//GTPase activity`molecular_function`Catalysis of the reaction: GTP + H2O = GDP + phosphate. [ISBN:0198547684, PMID:26832457, PMID:27218782];GO:0005525//GTP binding`molecular_function`Binding to GTP, guanosine triphosphate. [GOC:ai]	K07852//RASL11A`Ras-like protein family member 11A	-	-	XP_027325382.1//ras-like protein family member 11A`[Anas platyrhynchos]	PF00071.25//Ras`Ras family;PF01926.26//MMR_HSR1`50S ribosome-binding GTPase;PF08477.16//Roc`Ras of Complex, Roc, domain of DAPkinase	-	tr|A0A8B9UAM0|A0A8B9UAM0_9AVES//RAS like family 11 member A {ECO:0000313|Ensembl:ENSAZOP00000005299} OS=Anas zonorhyncha (Eastern spot-billed duck) PE=4;tr|A0A7K7L664|A0A7K7L664_9AVES//RSLBA protein {ECO:0000313|EMBL:NWZ26420.1} Fragment OS=Asarcornis scutulata ORFNames=ASASCU_R07030 {ECO:0000313|EMBL:NWZ26420.1} PE=4
novel1966	DM	GM	218.288743318401	52.1745602048985	135.23165176165	2.06375407842394	0.22986599487724	8.97807472360621	2.7554592723750396e-19	1.3801018858922198e-17	10.0367	11.737	8.372819999999999	3.24002	3.39183	3.03593	Up	-	-	-	-	-	-	-	-	-
ENSAPLG00000009900	DM	GM	179.710477694026	629.868685588379	404.789581641202	-1.81042563076172	0.201819942548208	-8.97049918805359	2.95173618138358e-19	1.47353008183525e-17	14.5887	21.7602	24.4512	94.4339	66.7725	103.351	Down	DLC1	GO:0030336//negative regulation of cell migration`biological_process`Any process that stops, prevents, or reduces the frequency, rate or extent of cell migration. [GOC:go_curators];GO:0042169//SH2 domain binding`molecular_function`Binding to a SH2 domain (Src homology 2) of a protein, a protein domain of about 100 amino-acid residues and belonging to the alpha + beta domain class. [GOC:go_curator…	K20632//DLC`deleted in liver cancer protein	-	-	XP_027312844.1//rho GTPase-activating protein 7 isoform X3`[Anas platyrhynchos];XP_005012786.2//rho GTPase-activating protein 7 isoform X1`[Anas platyrhynchos];XP_040411310.1//LOW QUALITY PROTEIN: uncharacterized protein LOC121069309`[Cygnus olor];KFQ51475.1//hypothetical protein N334_10106, partial`[Pelecanus crispus];KAF4026148.1//hypothetical protein G4228_018267`[Cervus hanglu yarkandensis]	PF07647.20//SAM_2`SAM domain (Sterile alpha motif);PF00620.30//RhoGAP`RhoGAP domain;PF01852.22//START`START domain	-	tr|A0A8B9T4K5|A0A8B9T4K5_ANAPL//DLC1 Rho GTPase activating protein {ECO:0000313|Ensembl:ENSAPLP00020015487} OS=Anas platyrhynchos (Mallard) (Anas boschas) Name=DLC1 {ECO:0000313|Ensembl:ENSAPLP00020015487} PE=4;tr|U3IS06|U3IS06_ANAPP//Rho GTPase-activating protein 7 {ECO:0000256|ARBA:ARBA00014465} Rho-type GTPase-activating protein 7 {ECO:0000256|ARBA:ARBA00020671} START domain-containing protein…
novel1757	DM	GM	97.4286988409681	3.8875835831150196	50.6581412120415	4.65210941587544	0.519528717613321	8.954479816336061	3.41341208597493e-19	1.6983970793571302e-17	48.5168	72.1786	38.5459	1.8407900000000001	2.19023	4.32345	Up	-	-	-	-	-	-	-	-	-
ENSAPLG00000020913	DM	GM	152.109444574931	12.979499554971099	82.544472064951	3.5546595740395803	0.397055914873611	8.95254154612226	3.47390081073358e-19	1.7228270053493803e-17	198.77599999999998	315.269	115.40700000000001	13.3752	36.7689	22.7976	Up	-	GO:0046872//metal ion binding`molecular_function`Binding to a metal ion. [GOC:ai]	K16735//ITGB1BP2`integrin beta-1-binding protein 2	-	-	EOB03448.1//Cysteine and histidine-rich domain-containing protein 1, partial`[Anas platyrhynchos]	PF04968.15//CHORD`CHORD	-	tr|A0A493T044|A0A493T044_ANAPP//CHORD domain-containing protein {ECO:0000259|PROSITE:PS51401} OS=Anas platyrhynchos platyrhynchos (Northern mallard) PE=4
ENSAPLG00000004264	DM	GM	181.103244591524	28.989214602987104	105.046229597255	2.6441702589656297	0.295551118991087	8.946575022256551	3.66682754134554e-19	1.8125631826925697e-17	8.23499	3.9170599999999998	6.46223	1.35125	1.08988	1.52389	Up	ACAD11	GO:0050660//flavin adenine dinucleotide binding`molecular_function`Binding to FAD, flavin-adenine dinucleotide, the coenzyme or the prosthetic group of various flavoprotein oxidoreductase enzymes, in either the oxidized form, FAD, or the reduced form, FADH2. [GOC:ai, GOC:imk, ISBN:0198506732];GO:0033539//fatty acid beta-oxidation using acyl-CoA dehydrogenase`biological_process`A fatty acid beta-o…	K11730//ACAD11`acyl-CoA dehydrogenase family member 11	-	-	XP_021129937.3//acyl-CoA dehydrogenase family member 11`[Anas platyrhynchos]	PF01636.26//APH`Phosphotransferase enzyme family;PF02771.19//Acyl-CoA_dh_N`Acyl-CoA dehydrogenase, N-terminal domain;PF02770.22//Acyl-CoA_dh_M`Acyl-CoA dehydrogenase, middle domain;PF00441.27//Acyl-CoA_dh_1`Acyl-CoA dehydrogenase, C-terminal domain;PF08028.14//Acyl-CoA_dh_2`Acyl-CoA dehydrogenase, C-terminal domain	-	tr|U3I9A1|U3I9A1_ANAPP//Acyl-CoA dehydrogenase family member 11 {ECO:0000313|Ensembl:ENSAPLP00000003822} OS=Anas platyrhynchos platyrhynchos (Northern mallard) Name=ACAD11 {ECO:0000313|Ensembl:ENSAPLP00000003822} PE=3
ENSAPLG00000027401	DM	GM	142.580567378332	24.9214312528517	83.750999315592	2.51905731147636	0.28186930475516	8.936969258374859	3.9998959049034394e-19	1.9707630442204996e-17	16.0111	18.0998	14.7801	2.8513599999999997	4.27473	4.57331	Up	FAM78A	-	-	-	-	XP_005013292.1//protein FAM78A`[Anas platyrhynchos]	-	-	tr|A0A8C0BAN0|A0A8C0BAN0_9AVES//Family with sequence similarity 78 member A {ECO:0000313|Ensembl:ENSBJAP00000014133} OS=Buteo japonicus PE=4
ENSAPLG00000002627	DM	GM	135.51906509962402	23.4450357987215	79.4820504491729	2.5285598468286	0.28297991831227803	8.93547450967261	4.0543446648870296e-19	1.9911044610740604e-17	2.3849400000000003	2.17378	2.07868	0.603221	0.39129200000000003	0.536387	Up	-	-	K22028//MYPN`myopalladin	-	-	XP_012947590.1//myopalladin isoform X1`[Anas platyrhynchos]	PF13927.9//Ig_3`Immunoglobulin domain;PF07679.19//I-set`Immunoglobulin I-set domain;PF00047.28//ig`Immunoglobulin domain;PF13895.9//Ig_2`Immunoglobulin domain	-	tr|R0M8E2|R0M8E2_ANAPL//Myopalladin {ECO:0000313|EMBL:EOB09013.1} Fragment OS=Anas platyrhynchos (Mallard) (Anas boschas) ORFNames=Anapl_06181 {ECO:0000313|EMBL:EOB09013.1} PE=4
ENSAPLG00000016317	DM	GM	267.999181805965	78.449724400053	173.22445310300898	1.7734437763631001	0.19851668404811	8.933474709527779	4.1283374449880897e-19	2.02088130074077e-17	17.5026	29.4786	28.2462	21.9849	15.3676	22.6455	Up	GULP1	-	K23285//GULP1, CED6`PTB domain-containing engulfment adapter protein 1	-	-	XP_039925029.1//PTB domain-containing engulfment adapter protein 1 isoform X3`[Hirundo rustica];XP_032046260.1//PTB domain-containing engulfment adapter protein 1 isoform X5`[Aythya fuligula];XP_032046253.1//PTB domain-containing engulfment adapter protein 1 isoform X1`[Aythya fuligula];KFV60370.1//PTB domain-containing engulfment adapter protein 1, partial`[Tyto alba];XP_009513001.1//PREDICTED: …	PF08416.16//PTB`Phosphotyrosine-binding domain;PF14719.9//PID_2`Phosphotyrosine interaction domain (PTB/PID);PF00640.26//PID`Phosphotyrosine interaction domain (PTB/PID)	TF_bZIP//http://bioinfo.life.hust.edu.cn/AnimalTFDB#!/tf_detail?species=Loxodonta_africana&family=TF_bZIP;TF_bZIP//http://bioinfo.life.hust.edu.cn/AnimalTFDB#!/tf_detail?species=Dasypus_novemcinctus&family=TF_bZIP	tr|A0A6J3D722|A0A6J3D722_AYTFU//PTB domain-containing engulfment adapter protein 1 isoform X1 {ECO:0000313|RefSeq:XP_032046253.1, ECO:0000313|RefSeq:XP_032046254.1} OS=Aythya fuligula (Tufted duck) (Anas fuligula) ECO:0000313|RefSeq:XP_032046254.1, ECO:0000313|RefSeq:XP_032046255.1} PE=4;tr|A0A493TPI1|A0A493TPI1_ANAPP//GULP PTB domain containing engulfment adaptor 1 {ECO:0000313|Ensembl:ENSAPLP00…
ENSAPLG00000012039	DM	GM	325.113499936892	91.3943645519289	208.25393224441	1.8290635172096101	0.204779987550393	8.93184699876742	4.18954641398067e-19	2.0442283567055398e-17	21.5259	18.2788	24.3462	10.0238	7.253710000000001	6.72802	Up	CSRP1	GO:0005634//nucleus`cellular_component`A membrane-bounded organelle of eukaryotic cells in which chromosomes are housed and replicated. In most cells, the nucleus contains all of the cell's chromosomes except the organellar chromosomes, and is the site of RNA synthesis and processing. In some species, or in specialized cell types, RNA metabolism or DNA replication may be absent. [GOC:go_curators]…	K09377//CSRP`cysteine and glycine-rich protein	-	-	EOB05630.1//Cysteine and glycine-rich protein 1, partial`[Anas platyrhynchos]	PF00412.25//LIM`LIM domain	-	tr|U3IX21|U3IX21_ANAPP//Cysteine and glycine rich protein 1 {ECO:0000313|Ensembl:ENSAPLP00000011797} OS=Anas platyrhynchos platyrhynchos (Northern mallard) Name=CSRP1 {ECO:0000313|Ensembl:ENSAPLP00000011797} PE=4
ENSAPLG00000011576	DM	GM	34.7481719696069	161.199316452659	97.9737442111332	-2.21319060966266	0.247977575009469	-8.924962709140729	4.45849391156961e-19	2.1684623442573e-17	2.81813	2.41494	2.76622	17.5578	16.3063	15.6249	Down	MACROH2A2	-	K11251//H2A`histone H2A	ko03082//ATP-dependent chromatin remodeling`Genetic Information Processing`Chromosome;ko04217//Necroptosis`Cellular Processes`Cell growth and death;ko04613//Neutrophil extracellular trap formation`Organismal Systems`Immune system;ko05034//Alcoholism`Human Diseases`Substance dependence;ko05322//Systemic lupus erythematosus`Human Diseases`Immune disease	-	XP_013028283.1//PREDICTED: core histone macro-H2A.2 isoform X1`[Anser cygnoides domesticus]	PF00125.27//Histone`Core histone H2A/H2B/H3/H4;PF16211.8//Histone_H2A_C`C-terminus of histone H2A;PF01661.24//Macro`Macro domain	-	tr|A0A8B9VRF4|A0A8B9VRF4_9AVES//MacroH2A.2 histone {ECO:0000313|Ensembl:ENSAZOP00000027340} OS=Anas zonorhyncha (Eastern spot-billed duck) PE=4
ENSAPLG00000004267	DM	GM	134.463309610333	22.294852657564697	78.3790811339489	2.59534908220161	0.29096157513050397	8.91990319009489	4.66695988217282e-19	2.2625780505687804e-17	4.9591	3.5551	3.92246	0.86159	1.1396600000000001	1.04968	Up	GRB10	GO:0005158//insulin receptor binding`molecular_function`Binding to an insulin receptor. [GOC:ai];GO:0007165//signal transduction`biological_process`The cellular process in which a signal is conveyed to trigger a change in the activity or state of a cell. Signal transduction begins with reception of a signal (e.g. a ligand binding to a receptor or receptor activation by a stimulus such as light), …	K20064//GRB10`growth factor receptor-bound protein 10	ko04150//mTOR signaling pathway`Environmental Information Processing`Signal transduction	-	XP_032037605.1//growth factor receptor-bound protein 10`[Aythya fuligula]	PF00788.26//RA`Ras association (RalGDS/AF-6) domain;PF00169.32//PH`PH domain;PF08947.13//BPS`BPS (Between PH and SH2);PF00017.27//SH2`SH2 domain	-	tr|A0A493T9N2|A0A493T9N2_ANAPP//Growth factor receptor bound protein 10 {ECO:0000313|Ensembl:ENSAPLP00000022577} OS=Anas platyrhynchos platyrhynchos (Northern mallard) Name=GRB10 {ECO:0000313|Ensembl:ENSAPLP00000022577} PE=3;tr|U3I997|U3I997_ANAPP//Growth factor receptor bound protein 10 {ECO:0000313|Ensembl:ENSAPLP00000003818} OS=Anas platyrhynchos platyrhynchos (Northern mallard) Name=GRB10 {EC…
ENSAPLG00000019199	DM	GM	24.883246091623803	143.633718717275	84.2584824044495	-2.53270864223913	0.28401343923534805	-8.917566186508529	4.76647391404665e-19	2.3034403969287398e-17	8.119489999999999	13.6832	8.377880000000001	55.4072	58.7614	59.1937	Down	-	-	-	-	-	-	-	-	-
ENSAPLG00000003819	DM	GM	93.59885472805661	5.21271354591461	49.405784136985595	4.17944310498957	0.468874199519026	8.9137835037135	4.93200793342591e-19	2.3758456051273998e-17	9.781360000000001	7.58563	13.120999999999999	0.26643	1.1521700000000001	0.85288	Up	BLVRA	GO:0005737//cytoplasm`cellular_component`The contents of a cell excluding the plasma membrane and nucleus, but including other subcellular structures. [ISBN:0198547684];GO:0004074//biliverdin reductase (NAD(P)+) activity`molecular_function`Catalysis of the reaction: bilirubin + NAD(P)+ = biliverdin + NAD(P)H + H+. [EC:1.3.1.24];GO:0042167//heme catabolic process`biological_process`The chemical re…	K00214//BLVRA, bvdR`biliverdin reductase [EC:1.3.1.24]	ko00860//Porphyrin metabolism`Metabolism`Metabolism of cofactors and vitamins;ko01100//Metabolic pathways`Metabolism`Global and overview maps	-	NP_001297307.1//biliverdin reductase A`[Anas platyrhynchos]	PF01408.25//GFO_IDH_MocA`Oxidoreductase family, NAD-binding Rossmann fold;PF09166.13//Biliv-reduc_cat`Biliverdin reductase, catalytic	-	tr|D0UBL8|D0UBL8_ANAPL//Biliverdin reductase A {ECO:0000313|EMBL:ACY39301.1} OS=Anas platyrhynchos (Mallard) (Anas boschas) ECO:0000313|Ensembl:ENSAPLP00020007185} PE=2
ENSAPLG00000006380	DM	GM	7.58807435762883	97.465511751256	52.52679305444239	-3.66814791377119	0.411985834899485	-8.90357775205095	5.40748643471124e-19	2.5966234860775307e-17	0.21149400000000002	0.038812	0.191301	2.16989	2.77232	2.3917900000000003	Down	JCAD	GO:0090050//positive regulation of cell migration involved in sprouting angiogenesis`biological_process`Any process that increases the frequency, rate or extent of cell migration involved in sprouting angiogenesis. Cell migration involved in sprouting angiogenesis is the orderly movement of endothelial cells into the extracellular matrix in order to form new blood vessels contributing to the proc…	-	-	-	XP_027306360.2//LOW QUALITY PROTEIN: junctional protein associated with coronary artery disease`[Anas platyrhynchos]	PF15351.9//JCAD`Junctional protein associated with coronary artery disease	-	tr|U3IFE8|U3IFE8_ANAPP//Junctional cadherin 5 associated {ECO:0000313|Ensembl:ENSAPLP00000005970} OS=Anas platyrhynchos platyrhynchos (Northern mallard) Name=JCAD {ECO:0000313|Ensembl:ENSAPLP00000005970} PE=4
ENSAPLG00000009955	DM	GM	123.11382214373	14.4527667973053	68.7832944705179	3.08681636927442	0.34721753545594797	8.890151141764699	6.1025841790507e-19	2.9211293763392706e-17	39.3673	45.0242	26.2098	6.39323	7.22852	4.0414	Up	PPP1R14C	GO:0005737//cytoplasm`cellular_component`The contents of a cell excluding the plasma membrane and nucleus, but including other subcellular structures. [ISBN:0198547684];GO:0042325//regulation of phosphorylation`biological_process`Any process that modulates the frequency, rate or extent of addition of phosphate groups into a molecule. [GOC:jl];GO:0004864//protein phosphatase inhibitor activity`mol…	K17556//PPP1R14C, KEPI`protein phosphatase 1 regulatory subunit 14C	-	-	XP_035394859.1//protein phosphatase 1 regulatory subunit 14C`[Cygnus atratus]	PF05361.15//PP1_inhibitor`PKC-activated protein phosphatase-1 inhibitor	-	tr|A0A7K9WD39|A0A7K9WD39_9PASS//PP14C phosphatase {ECO:0000313|EMBL:NXI82961.1} Fragment OS=Rhipidura dahli ORFNames=RHIDAH_R01821 {ECO:0000313|EMBL:NXI82961.1} PE=3
ENSAPLG00000009845	DM	GM	318.492784947575	6.17850634146426	162.33564564451902	5.69313718342669	0.640855823555234	8.88364741985685	6.47031383587159e-19	3.08738066502819e-17	15.4787	35.8033	17.8381	0.49433	0.568674	0.345953	Up	KCNK2	GO:0042391//regulation of membrane potential`biological_process`Any process that modulates the establishment or extent of a membrane potential, the electric potential existing across any membrane arising from charges in the membrane itself and from the charges present in the media on either side of the membrane. [GOC:jl, GOC:mtg_cardio, GOC:tb, ISBN:0198506732];GO:0007186//G protein-coupled recep…	K04913//KCNK2, K2P2.1`potassium channel subfamily K member 2	ko04024//cAMP signaling pathway`Environmental Information Processing`Signal transduction;ko04261//Adrenergic signaling in cardiomyocytes`Organismal Systems`Circulatory system;ko04927//Cortisol synthesis and secretion`Organismal Systems`Endocrine system;ko04934//Cushing syndrome`Human Diseases`Endocrine and metabolic disease;ko04971//Gastric acid secretion`Organismal Systems`Digestive system	-	XP_032041539.1//potassium channel subfamily K member 2 isoform X1`[Aythya fuligula];XP_038033184.1//potassium channel subfamily K member 2 isoform X3`[Anas platyrhynchos];XP_038033182.1//potassium channel subfamily K member 2 isoform X2`[Anas platyrhynchos];PKU44166.1//hypothetical protein llap_5535`[Limosa lapponica baueri]	PF07885.19//Ion_trans_2`Ion channel	-	tr|A0A8C3CY85|A0A8C3CY85_CAIMO//Potassium two pore domain channel subfamily K member 2 {ECO:0000313|Ensembl:ENSCMMP00000027209} OS=Cairina moschata domestica (Muscovy Duck (domestic type)) PE=4;tr|A0A8C3CYD1|A0A8C3CYD1_CAIMO//Potassium two pore domain channel subfamily K member 2 {ECO:0000313|Ensembl:ENSCMMP00000027212} OS=Cairina moschata domestica (Muscovy Duck (domestic type)) PE=4;tr|A0A493TB…
ENSAPLG00000025867	DM	GM	783.3833932964301	317.481800537159	550.432596916794	1.30344100016423	0.146764999740109	8.88114334120778	6.61766119404839e-19	3.1477592207917e-17	124.771	97.5048	119.993	59.1884	65.3054	59.8359	Up	EIF6	GO:0005737//cytoplasm`cellular_component`The contents of a cell excluding the plasma membrane and nucleus, but including other subcellular structures. [ISBN:0198547684];GO:0042273//ribosomal large subunit biogenesis`biological_process`A cellular process that results in the biosynthesis of constituent macromolecules, assembly, and arrangement of constituent parts of a large ribosomal subunit; incl…	K03264//EIF6`translation initiation factor 6	ko03008//Ribosome biogenesis in eukaryotes`Genetic Information Processing`Translation	-	XP_002186983.1//eukaryotic translation initiation factor 6`[Taeniopygia guttata];XP_010126655.1//PREDICTED: eukaryotic translation initiation factor 6`[Chlamydotis macqueenii]	PF01912.21//eIF-6`eIF-6 family	-	tr|A0A493T8V6|A0A493T8V6_ANAPP//Eukaryotic translation initiation factor 6 {ECO:0000256|HAMAP-Rule:MF_03132} Short=eIF-6 {ECO:0000256|HAMAP-Rule:MF_03132} OS=Anas platyrhynchos platyrhynchos (Northern mallard) Name=EIF6 {ECO:0000256|HAMAP-Rule:MF_03132} PE=3;tr|A0A8B9J255|A0A8B9J255_9PSIT//Uncharacterized protein {ECO:0000313|Ensembl:ENSACOP00000022400} OS=Amazona collaria (yellow-billed parrot) …
novel761	DM	GM	41.4325959515561	187.20507451942902	114.318835235493	-2.17566311628616	0.24509304870998397	-8.87688625906564	6.87580485650922e-19	3.2602954313341196e-17	20.3839	19.2848	24.163	151.578	111.275	121.266	Down	-	-	-	-	-	-	-	-	-
ENSAPLG00000003705	DM	GM	190.137818007255	45.5206419041355	117.829229955695	2.0631578612598203	0.23255920903146	8.871538004675301	7.21425196366623e-19	3.41008672507548e-17	7.0214	8.06953	6.617710000000001	1.87468	2.3837	2.27637	Up	ZNF385B	GO:0008270//zinc ion binding`molecular_function`Binding to a zinc ion (Zn). [GOC:ai];GO:0003676//nucleic acid binding`molecular_function`Binding to a nucleic acid. [GOC:jl]	K26543//ZNF385A, HZF`zinc finger protein 385A	ko04115//p53 signaling pathway`Cellular Processes`Cell growth and death	-	XP_005013632.2//zinc finger protein 385B isoform X1`[Anas platyrhynchos];XP_027317107.1//zinc finger protein 385B isoform X7`[Anas platyrhynchos]	PF12874.10//zf-met`Zinc-finger of C2H2 type;PF12171.11//zf-C2H2_jaz`Zinc-finger double-stranded RNA-binding	zf-C2H2//http://bioinfo.life.hust.edu.cn/AnimalTFDB#!/tf_detail?species=Anas_platyrhynchos&family=zf-C2H2	tr|A0A8B9VM35|A0A8B9VM35_9AVES//Zinc finger protein 385B {ECO:0000313|Ensembl:ENSAZOP00000024261} OS=Anas zonorhyncha (Eastern spot-billed duck) PE=4;tr|U3I7I0|U3I7I0_ANAPP//Zinc finger protein 385B {ECO:0000313|Ensembl:ENSAPLP00000003201} OS=Anas platyrhynchos platyrhynchos (Northern mallard) Name=ZNF385B {ECO:0000313|Ensembl:ENSAPLP00000003201} PE=4;tr|R0LZ39|R0LZ39_ANAPL//Zinc finger protein 3…
ENSAPLG00000007917	DM	GM	63.5125246922122	298.744200245932	181.128362469072	-2.23536028229579	0.252058777871404	-8.868408794064038	7.419850173186091e-19	3.4963443526359106e-17	2.4999700000000002	2.18675	1.53958	10.5817	11.665999999999999	16.4278	Down	-	GO:0006979//response to oxidative stress`biological_process`Any process that results in a change in state or activity of a cell or an organism (in terms of movement, secretion, enzyme production, gene expression, etc.) as a result of oxidative stress, a state often resulting from exposure to high levels of reactive oxygen species, e.g. superoxide anions, hydrogen peroxide (H2O2), and hydroxyl rad…	K19511//PXDN, VPO1`peroxidase [EC:1.11.1.7]	-	-	XP_027328729.2//peroxidasin homolog isoform X1`[Anas platyrhynchos]	PF13855.9//LRR_8`Leucine rich repeat;PF13306.9//LRR_5`BspA type Leucine rich repeat region (6 copies);PF13927.9//Ig_3`Immunoglobulin domain;PF13895.9//Ig_2`Immunoglobulin domain;PF07679.19//I-set`Immunoglobulin I-set domain;PF00047.28//ig`Immunoglobulin domain;PF03098.18//An_peroxidase`Animal haem peroxidase	-	tr|U3IK17|U3IK17_ANAPP//Peroxidase {ECO:0000256|ARBA:ARBA00012313} EC=1.11.1.7 {ECO:0000256|ARBA:ARBA00012313} OS=Anas platyrhynchos platyrhynchos (Northern mallard) PE=4;tr|A0A493TUB1|A0A493TUB1_ANAPP//Peroxidase {ECO:0000256|ARBA:ARBA00012313} EC=1.11.1.7 {ECO:0000256|ARBA:ARBA00012313} OS=Anas platyrhynchos platyrhynchos (Northern mallard) PE=4
ENSAPLG00000011788	DM	GM	233.97722730772003	747.140094706351	490.55866100703497	-1.6750976567328102	0.18898679784923103	-8.86356970855268	7.749240743200529e-19	3.6402178721009706e-17	2.5209099999999998	2.438	2.35411	11.1891	8.32738	13.1392	Down	PTN	GO:0051781//positive regulation of cell division`biological_process`Any process that activates or increases the frequency, rate or extent of cell division. [GOC:ai];GO:0005576//extracellular region`cellular_component`The space external to the outermost structure of a cell. For cells without external protective or external encapsulating structures this refers to space outside of the plasma membran…	K16642//PTN`pleiotrophin	-	-	XP_042694025.1//pleiotrophin`[Centrocercus urophasianus]	PF05196.16//PTN_MK_N`PTN/MK heparin-binding protein family, N-terminal domain;PF01091.21//PTN_MK_C`PTN/MK heparin-binding protein family, C-terminal domain	-	sp|P32760|PTN_CHICK//Pleiotrophin {ECO:0000250|UniProtKB:P21246} Short=PTN {ECO:0000250|UniProtKB:P21246} Heparin-binding brain mitogen {ECO:0000303|PubMed:2388713} Short=HBBM {ECO:0000303|PubMed:2388713} Heparin-binding growth factor 8 {ECO:0000250|UniProtKB:P21782} Short=HBGF-8 {ECO:0000250|UniProtKB:P21782} Heparin-binding growth-associated molecule {ECO:0000303|PubMed:1550956} Short=HB-GAM {E…
ENSAPLG00000014167	DM	GM	1.7203021252708401	129.486211340009	65.6032567326401	-6.27004226884907	0.7084614466976379	-8.850223675650529	8.73440636669018e-19	4.0902981641658096e-17	2.44449	10.0008	0.0	299.93	602.6619999999999	378.227	Down	ACBD7	GO:0000062//fatty-acyl-CoA binding`molecular_function`Binding to a fatty-acyl-CoA, any derivative of coenzyme A in which the sulfhydryl group is in thiolester linkage with a fatty acyl group. [GOC:jl, GOC:krc, ISBN:0198506732]	K08762//DBI, ACBP`diazepam-binding inhibitor (GABA receptor modulator, acyl-CoA-binding protein)	ko03320//PPAR signaling pathway`Organismal Systems`Endocrine system	-	XP_005017941.1//acyl-CoA-binding protein`[Anas platyrhynchos]	PF00887.22//ACBP`Acyl CoA binding protein	-	tr|U3J3A4|U3J3A4_ANAPP//Acyl-CoA binding domain containing 7 {ECO:0000313|Ensembl:ENSAPLP00000013981} OS=Anas platyrhynchos platyrhynchos (Northern mallard) Name=ACBD7 {ECO:0000313|Ensembl:ENSAPLP00000013981} PE=4
ENSAPLG00000021360	DM	GM	5.0810977989292505	248.779148368839	126.93012308388398	-5.62263908377303	0.6363454552831469	-8.83582814506185	9.93594242014326e-19	4.63861311873725e-17	0.213678	0.291396	0.035927999999999995	7.99521	16.5846	11.2542	Down	-	GO:0006955//immune response`biological_process`Any immune system process that functions in the calibrated response of an organism to a potential internal or invasive threat. [GO_REF:0000022, GOC:add]	K05408//CCL3`C-C motif chemokine 3	ko04060//Cytokine-cytokine receptor interaction`Environmental Information Processing`Signaling molecules and interaction;ko04061//Viral protein interaction with cytokine and cytokine receptor`Environmental Information Processing`Signaling molecules and interaction;ko04062//Chemokine signaling pathway`Organismal Systems`Immune system;ko04620//Toll-like receptor signaling pathway`Organismal Systems…	-	XP_027327991.2//C-C motif chemokine 3`[Anas platyrhynchos]	PF00048.23//IL8`Small cytokines (intecrine/chemokine), interleukin-8 like	-	tr|A0A493TQR8|A0A493TQR8_ANAPP//C-C motif chemokine {ECO:0000256|RuleBase:RU361150} OS=Anas platyrhynchos platyrhynchos (Northern mallard) PE=3
ENSAPLG00000003643	DM	GM	51.317554471497495	222.36587644791598	136.841715459707	-2.1135710269973202	0.23929801063693804	-8.832380266645929	1.02471387829823e-18	4.7691760378889204e-17	1.95622	1.38284	2.08334	12.0089	8.3027	11.012	Down	-	GO:0048511//rhythmic process`biological_process`Any process pertinent to the generation and maintenance of rhythms in the physiology of an organism. [GOC:jid]	K13219//SFPQ, PSF`splicing factor, proline- and glutamine-rich	-	-	XP_035417961.1//splicing factor, proline- and glutamine-rich isoform X1`[Cygnus atratus]	PF00076.25//RRM_1`RNA recognition motif. (a.k.a. RRM, RBD, or RNP domain);PF08075.14//NOPS`NOPS (NUC059) domain	TF_others//-	tr|U3I7C2|U3I7C2_ANAPP//Uncharacterized protein {ECO:0000313|Ensembl:ENSAPLP00000003143} OS=Anas platyrhynchos platyrhynchos (Northern mallard) PE=4
ENSAPLG00000011682	DM	GM	47.11063042043529	189.908953529245	118.50979197484	-2.01010390192737	0.227857614567351	-8.821754347530119	1.12680234425161e-18	5.2282246193711e-17	0.795425	0.71217	0.8523139999999999	3.98293	4.724130000000001	3.98746	Down	TP53BP2	GO:0005737//cytoplasm`cellular_component`The contents of a cell excluding the plasma membrane and nucleus, but including other subcellular structures. [ISBN:0198547684];GO:0007165//signal transduction`biological_process`The cellular process in which a signal is conveyed to trigger a change in the activity or state of a cell. Signal transduction begins with reception of a signal (e.g. a ligand bin…	K16823//TP53BP2, ASPP2`apoptosis-stimulating of p53 protein 2	ko04390//Hippo signaling pathway`Environmental Information Processing`Signal transduction	-	XP_038032355.1//apoptosis-stimulating of p53 protein 2 isoform X1`[Anas platyrhynchos]	PF12796.10//Ank_2`Ankyrin repeats (3 copies);PF13857.9//Ank_5`Ankyrin repeats (many copies);PF13637.9//Ank_4`Ankyrin repeats (many copies);PF00023.33//Ank`Ankyrin repeat;PF00018.31//SH3_1`SH3 domain;PF14604.9//SH3_9`Variant SH3 domain;PF07653.20//SH3_2`Variant SH3 domain	-	tr|A0A493TTN3|A0A493TTN3_ANAPP//Tumor protein p53 binding protein 2 {ECO:0000313|Ensembl:ENSAPLP00000028920} OS=Anas platyrhynchos platyrhynchos (Northern mallard) Name=TP53BP2 {ECO:0000313|Ensembl:ENSAPLP00000028920} PE=4;tr|U3IW96|U3IW96_ANAPP//Tumor protein p53 binding protein 2 {ECO:0000313|Ensembl:ENSAPLP00000011521} OS=Anas platyrhynchos platyrhynchos (Northern mallard) Name=TP53BP2 {ECO:00…
novel2012	DM	GM	17.136842544028	120.262316699169	68.6995796215985	-2.8145947786083503	0.319156913345061	-8.8188432113495	1.15648240915639e-18	5.34952688712527e-17	0.360063	0.669578	0.660358	5.07344	4.817769999999999	5.9747	Down	-	-	-	-	-	-	-	-	-
ENSAPLG00000004960	DM	GM	38.7724420580879	562.366159421864	300.56930073997603	-3.8582040035031597	0.437699190484733	-8.814738723255019	1.1996449814244e-18	5.53226524055655e-17	1.67593	2.00851	3.14289	51.3623	40.9304	48.4214	Down	CREB5	-	K09047//CREB5, CREBPA`cyclic AMP-responsive element-binding protein 5	ko04022//cGMP-PKG signaling pathway`Environmental Information Processing`Signal transduction;ko04024//cAMP signaling pathway`Environmental Information Processing`Signal transduction;ko04151//PI3K-Akt signaling pathway`Environmental Information Processing`Signal transduction;ko04152//AMPK signaling pathway`Environmental Information Processing`Signal transduction;ko04211//Longevity regulating pathw…	-	XP_009323978.1//PREDICTED: cyclic AMP-responsive element-binding protein 5`[Pygoscelis adeliae];XP_004939439.1//cyclic AMP-responsive element-binding protein 5 isoform X3`[Gallus gallus]	PF07716.18//bZIP_2`Basic region leucine zipper;PF00170.24//bZIP_1`bZIP transcription factor	TF_bZIP//http://bioinfo.life.hust.edu.cn/AnimalTFDB#!/tf_detail?species=Taeniopygia_guttata&family=TF_bZIP;TF_bZIP//http://bioinfo.life.hust.edu.cn/AnimalTFDB#!/tf_detail?species=Meleagris_gallopavo&family=TF_bZIP	tr|A0A8B9I5V1|A0A8B9I5V1_9AVES//cAMP responsive element binding protein 5 {ECO:0000313|Ensembl:ENSABRP00000011167} OS=Anser brachyrhynchus (Pink-footed goose) Name=CREB5 {ECO:0000313|Ensembl:ENSABRP00000011167} PE=4;tr|A0A8C4UV32|A0A8C4UV32_FALTI//cAMP responsive element binding protein 5 {ECO:0000313|Ensembl:ENSFTIP00000018493} OS=Falco tinnunculus (Common kestrel) PE=4
ENSAPLG00000010477	DM	GM	93.1470826643705	4.23508008520886	48.691081374789704	4.47257800926348	0.50802489813956	8.803855924468499	1.32194070732999e-18	6.077712808229019e-17	6.35844	3.8290599999999997	6.594530000000001	0.147297	0.159245	0.707275	Up	-	GO:0016021//integral component of membrane`cellular_component`The component of a membrane consisting of the gene products and protein complexes having at least some part of their peptide sequence embedded in the hydrophobic region of the membrane. [GOC:dos, GOC:go_curators]	-	-	-	EOA93104.1//UPF0389 protein FAM162B, partial`[Anas platyrhynchos];XP_005031235.1//protein FAM162B`[Anas platyrhynchos]	PF06388.14//DUF1075`Protein of unknown function (DUF1075)	-	tr|U3ISG8|U3ISG8_ANAPP//Uncharacterized protein {ECO:0000313|Ensembl:ENSAPLP00000010191} OS=Anas platyrhynchos platyrhynchos (Northern mallard) PE=3;tr|A0A8B9ZL71|A0A8B9ZL71_ANAPL//Uncharacterized protein {ECO:0000313|Ensembl:ENSAPLP00020025663} OS=Anas platyrhynchos (Mallard) (Anas boschas) PE=4
ENSAPLG00000016789	DM	GM	27.3168168471955	157.39188908825898	92.35435296772721	-2.53241622821697	0.287805113879404	-8.799066125274269	1.3795937957982e-18	6.32355628946776e-17	10.460999999999999	7.49781	1.44832	157.5	73.0723	105.079	Down	-	GO:0016021//integral component of membrane`cellular_component`The component of a membrane consisting of the gene products and protein complexes having at least some part of their peptide sequence embedded in the hydrophobic region of the membrane. [GOC:dos, GOC:go_curators]	K09409//FOXP2_4`forkhead box protein P2/4	-	-	AAM13672.1//FOXP2 short isoform`[Homo sapiens]	-	Fork_head//http://bioinfo.life.hust.edu.cn/AnimalTFDB#!/tf_detail?species=Gallus_gallus&family=Fork_head	tr|A0A493TM73|A0A493TM73_ANAPP//Uncharacterized protein {ECO:0000313|Ensembl:ENSAPLP00000026982} OS=Anas platyrhynchos platyrhynchos (Northern mallard) PE=4
ENSAPLG00000011127	DM	GM	261.545167808069	81.8461960763129	171.69568194219102	1.6758804677542098	0.19117887187271201	8.766033878837941	1.85070351494127e-18	8.457323675831321e-17	6.8956800000000005	7.07952	6.762589999999999	2.80876	3.00847	2.81366	Up	PLOD2	GO:0031418//L-ascorbic acid binding`molecular_function`Binding to L-ascorbic acid, (2R)-2-[(1S)-1,2-dihydroxyethyl]-4-hydroxy-5-oxo-2,5-dihydrofuran-3-olate; L-ascorbic acid is vitamin C and has co-factor and anti-oxidant activities in many species. [GOC:mah];GO:0005506//iron ion binding`molecular_function`Binding to an iron (Fe) ion. [GOC:ai];GO:0008475//procollagen-lysine 5-dioxygenase activity…	K13645//PLOD2`procollagen-lysine,2-oxoglutarate 5-dioxygenase 2 [EC:1.14.11.4]	ko00310//Lysine degradation`Metabolism`Amino acid metabolism;ko01100//Metabolic pathways`Metabolism`Global and overview maps	-	XP_027324143.2//procollagen-lysine,2-oxoglutarate 5-dioxygenase 2 isoform X1`[Anas platyrhynchos];XP_027324144.2//procollagen-lysine,2-oxoglutarate 5-dioxygenase 2 isoform X2`[Anas platyrhynchos]	-	-	tr|A0A493TYZ6|A0A493TYZ6_ANAPP//Procollagen-lysine 5-dioxygenase {ECO:0000256|ARBA:ARBA00012264} EC=1.14.11.4 {ECO:0000256|ARBA:ARBA00012264} OS=Anas platyrhynchos platyrhynchos (Northern mallard) Name=PLOD2 {ECO:0000313|Ensembl:ENSAPLP00000031093} PE=4;tr|A0A493TH16|A0A493TH16_ANAPP//Procollagen-lysine 5-dioxygenase {ECO:0000256|ARBA:ARBA00012264} EC=1.14.11.4 {ECO:0000256|ARBA:ARBA00012264} OS=…
ENSAPLG00000008986	DM	GM	285.03947224371495	90.87817765178421	187.95882494775	1.64926416869315	0.18815704952619	8.76535943163582	1.8618170189843003e-18	8.48248320155318e-17	18.4122	16.3732	15.674000000000001	6.998760000000001	7.532710000000001	7.01483	Up	ADSL	-	K01756//purB, ADSL`adenylosuccinate lyase [EC:4.3.2.2]	ko00230//Purine metabolism`Metabolism`Nucleotide metabolism;ko00250//Alanine, aspartate and glutamate metabolism`Metabolism`Amino acid metabolism;ko01100//Metabolic pathways`Metabolism`Global and overview maps;ko01232//Nucleotide metabolism`Metabolism`Global and overview maps;ko01240//Biosynthesis of cofactors`Metabolism`Global and overview maps	-	XP_035407580.1//adenylosuccinate lyase`[Cygnus atratus]	PF00206.23//Lyase_1`Lyase;PF10397.12//ADSL_C`Adenylosuccinate lyase C-terminus	-	tr|A0A8B9SHK3|A0A8B9SHK3_ANAPL//Adenylosuccinate lyase {ECO:0000313|Ensembl:ENSAPLP00020002994} OS=Anas platyrhynchos (Mallard) (Anas boschas) PE=4
ENSAPLG00000005583	DM	GM	10.4100993415129	114.297735486247	62.3539174138799	-3.4606969866963797	0.395690768120577	-8.74596342778921	2.21120728935662e-18	1.0044060498140601e-16	0.981759	0.7096979999999999	0.116671	10.4602	9.19329	7.03443	Down	CA8	GO:0005737//cytoplasm`cellular_component`The contents of a cell excluding the plasma membrane and nucleus, but including other subcellular structures. [ISBN:0198547684];GO:0004089//carbonate dehydratase activity`molecular_function`Catalysis of the reaction: H2CO3 = CO2 + H2O. [EC:4.2.1.1];GO:0048015//phosphatidylinositol-mediated signaling`biological_process`A series of molecular signals in which…	K01672//CA`carbonic anhydrase [EC:4.2.1.1]	ko00910//Nitrogen metabolism`Metabolism`Energy metabolism;ko01100//Metabolic pathways`Metabolism`Global and overview maps	-	KFO87066.1//Carbonic anhydrase-related protein, partial`[Buceros rhinoceros silvestris];XP_027308077.1//carbonic anhydrase-related protein isoform X1`[Anas platyrhynchos];XP_009578390.1//PREDICTED: carbonic anhydrase-related protein`[Fulmarus glacialis]	PF00194.24//Carb_anhydrase`Eukaryotic-type carbonic anhydrase	-	tr|A0A493SUR7|A0A493SUR7_ANAPP//Carbonic anhydrase 8 {ECO:0000313|Ensembl:ENSAPLP00000017230} OS=Anas platyrhynchos platyrhynchos (Northern mallard) Name=CA8 {ECO:0000313|Ensembl:ENSAPLP00000017230} PE=3;tr|A0A6J3CMY0|A0A6J3CMY0_AYTFU//carbonic anhydrase-related protein {ECO:0000313|RefSeq:XP_032038197.1} OS=Aythya fuligula (Tufted duck) (Anas fuligula) Name=CA8 {ECO:0000313|RefSeq:XP_032038197.1…
ENSAPLG00000002958	DM	GM	134.108875286982	414.45200660642195	274.280440946702	-1.6298278653801102	0.18637376915716897	-8.744942342211651	2.2312955756071198e-18	1.01049631367166e-16	7.74512	9.30568	4.90468	43.0854	33.4367	27.9891	Down	IL17RD	GO:0005794//Golgi apparatus`cellular_component`A membrane-bound cytoplasmic organelle of the endomembrane system that further processes the core oligosaccharides (e.g. N-glycans) added to proteins in the endoplasmic reticulum and packages them into membrane-bound vesicles. The Golgi apparatus operates at the intersection of the secretory, lysosomal, and endocytic pathways. [ISBN:0198506732];GO:00…	K05167//IL17RD, SEF`interleukin 17 receptor D	-	-	XP_027323405.1//interleukin-17 receptor D isoform X2`[Anas platyrhynchos]	PF16742.8//IL17R_D_N`N-terminus of interleukin 17 receptor D;PF08357.14//SEFIR`SEFIR domain	-	tr|U3I5B9|U3I5B9_ANAPP//Interleukin 17 receptor D {ECO:0000313|Ensembl:ENSAPLP00000002440} OS=Anas platyrhynchos platyrhynchos (Northern mallard) Name=IL17RD {ECO:0000313|Ensembl:ENSAPLP00000002440} PE=4
ENSAPLG00000015139	DM	GM	538.453610726668	152.674481224338	345.564045975503	1.8188631831418798	0.208073197101389	8.74145833523953	2.3012039506078e-18	1.0390451031908601e-16	32.2019	63.3498	40.7301	17.3562	21.6257	25.3337	Up	CALD1	GO:0015629//actin cytoskeleton`cellular_component`The part of the cytoskeleton (the internal framework of a cell) composed of actin and associated proteins. Includes actin cytoskeleton-associated complexes. [GOC:jl, ISBN:0395825172, ISBN:0815316194];GO:0006936//muscle contraction`biological_process`A process in which force is generated within muscle tissue, resulting in a change in muscle geometr…	K12327//CALD1`caldesmon	ko04270//Vascular smooth muscle contraction`Organismal Systems`Circulatory system	-	XP_012952594.1//caldesmon isoform X6`[Anas platyrhynchos]	PF02029.18//Caldesmon`Caldesmon	-	tr|A0A493SYK6|A0A493SYK6_ANAPP//Caldesmon 1 {ECO:0000313|Ensembl:ENSAPLP00000018719} OS=Anas platyrhynchos platyrhynchos (Northern mallard) Name=CALD1 {ECO:0000313|Ensembl:ENSAPLP00000018719} PE=4;tr|A0A493TGW8|A0A493TGW8_ANAPP//Caldesmon 1 {ECO:0000313|Ensembl:ENSAPLP00000025146} OS=Anas platyrhynchos platyrhynchos (Northern mallard) Name=CALD1 {ECO:0000313|Ensembl:ENSAPLP00000025146} PE=4;tr|A0…
ENSAPLG00000004808	DM	GM	574.982145702178	177.23796897291697	376.110057337547	1.6972489205660701	0.19452228718532896	8.72521573298714	2.65673666970929e-18	1.19600591863163e-16	48.0505	75.8096	48.5405	22.2418	19.4262	21.2092	Up	ARPP21	GO:0005737//cytoplasm`cellular_component`The contents of a cell excluding the plasma membrane and nucleus, but including other subcellular structures. [ISBN:0198547684];GO:0034605//cellular response to heat`biological_process`Any process that results in a change in state or activity of a cell (in terms of movement, secretion, enzyme production, gene expression, etc.) as a result of a heat stimulu…	K02360//ENC`a component of the cytoplasm (encore);K18050//PRKCE`novel protein kinase C epsilon type [EC:2.7.11.13]	ko04022//cGMP-PKG signaling pathway`Environmental Information Processing`Signal transduction;ko04071//Sphingolipid signaling pathway`Environmental Information Processing`Signal transduction;ko04270//Vascular smooth muscle contraction`Organismal Systems`Circulatory system;ko04371//Apelin signaling pathway`Environmental Information Processing`Signal transduction;ko04530//Tight junction`Cellular Pro…	-	XP_038029496.1//cAMP-regulated phosphoprotein 21 isoform X11`[Anas platyrhynchos];XP_038029502.1//cAMP-regulated phosphoprotein 21 isoform X18`[Anas platyrhynchos];XP_027307363.1//cAMP-regulated phosphoprotein 21 isoform X8`[Anas platyrhynchos];KFV80393.1//hypothetical protein N308_07655, partial`[Struthio camelus australis];XP_038029505.1//cAMP-regulated phosphoprotein 21 isoform X21`[Anas platy…	PF01424.25//R3H`R3H domain;PF12752.10//SUZ`SUZ domain	-	tr|U3IAV4|U3IAV4_ANAPP//cAMP regulated phosphoprotein 21 {ECO:0000313|Ensembl:ENSAPLP00000004376} OS=Anas platyrhynchos platyrhynchos (Northern mallard) Name=ARPP21 {ECO:0000313|Ensembl:ENSAPLP00000004376} PE=4;tr|A0A8B9T8D3|A0A8B9T8D3_ANAPL//cAMP regulated phosphoprotein 21 {ECO:0000313|Ensembl:ENSAPLP00020016733} OS=Anas platyrhynchos (Mallard) (Anas boschas) Name=ARPP21 {ECO:0000313|Ensembl:EN…
ENSAPLG00000013255	DM	GM	296.653891929074	90.710215127786	193.68205352843003	1.7091809320735498	0.196061648069315	8.71756893254966	2.84238763914557e-18	1.27578502758801e-16	14.2376	11.125	14.311	5.86355	4.70706	5.61346	Up	NUB1	-	K11836//USP5_13, UBP14`ubiquitin carboxyl-terminal hydrolase 5/13 [EC:3.4.19.12]	-	-	XP_027306188.1//NEDD8 ultimate buster 1`[Anas platyrhynchos]	PF18037.4//Ubiquitin_5`Ubiquitin-like domain;PF00627.34//UBA`UBA/TS-N domain	-	tr|A0A8B9QMU3|A0A8B9QMU3_ANAPL//Negative regulator of ubiquitin like proteins 1 {ECO:0000313|Ensembl:ENSAPLP00020000650} OS=Anas platyrhynchos (Mallard) (Anas boschas) PE=4
[truncated: 2,935 more rows]
