# Supplementary material for: Exploring Gene Expression and Alternative Splicing in Duck Embryonic Myoblasts via Full-Length Transcriptome Sequencing
Source: Vet Sci. 2024 Nov 27;11(12):601. doi: 10.3390/vetsci11120601 (PMC11680404; doi:10.3390/vetsci11120601)
Supplement: Supplementary file 1 [file vetsci-11-00601-s001.zip › Table S11 gene.TPM.matrix.add_info.xls]

ID	DM1	DM2	DM3	GM1	GM2	GM3	gene_name	go	kegg	pathway	cog	nr	pfam	tf	uniprot
ENSAPLG00000007619	0	0	0	0.285029	0	0	TSPAN1	GO:0050821//protein stabilization`biological_process`Any process involved in maintaining the structure and integrity of a protein and preventing it from degradation or aggregation. [GOC:ai];GO:0031982//vesicle`cellular_component`Any small, fluid-filled, spherical organelle enclosed by membrane. [GOC:mah, GOC:pz, GOC:vesicles];GO:0016021//integral component of membrane`cellular_component`The compo…	K17348//TSPAN1`tetraspanin-1	-	-	XP_038038792.1//tetraspanin-1`[Anas platyrhynchos]	PF00335.23//Tetraspanin`Tetraspanin family	TEA//http://bioinfo.life.hust.edu.cn/AnimalTFDB#!/tf_detail?species=Oryctolagus_cuniculus&family=TEA	tr|U3IJ40|U3IJ40_ANAPP//Tetraspanin 1 {ECO:0000313|Ensembl:ENSAPLP00000007262} OS=Anas platyrhynchos platyrhynchos (Northern mallard) Name=TSPAN1 {ECO:0000313|Ensembl:ENSAPLP00000007262} PE=3
ENSAPLG00000028301	11.2943	7.06555	8.16694	63.92	32.5525	44.1311	JUN	GO:0072740//cellular response to anisomycin`biological_process`Any process that results in a change in state or activity of a cell (in terms of movement, secretion, enzyme production, gene expression, etc.) as a result of an anisomycin stimulus. [GOC:mah];GO:0030224//monocyte differentiation`biological_process`The process in which a relatively unspecialized myeloid precursor cell acquires the spe…	K04448//JUN`transcription factor AP-1	ko01522//Endocrine resistance`Human Diseases`Drug resistance: antineoplastic;ko04010//MAPK signaling pathway`Environmental Information Processing`Signal transduction;ko04012//ErbB signaling pathway`Environmental Information Processing`Signal transduction;ko04024//cAMP signaling pathway`Environmental Information Processing`Signal transduction;ko04137//Mitophagy - animal`Cellular Processes`Transpor…	-	XP_027318492.1//transcription factor AP-1`[Anas platyrhynchos]	PF03957.16//Jun`Jun-like transcription factor;PF00170.24//bZIP_1`bZIP transcription factor	TF_bZIP//http://bioinfo.life.hust.edu.cn/AnimalTFDB#!/tf_detail?species=Anas_platyrhynchos&family=TF_bZIP	tr|A0A493TZH7|A0A493TZH7_ANAPP//Proto-oncogene c-Jun {ECO:0000256|ARBA:ARBA00015168} Transcription factor AP-1 {ECO:0000256|ARBA:ARBA00016142} OS=Anas platyrhynchos platyrhynchos (Northern mallard) Name=JUN {ECO:0000313|Ensembl:ENSAPLP00000031204} PE=3
ENSAPLG00000021539	0.065587	0.177428	0	0.121337	0.386023	0.434962	-	-	-	-	-	-	-	-	-
ENSAPLG00000026314	0	0	0	0	0	0	-	-	-	-	-	-	-	-	-
ENSAPLG00000029554	7.56096	7.52974	4.81757	6.57904	6.13183	5.78889	-	GO:0008643//carbohydrate transport`biological_process`The directed movement of carbohydrate into, out of or within a cell, or between cells, by means of some agent such as a transporter or pore. Carbohydrates are a group of organic compounds based of the general formula Cx(H2O)y. [GOC:ai]	K15382//SLC50A, SWEET`solute carrier family 50 (sugar transporter)	-	-	EOA98907.1//RAG1-activating protein 1, partial`[Anas platyrhynchos]	PF03083.19//MtN3_slv`Sugar efflux transporter for intercellular exchange	-	tr|U3IQ69|U3IQ69_ANAPP//Solute carrier family 50 member 1 {ECO:0000256|ARBA:ARBA00016438} Sugar transporter SWEET1 {ECO:0000256|ARBA:ARBA00021741} OS=Anas platyrhynchos platyrhynchos (Northern mallard) PE=3;tr|A0A493T5H2|A0A493T5H2_ANAPP//Solute carrier family 50 member 1 {ECO:0000256|ARBA:ARBA00016438} Sugar transporter SWEET1 {ECO:0000256|ARBA:ARBA00021741} OS=Anas platyrhynchos platyrhynchos (…
ENSAPLG00000000455	0	0	32.6154	40.2884	44.31	43.6974	-	-	-	-	-	-	-	-	-
ENSAPLG00000013130	0.15137	0.304518	0.178572	1.45589	1.32576	1.9418	PDE5A	GO:0004114//3',5'-cyclic-nucleotide phosphodiesterase activity`molecular_function`Catalysis of the reaction: nucleoside 3',5'-cyclic phosphate + H2O = nucleoside 5'-phosphate. [EC:3.1.4.17];GO:0046872//metal ion binding`molecular_function`Binding to a metal ion. [GOC:ai];GO:0007165//signal transduction`biological_process`The cellular process in which a signal is conveyed to trigger a change in th…	K13762//PDE5`cGMP-specific 3',5'-cyclic phosphodiesterase [EC:3.1.4.35]	ko00230//Purine metabolism`Metabolism`Nucleotide metabolism;ko01100//Metabolic pathways`Metabolism`Global and overview maps;ko04022//cGMP-PKG signaling pathway`Environmental Information Processing`Signal transduction	-	XP_038034788.1//cGMP-specific 3',5'-cyclic phosphodiesterase isoform X2`[Anas platyrhynchos];XP_005013561.3//cGMP-specific 3',5'-cyclic phosphodiesterase isoform X1`[Anas platyrhynchos];XP_005013559.3//cGMP-specific 3',5'-cyclic phosphodiesterase isoform X4`[Anas platyrhynchos]	PF01590.29//GAF`GAF domain;PF00233.22//PDEase_I`3'5'-cyclic nucleotide phosphodiesterase	-	tr|A0A493U365|A0A493U365_ANAPP//Phosphodiesterase {ECO:0000256|RuleBase:RU363067} EC=3.1.4.- {ECO:0000256|RuleBase:RU363067} OS=Anas platyrhynchos platyrhynchos (Northern mallard) Name=PDE5A {ECO:0000313|Ensembl:ENSAPLP00000032557} PE=3;tr|A0A493U098|A0A493U098_ANAPP//Phosphodiesterase {ECO:0000256|RuleBase:RU363067} EC=3.1.4.- {ECO:0000256|RuleBase:RU363067} OS=Anas platyrhynchos platyrhynchos (…
ENSAPLG00000024171	0	0	0	0	0	0	-	-	-	-	-	-	-	-	-
ENSAPLG00000007587	0.435501	0.556287	0.109351	0.338245	0.391439	0.432585	CARD9	GO:0042981//regulation of apoptotic process`biological_process`Any process that modulates the occurrence or rate of cell death by apoptotic process. [GOC:jl, GOC:mtg_apoptosis];GO:0051260//protein homooligomerization`biological_process`The process of creating protein oligomers, compounds composed of a small number, usually between three and ten, of identical component monomers. Oligomers may be f…	K12794//CARD9`caspase recruitment domain-containing protein 9	ko04621//NOD-like receptor signaling pathway`Organismal Systems`Immune system;ko04625//C-type lectin receptor signaling pathway`Organismal Systems`Immune system;ko05152//Tuberculosis`Human Diseases`Infectious disease: bacterial;ko05168//Herpes simplex virus 1 infection`Human Diseases`Infectious disease: viral	-	XP_032056246.1//caspase recruitment domain-containing protein 9`[Aythya fuligula];XP_005022765.1//caspase recruitment domain-containing protein 9 isoform X4`[Anas platyrhynchos]	PF00619.24//CARD`Caspase recruitment domain	-	tr|A0A493TXH8|A0A493TXH8_ANAPP//Caspase recruitment domain family member 9 {ECO:0000313|Ensembl:ENSAPLP00000030598} OS=Anas platyrhynchos platyrhynchos (Northern mallard) Name=CARD9 {ECO:0000313|Ensembl:ENSAPLP00000030598} PE=4;tr|U3IJ01|U3IJ01_ANAPP//Caspase recruitment domain family member 9 {ECO:0000313|Ensembl:ENSAPLP00000007223} OS=Anas platyrhynchos platyrhynchos (Northern mallard) Name=CAR…
ENSAPLG00000000484	26.6907	0	0	0	0	0	SNORD20	-	-	-	-	-	-	-	-
ENSAPLG00000017967	0	0	0	0	0	0	-	-	K06553//VPREB, CD179a`pre-B lymphocyte gene	-	-	AJQ23767.1//immunoglobulin light chain variable region, partial`[Anas platyrhynchos]	PF13927.9//Ig_3`Immunoglobulin domain;PF07686.20//V-set`Immunoglobulin V-set domain	-	tr|A0A493T3C4|A0A493T3C4_ANAPP//Ig-like domain-containing protein {ECO:0000259|PROSITE:PS50835} OS=Anas platyrhynchos platyrhynchos (Northern mallard) PE=4
novel1362	8.41426	9.48595	6.00303	4.91617	4.93532	4.8056	-	-	-	-	-	-	-	-	-
novel1483	19.7927	12.9307	15.7112	19.9237	23.5592	24.1931	-	-	-	-	-	-	-	-	-
ENSAPLG00000008110	1.30149	1.30282	0.810149	0.652067	0.864028	0.622546	SPATS2	GO:0005829//cytosol`cellular_component`The part of the cytoplasm that does not contain organelles but which does contain other particulate matter, such as protein complexes. [GOC:hjd, GOC:jl]	K08883//TRIM33, TIF1G`tripartite motif-containing protein 33 [EC:2.3.2.27]	-	-	XP_035164779.1//spermatogenesis-associated serine-rich protein 2 isoform X1`[Oxyura jamaicensis]	PF07139.14//DUF1387`Protein of unknown function (DUF1387)	-	tr|U3IKK2|U3IKK2_ANAPP//Spermatogenesis associated serine rich 2 {ECO:0000313|Ensembl:ENSAPLP00000007774} OS=Anas platyrhynchos platyrhynchos (Northern mallard) Name=SPATS2 {ECO:0000313|Ensembl:ENSAPLP00000007774} PE=3
ENSAPLG00000018179	0	0	0	0	0	0	HOXB1	GO:0005634//nucleus`cellular_component`A membrane-bounded organelle of eukaryotic cells in which chromosomes are housed and replicated. In most cells, the nucleus contains all of the cell's chromosomes except the organellar chromosomes, and is the site of RNA synthesis and processing. In some species, or in specialized cell types, RNA metabolism or DNA replication may be absent. [GOC:go_curators]…	K09301//HOX_1`homeobox protein HoxA/B/D1	ko04550//Signaling pathways regulating pluripotency of stem cells`Cellular Processes`Cellular community - eukaryotes	-	XP_027301346.1//homeobox protein Hox-B1`[Anas platyrhynchos]	PF00046.32//Homeodomain`Homeodomain	Homeobox//http://bioinfo.life.hust.edu.cn/AnimalTFDB#!/tf_detail?species=Gallus_gallus&family=Homeobox	tr|A0A493U2P5|A0A493U2P5_ANAPP//Homeobox B1 {ECO:0000313|Ensembl:ENSAPLP00000032393} OS=Anas platyrhynchos platyrhynchos (Northern mallard) Name=HOXB1 {ECO:0000313|Ensembl:ENSAPLP00000032393} PE=4
ENSAPLG00000029217	0	0	0	0	0	0	-	-	-	-	-	-	-	-	-
novel1527	13.4203	20.4475	22.3932	38.5109	38.7745	49.9633	-	-	-	-	-	-	-	-	-
ENSAPLG00000009516	0	0	0	0	0	0	HEPACAM2	GO:0016021//integral component of membrane`cellular_component`The component of a membrane consisting of the gene products and protein complexes having at least some part of their peptide sequence embedded in the hydrophobic region of the membrane. [GOC:dos, GOC:go_curators]	K06499//CEACAM, CD66`carcinoembryonic antigen-related cell adhesion molecule;K23116//HEPACAM`hepatocyte cell adhesion molecule	-	-	XP_035174614.1//HEPACAM family member 2`[Oxyura jamaicensis];XP_038031319.1//LOW QUALITY PROTEIN: HEPACAM family member 2`[Anas platyrhynchos]	PF07686.20//V-set`Immunoglobulin V-set domain;PF13927.9//Ig_3`Immunoglobulin domain;PF07679.19//I-set`Immunoglobulin I-set domain;PF13895.9//Ig_2`Immunoglobulin domain;PF00047.28//ig`Immunoglobulin domain	-	tr|A0A8B9V0N4|A0A8B9V0N4_9AVES//HEPACAM family member 2 {ECO:0000313|Ensembl:ENSAZOP00000017357} OS=Anas zonorhyncha (Eastern spot-billed duck) PE=4;tr|A0A493T4Q7|A0A493T4Q7_ANAPP//HEPACAM family member 2 {ECO:0000313|Ensembl:ENSAPLP00000020625} OS=Anas platyrhynchos platyrhynchos (Northern mallard) Name=HEPACAM2 {ECO:0000313|Ensembl:ENSAPLP00000020625} PE=4
novel1134	2.52127	2.46242	1.82635	0.95447	2.14089	2.84126	-	-	-	-	-	-	-	-	-
ENSAPLG00000027236	36.6556	12.4969	24.6532	90.8586	49.1144	80.7919	-	GO:0006352//DNA-templated transcription, initiation`biological_process`Any process involved in the assembly of the RNA polymerase preinitiation complex (PIC) at the core promoter region of a DNA template, resulting in the subsequent synthesis of RNA from that promoter. The initiation phase includes PIC assembly and the formation of the first few bonds in the RNA chain, including abortive initiati…	K03131//TAF6`transcription initiation factor TFIID subunit 6	ko03022//Basal transcription factors`Genetic Information Processing`Transcription	-	KAF4792055.1//Transcription initiation factor TFIID subunit 6`[Turdus rufiventris]	PF02969.20//TAF`TATA box binding protein associated factor (TAF)	-	tr|A0A493TU15|A0A493TU15_ANAPP//TAF domain-containing protein {ECO:0000259|Pfam:PF02969} OS=Anas platyrhynchos platyrhynchos (Northern mallard) PE=4
ENSAPLG00000015081	0.122551	0.125343	0	0	0	0	SYNDIG1L	GO:0016021//integral component of membrane`cellular_component`The component of a membrane consisting of the gene products and protein complexes having at least some part of their peptide sequence embedded in the hydrophobic region of the membrane. [GOC:dos, GOC:go_curators];GO:0005794//Golgi apparatus`cellular_component`A membrane-bound cytoplasmic organelle of the endomembrane system that furthe…	K23906//SYNDIG1L`synapse differentiation-inducing gene protein 1-like	-	-	XP_038036373.1//synapse differentiation-inducing gene protein 1-like isoform X1`[Anas platyrhynchos];EOA99955.1//Capucin, partial`[Anas platyrhynchos]	PF04505.15//CD225`Interferon-induced transmembrane protein	-	tr|U3J5Z5|U3J5Z5_ANAPP//Synapse differentiation inducing 1 like {ECO:0000313|Ensembl:ENSAPLP00000014922} OS=Anas platyrhynchos platyrhynchos (Northern mallard) Name=SYNDIG1L {ECO:0000313|Ensembl:ENSAPLP00000014922} PE=3;tr|A0A493TJU2|A0A493TJU2_ANAPP//Synapse differentiation inducing 1 like {ECO:0000313|Ensembl:ENSAPLP00000026166} OS=Anas platyrhynchos platyrhynchos (Northern mallard) Name=SYNDIG…
ENSAPLG00000005719	12.2994	8.95195	12.6593	8.63809	8.02538	9.6592	PLK2	-	K08861//PLK2`polo-like kinase 2 [EC:2.7.11.21]	ko04068//FoxO signaling pathway`Environmental Information Processing`Signal transduction	-	XP_038026671.1//serine/threonine-protein kinase PLK2`[Anas platyrhynchos]	PF00069.28//Pkinase`Protein kinase domain;PF07714.20//PK_Tyr_Ser-Thr`Protein tyrosine and serine/threonine kinase;PF00659.21//POLO_box`POLO box duplicated region	-	tr|A0A8B9QXV7|A0A8B9QXV7_ANAPL//Polo like kinase 2 {ECO:0000313|Ensembl:ENSAPLP00020005116} OS=Anas platyrhynchos (Mallard) (Anas boschas) PE=4
ENSAPLG00000001976	1.07557	0.314309	0.465037	0.380863	0.411757	0.406398	CHPT1	GO:0046474//glycerophospholipid biosynthetic process`biological_process`The chemical reactions and pathways resulting in the formation of glycerophospholipids, any derivative of glycerophosphate that contains at least one O-acyl, O-alkyl, or O-alkenyl group attached to the glycerol residue. [ISBN:0198506732];GO:0016021//integral component of membrane`cellular_component`The component of a membrane…	K00994//CHPT1, CPT1`diacylglycerol cholinephosphotransferase [EC:2.7.8.2];K13644//CEPT1`choline/ethanolamine phosphotransferase [EC:2.7.8.1 2.7.8.2]	ko00440//Phosphonate and phosphinate metabolism`Metabolism`Metabolism of other amino acids;ko00564//Glycerophospholipid metabolism`Metabolism`Lipid metabolism;ko00565//Ether lipid metabolism`Metabolism`Lipid metabolism;ko01100//Metabolic pathways`Metabolism`Global and overview maps;ko05231//Choline metabolism in cancer`Human Diseases`Cancer: overview	-	XP_027305053.1//cholinephosphotransferase 1 isoform X2`[Anas platyrhynchos]	PF01066.24//CDP-OH_P_transf`CDP-alcohol phosphatidyltransferase	-	tr|A0A493TKW3|A0A493TKW3_ANAPP//Choline phosphotransferase 1 {ECO:0000313|Ensembl:ENSAPLP00000026527} OS=Anas platyrhynchos platyrhynchos (Northern mallard) Name=CHPT1 {ECO:0000313|Ensembl:ENSAPLP00000026527} PE=3;tr|U3I2P3|U3I2P3_ANAPP//Choline phosphotransferase 1 {ECO:0000313|Ensembl:ENSAPLP00000001513} OS=Anas platyrhynchos platyrhynchos (Northern mallard) Name=CHPT1 {ECO:0000313|Ensembl:ENSA…
ENSAPLG00000026730	0	0	0	0	0	0	-	-	K23697//SHB_D_E_F`SH2 domain-containing adapter protein B/D/E/F	-	-	XP_027321950.2//SH2 domain-containing adapter protein F isoform X2`[Anas platyrhynchos]	-	-	tr|A0A493SXL9|A0A493SXL9_ANAPP//Uncharacterized protein {ECO:0000313|Ensembl:ENSAPLP00000018215} OS=Anas platyrhynchos platyrhynchos (Northern mallard) PE=4;tr|A0A493TXU9|A0A493TXU9_ANAPP//Uncharacterized protein {ECO:0000313|Ensembl:ENSAPLP00000030722} OS=Anas platyrhynchos platyrhynchos (Northern mallard) PE=4
ENSAPLG00000016690	0.189143	0.193453	0	0	0.126716	0	-	GO:0016021//integral component of membrane`cellular_component`The component of a membrane consisting of the gene products and protein complexes having at least some part of their peptide sequence embedded in the hydrophobic region of the membrane. [GOC:dos, GOC:go_curators]	K10073//CLEC5A`C-type lectin domain family 5 member A	-	-	XP_005012717.1//NKG2-A/NKG2-B type II integral membrane protein-like isoform X1`[Anas platyrhynchos]	PF00059.24//Lectin_C`Lectin C-type domain	-	tr|A0A493T6T4|A0A493T6T4_ANAPP//C-type lectin domain-containing protein {ECO:0000259|PROSITE:PS50041} OS=Anas platyrhynchos platyrhynchos (Northern mallard) PE=4
ENSAPLG00000012773	123.981	140.196	157.914	102.854	127.599	89.3498	-	GO:0006955//immune response`biological_process`Any immune system process that functions in the calibrated response of an organism to a potential internal or invasive threat. [GO_REF:0000022, GOC:add]	K05408//CCL3`C-C motif chemokine 3;K12964//CCL4`C-C motif chemokine 4	ko04060//Cytokine-cytokine receptor interaction`Environmental Information Processing`Signaling molecules and interaction;ko04061//Viral protein interaction with cytokine and cytokine receptor`Environmental Information Processing`Signaling molecules and interaction;ko04062//Chemokine signaling pathway`Organismal Systems`Immune system;ko04620//Toll-like receptor signaling pathway`Organismal Systems…	-	XP_027301765.2//C-C motif chemokine 4 homolog`[Anas platyrhynchos];XP_038021537.1//C-C motif chemokine 4 homolog isoform X1`[Anas platyrhynchos]	PF00048.23//IL8`Small cytokines (intecrine/chemokine), interleukin-8 like	-	tr|A0A493TY53|A0A493TY53_ANAPP//C-C motif chemokine {ECO:0000256|RuleBase:RU361150} OS=Anas platyrhynchos platyrhynchos (Northern mallard) PE=3;tr|U3IZ77|U3IZ77_ANAPP//C-C motif chemokine {ECO:0000256|RuleBase:RU361150} OS=Anas platyrhynchos platyrhynchos (Northern mallard) PE=3
ENSAPLG00000016920	0	0	0	0	0	0	-	-	-	-	-	-	-	-	-
ENSAPLG00000020087	0	0	0	0	0	0.046744	-	-	-	-	-	-	-	-	-
ENSAPLG00000026994	0	0	0	0	0	0	-	-	-	-	-	-	-	-	-
novel2038	0.927296	0.927912	0.7527	4.51207	4.16606	2.67469	-	-	-	-	-	-	-	-	-
ENSAPLG00000017440	0.23073	0.382234	0	1.19475	0.631229	1.00202	-	-	-	-	-	-	-	-	-
ENSAPLG00000015883	0.772908	0.811741	1.32578	3.8972	3.13923	5.47822	DENND2A	GO:0005829//cytosol`cellular_component`The part of the cytoplasm that does not contain organelles but which does contain other particulate matter, such as protein complexes. [GOC:hjd, GOC:jl];GO:0005085//guanyl-nucleotide exchange factor activity`molecular_function`Stimulates the exchange of GDP to GTP on a signaling GTPase, changing its conformation to its active form. Guanine nucleotide exchang…	K20161//DENND2`DENN domain-containing protein 2	-	-	XP_005021556.1//DENN domain-containing protein 2A`[Anas platyrhynchos]	PF03456.21//uDENN`uDENN domain;PF02141.24//DENN`DENN (AEX-3) domain;PF03455.22//dDENN`dDENN domain	-	tr|U3J8H1|U3J8H1_ANAPP//DENN domain containing 2A {ECO:0000313|Ensembl:ENSAPLP00000015799} OS=Anas platyrhynchos platyrhynchos (Northern mallard) Name=DENND2A {ECO:0000313|Ensembl:ENSAPLP00000015799} PE=4
ENSAPLG00000016636	0.242213	0	0.483488	0	0.101577	0.39811	-	-	K01522//FHIT`bis(5'-adenosyl)-triphosphatase [EC:3.6.1.29]	ko00230//Purine metabolism`Metabolism`Nucleotide metabolism;ko01100//Metabolic pathways`Metabolism`Global and overview maps;ko05222//Small cell lung cancer`Human Diseases`Cancer: specific types;ko05223//Non-small cell lung cancer`Human Diseases`Cancer: specific types	-	XP_012961802.2//bis(5'-adenosyl)-triphosphatase isoform X1`[Anas platyrhynchos]	-	-	tr|A0A493T6W8|A0A493T6W8_ANAPP//Uncharacterized protein {ECO:0000313|Ensembl:ENSAPLP00000021642} OS=Anas platyrhynchos platyrhynchos (Northern mallard) PE=4
ENSAPLG00000007242	1.17893	1.04881	1.21868	1.63913	1.8437	1.33832	ASCC2	GO:0043130//ubiquitin binding`molecular_function`Binding to ubiquitin, a protein that when covalently bound to other cellular proteins marks them for proteolytic degradation. [GOC:ecd];GO:0099053//activating signal cointegrator 1 complex`cellular_component`A protein complex that contains TRIP4 (ASC1) and acts a transcriptional coactivator by interacting with transcription factors such as NF-kappa…	K18667//ASCC2`activating signal cointegrator complex subunit 2	-	-	XP_038043299.1//activating signal cointegrator 1 complex subunit 2 isoform X1`[Anas platyrhynchos]	PF02845.19//CUE`CUE domain	-	tr|U3II54|U3II54_ANAPP//Activating signal cointegrator 1 complex subunit 2 {ECO:0000313|Ensembl:ENSAPLP00000006926} OS=Anas platyrhynchos platyrhynchos (Northern mallard) Name=ASCC2 {ECO:0000313|Ensembl:ENSAPLP00000006926} PE=4;tr|A0A493TLS2|A0A493TLS2_ANAPP//Activating signal cointegrator 1 complex subunit 2 {ECO:0000313|Ensembl:ENSAPLP00000026831} OS=Anas platyrhynchos platyrhynchos (Northern m…
novel399	7.45316	7.62299	22.5572	9.23711	9.9864	0	-	-	-	-	-	-	-	-	-
ENSAPLG00000022747	0	0.673288	0	0	0.128779	0	-	-	-	-	-	-	-	-	-
ENSAPLG00000028928	0	0	0	0	0	0	-	-	-	-	-	-	-	-	tr|A0A493TJK0|A0A493TJK0_ANAPP//Uncharacterized protein {ECO:0000313|Ensembl:ENSAPLP00000026024} OS=Anas platyrhynchos platyrhynchos (Northern mallard) PE=4
ENSAPLG00000024230	0	0	0	0	0	0	-	-	-	-	-	-	-	-	-
ENSAPLG00000004827	0.193009	0.230386	0.243628	0.219374	0.172407	0.276616	SUCO	GO:0032967//positive regulation of collagen biosynthetic process`biological_process`Any process that activates or increases the frequency, rate or extent of the chemical reactions and pathways resulting in the formation of collagen, any of a group of fibrous proteins of very high tensile strength that form the main component of connective tissue in animals. [GOC:mah];GO:0045669//positive regulati…	K01528//DNM1_3`dynamin 1/3 [EC:3.6.5.5]	ko04072//Phospholipase D signaling pathway`Environmental Information Processing`Signal transduction;ko04144//Endocytosis`Cellular Processes`Transport and catabolism;ko04721//Synaptic vesicle cycle`Organismal Systems`Nervous system;ko04961//Endocrine and other factor-regulated calcium reabsorption`Organismal Systems`Excretory system;ko05100//Bacterial invasion of epithelial cells`Human Diseases`In…	-	XP_038038855.1//SUN domain-containing ossification factor isoform X1`[Anas platyrhynchos];XP_027318539.1//SUN domain-containing ossification factor isoform X3`[Anas platyrhynchos]	PF07738.16//Sad1_UNC`Sad1 / UNC-like C-terminal	-	tr|A0A493TLW1|A0A493TLW1_ANAPP//SUN domain containing ossification factor {ECO:0000313|Ensembl:ENSAPLP00000026882} OS=Anas platyrhynchos platyrhynchos (Northern mallard) Name=SUCO {ECO:0000313|Ensembl:ENSAPLP00000026882} PE=4;tr|U3IAW6|U3IAW6_ANAPP//SUN domain containing ossification factor {ECO:0000313|Ensembl:ENSAPLP00000004388} OS=Anas platyrhynchos platyrhynchos (Northern mallard) Name=SUCO {…
ENSAPLG00000003838	0	0	0	0	0.165053	0.073183	SLC22A7	GO:0016021//integral component of membrane`cellular_component`The component of a membrane consisting of the gene products and protein complexes having at least some part of their peptide sequence embedded in the hydrophobic region of the membrane. [GOC:dos, GOC:go_curators];GO:0022857//transmembrane transporter activity`molecular_function`Enables the transfer of a substance, usually a specific su…	K08204//SLC22A7, OAT2`MFS transporter, OCT family, solute carrier family 22 (organic anion transporter), member 7	ko04976//Bile secretion`Organismal Systems`Digestive system	-	XP_027309345.2//solute carrier family 22 member 7`[Anas platyrhynchos]	PF00083.27//Sugar_tr`Sugar (and other) transporter;PF07690.19//MFS_1`Major Facilitator Superfamily	-	tr|A0A493TBU7|A0A493TBU7_ANAPP//Solute carrier family 22 member 7 {ECO:0000313|Ensembl:ENSAPLP00000023349} OS=Anas platyrhynchos platyrhynchos (Northern mallard) Name=SLC22A7 {ECO:0000313|Ensembl:ENSAPLP00000023349} PE=4;tr|A0A493TPD3|A0A493TPD3_ANAPP//Solute carrier family 22 member 7 {ECO:0000313|Ensembl:ENSAPLP00000027445} OS=Anas platyrhynchos platyrhynchos (Northern mallard) Name=SLC22A7 {EC…
novel1246	2.02694	2.09851	2.31462	1.58655	3.15257	3.96123	-	-	-	-	-	-	-	-	-
ENSAPLG00000017736	0	0	0	0	0	0	SNORD94	-	-	-	-	-	-	-	-
ENSAPLG00000013272	0.08719	0.067319	0.088039	0.054527	0	0.087275	ITGA1	GO:0008305//integrin complex`cellular_component`A protein complex that is composed of one alpha subunit and one beta subunit, both of which are members of the integrin superfamily of cell adhesion receptors; the complex spans the plasma membrane and binds to extracellular matrix ligands, cell-surface ligands, and soluble ligands. [PMID:17543136];GO:0007155//cell adhesion`biological_process`The at…	K06480//ITGA1, CD49a`integrin alpha 1	ko04151//PI3K-Akt signaling pathway`Environmental Information Processing`Signal transduction;ko04510//Focal adhesion`Cellular Processes`Cellular community - eukaryotes;ko04512//ECM-receptor interaction`Environmental Information Processing`Signaling molecules and interaction;ko04640//Hematopoietic cell lineage`Organismal Systems`Immune system;ko04810//Regulation of actin cytoskeleton`Cellular Proc…	-	XP_038025771.1//integrin alpha-1`[Anas platyrhynchos]	PF00092.31//VWA`von Willebrand factor type A domain;PF13519.9//VWA_2`von Willebrand factor type A domain;PF01839.26//FG-GAP`FG-GAP repeat;PF08441.15//Integrin_alpha2`Integrin alpha	Homeobox//http://bioinfo.life.hust.edu.cn/AnimalTFDB#!/tf_detail?species=Tetraodon_nigroviridis&family=Homeobox	tr|U3J0Y2|U3J0Y2_ANAPP//Integrin subunit alpha 1 {ECO:0000313|Ensembl:ENSAPLP00000013159} OS=Anas platyrhynchos platyrhynchos (Northern mallard) Name=ITGA1 {ECO:0000313|Ensembl:ENSAPLP00000013159} PE=3;tr|A0A493TWS8|A0A493TWS8_ANAPP//Integrin subunit alpha 1 {ECO:0000313|Ensembl:ENSAPLP00000030353} OS=Anas platyrhynchos platyrhynchos (Northern mallard) Name=ITGA1 {ECO:0000313|Ensembl:ENSAPLP00000…
ENSAPLG00000006401	59.5264	57.8277	59.2871	49.5898	47.3169	47.2606	FAM204A	-	-	-	-	XP_005021174.2//protein FAM204A`[Anas platyrhynchos]	-	-	tr|R0L3K7|R0L3K7_ANAPL//Uncharacterized protein C10orf84-like protein {ECO:0000313|EMBL:EOB00169.1} Fragment OS=Anas platyrhynchos (Mallard) (Anas boschas) ORFNames=Anapl_03451 {ECO:0000313|EMBL:EOB00169.1} PE=4
ENSAPLG00000011784	0	0	0	0	0	0.07852	ASIC5	GO:0016021//integral component of membrane`cellular_component`The component of a membrane consisting of the gene products and protein complexes having at least some part of their peptide sequence embedded in the hydrophobic region of the membrane. [GOC:dos, GOC:go_curators];GO:0005272//sodium channel activity`molecular_function`Enables the facilitated diffusion of a sodium ion (by an energy-indep…	K04832//ASIC5, ACCN5`acid-sensing ion channel 5	ko04750//Inflammatory mediator regulation of TRP channels`Organismal Systems`Sensory system	-	XP_032042134.1//acid-sensing ion channel 5`[Aythya fuligula]	PF00858.27//ASC`Amiloride-sensitive sodium channel	-	tr|U3IWB3|U3IWB3_ANAPP//Acid sensing ion channel subunit family member 5 {ECO:0000313|Ensembl:ENSAPLP00000011538} OS=Anas platyrhynchos platyrhynchos (Northern mallard) Name=ASIC5 {ECO:0000313|Ensembl:ENSAPLP00000011538} PE=3;tr|A0A8B9QZ27|A0A8B9QZ27_ANAPL//Acid sensing ion channel subunit family member 5 {ECO:0000313|Ensembl:ENSAPLP00020005471} OS=Anas platyrhynchos (Mallard) (Anas boschas) PE=4
ENSAPLG00000010010	1.68653	0.924904	1.62453	1.26931	1.00145	1.04029	NT5DC1	GO:0016787//hydrolase activity`molecular_function`Catalysis of the hydrolysis of various bonds, e.g. C-O, C-N, C-C, phosphoric anhydride bonds, etc. Hydrolase is the systematic name for any enzyme of EC class 3. [ISBN:0198506732];GO:0046872//metal ion binding`molecular_function`Binding to a metal ion. [GOC:ai]	K07025//K07025`putative hydrolase of the HAD superfamily	-	-	XP_027310481.1//5'-nucleotidase domain-containing protein 1 isoform X2`[Anas platyrhynchos]	PF05761.17//5_nucleotid`5' nucleotidase family	-	tr|A0A493T8R8|A0A493T8R8_ANAPP//5'-nucleotidase domain containing 1 {ECO:0000313|Ensembl:ENSAPLP00000022304} OS=Anas platyrhynchos platyrhynchos (Northern mallard) Name=NT5DC1 {ECO:0000313|Ensembl:ENSAPLP00000022304} PE=3;tr|U3IR60|U3IR60_ANAPP//5'-nucleotidase domain containing 1 {ECO:0000313|Ensembl:ENSAPLP00000009733} OS=Anas platyrhynchos platyrhynchos (Northern mallard) Name=NT5DC1 {ECO:0000…
ENSAPLG00000000847	0	0	0	0	0	0	-	GO:0004984//olfactory receptor activity`molecular_function`Combining with an odorant and transmitting the signal from one side of the membrane to the other to initiate a change in cell activity in response to detection of smell. [GOC:bf, GOC:dph, GOC:sart, PMID:19135896, PMID:21041441]	K04257//OLFR`olfactory receptor	ko04740//Olfactory transduction`Organismal Systems`Sensory system	-	XP_038036239.1//olfactory receptor 52K2-like`[Anas platyrhynchos]	PF13853.9//7tm_4`Olfactory receptor;PF10320.12//7TM_GPCR_Srsx`Serpentine type 7TM GPCR chemoreceptor Srsx;PF00001.24//7tm_1`7 transmembrane receptor (rhodopsin family)	zf-C2H2//http://bioinfo.life.hust.edu.cn/AnimalTFDB#!/tf_detail?species=Fukomys_damarensis&family=zf-C2H2	tr|U3HZ33|U3HZ33_ANAPP//Olfactory receptor {ECO:0000256|RuleBase:RU363047} OS=Anas platyrhynchos platyrhynchos (Northern mallard) PE=3
novel1115	23.5736	13.1181	18.6166	20.2666	20.2252	15.5021	-	-	-	-	-	-	-	-	-
ENSAPLG00000001646	0.033747	0.103547	0	0.041824	0.180867	0.26777	TSHR	GO:0016021//integral component of membrane`cellular_component`The component of a membrane consisting of the gene products and protein complexes having at least some part of their peptide sequence embedded in the hydrophobic region of the membrane. [GOC:dos, GOC:go_curators];GO:0004996//thyroid-stimulating hormone receptor activity`molecular_function`Combining with thyroid-stimulating hormone to i…	K04249//TSHR`thyrotropin receptor	ko04024//cAMP signaling pathway`Environmental Information Processing`Signal transduction;ko04080//Neuroactive ligand-receptor interaction`Environmental Information Processing`Signaling molecules and interaction;ko04918//Thyroid hormone synthesis`Organismal Systems`Endocrine system;ko04923//Regulation of lipolysis in adipocytes`Organismal Systems`Endocrine system;ko05320//Autoimmune thyroid diseas…	-	XP_005013952.3//thyrotropin receptor isoform X2`[Anas platyrhynchos];XP_005013951.3//thyrotropin receptor isoform X1`[Anas platyrhynchos]	PF13306.9//LRR_5`BspA type Leucine rich repeat region (6 copies);PF00001.24//7tm_1`7 transmembrane receptor (rhodopsin family);PF13855.9//LRR_8`Leucine rich repeat	-	tr|A0A493TML9|A0A493TML9_ANAPP//Thyrotropin receptor {ECO:0000256|RuleBase:RU361222} OS=Anas platyrhynchos platyrhynchos (Northern mallard) ECO:0000313|Ensembl:ENSAPLP00000027058} PE=3;tr|A0A493TGP5|A0A493TGP5_ANAPP//Thyrotropin receptor {ECO:0000256|RuleBase:RU361222} OS=Anas platyrhynchos platyrhynchos (Northern mallard) ECO:0000313|Ensembl:ENSAPLP00000025057} PE=3;tr|U3I2G6|U3I2G6_ANAPP//Thyro…
ENSAPLG00000028810	0	0	0	0	0	0	-	-	-	-	-	-	-	-	-
ENSAPLG00000009175	1.03973	1.08974	0.915923	1.53959	1.84508	1.5517	UPF1	-	K14326//UPF1, RENT1`regulator of nonsense transcripts 1 [EC:3.6.4.13 5.6.2.3]	ko03013//Nucleocytoplasmic transport`Genetic Information Processing`Translation;ko03015//mRNA surveillance pathway`Genetic Information Processing`Translation	-	XP_030365566.1//regulator of nonsense transcripts 1 isoform X4`[Strigops habroptila];OXB56357.1//hypothetical protein ASZ78_001765`[Callipepla squamata]	PF09416.13//UPF1_Zn_bind`RNA helicase (UPF2 interacting domain);PF18141.4//UPF1_1B_dom`RNA helicase UPF1, 1B domain;PF13086.9//AAA_11`AAA domain;PF13604.9//AAA_30`AAA domain;PF13245.9//AAA_19`AAA domain;PF13087.9//AAA_12`AAA domain	TF_others//-	tr|A0A8C4UHD3|A0A8C4UHD3_FALTI//UPF1 RNA helicase and ATPase {ECO:0000313|Ensembl:ENSFTIP00000010528} OS=Falco tinnunculus (Common kestrel) PE=4;tr|A0A8C3BQP9|A0A8C3BQP9_CAIMO//UPF1 RNA helicase and ATPase {ECO:0000313|Ensembl:ENSCMMP00000009368} OS=Cairina moschata domestica (Muscovy Duck (domestic type)) PE=4
novel1213	0.802282	0.674213	0.809442	0.180807	0.312812	0.308731	-	-	-	-	-	-	-	-	-
ENSAPLG00000026712	0	0	0	0	0	0	-	-	-	-	-	-	-	-	-
ENSAPLG00000029647	0	0	0	0	0	0	-	-	K26416//CCM2`cerebral cavernous malformations 2	ko04520//Adherens junction`Cellular Processes`Cellular community - eukaryotes	-	KAF4795841.1//cerebral cavernous malformations 2 protein-like protein`[Turdus rufiventris]	-	-	tr|A0A493SSJ6|A0A493SSJ6_ANAPP//Uncharacterized protein {ECO:0000313|Ensembl:ENSAPLP00000016579} OS=Anas platyrhynchos platyrhynchos (Northern mallard) PE=3
ENSAPLG00000017577	0	0	0	0	0	0	-	-	-	-	-	-	-	-	-
ENSAPLG00000016336	0.252754	0.217863	0.127495	0.078313	0	0.083564	-	GO:0009636//response to toxic substance`biological_process`Any process that results in a change in state or activity of a cell or an organism (in terms of movement, secretion, enzyme production, gene expression, etc.) as a result of a toxic stimulus. [GOC:lr]	K01253//EPHX1`microsomal epoxide hydrolase [EC:3.3.2.9]	ko00980//Metabolism of xenobiotics by cytochrome P450`Metabolism`Xenobiotics biodegradation and metabolism;ko04976//Bile secretion`Organismal Systems`Digestive system;ko05204//Chemical carcinogenesis - DNA adducts`Human Diseases`Cancer: overview;ko05207//Chemical carcinogenesis - receptor activation`Human Diseases`Cancer: overview;ko05208//Chemical carcinogenesis - reactive oxygen species`Human D…	-	XP_027309773.2//epoxide hydrolase 1`[Anas platyrhynchos]	PF06441.15//EHN`Epoxide hydrolase N terminus;PF00561.23//Abhydrolase_1`alpha/beta hydrolase fold	bHLH//http://bioinfo.life.hust.edu.cn/AnimalTFDB#!/tf_detail?species=Lepisosteus_oculatus&family=bHLH	tr|A0A493T615|A0A493T615_ANAPP//Epoxide hydratase {ECO:0000256|ARBA:ARBA00017797} EC=3.3.2.9 {ECO:0000256|ARBA:ARBA00012091} Epoxide hydrolase 1 {ECO:0000256|ARBA:ARBA00018902} Microsomal epoxide hydrolase {ECO:0000256|ARBA:ARBA00015948} OS=Anas platyrhynchos platyrhynchos (Northern mallard) PE=3;tr|U3J9Q6|U3J9Q6_ANAPP//Epoxide hydrolase {ECO:0000256|PIRNR:PIRNR001112} EC=3.3.2.9 {ECO:0000256|PIR…
ENSAPLG00000015082	0.101337	0	0	0	0	0	-	-	K06751//MHC1`MHC class I antigen	ko04144//Endocytosis`Cellular Processes`Transport and catabolism;ko04145//Phagosome`Cellular Processes`Transport and catabolism;ko04218//Cellular senescence`Cellular Processes`Cell growth and death;ko04514//Cell adhesion molecules`Environmental Information Processing`Signaling molecules and interaction;ko04612//Antigen processing and presentation`Organismal Systems`Immune system;ko04940//Type I d…	-	BAD23969.1//MHC class I antigen`[Anas platyrhynchos]	PF00129.21//MHC_I`Class I Histocompatibility antigen, domains alpha 1 and 2;PF13927.9//Ig_3`Immunoglobulin domain;PF07654.18//C1-set`Immunoglobulin C1-set domain	-	tr|U3ITP1|U3ITP1_ANAPP//Ig-like domain-containing protein {ECO:0000259|PROSITE:PS50835} OS=Anas platyrhynchos platyrhynchos (Northern mallard) PE=3
ENSAPLG00000024641	0	0.049453	0	0.179772	0.064785	0	-	-	-	-	-	-	-	-	-
ENSAPLG00000026204	0	0	0	0.119441	0	0	-	-	-	-	-	-	-	-	-
ENSAPLG00000029257	0	0	0	0	0	0	MRPS16	GO:0005737//cytoplasm`cellular_component`The contents of a cell excluding the plasma membrane and nucleus, but including other subcellular structures. [ISBN:0198547684];GO:0003735//structural constituent of ribosome`molecular_function`The action of a molecule that contributes to the structural integrity of the ribosome. [GOC:mah];GO:0005840//ribosome`cellular_component`An intracellular organelle,…	K02959//RP-S16, MRPS16, rpsP`small subunit ribosomal protein S16	ko03010//Ribosome`Genetic Information Processing`Translation	-	XP_027299223.1//28S ribosomal protein S16, mitochondrial`[Anas platyrhynchos]	PF00886.22//Ribosomal_S16`Ribosomal protein S16	-	tr|A0A6J3E2M0|A0A6J3E2M0_AYTFU//28S ribosomal protein S16, mitochondrial {ECO:0000313|RefSeq:XP_032057359.1} OS=Aythya fuligula (Tufted duck) (Anas fuligula) Name=MRPS16 {ECO:0000313|RefSeq:XP_032057359.1} PE=3
ENSAPLG00000008060	1.02834	1.54672	1.64769	0.449815	0.486302	0.239986	OXSM	GO:0006637//acyl-CoA metabolic process`biological_process`The chemical reactions and pathways involving acyl-CoA, any derivative of coenzyme A in which the sulfhydryl group is in thiolester linkage with an acyl group. [ISBN:0198506732];GO:0005829//cytosol`cellular_component`The part of the cytoplasm that does not contain organelles but which does contain other particulate matter, such as protein …	K09458//fabF, OXSM, CEM1`3-oxoacyl-[acyl-carrier-protein] synthase II [EC:2.3.1.179]	ko00061//Fatty acid biosynthesis`Metabolism`Lipid metabolism;ko00780//Biotin metabolism`Metabolism`Metabolism of cofactors and vitamins;ko01100//Metabolic pathways`Metabolism`Global and overview maps;ko01212//Fatty acid metabolism`Metabolism`Global and overview maps;ko01240//Biosynthesis of cofactors`Metabolism`Global and overview maps	-	XP_027306880.1//3-oxoacyl-[acyl-carrier-protein] synthase, mitochondrial`[Anas platyrhynchos]	PF00109.29//ketoacyl-synt`Beta-ketoacyl synthase, N-terminal domain;PF02801.25//Ketoacyl-synt_C`Beta-ketoacyl synthase, C-terminal domain	-	tr|U3IKC5|U3IKC5_ANAPP//3-oxoacyl-[acyl-carrier-protein] synthase {ECO:0000256|PIRNR:PIRNR000447} OS=Anas platyrhynchos platyrhynchos (Northern mallard) Name=OXSM {ECO:0000313|Ensembl:ENSAPLP00000007697} PE=3
ENSAPLG00000023243	0	0	0	0	0	0	-	-	-	-	-	-	-	-	-
ENSAPLG00000022166	25.5158	26.6187	23.2391	26.001	28.1947	25.2508	RTF2	GO:0097752//regulation of DNA stability`biological_process`Any process that modulates the stability of DNA. [GOC:pr];GO:0005634//nucleus`cellular_component`A membrane-bounded organelle of eukaryotic cells in which chromosomes are housed and replicated. In most cells, the nucleus contains all of the cell's chromosomes except the organellar chromosomes, and is the site of RNA synthesis and processi…	K25186//RTF2`replication termination factor 2	-	-	XP_027298586.1//replication termination factor 2`[Anas platyrhynchos]	PF04641.15//Rtf2`Rtf2 RING-finger	-	tr|A0A493TKK2|A0A493TKK2_ANAPP//Replication termination factor 2 {ECO:0000256|ARBA:ARBA00015157} Replication termination factor 2 domain-containing protein 1 {ECO:0000256|ARBA:ARBA00019091} OS=Anas platyrhynchos platyrhynchos (Northern mallard) Name=RTF2 {ECO:0000313|Ensembl:ENSAPLP00000026150} PE=3
ENSAPLG00000026432	0.119326	0.046024	0.024744	0.086132	0.087646	0.21641	ZNF131	GO:0005634//nucleus`cellular_component`A membrane-bounded organelle of eukaryotic cells in which chromosomes are housed and replicated. In most cells, the nucleus contains all of the cell's chromosomes except the organellar chromosomes, and is the site of RNA synthesis and processing. In some species, or in specialized cell types, RNA metabolism or DNA replication may be absent. [GOC:go_curators]…	K24806//ZBTB35, ZNF131`zinc finger and BTB domain-containing protein 35	-	-	XP_038026082.1//zinc finger protein 131 isoform X4`[Anas platyrhynchos]	PF00651.34//BTB`BTB/POZ domain;PF13465.9//zf-H2C2_2`Zinc-finger double domain	ZBTB//http://bioinfo.life.hust.edu.cn/AnimalTFDB#!/tf_detail?species=Ficedula_albicollis&family=ZBTB	tr|U3J761|U3J761_ANAPP//Zinc finger protein 131 {ECO:0000313|Ensembl:ENSAPLP00000015338} OS=Anas platyrhynchos platyrhynchos (Northern mallard) Name=ZNF131 {ECO:0000313|Ensembl:ENSAPLP00000015338} PE=4;tr|A0A493T1B5|A0A493T1B5_ANAPP//Zinc finger protein 131 {ECO:0000313|Ensembl:ENSAPLP00000019729} OS=Anas platyrhynchos platyrhynchos (Northern mallard) Name=ZNF131 {ECO:0000313|Ensembl:ENSAPLP00000…
ENSAPLG00000026693	1.25518	1.14337	0.768946	1.19655	1.97446	1.34397	THAP1	GO:0005654//nucleoplasm`cellular_component`That part of the nuclear content other than the chromosomes or the nucleolus. [GOC:ma, ISBN:0124325653];GO:0043565//sequence-specific DNA binding`molecular_function`Binding to DNA of a specific nucleotide composition, e.g. GC-rich DNA binding, or with a specific sequence motif or type of DNA e.g. promotor binding or rDNA binding. [GOC:jl];GO:0007049//cel…	K23203//THAP1_3`THAP domain-containing protein 1/3	-	-	XP_032062388.1//THAP domain-containing protein 1`[Aythya fuligula]	PF05485.15//THAP`THAP domain	THAP//http://bioinfo.life.hust.edu.cn/AnimalTFDB#!/tf_detail?species=Ficedula_albicollis&family=THAP	tr|A0A6J3ELY0|A0A6J3ELY0_AYTFU//THAP domain-containing protein 1 {ECO:0000313|RefSeq:XP_032062388.1} OS=Aythya fuligula (Tufted duck) (Anas fuligula) Name=THAP1 {ECO:0000313|RefSeq:XP_032062388.1} PE=3
ENSAPLG00000025343	0	0	0	0.233792	0.126378	0	-	-	-	-	-	-	-	-	-
ENSAPLG00000007275	7.41023	5.97067	8.31101	5.40108	5.57247	4.59899	SLC11A2	-	K12347//SLC11A1, NRAMP1`natural resistance-associated macrophage protein 1	ko04142//Lysosome`Cellular Processes`Transport and catabolism	-	XP_035426943.1//natural resistance-associated macrophage protein 2 isoform X1`[Cygnus atratus]	PF01566.21//Nramp`Natural resistance-associated macrophage protein	-	tr|A0A8B9VQN3|A0A8B9VQN3_9AVES//Solute carrier family 11 member 2 {ECO:0000313|Ensembl:ENSAZOP00000028086} OS=Anas zonorhyncha (Eastern spot-billed duck) PE=4
ENSAPLG00000011184	0	0.276872	0.102972	4.3261	3.06095	3.57992	ANGPTL4	GO:0005615//extracellular space`cellular_component`That part of a multicellular organism outside the cells proper, usually taken to be outside the plasma membranes, and occupied by fluid. [ISBN:0198547684];GO:0043335//protein unfolding`biological_process`The process of assisting in the disassembly of non-covalent linkages in a protein or protein aggregate, often where the proteins are in a non-fu…	K08767//ANGPTL4, PGAR`angiopoietin-like 4	ko03320//PPAR signaling pathway`Organismal Systems`Endocrine system;ko04979//Cholesterol metabolism`Organismal Systems`Digestive system	-	EOA95934.1//Angiopoietin-related protein 4, partial`[Anas platyrhynchos]	PF00147.21//Fibrinogen_C`Fibrinogen beta and gamma chains, C-terminal globular domain	-	tr|A0A493SZ32|A0A493SZ32_ANAPP//Angiopoietin-like protein 4 {ECO:0000256|ARBA:ARBA00022102} Angiopoietin-related protein 4 {ECO:0000256|ARBA:ARBA00018791} OS=Anas platyrhynchos platyrhynchos (Northern mallard) Name=ANGPTL4 {ECO:0000313|Ensembl:ENSAPLP00000018899} PE=4;tr|U3IUK0|U3IUK0_ANAPP//Angiopoietin-like protein 4 {ECO:0000256|ARBA:ARBA00022102} Angiopoietin-related protein 4 {ECO:0000256|AR…
ENSAPLG00000000170	0	0	0	0	0	0	-	-	-	-	-	-	-	-	-
ENSAPLG00000027624	0	0	0	0	0	0	-	-	-	-	-	-	-	-	-
ENSAPLG00000011695	1.26746	1.0374	1.44771	1.45861	1.28197	1.11382	-	-	-	-	-	XP_038042964.1//uncharacterized protein LOC101797262 isoform X2`[Anas platyrhynchos]	-	-	tr|U3IW41|U3IW41_ANAPP//Uncharacterized protein {ECO:0000313|Ensembl:ENSAPLP00000011466} OS=Anas platyrhynchos platyrhynchos (Northern mallard) PE=4
ENSAPLG00000022732	0	0	0	0	0	0	-	GO:0016021//integral component of membrane`cellular_component`The component of a membrane consisting of the gene products and protein complexes having at least some part of their peptide sequence embedded in the hydrophobic region of the membrane. [GOC:dos, GOC:go_curators]	-	-	-	AAG35544.1//PRO1405`[Homo sapiens]	-	-	tr|A0A493T103|A0A493T103_ANAPP//Uncharacterized protein {ECO:0000313|Ensembl:ENSAPLP00000019547} OS=Anas platyrhynchos platyrhynchos (Northern mallard) PE=4
ENSAPLG00000011116	2.10262	2.22104	2.22554	1.45247	2.03214	2.09686	ACP2	-	K14410//ACP2`lysosomal acid phosphatase [EC:3.1.3.2]	ko00740//Riboflavin metabolism`Metabolism`Metabolism of cofactors and vitamins;ko01100//Metabolic pathways`Metabolism`Global and overview maps;ko04142//Lysosome`Cellular Processes`Transport and catabolism	-	XP_038035949.1//lysosomal acid phosphatase`[Anas platyrhynchos]	PF00328.25//His_Phos_2`Histidine phosphatase superfamily (branch 2)	-	tr|A0A8B9TH27|A0A8B9TH27_ANAPL//Acid phosphatase 2, lysosomal {ECO:0000313|Ensembl:ENSAPLP00020020755} OS=Anas platyrhynchos (Mallard) (Anas boschas) PE=4
ENSAPLG00000002915	167.541	224.795	191.081	47.7507	55.6887	47.0664	ACTA2	GO:0005737//cytoplasm`cellular_component`The contents of a cell excluding the plasma membrane and nucleus, but including other subcellular structures. [ISBN:0198547684];GO:0001725//stress fiber`cellular_component`A contractile actin filament bundle that consists of short actin filaments with alternating polarity, cross-linked by alpha-actinin and possibly other actin bundling proteins, and with m…	K05692//ACTB_G1`actin beta/gamma 1	ko03082//ATP-dependent chromatin remodeling`Genetic Information Processing`Chromosome;ko04015//Rap1 signaling pathway`Environmental Information Processing`Signal transduction;ko04145//Phagosome`Cellular Processes`Transport and catabolism;ko04210//Apoptosis`Cellular Processes`Cell growth and death;ko04390//Hippo signaling pathway`Environmental Information Processing`Signal transduction;ko04510//Fo…	-	NP_001026400.2//actin, aortic smooth muscle`[Gallus gallus]	PF00022.22//Actin`Actin	-	tr|U3IEJ7|U3IEJ7_ANAPP//Actin alpha 2, smooth muscle {ECO:0000313|Ensembl:ENSAPLP00000005669} OS=Anas platyrhynchos platyrhynchos (Northern mallard) Name=ACTA2 {ECO:0000313|Ensembl:ENSAPLP00000005669} PE=3;tr|U3I560|U3I560_ANAPP//Actin alpha 2, smooth muscle {ECO:0000313|Ensembl:ENSAPLP00000002381} OS=Anas platyrhynchos platyrhynchos (Northern mallard) Name=ACTA2 {ECO:0000313|Ensembl:ENSAPLP00000…
ENSAPLG00000006226	0	0.08177	0	0.148627	0	0.318659	RXFP2	GO:0004930//G protein-coupled receptor activity`molecular_function`Combining with an extracellular signal and transmitting the signal across the membrane by activating an associated G-protein; promotes the exchange of GDP for GTP on the alpha subunit of a heterotrimeric G-protein complex. [GOC:bf, http://www.iuphar-db.org, Wikipedia:GPCR];GO:0016021//integral component of membrane`cellular_compon…	K04307//RXFP2, LGR8`relaxin family peptide receptor 2	ko04080//Neuroactive ligand-receptor interaction`Environmental Information Processing`Signaling molecules and interaction;ko04926//Relaxin signaling pathway`Organismal Systems`Endocrine system	-	XP_035180810.1//relaxin receptor 2 isoform X6`[Oxyura jamaicensis]	PF00057.21//Ldl_recept_a`Low-density lipoprotein receptor domain class A;PF13855.9//LRR_8`Leucine rich repeat;PF13306.9//LRR_5`BspA type Leucine rich repeat region (6 copies);PF00001.24//7tm_1`7 transmembrane receptor (rhodopsin family)	-	tr|U3IF07|U3IF07_ANAPP//Relaxin family peptide receptor 2 {ECO:0000313|Ensembl:ENSAPLP00000005829} OS=Anas platyrhynchos platyrhynchos (Northern mallard) Name=RXFP2 {ECO:0000313|Ensembl:ENSAPLP00000005829} PE=4
novel1205	44.4473	36.2946	50.806	75.9745	51.3531	75.0286	-	-	-	-	-	-	-	-	-
ENSAPLG00000002149	0	0	0	0	0	0	-	-	-	-	-	-	-	-	tr|U3I2V0|U3I2V0_ANAPP//Uncharacterized protein {ECO:0000313|Ensembl:ENSAPLP00000001570} OS=Anas platyrhynchos platyrhynchos (Northern mallard) PE=4
ENSAPLG00000028614	0.134228	0	0.510434	0.156766	0.169482	0	-	-	K03927//CES2`carboxylesterase 2 [EC:3.1.1.1 3.1.1.84 3.1.1.56]	ko00983//Drug metabolism - other enzymes`Metabolism`Xenobiotics biodegradation and metabolism	-	XP_005020044.1//fatty acyl-CoA hydrolase precursor, medium chain-like`[Anas platyrhynchos]	PF00135.31//COesterase`Carboxylesterase family	-	tr|A0A493TWJ3|A0A493TWJ3_ANAPP//COesterase domain-containing protein {ECO:0000259|Pfam:PF00135} OS=Anas platyrhynchos platyrhynchos (Northern mallard) PE=4
ENSAPLG00000021780	0.060182	0	0	0	0.241912	0	-	-	-	-	-	-	-	-	-
ENSAPLG00000020888	49.5012	52.7646	57.6005	83.7803	89.2077	102.156	-	-	-	-	-	PKU39523.1//beta-parvin isoform x1`[Limosa lapponica baueri]	-	-	tr|A0A493T481|A0A493T481_ANAPP//Uncharacterized protein {ECO:0000313|Ensembl:ENSAPLP00000020734} OS=Anas platyrhynchos platyrhynchos (Northern mallard) PE=4
ENSAPLG00000024868	0.118254	0	0	0	0	0	-	GO:0007154//cell communication`biological_process`Any process that mediates interactions between a cell and its surroundings. Encompasses interactions such as signaling or attachment between one cell and another cell, between a cell and an extracellular matrix, or between a cell and any other aspect of its environment. [GOC:mah]	K07373//GJD2, CX36`gap junction delta-2 protein	ko04540//Gap junction`Cellular Processes`Cellular community - eukaryotes	-	XP_032063029.1//gap junction delta-2 protein-like`[Aythya fuligula]	PF00029.22//Connexin`Connexin	HSF//http://bioinfo.life.hust.edu.cn/AnimalTFDB#!/tf_detail?species=Tetraodon_nigroviridis&family=HSF	tr|A0A493SWB8|A0A493SWB8_ANAPP//Gap junction protein {ECO:0000256|RuleBase:RU000630} OS=Anas platyrhynchos platyrhynchos (Northern mallard) PE=3
ENSAPLG00000015061	0.707051	0.933857	0.527562	0	0	0.062869	PRIMPOL	GO:0006264//mitochondrial DNA replication`biological_process`The process in which new strands of DNA are synthesized in the mitochondrion. [GOC:ai];GO:0062176//R-loop disassembly`biological_process`A DNA metabolic process that results in the disassembly of R-loops. R-loops are three-stranded nucleic acid structures consisitng of an RNA:DNA heteroduplex and a looped-out non-template strand. Aberra…	K22761//PRIMPOL`DNA-directed primase/polymerase protein [EC:2.7.7.102 2.7.7.7]	-	-	XP_005030553.3//DNA-directed primase/polymerase protein`[Anas platyrhynchos]	PF03121.18//Herpes_UL52`Herpesviridae UL52/UL70 DNA primase	-	tr|U3J600|U3J600_ANAPP//DNA-directed primase/polymerase protein {ECO:0000256|ARBA:ARBA00026139} OS=Anas platyrhynchos platyrhynchos (Northern mallard) Name=PRIMPOL {ECO:0000313|Ensembl:ENSAPLP00000014927} PE=3;tr|A0A493T730|A0A493T730_ANAPP//DNA-directed primase/polymerase protein {ECO:0000256|ARBA:ARBA00026139} OS=Anas platyrhynchos platyrhynchos (Northern mallard) Name=PRIMPOL {ECO:0000313|Ense…
novel1978	3.84125	4.03859	4.24548	0.061498	0.033243	0.032811	-	-	-	-	-	-	-	-	-
ENSAPLG00000013069	9.92689	8.92442	11.3357	4.58754	4.19162	4.62664	-	GO:0006427//histidyl-tRNA aminoacylation`biological_process`The process of coupling histidine to histidyl-tRNA, catalyzed by histidyl-tRNA synthetase. The histidyl-tRNA synthetase is a class-II synthetase. The activated amino acid is transferred to the 3''-OH group of a histidine-accetping tRNA. [GOC:mcc, ISBN:0716730510]	K01892//HARS, hisS`histidyl-tRNA synthetase [EC:6.1.1.21]	ko00970//Aminoacyl-tRNA biosynthesis`Genetic Information Processing`Translation	-	XP_040428896.1//histidine--tRNA ligase, cytoplasmic isoform X1`[Cygnus olor]	PF00458.23//WHEP-TRS`WHEP-TRS domain;PF13393.9//tRNA-synt_His`Histidyl-tRNA synthetase;PF03129.23//HGTP_anticodon`Anticodon binding domain	-	tr|U3J090|U3J090_ANAPP//Histidine--tRNA ligase {ECO:0000256|ARBA:ARBA00012815} EC=6.1.1.21 {ECO:0000256|ARBA:ARBA00012815} OS=Anas platyrhynchos platyrhynchos (Northern mallard) PE=3
ENSAPLG00000003769	0.051779	0.105919	0	0.192519	0.138757	0.410854	-	GO:0016712//oxidoreductase activity, acting on paired donors, with incorporation or reduction of molecular oxygen, reduced flavin or flavoprotein as one donor, and incorporation of one atom of oxygen`molecular_function`Catalysis of an oxidation-reduction (redox) reaction in which hydrogen or electrons are transferred from reduced flavin or flavoprotein and one other donor, and one atom of oxygen …	K07418//CYP2J`cytochrome P450 family 2 subfamily J [EC:1.14.14.1 1.14.14.73 1.14.14.74 1.14.14.75]	ko00590//Arachidonic acid metabolism`Metabolism`Lipid metabolism;ko00591//Linoleic acid metabolism`Metabolism`Lipid metabolism;ko01100//Metabolic pathways`Metabolism`Global and overview maps;ko04726//Serotonergic synapse`Organismal Systems`Nervous system;ko04750//Inflammatory mediator regulation of TRP channels`Organismal Systems`Sensory system;ko04913//Ovarian steroidogenesis`Organismal Systems`…	-	XP_005022956.1//LOW QUALITY PROTEIN: cytochrome P450 2J2`[Anas platyrhynchos]	PF00067.25//p450`Cytochrome P450	-	tr|U3I7Q9|U3I7Q9_ANAPP//Uncharacterized protein {ECO:0000313|Ensembl:ENSAPLP00000003280} OS=Anas platyrhynchos platyrhynchos (Northern mallard) PE=3
ENSAPLG00000022515	0.715497	0	0	0	0	0	-	-	-	-	-	-	-	-	-
ENSAPLG00000023503	0	0	0	0	0	0	-	GO:0007283//spermatogenesis`biological_process`The developmental process by which male germ line stem cells self renew or give rise to successive cell types resulting in the development of a spermatozoa. [GOC:jid, ISBN:9780878933846, PMID:28073824, PMID:30990821]	K25632//TSGA10`testis-specific gene 10 protein	-	-	XP_012949231.3//testis-specific gene 10 protein`[Anas platyrhynchos]	-	-	tr|A0A493T6N8|A0A493T6N8_ANAPP//Uncharacterized protein {ECO:0000313|Ensembl:ENSAPLP00000021516} OS=Anas platyrhynchos platyrhynchos (Northern mallard) PE=4
ENSAPLG00000006707	1.87591	2.83961	1.9682	0.650976	1.60864	1.19078	OLFML1	-	K25448//OLFML1_3`olfactomedin-like protein 1/3	-	-	XP_005014037.1//olfactomedin-like protein 1`[Anas platyrhynchos]	PF02191.19//OLF`Olfactomedin-like domain	-	tr|A0A8B9U1Z4|A0A8B9U1Z4_9AVES//Olfactomedin like 1 {ECO:0000313|Ensembl:ENSAZOP00000001377} OS=Anas zonorhyncha (Eastern spot-billed duck) PE=4
ENSAPLG00000007618	1.78272	1.4212	1.79805	2.13945	2.11068	2.72447	KRIT1	GO:2000114//regulation of establishment of cell polarity`biological_process`Any process that modulates the frequency, rate or extent of establishment of cell polarity. [GOC:dph]	K17705//KRIT1, CCM1`Krev interaction trapped protein 1	ko04015//Rap1 signaling pathway`Environmental Information Processing`Signal transduction;ko04520//Adherens junction`Cellular Processes`Cellular community - eukaryotes	-	XP_032037999.1//krev interaction trapped protein 1 isoform X1`[Aythya fuligula];XP_013042426.1//PREDICTED: krev interaction trapped protein 1`[Anser cygnoides domesticus]	PF16705.8//NUDIX_5`NUDIX, or N-terminal NPxY motif-rich, region of KRIT;PF12796.10//Ank_2`Ankyrin repeats (3 copies);PF13857.9//Ank_5`Ankyrin repeats (many copies);PF00373.21//FERM_M`FERM central domain	-	tr|U3IJ88|U3IJ88_ANAPP//FERM domain-containing protein {ECO:0000259|PROSITE:PS50057} OS=Anas platyrhynchos platyrhynchos (Northern mallard) PE=4;tr|A0A8B9V0L6|A0A8B9V0L6_9AVES//Uncharacterized protein {ECO:0000313|Ensembl:ENSAZOP00000016344} OS=Anas zonorhyncha (Eastern spot-billed duck) PE=4
ENSAPLG00000008538	4.71622	5.50689	4.10475	5.81637	5.63787	4.64032	-	GO:0016514//SWI/SNF complex`cellular_component`A SWI/SNF-type complex that contains 8 to 14 proteins, including both conserved (core) and nonconserved components; contains the ATPase product of the yeast SNF2 or mammalian SMARCA4/BAF190A/BRG1 gene, or an ortholog thereof. [GOC:bhm, PMID:12672490];GO:0071565//nBAF complex`cellular_component`A SWI/SNF-type complex that is found in post-mitotic neur…	K11650//SMARCD`SWI/SNF-related matrix-associated actin-dependent regulator of chromatin subfamily D	ko03082//ATP-dependent chromatin remodeling`Genetic Information Processing`Chromosome;ko04714//Thermogenesis`Organismal Systems`Environmental adaptation;ko05225//Hepatocellular carcinoma`Human Diseases`Cancer: specific types	-	XP_009668788.1//PREDICTED: SWI/SNF-related matrix-associated actin-dependent regulator of chromatin subfamily D member 3 isoform X2`[Struthio camelus australis];XP_026699793.1//SWI/SNF-related matrix-associated actin-dependent regulator of chromatin subfamily D member 3 isoform X4`[Athene cunicularia];XP_035410352.1//SWI/SNF-related matrix-associated actin-dependent regulator of chromatin subfami…	PF02201.21//SWIB`SWIB/MDM2 domain	-	tr|A0A663DQB2|A0A663DQB2_AQUCH//SWI/SNF related, matrix associated, actin dependent regulator of chromatin, subfamily d, member 3 {ECO:0000313|Ensembl:ENSACCP00020002130} OS=Aquila chrysaetos chrysaetos Name=SMARCD3 {ECO:0000313|Ensembl:ENSACCP00020002130} PE=3;tr|A0A493THA7|A0A493THA7_ANAPP//SWIB/MDM2 domain-containing protein {ECO:0000259|PROSITE:PS51925} OS=Anas platyrhynchos platyrhynchos (No…
ENSAPLG00000029629	0	0.104092	0.102673	0.126133	0.275741	0.26918	-	-	-	-	-	-	-	-	-
ENSAPLG00000025773	0	0	0	0	0	0	-	-	-	-	-	-	-	-	-
ENSAPLG00000013878	0.28325	0.184516	0.36466	0.223057	0.310623	0.273708	NFKB1	GO:0005737//cytoplasm`cellular_component`The contents of a cell excluding the plasma membrane and nucleus, but including other subcellular structures. [ISBN:0198547684];GO:0003700//DNA-binding transcription factor activity`molecular_function`A transcription regulator activity that modulates transcription of gene sets via selective and non-covalent binding to a specific double-stranded genomic DNA…	K02580//NFKB1`nuclear factor NF-kappa-B p105 subunit	ko01523//Antifolate resistance`Human Diseases`Drug resistance: antineoplastic;ko04010//MAPK signaling pathway`Environmental Information Processing`Signal transduction;ko04014//Ras signaling pathway`Environmental Information Processing`Signal transduction;ko04024//cAMP signaling pathway`Environmental Information Processing`Signal transduction;ko04062//Chemokine signaling pathway`Organismal Systems…	-	XP_032041860.1//nuclear factor NF-kappa-B p105 subunit isoform X3`[Aythya fuligula];XP_032041858.1//nuclear factor NF-kappa-B p105 subunit isoform X1`[Aythya fuligula]	PF00554.25//RHD_DNA_bind`Rel homology DNA-binding domain;PF16179.8//RHD_dimer`Rel homology dimerisation domain;PF12796.10//Ank_2`Ankyrin repeats (3 copies);PF13637.9//Ank_4`Ankyrin repeats (many copies);PF00531.25//Death`Death domain	RHD//http://bioinfo.life.hust.edu.cn/AnimalTFDB#!/tf_detail?species=Anas_platyrhynchos&family=RHD	tr|U3J2P2|U3J2P2_ANAPP//Nuclear factor NF-kappa-B p105 subunit {ECO:0000256|ARBA:ARBA00020838} Nuclear factor of kappa light polypeptide gene enhancer in B-cells 1 {ECO:0000256|ARBA:ARBA00017723} OS=Anas platyrhynchos platyrhynchos (Northern mallard) Name=NFKB1 {ECO:0000313|Ensembl:ENSAPLP00000013769} PE=4;tr|A0A493SY66|A0A493SY66_ANAPP//Nuclear factor NF-kappa-B p105 subunit {ECO:0000256|ARBA:AR…
ENSAPLG00000022609	0	0	0	0.142283	0	0	-	-	-	-	-	-	-	-	-
ENSAPLG00000014388	0.189143	0.386907	0.190816	0.468832	0.633846	0.625332	-	GO:0052905//tRNA (guanine(9)-N(1))-methyltransferase activity`molecular_function`Catalysis of the reaction: S-adenosyl-L-methionine + guanine(9) in tRNA = N(1)-methylguanine(9) in tRNA + S-adenosyl-L-homocysteine. [EC:2.1.1.221]	K15445//TRMT10, TRM10, RG9MTD`tRNA (guanine9-N1)-methyltransferase [EC:2.1.1.221]	-	-	XP_035166832.1//tRNA methyltransferase 10 homolog B isoform X6`[Oxyura jamaicensis]	PF01746.24//tRNA_m1G_MT`tRNA (Guanine-1)-methyltransferase	-	tr|U3J3Y4|U3J3Y4_ANAPP//tRNA (guanine(9)-N(1))-methyltransferase {ECO:0000256|ARBA:ARBA00012797} EC=2.1.1.221 {ECO:0000256|ARBA:ARBA00012797} OS=Anas platyrhynchos platyrhynchos (Northern mallard) PE=4
ENSAPLG00000000485	149.889	254.06	74.5412	30.5773	64.3251	103.35	MIR147B	-	-	-	-	-	-	-	-
ENSAPLG00000024198	0	0	0	0	0	0	-	-	-	-	-	-	-	-	-
ENSAPLG00000028060	0	0	0	0	0	0.072785	-	-	-	-	-	-	-	-	-
ENSAPLG00000030124	0.09804	0	0.049454	0	0	0	-	GO:0009395//phospholipid catabolic process`biological_process`The chemical reactions and pathways resulting in the breakdown of phospholipids, any lipid containing phosphoric acid as a mono- or diester. [ISBN:0198506732]	K16342//PLA2G4, CPLA2`cytosolic phospholipase A2 [EC:3.1.1.4]	ko00564//Glycerophospholipid metabolism`Metabolism`Lipid metabolism;ko00565//Ether lipid metabolism`Metabolism`Lipid metabolism;ko00590//Arachidonic acid metabolism`Metabolism`Lipid metabolism;ko00591//Linoleic acid metabolism`Metabolism`Lipid metabolism;ko00592//alpha-Linolenic acid metabolism`Metabolism`Lipid metabolism;ko01100//Metabolic pathways`Metabolism`Global and overview maps;ko04010//MA…	-	XP_038036492.1//cytosolic phospholipase A2 epsilon isoform X4`[Anas platyrhynchos]	PF01735.21//PLA2_B`Lysophospholipase catalytic domain	-	tr|A0A493TTR2|A0A493TTR2_ANAPP//PLA2c domain-containing protein {ECO:0000259|PROSITE:PS51210} OS=Anas platyrhynchos platyrhynchos (Northern mallard) PE=4
ENSAPLG00000024275	5.23808	4.1008	8.0898	4.96913	0.895368	7.06971	-	-	-	-	-	-	-	-	-
ENSAPLG00000027065	0	0	0	0.220512	0	0	-	GO:0004523//RNA-DNA hybrid ribonuclease activity`molecular_function`Catalysis of the endonucleolytic cleavage of RNA in RNA-DNA hybrids to 5'-phosphomonoesters. [EC:3.1.26.4]	K03469//rnhA, RNASEH1`ribonuclease HI [EC:3.1.26.4]	ko03030//DNA replication`Genetic Information Processing`Replication and repair	-	XP_010560827.1//PREDICTED: uncharacterized protein LOC104828670`[Haliaeetus leucocephalus]	PF00075.27//RNase_H`RNase H	-	tr|A0A493TGH1|A0A493TGH1_ANAPP//RNase H type-1 domain-containing protein {ECO:0000259|PROSITE:PS50879} OS=Anas platyrhynchos platyrhynchos (Northern mallard) PE=4
ENSAPLG00000016085	0	0	0	0.537485	0.312531	0.149173	-	GO:0010468//regulation of gene expression`biological_process`Any process that modulates the frequency, rate or extent of gene expression. Gene expression is the process in which a gene's coding sequence is converted into a mature gene product (protein or RNA). [GOC:txnOH-2018]	K15195//AFF3`AF4/FMR2 family member 3	-	-	XP_038029150.1//AF4/FMR2 family member 3 isoform X5`[Anas platyrhynchos]	PF05110.16//AF-4`AF-4 proto-oncoprotein N-terminal region	AF-4//http://bioinfo.life.hust.edu.cn/AnimalTFDB#!/tf_detail?species=Anas_platyrhynchos&family=AF-4	tr|U3J8Y9|U3J8Y9_ANAPP//Uncharacterized protein {ECO:0000313|Ensembl:ENSAPLP00000015967} OS=Anas platyrhynchos platyrhynchos (Northern mallard) PE=4
ENSAPLG00000002987	11.2939	18.5557	18.0375	72.9059	62.3386	84.4947	EGFR	GO:0016021//integral component of membrane`cellular_component`The component of a membrane consisting of the gene products and protein complexes having at least some part of their peptide sequence embedded in the hydrophobic region of the membrane. [GOC:dos, GOC:go_curators];GO:0004712//protein serine/threonine/tyrosine kinase activity`molecular_function`Catalysis of the reactions: ATP + a protein…	K05083//ERBB2, HER2, CD340`receptor tyrosine-protein kinase erbB-2 [EC:2.7.10.1];K04361//EGFR, ERBB1`epidermal growth factor receptor [EC:2.7.10.1]	ko01521//EGFR tyrosine kinase inhibitor resistance`Human Diseases`Drug resistance: antineoplastic;ko01522//Endocrine resistance`Human Diseases`Drug resistance: antineoplastic;ko01524//Platinum drug resistance`Human Diseases`Drug resistance: antineoplastic;ko04010//MAPK signaling pathway`Environmental Information Processing`Signal transduction;ko04012//ErbB signaling pathway`Environmental Informat…	-	XP_027307116.2//epidermal growth factor receptor isoform X1`[Anas platyrhynchos];XP_035408429.1//epidermal growth factor receptor isoform X1`[Cygnus atratus]	PF01030.27//Recep_L_domain`Receptor L domain;PF00757.23//Furin-like`Furin-like cysteine rich region;PF14843.9//GF_recep_IV`Growth factor receptor domain IV;PF00069.28//Pkinase`Protein kinase domain;PF07714.20//PK_Tyr_Ser-Thr`Protein tyrosine and serine/threonine kinase	-	tr|U3I5P3|U3I5P3_ANAPP//Receptor protein-tyrosine kinase {ECO:0000256|ARBA:ARBA00011902} EC=2.7.10.1 {ECO:0000256|ARBA:ARBA00011902} OS=Anas platyrhynchos platyrhynchos (Northern mallard) Name=EGFR {ECO:0000313|Ensembl:ENSAPLP00000002564} PE=4;tr|A0A493TAW2|A0A493TAW2_ANAPP//Receptor protein-tyrosine kinase {ECO:0000256|ARBA:ARBA00011902} EC=2.7.10.1 {ECO:0000256|ARBA:ARBA00011902} OS=Anas platyr…
ENSAPLG00000021668	0	0	0	0	0	0	-	-	-	-	-	-	-	-	tr|A0A493U457|A0A493U457_ANAPP//Uncharacterized protein {ECO:0000313|Ensembl:ENSAPLP00000032908} OS=Anas platyrhynchos platyrhynchos (Northern mallard) PE=4
ENSAPLG00000008759	0.055775	0	0	0.048449	0	0	-	GO:0006807//nitrogen compound metabolic process`biological_process`The chemical reactions and pathways involving organic or inorganic compounds that contain nitrogen. [GOC:jl, ISBN:0198506732]	K08069//VNN`pantetheine hydrolase [EC:3.5.1.92]	ko00770//Pantothenate and CoA biosynthesis`Metabolism`Metabolism of cofactors and vitamins;ko01100//Metabolic pathways`Metabolism`Global and overview maps	-	XP_005009624.2//pantetheinase`[Anas platyrhynchos];XP_012952002.3//pantetheinase isoform X2`[Anas platyrhynchos]	PF00795.25//CN_hydrolase`Carbon-nitrogen hydrolase;PF19018.3//Vanin_C`Vanin C-terminal domain	-	tr|A0A8B9SQ44|A0A8B9SQ44_ANAPL//Pantetheinase {ECO:0000313|Ensembl:ENSAPLP00020009451} OS=Anas platyrhynchos (Mallard) (Anas boschas) Name=LOC101798228 {ECO:0000313|Ensembl:ENSAPLP00020009451} PE=4;tr|A0A493TLN5|A0A493TLN5_ANAPP//CN hydrolase domain-containing protein {ECO:0000259|PROSITE:PS50263} OS=Anas platyrhynchos platyrhynchos (Northern mallard) PE=3;tr|A0A8B9ZBR3|A0A8B9ZBR3_ANAPL//Pantethe…
ENSAPLG00000006681	9.65904	9.5993	8.09431	18.1814	23.0444	19.3263	KLF13	-	K09208//KLF9S, BTEB`krueppel-like factor 9/13/14/16	-	-	XP_005028035.3//Krueppel-like factor 13`[Anas platyrhynchos]	PF13465.9//zf-H2C2_2`Zinc-finger double domain	zf-C2H2//http://bioinfo.life.hust.edu.cn/AnimalTFDB#!/tf_detail?species=Anas_platyrhynchos&family=zf-C2H2	tr|R0JEQ3|R0JEQ3_ANAPL//Krueppel-like factor 13 {ECO:0000313|EMBL:EOA95421.1} Kruppel like factor 13 {ECO:0000313|Ensembl:ENSAPLP00020003120} Fragment OS=Anas platyrhynchos (Mallard) (Anas boschas) ORFNames=Anapl_02717 {ECO:0000313|EMBL:EOA95421.1} PE=4
ENSAPLG00000001801	3.05582	3.38268	4.13459	4.13075	4.55379	3.88957	USP15	GO:0005737//cytoplasm`cellular_component`The contents of a cell excluding the plasma membrane and nucleus, but including other subcellular structures. [ISBN:0198547684];GO:0005634//nucleus`cellular_component`A membrane-bounded organelle of eukaryotic cells in which chromosomes are housed and replicated. In most cells, the nucleus contains all of the cell's chromosomes except the organellar chromo…	K21343//USP15`ubiquitin carboxyl-terminal hydrolase 15 [EC:3.4.19.12]	ko04137//Mitophagy - animal`Cellular Processes`Transport and catabolism	-	XP_013054236.1//PREDICTED: ubiquitin carboxyl-terminal hydrolase 15 isoform X4`[Anser cygnoides domesticus];XP_025929982.1//ubiquitin carboxyl-terminal hydrolase 15 isoform X3`[Apteryx rowi];XP_027312283.1//ubiquitin carboxyl-terminal hydrolase 15 isoform X1`[Anas platyrhynchos];XP_027312292.1//ubiquitin carboxyl-terminal hydrolase 15 isoform X2`[Anas platyrhynchos]	PF06337.15//DUSP`DUSP domain;PF14836.9//Ubiquitin_3`Ubiquitin-like domain;PF00443.32//UCH`Ubiquitin carboxyl-terminal hydrolase;PF14533.9//USP7_C2`Ubiquitin-specific protease C-terminal;PF13423.9//UCH_1`Ubiquitin carboxyl-terminal hydrolase	zf-MIZ//http://bioinfo.life.hust.edu.cn/AnimalTFDB#!/tf_detail?species=Xiphophorus_maculatus&family=zf-MIZ	tr|A0A493TKD9|A0A493TKD9_ANAPP//Ubiquitin specific peptidase 15 {ECO:0000313|Ensembl:ENSAPLP00000026361} OS=Anas platyrhynchos platyrhynchos (Northern mallard) Name=USP15 {ECO:0000313|Ensembl:ENSAPLP00000026361} PE=3;tr|A0A493TN35|A0A493TN35_ANAPP//Ubiquitin carboxyl-terminal hydrolase {ECO:0000256|RuleBase:RU366025} EC=3.4.19.12 {ECO:0000256|RuleBase:RU366025} OS=Anas platyrhynchos platyrhynchos…
ENSAPLG00000016375	0	0.056249	0	0.408954	0.663191	1.77662	-	GO:0008519//ammonium transmembrane transporter activity`molecular_function`Enables the transfer of ammonium from one side of a membrane to the other. Ammonium is the cation NH4+ which is formed from N2 by root-nodule bacteria in leguminous plants and is an excretory product in ammonotelic animals. [PMID:17710640]	K06579//RH, CD240`Rhesus blood group glycoprotein	-	-	XP_038023087.1//RH-like protein isoform X1`[Anas platyrhynchos];XP_038023088.1//RH-like protein isoform X2`[Anas platyrhynchos]	PF00909.24//Ammonium_transp`Ammonium Transporter Family	-	tr|U3J9V2|U3J9V2_ANAPP//Ammonium_transp domain-containing protein {ECO:0000259|Pfam:PF00909} OS=Anas platyrhynchos platyrhynchos (Northern mallard) PE=3;tr|A0A493TB33|A0A493TB33_ANAPP//Ammonium_transp domain-containing protein {ECO:0000259|Pfam:PF00909} OS=Anas platyrhynchos platyrhynchos (Northern mallard) PE=3;tr|A0A493T7S4|A0A493T7S4_ANAPP//Ammonium_transp domain-containing protein {ECO:000025…
ENSAPLG00000027518	0	0	0	0	0	0	-	-	-	-	-	-	-	-	-
ENSAPLG00000024207	11.2136	14.6486	8.40055	3.7152	4.76038	6.3135	TMEM38A	GO:0016021//integral component of membrane`cellular_component`The component of a membrane consisting of the gene products and protein complexes having at least some part of their peptide sequence embedded in the hydrophobic region of the membrane. [GOC:dos, GOC:go_curators];GO:0005267//potassium channel activity`molecular_function`Enables the facilitated diffusion of a potassium ion (by an energy…	K24013//TMEM38, TRIC`trimeric intracellular cation channel	-	-	XP_005029150.2//trimeric intracellular cation channel type A isoform X1`[Anas platyrhynchos]	PF05197.16//TRIC`TRIC channel	-	tr|A0A7K7L8P9|A0A7K7L8P9_9AVES//TM38A protein {ECO:0000313|EMBL:NWZ26759.1} Fragment OS=Asarcornis scutulata ORFNames=ASASCU_R01079 {ECO:0000313|EMBL:NWZ26759.1} PE=3
ENSAPLG00000029250	0.083155	0.04346	0.042868	0.105326	0.15072	0.210773	-	-	-	-	-	-	-	-	-
ENSAPLG00000029811	0	0	0	0	0	0	-	GO:0001669//acrosomal vesicle`cellular_component`A structure in the head of a spermatozoon that contains acid hydrolases, and is concerned with the breakdown of the outer membrane of the ovum during fertilization. It lies just beneath the plasma membrane and is derived from the lysosome. [ISBN:0124325653, ISBN:0198506732]	-	-	-	XP_038036403.1//LOW QUALITY PROTEIN: acrosin-binding protein`[Anas platyrhynchos]	-	-	tr|A0A493SWT2|A0A493SWT2_ANAPP//Acrosin-binding protein {ECO:0000256|ARBA:ARBA00018940} Acrosin-binding protein, 60 kDa form {ECO:0000256|ARBA:ARBA00013358} Proacrosin-binding protein sp32 {ECO:0000256|ARBA:ARBA00021684} OS=Anas platyrhynchos platyrhynchos (Northern mallard) PE=4
ENSAPLG00000019028	0	0	0.086305	0.21205	0	0	-	-	-	-	-	-	-	-	-
ENSAPLG00000022705	0	0	0	0.232246	0	0.247817	-	-	-	-	-	-	-	-	-
ENSAPLG00000027004	0	0	0	0	0	0	-	-	-	-	-	-	-	-	-
novel248	10.2715	9.59356	11.476	18.2095	17.0004	19.3113	-	-	-	-	-	-	-	-	-
ENSAPLG00000021670	0.307382	0.089923	0.221378	0.381082	0.176663	0.232702	NEIL1	GO:0005737//cytoplasm`cellular_component`The contents of a cell excluding the plasma membrane and nucleus, but including other subcellular structures. [ISBN:0198547684];GO:0003906//DNA-(apurinic or apyrimidinic site) endonuclease activity`molecular_function`Catalysis of the cleavage of the C-O-P bond in the AP site created when DNA glycosylase removes a damaged base, involved in the DNA base exci…	K10567//NEIL1`endonuclease VIII-like 1 [EC:3.2.2.- 4.2.99.18]	ko03410//Base excision repair`Genetic Information Processing`Replication and repair	-	XP_027321919.1//endonuclease 8-like 1 isoform X1`[Anas platyrhynchos]	PF01149.27//Fapy_DNA_glyco`Formamidopyrimidine-DNA glycosylase N-terminal domain;PF06831.17//H2TH`Formamidopyrimidine-DNA glycosylase H2TH domain;PF09292.13//Neil1-DNA_bind`Endonuclease VIII-like 1, DNA bind	-	tr|A0A493T9D7|A0A493T9D7_ANAPP//Nei like DNA glycosylase 1 {ECO:0000313|Ensembl:ENSAPLP00000022270} OS=Anas platyrhynchos platyrhynchos (Northern mallard) Name=NEIL1 {ECO:0000313|Ensembl:ENSAPLP00000022270} PE=4
novel1448	8.33886	11.1377	17.6029	24.811	38.8742	26.3245	-	-	-	-	-	-	-	-	-
novel666	1.36482	0.69796	0.678459	2.28028	1.92014	2.61712	-	-	-	-	-	-	-	-	-
ENSAPLG00000015132	0.184137	0.37261	0.296204	0.359767	0.395541	0.322998	-	GO:1902476//chloride transmembrane transport`biological_process`The process in which chloride is transported across a membrane. [GOC:TermGenie, GOC:vw]	K13627//SLC12A7, KCC4`solute carrier family 12 (potassium/chloride transporter), member 7	ko04966//Collecting duct acid secretion`Organismal Systems`Excretory system	-	XP_038030257.1//solute carrier family 12 member 7 isoform X5`[Anas platyrhynchos];XP_009864929.1//PREDICTED: solute carrier family 12 member 7-like, partial`[Apaloderma vittatum]	PF13520.9//AA_permease_2`Amino acid permease;PF00324.24//AA_permease`Amino acid permease;PF03522.18//SLC12`Solute carrier family 12	-	tr|A0A493TGW1|A0A493TGW1_ANAPP//Uncharacterized protein {ECO:0000313|Ensembl:ENSAPLP00000024933} OS=Anas platyrhynchos platyrhynchos (Northern mallard) PE=3;tr|U3J6H0|U3J6H0_ANAPP//Uncharacterized protein {ECO:0000313|Ensembl:ENSAPLP00000015097} OS=Anas platyrhynchos platyrhynchos (Northern mallard) PE=3;tr|A0A8B9V1Q2|A0A8B9V1Q2_9AVES//Uncharacterized protein {ECO:0000313|Ensembl:ENSAZOP000000167…
ENSAPLG00000023229	0.07784	0	0.078528	0	0	0	-	-	-	-	-	-	-	-	-
ENSAPLG00000023250	0	0	0	0	0	0	-	-	-	-	-	-	-	-	-
ENSAPLG00000009208	0.139162	0.073842	0.190584	0.105824	0.091335	0.067203	ATOSA	-	-	-	-	EOA96679.1//Uncharacterized protein KIAA1370-like protein, partial`[Anas platyrhynchos]	PF13915.9//DUF4210`Domain of unknown function (DUF4210);PF13889.9//Chromosome_seg`Chromosome segregation during meiosis	-	tr|U3INW8|U3INW8_ANAPP//Family with sequence similarity 214 member A {ECO:0000313|Ensembl:ENSAPLP00000008941} OS=Anas platyrhynchos platyrhynchos (Northern mallard) Name=FAM214A {ECO:0000313|Ensembl:ENSAPLP00000008941} PE=3;tr|A0A493TII1|A0A493TII1_ANAPP//Family with sequence similarity 214 member A {ECO:0000313|Ensembl:ENSAPLP00000025445} OS=Anas platyrhynchos platyrhynchos (Northern mallard) Na…
novel1236	109.148	92.4823	100.688	83.5201	96.1294	89.1596	-	-	-	-	-	-	-	-	-
ENSAPLG00000018454	0.155579	0.162118	0.161896	0.192284	0.102898	0	-	-	K24684//ZFAND1`AN1-type zinc finger protein 1	-	-	XP_027308208.2//AN1-type zinc finger protein 1`[Anas platyrhynchos]	-	-	tr|A0A493T7K1|A0A493T7K1_ANAPP//Uncharacterized protein {ECO:0000313|Ensembl:ENSAPLP00000021620} OS=Anas platyrhynchos platyrhynchos (Northern mallard) PE=4
ENSAPLG00000012212	0.346039	1.07947	0.435288	0.900618	1.47762	0.686429	-	GO:0006897//endocytosis`biological_process`A vesicle-mediated transport process in which cells take up external materials or membrane constituents by the invagination of a small region of the plasma membrane to form a new membrane-bounded vesicle. [GOC:mah, ISBN:0198506732, ISBN:0716731363]	K06560//MRC, CD206, CD280`mannose receptor, C type	ko04145//Phagosome`Cellular Processes`Transport and catabolism;ko05152//Tuberculosis`Human Diseases`Infectious disease: bacterial	-	XP_005013233.3//macrophage mannose receptor 1`[Anas platyrhynchos]	PF00652.25//Ricin_B_lectin`Ricin-type beta-trefoil lectin domain;PF00040.22//fn2`Fibronectin type II domain;PF00059.24//Lectin_C`Lectin C-type domain	-	tr|U3IXK2|U3IXK2_ANAPP//Uncharacterized protein {ECO:0000313|Ensembl:ENSAPLP00000011978} OS=Anas platyrhynchos platyrhynchos (Northern mallard) PE=4
ENSAPLG00000018794	0	0	0	0	0	0	-	-	-	-	-	-	-	-	-
ENSAPLG00000006015	1.01405	1.09816	1.35399	1.07195	1.1589	0.98605	RAD17	-	K06662//HRAD17, RAD24`cell cycle checkpoint protein	-	-	XP_038025749.1//cell cycle checkpoint protein RAD17`[Anas platyrhynchos]	PF03215.18//Rad17`Rad17 P-loop domain;PF13191.9//AAA_16`AAA ATPase domain	-	tr|A0A8B9SYU3|A0A8B9SYU3_ANAPL//RAD17 checkpoint clamp loader component {ECO:0000313|Ensembl:ENSAPLP00020013029} OS=Anas platyrhynchos (Mallard) (Anas boschas) PE=4
ENSAPLG00000031004	0	0	0	0	0	0	-	-	-	-	-	-	-	-	-
ENSAPLG00000015766	0.047517	0.050495	0.046449	0.188888	0.202837	0	NDRG4	GO:0005829//cytosol`cellular_component`The part of the cytoplasm that does not contain organelles but which does contain other particulate matter, such as protein complexes. [GOC:hjd, GOC:jl]	K18266//NDRG1`protein NDRG1	-	-	XP_030327281.1//protein NDRG4 isoform X1`[Strigops habroptila];XP_027321464.1//protein NDRG4 isoform X2`[Anas platyrhynchos];XP_027321460.1//protein NDRG4 isoform X1`[Anas platyrhynchos]	PF03096.17//Ndr`Ndr family	-	tr|A0A493TWD7|A0A493TWD7_ANAPP//NDRG family member 4 {ECO:0000313|Ensembl:ENSAPLP00000029885} OS=Anas platyrhynchos platyrhynchos (Northern mallard) Name=NDRG4 {ECO:0000313|Ensembl:ENSAPLP00000029885} PE=3;tr|U3J807|U3J807_ANAPP//NDRG family member 4 {ECO:0000313|Ensembl:ENSAPLP00000015635} OS=Anas platyrhynchos platyrhynchos (Northern mallard) Name=NDRG4 {ECO:0000313|Ensembl:ENSAPLP00000015635} …
ENSAPLG00000011688	0	0	0	0	0	0	-	-	-	-	-	XP_013051714.1//PREDICTED: uncharacterized protein LOC106045660`[Anser cygnoides domesticus]	-	-	tr|U3IW08|U3IW08_ANAPP//Uncharacterized protein {ECO:0000313|Ensembl:ENSAPLP00000011433} OS=Anas platyrhynchos platyrhynchos (Northern mallard) PE=4
ENSAPLG00000006796	17.4822	23.5908	17.9861	15.8466	13.2254	13.1559	ASPH	GO:0042264//peptidyl-aspartic acid hydroxylation`biological_process`The hydroxylation of peptidyl-aspartic acid to form peptidyl-hydroxyaspartic acid. [GOC:mah];GO:0016021//integral component of membrane`cellular_component`The component of a membrane consisting of the gene products and protein complexes having at least some part of their peptide sequence embedded in the hydrophobic region of the …	K00476//ASPH`aspartate beta-hydroxylase [EC:1.14.11.16]	ko04020//Calcium signaling pathway`Environmental Information Processing`Signal transduction;ko04260//Cardiac muscle contraction`Organismal Systems`Circulatory system	-	XP_038031293.1//aspartyl/asparaginyl beta-hydroxylase isoform X7`[Anas platyrhynchos];XP_038031290.1//aspartyl/asparaginyl beta-hydroxylase isoform X4`[Anas platyrhynchos];XP_038031296.1//aspartyl/asparaginyl beta-hydroxylase isoform X10`[Anas platyrhynchos];XP_038031297.1//aspartyl/asparaginyl beta-hydroxylase isoform X11`[Anas platyrhynchos];XP_029868122.1//aspartyl/asparaginyl beta-hydroxylase…	PF05279.14//Asp-B-Hydro_N`Aspartyl beta-hydroxylase N-terminal region;PF05118.18//Asp_Arg_Hydrox`Aspartyl/Asparaginyl beta-hydroxylase	-	tr|A0A493TUF3|A0A493TUF3_ANAPP//Aspartate beta-hydroxylase {ECO:0000313|Ensembl:ENSAPLP00000029190} OS=Anas platyrhynchos platyrhynchos (Northern mallard) Name=ASPH {ECO:0000313|Ensembl:ENSAPLP00000029190} PE=3;tr|A0A493U2J8|A0A493U2J8_ANAPP//Aspartate beta-hydroxylase {ECO:0000313|Ensembl:ENSAPLP00000032269} OS=Anas platyrhynchos platyrhynchos (Northern mallard) Name=ASPH {ECO:0000313|Ensembl:EN…
ENSAPLG00000008536	0.014427	0.016103	0.014554	0	0	0.020821	SPHKAP	GO:0051018//protein kinase A binding`molecular_function`Binding to a protein kinase A. [GOC:ai]	K16527//AKAP11`A-kinase anchor protein 11	-	-	XP_027320412.2//A-kinase anchor protein SPHKAP isoform X5`[Anas platyrhynchos];XP_038039508.1//A-kinase anchor protein SPHKAP isoform X6`[Anas platyrhynchos];XP_027320410.2//A-kinase anchor protein SPHKAP isoform X4`[Anas platyrhynchos];XP_038039510.1//A-kinase anchor protein SPHKAP isoform X8`[Anas platyrhynchos];XP_027320405.2//A-kinase anchor protein SPHKAP isoform X7`[Anas platyrhynchos]	-	-	tr|A0A493TSV8|A0A493TSV8_ANAPP//SPHK1 interactor, AKAP domain containing {ECO:0000313|Ensembl:ENSAPLP00000028973} OS=Anas platyrhynchos platyrhynchos (Northern mallard) Name=SPHKAP {ECO:0000313|Ensembl:ENSAPLP00000028973} PE=4;tr|A0A493SVU4|A0A493SVU4_ANAPP//SPHK1 interactor, AKAP domain containing {ECO:0000313|Ensembl:ENSAPLP00000017613} OS=Anas platyrhynchos platyrhynchos (Northern mallard) Nam…
novel1285	2.07792	1.36954	0.861506	3.52515	1.33378	2.3197	-	GO:0043517//positive regulation of DNA damage response, signal transduction by p53 class mediator`biological_process`Any process that activates, maintains or increases the rate of the cascade of processes induced by the cell cycle regulator phosphoprotein p53, or an equivalent protein, in response to the detection of DNA damage. [GOC:jl];GO:0017101//aminoacyl-tRNA synthetase multienzyme complex`c…	K15439//EEF1E1, AIMP3`eukaryotic translation elongation factor 1 epsilon-1	-	-	EOB07787.1//Eukaryotic translation elongation factor 1 epsilon-1, partial`[Anas platyrhynchos]	PF00043.28//GST_C`Glutathione S-transferase, C-terminal domain	-	tr|R0KCW7|R0KCW7_ANAPL//Eukaryotic translation elongation factor 1 epsilon-1 {ECO:0000313|EMBL:EOB07787.1} Fragment OS=Anas platyrhynchos (Mallard) (Anas boschas) ORFNames=Anapl_03783 {ECO:0000313|EMBL:EOB07787.1} PE=4
ENSAPLG00000015271	0.319008	0.096283	0.09497	0.114717	0.229417	0.13239	-	GO:0043565//sequence-specific DNA binding`molecular_function`Binding to DNA of a specific nucleotide composition, e.g. GC-rich DNA binding, or with a specific sequence motif or type of DNA e.g. promotor binding or rDNA binding. [GOC:jl];GO:0003700//DNA-binding transcription factor activity`molecular_function`A transcription regulator activity that modulates transcription of gene sets via selectiv…	K09435//ERG`transcriptional regulator ERG	ko05202//Transcriptional misregulation in cancer`Human Diseases`Cancer: overview;ko05215//Prostate cancer`Human Diseases`Cancer: specific types	-	XP_035171663.1//transcriptional regulator ERG isoform X1`[Oxyura jamaicensis];XP_014793741.1//PREDICTED: transcriptional regulator ERG isoform X7`[Calidris pugnax];XP_031957003.1//transcriptional regulator ERG isoform X5`[Corvus moneduloides];XP_032063909.1//transcriptional regulator ERG isoform X1`[Aythya fuligula];XP_032063910.1//transcriptional regulator ERG isoform X2`[Aythya fuligula]	PF02198.19//SAM_PNT`Sterile alpha motif (SAM)/Pointed domain;PF00178.25//Ets`Ets-domain	ETS//http://bioinfo.life.hust.edu.cn/AnimalTFDB#!/tf_detail?species=Taeniopygia_guttata&family=ETS;ETS//http://bioinfo.life.hust.edu.cn/AnimalTFDB#!/tf_detail?species=Gallus_gallus&family=ETS	tr|A0A493SS15|A0A493SS15_ANAPP//ETS domain-containing protein {ECO:0000259|PROSITE:PS50061} OS=Anas platyrhynchos platyrhynchos (Northern mallard) PE=3;tr|U3J6M9|U3J6M9_ANAPP//Uncharacterized protein {ECO:0000313|Ensembl:ENSAPLP00000015156} OS=Anas platyrhynchos platyrhynchos (Northern mallard) PE=3;tr|A0A8B9VF37|A0A8B9VF37_9AVES//ETS transcription factor ERG {ECO:0000313|Ensembl:ENSAZOP000000225…
ENSAPLG00000028499	0	0	0	0	0	0	-	-	-	-	-	-	-	-	-
novel1544	0.347227	0.355139	0.210179	1.29101	0.558294	1.28573	-	-	-	-	-	-	-	-	-
ENSAPLG00000022108	0	0.065623	0	0	0	0	-	-	-	-	-	-	-	-	-
ENSAPLG00000022069	0	0	0	0	0	0	-	-	-	-	-	-	-	-	-
ENSAPLG00000011627	2.40055	3.40804	2.16876	3.55247	5.08875	3.79083	NCEH1	-	K14349//NCEH1, AADACL1`neutral cholesterol ester hydrolase 1 [EC:3.1.1.-]	ko04927//Cortisol synthesis and secretion`Organismal Systems`Endocrine system;ko04934//Cushing syndrome`Human Diseases`Endocrine and metabolic disease;ko04976//Bile secretion`Organismal Systems`Digestive system;ko04979//Cholesterol metabolism`Organismal Systems`Digestive system	-	XP_027320531.1//neutral cholesterol ester hydrolase 1`[Anas platyrhynchos]	PF20434.1//BD-FAE`BD-FAE;PF10340.12//Say1_Mug180`Steryl acetyl hydrolase;PF07859.16//Abhydrolase_3`alpha/beta hydrolase fold	-	tr|A0A8B9UCK3|A0A8B9UCK3_9AVES//Neutral cholesterol ester hydrolase 1 {ECO:0000313|Ensembl:ENSAZOP00000006516} OS=Anas zonorhyncha (Eastern spot-billed duck) PE=4
ENSAPLG00000022795	0	0	0	0	0	0	EFCAB3	GO:0005509//calcium ion binding`molecular_function`Binding to a calcium ion (Ca2+). [GOC:ai]	K16466//CETN3, CDC31`centrin-3	-	-	XP_038024827.1//EF-hand calcium-binding domain-containing protein 3`[Anas platyrhynchos]	-	-	tr|A0A493ST22|A0A493ST22_ANAPP//EF-hand calcium binding domain 3 {ECO:0000313|Ensembl:ENSAPLP00000016731} OS=Anas platyrhynchos platyrhynchos (Northern mallard) Name=EFCAB3 {ECO:0000313|Ensembl:ENSAPLP00000016731} PE=4
ENSAPLG00000005043	9.77024	8.9222	10.9127	13.4062	11.6884	8.76758	DUSP23	GO:0005654//nucleoplasm`cellular_component`That part of the nuclear content other than the chromosomes or the nucleolus. [GOC:ma, ISBN:0124325653];GO:0004725//protein tyrosine phosphatase activity`molecular_function`Catalysis of the reaction: protein tyrosine phosphate + H2O = protein tyrosine + phosphate. [EC:3.1.3.48];GO:0008138//protein tyrosine/serine/threonine phosphatase activity`molecular_…	K18078//PTPDC1`protein tyrosine phosphatase domain-containing protein 1 [EC:3.1.3.-]	-	-	XP_038023984.1//dual specificity protein phosphatase 23 isoform X2`[Anas platyrhynchos]	PF00782.23//DSPc`Dual specificity phosphatase, catalytic domain	-	tr|U3IBF9|U3IBF9_ANAPP//Dual specificity phosphatase 23 {ECO:0000313|Ensembl:ENSAPLP00000004581} OS=Anas platyrhynchos platyrhynchos (Northern mallard) Name=DUSP23 {ECO:0000313|Ensembl:ENSAPLP00000004581} PE=4
ENSAPLG00000006410	9.75614	12.9779	10.3633	24.2041	12.8929	18.4884	-	GO:0005874//microtubule`cellular_component`Any of the long, generally straight, hollow tubes of internal diameter 12-15 nm and external diameter 24 nm found in a wide variety of eukaryotic cells; each consists (usually) of 13 protofilaments of polymeric tubulin, staggered in such a manner that the tubulin monomers are arranged in a helical pattern on the microtubular surface, and with the alpha/b…	K10407//KLC`kinesin light chain	ko04814//Motor proteins`Cellular Processes`Cell motility;ko05010//Alzheimer disease`Human Diseases`Neurodegenerative disease;ko05012//Parkinson disease`Human Diseases`Neurodegenerative disease;ko05014//Amyotrophic lateral sclerosis`Human Diseases`Neurodegenerative disease;ko05016//Huntington disease`Human Diseases`Neurodegenerative disease;ko05020//Prion disease`Human Diseases`Neurodegenerative d…	-	XP_009929055.1//PREDICTED: kinesin light chain 1 isoform X2`[Haliaeetus albicilla]	PF17874.4//TPR_MalT`MalT-like TPR region;PF13374.9//TPR_10`Tetratricopeptide repeat;PF13424.9//TPR_12`Tetratricopeptide repeat;PF00515.31//TPR_1`Tetratricopeptide repeat;PF13176.9//TPR_7`Tetratricopeptide repeat	-	tr|U3IFM9|U3IFM9_ANAPP//Kinesin light chain {ECO:0000256|RuleBase:RU367020} OS=Anas platyrhynchos platyrhynchos (Northern mallard) PE=3
ENSAPLG00000026248	0	0	0	0	0	0	-	GO:0008270//zinc ion binding`molecular_function`Binding to a zinc ion (Zn). [GOC:ai]	K01394//MMP3`matrix metalloproteinase-3 (stromelysin 1, progelatinase) [EC:3.4.24.17]	ko04657//IL-17 signaling pathway`Organismal Systems`Immune system;ko04668//TNF signaling pathway`Environmental Information Processing`Signal transduction;ko05171//Coronavirus disease - COVID-19`Human Diseases`Infectious disease: viral;ko05202//Transcriptional misregulation in cancer`Human Diseases`Cancer: overview;ko05215//Prostate cancer`Human Diseases`Cancer: specific types;ko05323//Rheumatoid …	-	XP_032063357.1//LOW QUALITY PROTEIN: stromelysin-1-like`[Aythya fuligula]	PF01471.21//PG_binding_1`Putative peptidoglycan binding domain;PF00413.27//Peptidase_M10`Matrixin;PF00045.22//Hemopexin`Hemopexin	-	tr|A0A493U484|A0A493U484_ANAPP//ZnMc domain-containing protein {ECO:0000259|SMART:SM00235} OS=Anas platyrhynchos platyrhynchos (Northern mallard) PE=3
ENSAPLG00000003624	0	0	0	0	0	0	CLPS	-	K14460//CLPS`colipase	ko04975//Fat digestion and absorption`Organismal Systems`Digestive system	-	XP_027300532.1//colipase`[Anas platyrhynchos]	PF01114.21//Colipase`Colipase, N-terminal domain;PF02740.17//Colipase_C`Colipase, C-terminal domain	-	tr|A0A8C0A138|A0A8C0A138_9AVES//Colipase {ECO:0000313|Ensembl:ENSAZOP00000031051} OS=Anas zonorhyncha (Eastern spot-billed duck) PE=4
ENSAPLG00000020711	0.132361	0	0.132139	0.327196	0	0.143239	-	-	-	-	-	-	-	-	-
ENSAPLG00000028697	0	0	0	0	0	0	-	-	-	-	-	-	-	-	-
ENSAPLG00000013412	4.59111	3.48828	5.55805	1.54443	2.46063	1.30104	CASP7	-	K04397//CASP7`caspase 7 [EC:3.4.22.60]	ko04210//Apoptosis`Cellular Processes`Cell growth and death;ko04215//Apoptosis - multiple species`Cellular Processes`Cell growth and death;ko04623//Cytosolic DNA-sensing pathway`Organismal Systems`Immune system;ko04668//TNF signaling pathway`Environmental Information Processing`Signal transduction;ko04932//Non-alcoholic fatty liver disease`Human Diseases`Endocrine and metabolic disease;ko05010//A…	-	XP_005014501.2//caspase-7 isoform X1`[Anas platyrhynchos]	PF00656.25//Peptidase_C14`Caspase domain	-	tr|A0A8B9SRL6|A0A8B9SRL6_ANAPL//Caspase 7 {ECO:0000313|Ensembl:ENSAPLP00020010177} OS=Anas platyrhynchos (Mallard) (Anas boschas) Name=CASP7 {ECO:0000313|Ensembl:ENSAPLP00020010177} PE=4
ENSAPLG00000013102	2.92362	2.51406	2.65181	2.78413	2.69308	2.62346	TMTC3	GO:0016021//integral component of membrane`cellular_component`The component of a membrane consisting of the gene products and protein complexes having at least some part of their peptide sequence embedded in the hydrophobic region of the membrane. [GOC:dos, GOC:go_curators];GO:0034976//response to endoplasmic reticulum stress`biological_process`Any process that results in a change in state or act…	K23424//TMTC`protein O-mannosyl-transferase [EC:2.4.1.-]	-	-	XP_038029028.1//protein O-mannosyl-transferase TMTC3`[Anas platyrhynchos]	PF08409.14//TMTC_DUF1736`Protein O-mannosyl-transferase TMTC, DUF1736;PF14559.9//TPR_19`Tetratricopeptide repeat;PF13431.9//TPR_17`Tetratricopeptide repeat;PF00515.31//TPR_1`Tetratricopeptide repeat;PF07719.20//TPR_2`Tetratricopeptide repeat;PF13181.9//TPR_8`Tetratricopeptide repeat	-	tr|U3J080|U3J080_ANAPP//Dolichyl-phosphate-mannose--protein mannosyltransferase {ECO:0000256|ARBA:ARBA00012839} EC=2.4.1.109 {ECO:0000256|ARBA:ARBA00012839} OS=Anas platyrhynchos platyrhynchos (Northern mallard) Name=TMTC3 {ECO:0000313|Ensembl:ENSAPLP00000012907} PE=3
ENSAPLG00000027523	6.63972	6.28055	5.70685	8.19716	7.63211	6.35663	-	-	-	-	-	-	-	-	-
ENSAPLG00000023311	0	0	0	0.047505	0	0	-	-	K25440//CFAP73, CCDC42`CFAP73 family protein	-	-	XP_032054976.1//cilia- and flagella-associated protein 73`[Aythya fuligula]	PF13863.9//DUF4200`Domain of unknown function (DUF4200)	-	tr|A0A493TGU3|A0A493TGU3_ANAPP//DUF4200 domain-containing protein {ECO:0000259|Pfam:PF13863} OS=Anas platyrhynchos platyrhynchos (Northern mallard) PE=4
ENSAPLG00000028991	0	0	0	0	0	0	-	-	-	-	-	-	-	-	-
novel1500	6.99943	2.86357	5.36661	18.3905	21.0077	21.1046	-	-	-	-	-	-	-	-	-
ENSAPLG00000014234	2.3601	2.08826	2.35098	1.34242	2.83224	1.79338	FBXO30	GO:0061630//ubiquitin protein ligase activity`molecular_function`Catalysis of the transfer of ubiquitin to a substrate protein via the reaction X-ubiquitin + S -> X + S-ubiquitin, where X is either an E2 or E3 enzyme, the X-ubiquitin linkage is a thioester bond, and the S-ubiquitin linkage is an amide bond: an isopeptide bond between the C-terminal glycine of ubiquitin and the epsilon-amino group…	K10307//FBXO30`F-box protein 30	-	-	XP_021129408.1//F-box only protein 30 isoform X1`[Anas platyrhynchos]	PF15965.8//zf-TRAF_2`TRAF-like zinc-finger;PF15966.8//F-box_4`F-box;PF00646.36//F-box`F-box domain;PF12937.10//F-box-like`F-box-like	-	tr|U3J3I2|U3J3I2_ANAPP//F-box protein 30 {ECO:0000313|Ensembl:ENSAPLP00000014059} OS=Anas platyrhynchos platyrhynchos (Northern mallard) Name=FBXO30 {ECO:0000313|Ensembl:ENSAPLP00000014059} PE=4
ENSAPLG00000015513	0.122763	0.18834	0.182713	0.076073	0.160424	0	TINAG	GO:0007155//cell adhesion`biological_process`The attachment of a cell, either to another cell or to an underlying substrate such as the extracellular matrix, via cell adhesion molecules. [GOC:hb, GOC:pf];GO:0016021//integral component of membrane`cellular_component`The component of a membrane consisting of the gene products and protein complexes having at least some part of their peptide sequence…	K01363//CTSB`cathepsin B [EC:3.4.22.1]	ko04140//Autophagy - animal`Cellular Processes`Transport and catabolism;ko04142//Lysosome`Cellular Processes`Transport and catabolism;ko04210//Apoptosis`Cellular Processes`Cell growth and death;ko04612//Antigen processing and presentation`Organismal Systems`Immune system;ko04621//NOD-like receptor signaling pathway`Organismal Systems`Immune system;ko04924//Renin secretion`Organismal Systems`Endoc…	-	XP_038031851.1//tubulointerstitial nephritis antigen isoform X4`[Anas platyrhynchos];XP_027310898.1//tubulointerstitial nephritis antigen isoform X2`[Anas platyrhynchos]	PF00112.26//Peptidase_C1`Papain family cysteine protease	-	tr|A0A493TY31|A0A493TY31_ANAPP//Tubulointerstitial nephritis antigen {ECO:0000313|Ensembl:ENSAPLP00000030694} OS=Anas platyrhynchos platyrhynchos (Northern mallard) Name=TINAG {ECO:0000313|Ensembl:ENSAPLP00000030694} PE=3;tr|A0A8B9TY46|A0A8B9TY46_9AVES//Tubulointerstitial nephritis antigen {ECO:0000313|Ensembl:ENSAZOP00000001322} OS=Anas zonorhyncha (Eastern spot-billed duck) PE=4
ENSAPLG00000009269	0	0	0	0	0	0	GRXCR1	GO:0007605//sensory perception of sound`biological_process`The series of events required for an organism to receive an auditory stimulus, convert it to a molecular signal, and recognize and characterize the signal. Sonic stimuli are detected in the form of vibrations and are processed to form a sound. [GOC:ai];GO:0097573//glutathione oxidoreductase activity`molecular_function`Catalysis of the rea…	K17479//GRXCR1`glutaredoxin domain-containing cysteine-rich protein 1	-	-	XP_021125121.1//glutaredoxin domain-containing cysteine-rich protein 1`[Anas platyrhynchos]	PF00462.27//Glutaredoxin`Glutaredoxin	-	tr|A0A7K7L4Y7|A0A7K7L4Y7_9AVES//GRCR1 protein {ECO:0000313|EMBL:NWZ26004.1} Fragment OS=Asarcornis scutulata ORFNames=ASASCU_R07842 {ECO:0000313|EMBL:NWZ26004.1} PE=4
ENSAPLG00000021789	0	0	0	0	0	0	-	-	-	-	-	-	-	-	-
ENSAPLG00000015765	0	0	0	0.048209	0.104239	0.051441	CABP1	GO:0048306//calcium-dependent protein binding`molecular_function`Binding to a protein or protein complex in the presence of calcium. [GOC:jid, PMID:10485905];GO:0005886//plasma membrane`cellular_component`The membrane surrounding a cell that separates the cell from its external environment. It consists of a phospholipid bilayer and associated proteins. [ISBN:0716731363];GO:0014069//postsynaptic d…	K23531//CABP1_2_4_5`calcium-binding protein 1/2/4/5	-	-	XP_027325791.1//LOW QUALITY PROTEIN: calcium-binding protein 1`[Anas platyrhynchos]	PF13499.9//EF-hand_7`EF-hand domain pair;PF00036.35//EF-hand_1`EF hand;PF13405.9//EF-hand_6`EF-hand domain;PF13202.9//EF-hand_5`EF hand;PF13833.9//EF-hand_8`EF-hand domain pair	-	tr|U3J820|U3J820_ANAPP//Calcium binding protein 1 {ECO:0000313|Ensembl:ENSAPLP00000015648} OS=Anas platyrhynchos platyrhynchos (Northern mallard) Name=CABP1 {ECO:0000313|Ensembl:ENSAPLP00000015648} PE=4
ENSAPLG00000003375	0.033916	0.069378	0.017108	0.105113	0.090888	0.17941	-	GO:0007156//homophilic cell adhesion via plasma membrane adhesion molecules`biological_process`The attachment of a plasma membrane adhesion molecule in one cell to an identical molecule in an adjacent cell. [ISBN:0198506732]	K16507//DCHS1_2, PCDH16_23`protocadherin-16/23	ko04392//Hippo signaling pathway - multiple species`Environmental Information Processing`Signal transduction	-	XP_038034671.1//protocadherin-23 isoform X2`[Anas platyrhynchos]	PF00028.20//Cadherin`Cadherin domain	-	tr|U3I6I5|U3I6I5_ANAPP//Uncharacterized protein {ECO:0000313|Ensembl:ENSAPLP00000002856} OS=Anas platyrhynchos platyrhynchos (Northern mallard) PE=4
ENSAPLG00000007389	1.99182	2.71793	2.26062	4.78888	6.79192	5.27248	TAPT1	GO:0036064//ciliary basal body`cellular_component`A membrane-tethered, short cylindrical array of microtubules and associated proteins found at the base of a eukaryotic cilium (also called flagellum) that is similar in structure to a centriole and derives from it. The cilium basal body is the site of assembly and remodelling of the cilium and serves as a nucleation site for axoneme growth. As wel…	K23404//TAPT1`transmembrane anterior posterior transformation protein 1	-	-	XP_038034238.1//transmembrane anterior posterior transformation protein 1 homolog isoform X1`[Anas platyrhynchos];XP_027313145.2//transmembrane anterior posterior transformation protein 1 homolog isoform X2`[Anas platyrhynchos]	PF05346.14//DUF747`Eukaryotic membrane protein family	-	tr|A0A493TY62|A0A493TY62_ANAPP//Transmembrane anterior posterior transformation 1 {ECO:0000313|Ensembl:ENSAPLP00000030833} OS=Anas platyrhynchos platyrhynchos (Northern mallard) Name=TAPT1 {ECO:0000313|Ensembl:ENSAPLP00000030833} PE=3;tr|U3IIG2|U3IIG2_ANAPP//Transmembrane anterior posterior transformation 1 {ECO:0000313|Ensembl:ENSAPLP00000007034} OS=Anas platyrhynchos platyrhynchos (Northern mal…
ENSAPLG00000020165	24.1475	18.7244	20.1723	68.129	25.8125	64.8198	-	-	-	-	-	-	-	-	-
ENSAPLG00000022680	675.014	559.78	639.517	859.123	989.732	970.95	-	-	K16780//SSNA1`sjoegren syndrome nuclear autoantigen 1	-	-	XP_038030035.1//Sjoegren syndrome nuclear autoantigen 1 homolog`[Anas platyrhynchos]	-	-	tr|A0A493TIX5|A0A493TIX5_ANAPP//Uncharacterized protein {ECO:0000313|Ensembl:ENSAPLP00000025847} OS=Anas platyrhynchos platyrhynchos (Northern mallard) PE=4
ENSAPLG00000030792	0	0	0	0	0	0	-	-	-	-	-	-	-	-	-
ENSAPLG00000022839	0	0	0	0.089035	0	0	-	-	-	-	-	-	-	-	-
ENSAPLG00000019827	11.6687	11.4304	6.96369	1.4258	1.54146	1.73874	-	GO:0005576//extracellular region`cellular_component`The space external to the outermost structure of a cell. For cells without external protective or external encapsulating structures this refers to space outside of the plasma membrane. This term covers the host cell environment outside an intracellular parasite. [GOC:go_curators]	K24834//GLIPR1`glioma pathogenesis-related protein 1	-	-	XP_027310847.2//glioma pathogenesis-related protein 1-like`[Anas platyrhynchos]	PF00188.29//CAP`Cysteine-rich secretory protein family	-	tr|A0A493TNN1|A0A493TNN1_ANAPP//SCP domain-containing protein {ECO:0000259|SMART:SM00198} OS=Anas platyrhynchos platyrhynchos (Northern mallard) PE=3
ENSAPLG00000030462	82.4443	74.9459	93.9559	104.679	89.8096	137.72	PFN2	GO:0005856//cytoskeleton`cellular_component`Any of the various filamentous elements that form the internal framework of cells, and typically remain after treatment of the cells with mild detergent to remove membrane constituents and soluble components of the cytoplasm. The term embraces intermediate filaments, microfilaments, microtubules, the microtrabecular lattice, and other structures charact…	K05759//PFN`profilin	ko04015//Rap1 signaling pathway`Environmental Information Processing`Signal transduction;ko04810//Regulation of actin cytoskeleton`Cellular Processes`Cell motility;ko05014//Amyotrophic lateral sclerosis`Human Diseases`Neurodegenerative disease;ko05131//Shigellosis`Human Diseases`Infectious disease: bacterial;ko05132//Salmonella infection`Human Diseases`Infectious disease: bacterial	-	XP_007188186.1//profilin-2`[Balaenoptera acutorostrata scammoni]	PF00235.22//Profilin`Profilin	-	tr|A0A2J8WSX0|A0A2J8WSX0_PONAB//Profilin {ECO:0000256|RuleBase:RU003909} OS=Pongo abelii (Sumatran orangutan) (Pongo pygmaeus abelii) ORFNames=CR201_G0007668 {ECO:0000313|EMBL:PNJ72871.1} PE=3
novel968	0.382791	2.18521	1.16061	3.0553	0.880835	3.09113	-	-	-	-	-	-	-	-	-
ENSAPLG00000029113	0.05773	0.059045	0.11648	0.143095	0	0.229034	RBFOX3	GO:0008380//RNA splicing`biological_process`The process of removing sections of the primary RNA transcript to remove sequences not present in the mature form of the RNA and joining the remaining sections to form the mature form of the RNA. [GOC:krc, GOC:mah];GO:0005634//nucleus`cellular_component`A membrane-bounded organelle of eukaryotic cells in which chromosomes are housed and replicated. In m…	K14946//RBFOX, FOX`RNA binding protein fox-1	-	-	XP_029868968.1//RNA binding protein fox-1 homolog 3 isoform X3`[Aquila chrysaetos chrysaetos];XP_029868975.1//RNA binding protein fox-1 homolog 3 isoform X5`[Aquila chrysaetos chrysaetos];XP_032055545.1//RNA binding protein fox-1 homolog 3 isoform X3`[Aythya fuligula]	PF00076.25//RRM_1`RNA recognition motif. (a.k.a. RRM, RBD, or RNP domain);PF12414.11//Fox-1_C`Calcitonin gene-related peptide regulator C terminal	bHLH//http://bioinfo.life.hust.edu.cn/AnimalTFDB#!/tf_detail?species=Canis_familiaris&family=bHLH	tr|A0A663EI75|A0A663EI75_AQUCH//RNA binding protein fox-1 homolog 3 {ECO:0000256|PIRNR:PIRNR037932} OS=Aquila chrysaetos chrysaetos Name=RBFOX3 {ECO:0000313|Ensembl:ENSACCP00020011873} PE=4;tr|A0A493U0D6|A0A493U0D6_ANAPP//RNA binding fox-1 homolog 3 {ECO:0000313|Ensembl:ENSAPLP00000031583} OS=Anas platyrhynchos platyrhynchos (Northern mallard) Name=RBFOX3 {ECO:0000313|Ensembl:ENSAPLP00000031583} …
ENSAPLG00000006592	0	0	0	0	0	0	-	GO:0003924//GTPase activity`molecular_function`Catalysis of the reaction: GTP + H2O = GDP + phosphate. [ISBN:0198547684, PMID:26832457, PMID:27218782]	K17199//RASEF, RAB45`Ras and EF-hand domain-containing protein	-	-	XP_040425840.1//ras-related protein Rab-44-like isoform X5`[Cygnus olor];XP_040425838.1//ras-related protein Rab-44-like isoform X4`[Cygnus olor]	PF00025.24//Arf`ADP-ribosylation factor family;PF08477.16//Roc`Ras of Complex, Roc, domain of DAPkinase;PF00071.25//Ras`Ras family;PF01926.26//MMR_HSR1`50S ribosome-binding GTPase	-	tr|A0A493SVD2|A0A493SVD2_ANAPP//Uncharacterized protein {ECO:0000313|Ensembl:ENSAPLP00000017559} OS=Anas platyrhynchos platyrhynchos (Northern mallard) PE=4;tr|U3IG15|U3IG15_ANAPP//Uncharacterized protein {ECO:0000313|Ensembl:ENSAPLP00000006187} OS=Anas platyrhynchos platyrhynchos (Northern mallard) PE=4
ENSAPLG00000012891	4.49642	4.4983	4.79798	6.46025	8.97339	7.05397	DLGAP4	GO:0031594//neuromuscular junction`cellular_component`The junction between the axon of a motor neuron and a muscle fiber. In response to the arrival of action potentials, the presynaptic button releases molecules of neurotransmitters into the synaptic cleft. These diffuse across the cleft and transmit the signal to the postsynaptic membrane of the muscle fiber, leading to a change in post-synapti…	K15008//DLGAP1, GKAP`discs, large-associated protein 1	ko04724//Glutamatergic synapse`Organismal Systems`Nervous system	-	XP_032848883.1//disks large-associated protein 4 isoform X7`[Tyto alba];XP_038022000.1//disks large-associated protein 4 isoform X7`[Anas platyrhynchos];XP_013051345.1//PREDICTED: disks large-associated protein 4 isoform X7`[Anser cygnoides domesticus];XP_032848879.1//disks large-associated protein 4 isoform X3`[Tyto alba];XP_038021995.1//disks large-associated protein 4 isoform X1`[Anas platyrhy…	PF03359.16//GKAP`Guanylate-kinase-associated protein (GKAP) protein	-	tr|A0A8B9ZN93|A0A8B9ZN93_9AVES//DLG associated protein 4 {ECO:0000313|Ensembl:ENSAZOP00000002826} OS=Anas zonorhyncha (Eastern spot-billed duck) PE=4;tr|A0A493SVS2|A0A493SVS2_ANAPP//DLG associated protein 4 {ECO:0000313|Ensembl:ENSAPLP00000017593} OS=Anas platyrhynchos platyrhynchos (Northern mallard) Name=DLGAP4 {ECO:0000313|Ensembl:ENSAPLP00000017593} PE=3;tr|A0A493T5U7|A0A493T5U7_ANAPP//DLG as…
ENSAPLG00000023158	0	0	0.033884	0	0	0	PIK3C2B	GO:0005654//nucleoplasm`cellular_component`That part of the nuclear content other than the chromosomes or the nucleolus. [GOC:ma, ISBN:0124325653];GO:0001727//lipid kinase activity`molecular_function`Catalysis of the phosphorylation of a simple or complex lipid. [GOC:hjd];GO:0036092//phosphatidylinositol-3-phosphate biosynthetic process`biological_process`The chemical reactions and pathways resul…	K00923//PIK3C2`phosphatidylinositol-4-phosphate 3-kinase [EC:2.7.1.154]	ko00562//Inositol phosphate metabolism`Metabolism`Carbohydrate metabolism;ko01100//Metabolic pathways`Metabolism`Global and overview maps;ko04070//Phosphatidylinositol signaling system`Environmental Information Processing`Signal transduction;ko05132//Salmonella infection`Human Diseases`Infectious disease: bacterial	-	XP_027300893.1//phosphatidylinositol 4-phosphate 3-kinase C2 domain-containing subunit beta`[Anas platyrhynchos]	PF00794.21//PI3K_rbd`PI3-kinase family, ras-binding domain	-	tr|A0A493T412|A0A493T412_ANAPP//Phosphatidylinositol-4-phosphate 3-kinase catalytic subunit type 2 beta {ECO:0000313|Ensembl:ENSAPLP00000020566} OS=Anas platyrhynchos platyrhynchos (Northern mallard) Name=PIK3C2B {ECO:0000313|Ensembl:ENSAPLP00000020566} PE=3
ENSAPLG00000012953	0.338445	0	0.172767	0.069618	0.150531	0.452944	GRIA2	GO:0045211//postsynaptic membrane`cellular_component`A specialized area of membrane facing the presynaptic membrane on the tip of the nerve ending and separated from it by a minute cleft (the synaptic cleft). Neurotransmitters cross the synaptic cleft and transmit the signal to the postsynaptic membrane. [ISBN:0198506732];GO:0016021//integral component of membrane`cellular_component`The component…	K05200//GRIA4`glutamate receptor 4	ko04024//cAMP signaling pathway`Environmental Information Processing`Signal transduction;ko04080//Neuroactive ligand-receptor interaction`Environmental Information Processing`Signaling molecules and interaction;ko04713//Circadian entrainment`Organismal Systems`Environmental adaptation;ko04723//Retrograde endocannabinoid signaling`Organismal Systems`Nervous system;ko04724//Glutamatergic synapse`Or…	-	XP_027312395.1//glutamate receptor 2 isoform X2`[Anas platyrhynchos];XP_027312394.1//glutamate receptor 2 isoform X1`[Anas platyrhynchos];XP_032041950.1//glutamate receptor 2 isoform X1`[Aythya fuligula]	PF01094.31//ANF_receptor`Receptor family ligand binding region;PF10613.12//Lig_chan-Glu_bd`Ligated ion channel L-glutamate- and glycine-binding site;PF00497.23//SBP_bac_3`Bacterial extracellular solute-binding proteins, family 3;PF00060.29//Lig_chan`Ligand-gated ion channel	zf-LITAF-like//http://bioinfo.life.hust.edu.cn/AnimalTFDB#!/tf_detail?species=Caenorhabditis_elegans&family=zf-LITAF-like	tr|A0A6J3CYF4|A0A6J3CYF4_AYTFU//Glutamate receptor {ECO:0000256|RuleBase:RU367118} OS=Aythya fuligula (Tufted duck) (Anas fuligula) Name=GRIA2 {ECO:0000313|RefSeq:XP_032041952.1} PE=3;tr|A0A7K7L572|A0A7K7L572_9AVES//Glutamate receptor {ECO:0000256|RuleBase:RU367118} Fragment OS=Asarcornis scutulata ORFNames=ASASCU_R02659 {ECO:0000313|EMBL:NWZ25973.1} PE=3;tr|A0A6J3CUI9|A0A6J3CUI9_AYTFU//Glutamate…
ENSAPLG00000000104	119.089	20.1665	0	205.689	266.052	129.357	-	-	-	-	-	-	-	-	-
ENSAPLG00000000123	19.0731	0	0	0	27.6865	0	-	-	-	-	-	-	-	-	-
ENSAPLG00000010641	2.72852	3.71789	3.49388	3.17493	2.85403	2.07245	PPARA	GO:0032922//circadian regulation of gene expression`biological_process`Any process that modulates the frequency, rate or extent of gene expression such that an expression pattern recurs with a regularity of approximately 24 hours. [GOC:mah];GO:0006631//fatty acid metabolic process`biological_process`The chemical reactions and pathways involving fatty acids, aliphatic monocarboxylic acids liberate…	K07294//NR1C1, PPARA`peroxisome proliferator-activated receptor alpha	ko03320//PPAR signaling pathway`Organismal Systems`Endocrine system;ko04024//cAMP signaling pathway`Environmental Information Processing`Signal transduction;ko04920//Adipocytokine signaling pathway`Organismal Systems`Endocrine system;ko04922//Glucagon signaling pathway`Organismal Systems`Endocrine system;ko04931//Insulin resistance`Human Diseases`Endocrine and metabolic disease;ko04932//Non-alcoh…	-	XP_005010088.1//peroxisome proliferator-activated receptor alpha isoform X1`[Anas platyrhynchos];EPY87023.1//hypothetical protein CB1_000279021`[Camelus ferus]	PF00105.21//zf-C4`Zinc finger, C4 type (two domains);PF00104.33//Hormone_recep`Ligand-binding domain of nuclear hormone receptor	THR-like//http://bioinfo.life.hust.edu.cn/AnimalTFDB#!/tf_detail?species=Gallus_gallus&family=THR-like	tr|U3IT32|U3IT32_ANAPP//Nuclear receptor subfamily 1 group C member 1 {ECO:0000256|ARBA:ARBA00014157} Peroxisome proliferator-activated receptor alpha {ECO:0000256|ARBA:ARBA00019236} OS=Anas platyrhynchos platyrhynchos (Northern mallard) Name=PPARA {ECO:0000313|Ensembl:ENSAPLP00000010405} PE=3;tr|S9XFM3|S9XFM3_CAMFR//Cysteine-rich DPF motif domain-containing protein 1 {ECO:0000256|ARBA:ARBA000148…
ENSAPLG00000019730	0	0	0	0	0	0	ARTN	GO:0048731//system development`biological_process`The process whose specific outcome is the progression of an organismal system over time, from its formation to the mature structure. A system is a regularly interacting or interdependent group of organs or tissues that work together to carry out a given biological process. [GOC:dph, GOC:jid]	K25415//ARTN`artemin	ko04010//MAPK signaling pathway`Environmental Information Processing`Signal transduction;ko04151//PI3K-Akt signaling pathway`Environmental Information Processing`Signal transduction	-	XP_027319130.2//LOW QUALITY PROTEIN: artemin`[Anas platyrhynchos]	PF00019.23//TGF_beta`Transforming growth factor beta like domain	-	tr|A0A493TI23|A0A493TI23_ANAPP//TGF_BETA_2 domain-containing protein {ECO:0000259|PROSITE:PS51362} OS=Anas platyrhynchos platyrhynchos (Northern mallard) PE=3
ENSAPLG00000016674	0	0	0	0	1.0096	0.996456	-	-	-	-	-	-	-	-	-
ENSAPLG00000026213	0	0.288065	0.284138	0	0	0	-	-	-	-	-	-	-	-	-
ENSAPLG00000019750	0	0	0	0	0	0	-	-	K18040//PTPN23`tyrosine-protein phosphatase non-receptor type 23 [EC:3.1.3.48]	-	-	TMS10696.1//Tyrosine-protein phosphatase non-receptor type 23`[Larimichthys crocea]	-	-	tr|A0A493SV52|A0A493SV52_ANAPP//Uncharacterized protein {ECO:0000313|Ensembl:ENSAPLP00000017447} OS=Anas platyrhynchos platyrhynchos (Northern mallard) PE=4
ENSAPLG00000025207	0	0	0	0	0	0	-	GO:0008270//zinc ion binding`molecular_function`Binding to a zinc ion (Zn). [GOC:ai]	K21392//AEBP1`adipocyte enhancer-binding protein 1	-	-	XP_040394157.1//adipocyte enhancer-binding protein 1 isoform X3`[Cygnus olor]	PF00754.28//F5_F8_type_C`F5/8 type C domain;PF00246.27//Peptidase_M14`Zinc carboxypeptidase	-	tr|A0A493TJH1|A0A493TJH1_ANAPP//F5/8 type C domain-containing protein {ECO:0000259|PROSITE:PS50022} OS=Anas platyrhynchos platyrhynchos (Northern mallard) PE=3
ENSAPLG00000025780	0	0	0	0	0	0	-	-	-	-	-	-	-	-	-
ENSAPLG00000020816	2.88824	1.74647	2.81384	2.3723	2.93711	2.56101	STX6	GO:0048193//Golgi vesicle transport`biological_process`The directed movement of substances into, out of or within the Golgi apparatus, mediated by vesicles. [GOC:jid, ISBN:0716731363, PMID:10219233];GO:0016021//integral component of membrane`cellular_component`The component of a membrane consisting of the gene products and protein complexes having at least some part of their peptide sequence embe…	K08498//STX6`syntaxin 6	ko04130//SNARE interactions in vesicular transport`Genetic Information Processing`Folding, sorting and degradation	-	XP_014730296.1//PREDICTED: syntaxin-6 isoform X1`[Sturnus vulgaris];XP_038039113.1//syntaxin-6`[Anas platyrhynchos]	PF09177.14//Syntaxin-6_N`Syntaxin 6, N-terminal;PF05739.22//SNARE`SNARE domain	-	tr|A0A493TFT7|A0A493TFT7_ANAPP//Syntaxin 6 {ECO:0000313|Ensembl:ENSAPLP00000024709} OS=Anas platyrhynchos platyrhynchos (Northern mallard) Name=STX6 {ECO:0000313|Ensembl:ENSAPLP00000024709} PE=3;tr|A0A493TQM8|A0A493TQM8_ANAPP//Syntaxin 6 {ECO:0000313|Ensembl:ENSAPLP00000028166} OS=Anas platyrhynchos platyrhynchos (Northern mallard) Name=STX6 {ECO:0000313|Ensembl:ENSAPLP00000028166} PE=3
ENSAPLG00000023857	0	0	0	0	0	0	-	-	-	-	-	-	-	-	-
ENSAPLG00000022410	0	0.030882	0	0.037421	0	0.119789	HSD11B2	GO:0016491//oxidoreductase activity`molecular_function`Catalysis of an oxidation-reduction (redox) reaction, a reversible chemical reaction in which the oxidation state of an atom or atoms within a molecule is altered. One substrate acts as a hydrogen or electron donor and becomes oxidized, while the other acts as hydrogen or electron acceptor and becomes reduced. [GOC:go_curators]	K00071//HSD11B2`corticosteroid 11-beta-dehydrogenase isozyme 2 [EC:1.1.1.-]	ko00140//Steroid hormone biosynthesis`Metabolism`Lipid metabolism;ko01100//Metabolic pathways`Metabolism`Global and overview maps;ko04960//Aldosterone-regulated sodium reabsorption`Organismal Systems`Excretory system	-	XP_038041291.1//corticosteroid 11-beta-dehydrogenase isozyme 2`[Anas platyrhynchos]	PF00106.28//adh_short`short chain dehydrogenase;PF13561.9//adh_short_C2`Enoyl-(Acyl carrier protein) reductase	-	tr|A0A493T1H0|A0A493T1H0_ANAPP//Hydroxysteroid 11-beta dehydrogenase 2 {ECO:0000313|Ensembl:ENSAPLP00000019789} OS=Anas platyrhynchos platyrhynchos (Northern mallard) Name=HSD11B2 {ECO:0000313|Ensembl:ENSAPLP00000019789} PE=4
novel1667	7.4089	5.23762	5.18988	7.35661	12.7254	14.0066	-	-	-	-	-	-	-	-	-
ENSAPLG00000022463	0	0	0	0.402701	0.435367	2.1485	-	-	-	-	-	-	-	-	tr|A0A493TV94|A0A493TV94_ANAPP//Uncharacterized protein {ECO:0000313|Ensembl:ENSAPLP00000029791} OS=Anas platyrhynchos platyrhynchos (Northern mallard) PE=4
ENSAPLG00000010346	7.51106	4.93456	6.5266	12.3665	12.8555	12.6881	CCDC174	GO:0005654//nucleoplasm`cellular_component`That part of the nuclear content other than the chromosomes or the nucleolus. [GOC:ma, ISBN:0124325653]	K25178//CCDC174`coiled-coil domain-containing protein 174	-	-	XP_027323286.1//coiled-coil domain-containing protein 174`[Anas platyrhynchos]	PF13300.9//DUF4078`Domain of unknown function (DUF4078)	-	tr|U3IS67|U3IS67_ANAPP//Coiled-coil domain containing 174 {ECO:0000313|Ensembl:ENSAPLP00000010090} OS=Anas platyrhynchos platyrhynchos (Northern mallard) Name=CCDC174 {ECO:0000313|Ensembl:ENSAPLP00000010090} PE=4
ENSAPLG00000027182	0	0	0	0	0.058478	0.115434	-	-	-	-	-	-	-	-	-
ENSAPLG00000018511	0.152496	0.095997	0.760311	0.36125	0.208847	0.50417	-	-	K00986//ltrA`RNA-directed DNA polymerase [EC:2.7.7.49]	-	-	PKU43598.1//rna-directed dna polymerase from mobile element jockey- hypothetical protein`[Limosa lapponica baueri]	PF00078.30//RVT_1`Reverse transcriptase (RNA-dependent DNA polymerase)	-	tr|A0A493T338|A0A493T338_ANAPP//Reverse transcriptase domain-containing protein {ECO:0000259|PROSITE:PS50878} OS=Anas platyrhynchos platyrhynchos (Northern mallard) PE=4
ENSAPLG00000006878	0.265773	0.380354	0.619671	2.90813	3.75399	3.97926	BLM	GO:0009378//four-way junction helicase activity`molecular_function`Unwinding a DNA helix of DNA containing four-way junctions, including Holliday junctions, driven by ATP hydrolysis. [GOC:al, PMID:22723423, PMID:9442895];GO:0000781//chromosome, telomeric region`cellular_component`The end of a linear chromosome, required for the integrity and maintenance of the end. A chromosome telomere usually i…	K10901//BLM, RECQL3, SGS1`bloom syndrome protein [EC:5.6.2.4]	ko03440//Homologous recombination`Genetic Information Processing`Replication and repair;ko03460//Fanconi anemia pathway`Genetic Information Processing`Replication and repair	-	XP_027321910.2//LOW QUALITY PROTEIN: Bloom syndrome protein`[Anas platyrhynchos]	PF16202.8//BLM_N`N-terminal region of Bloom syndrome protein;PF08072.14//BDHCT`BDHCT (NUC031) domain;PF16204.8//BDHCT_assoc`BDHCT-box associated domain on Bloom syndrome protein;PF00270.32//DEAD`DEAD/DEAH box helicase;PF00271.34//Helicase_C`Helicase conserved C-terminal domain;PF16124.8//RecQ_Zn_bind`RecQ zinc-binding;PF09382.13//RQC`RQC domain;PF00570.26//HRDC`HRDC domain	-	tr|U3IGZ2|U3IGZ2_ANAPP//DNA helicase {ECO:0000256|ARBA:ARBA00012551} EC=3.6.4.12 {ECO:0000256|ARBA:ARBA00012551} OS=Anas platyrhynchos platyrhynchos (Northern mallard) Name=BLM {ECO:0000313|Ensembl:ENSAPLP00000006514} PE=3
ENSAPLG00000024804	0	0	0	0	0	0	-	-	-	-	-	-	-	-	-
ENSAPLG00000030133	0.101857	0.029765	0.01468	0.072135	0.038993	0.057729	-	GO:0070840//dynein complex binding`molecular_function`Binding to a dynein complex, a protein complex that contains two or three dynein heavy chains and several light chains, and has microtubule motor activity. [GOC:bf, GOC:BHF, GOC:mah]	K25423//DNAAF8`dynein axonemal assembly factor 8	-	-	XP_038042796.1//uncharacterized protein C16orf71 homolog isoform X3`[Anas platyrhynchos]	PF15773.8//DAAP1`Dynein axonemal-associated protein 1;PF00334.22//NDK`Nucleoside diphosphate kinase	-	tr|A0A493TMC7|A0A493TMC7_ANAPP//Dynein axonemal assembly factor 8 {ECO:0000256|ARBA:ARBA00024428} Dynein axonemal-associated protein 1 {ECO:0000256|ARBA:ARBA00024255} OS=Anas platyrhynchos platyrhynchos (Northern mallard) PE=4
ENSAPLG00000007065	5.69056	4.08137	7.46982	7.42121	7.29391	7.6412	NUP85	GO:0015031//protein transport`biological_process`The directed movement of proteins into, out of or within a cell, or between cells, by means of some agent such as a transporter or pore. [GOC:ai];GO:0051028//mRNA transport`biological_process`The directed movement of mRNA, messenger ribonucleic acid, into, out of or within a cell, or between cells, by means of some agent such as a transporter or po…	K14304//NUP85`nuclear pore complex protein Nup85	ko03013//Nucleocytoplasmic transport`Genetic Information Processing`Translation;ko05014//Amyotrophic lateral sclerosis`Human Diseases`Neurodegenerative disease	-	XP_027327429.1//nuclear pore complex protein Nup85`[Anas platyrhynchos]	PF07575.16//Nucleopor_Nup85`Nup85 Nucleoporin	-	tr|U3IHK7|U3IHK7_ANAPP//Nuclear pore complex protein Nup85 {ECO:0000256|RuleBase:RU365073} OS=Anas platyrhynchos platyrhynchos (Northern mallard) Name=NUP85 {ECO:0000313|Ensembl:ENSAPLP00000006729} PE=3;tr|A0A493T1M1|A0A493T1M1_ANAPP//Nuclear pore complex protein Nup85 {ECO:0000256|RuleBase:RU365073} OS=Anas platyrhynchos platyrhynchos (Northern mallard) Name=NUP85 {ECO:0000313|Ensembl:ENSAPLP000…
ENSAPLG00000014915	4.38303	3.52531	4.53421	6.26077	5.84512	6.41761	CENPU	GO:0005737//cytoplasm`cellular_component`The contents of a cell excluding the plasma membrane and nucleus, but including other subcellular structures. [ISBN:0198547684];GO:0005654//nucleoplasm`cellular_component`That part of the nuclear content other than the chromosomes or the nucleolus. [GOC:ma, ISBN:0124325653];GO:0043009//chordate embryonic development`biological_process`The process whose spe…	K11513//MLF1IP, CENPU`centromere protein U	-	-	XP_038034262.1//centromere protein U isoform X2`[Anas platyrhynchos]	PF13097.9//CENP-U`CENP-A nucleosome associated complex (NAC) subunit	-	tr|U3J5J7|U3J5J7_ANAPP//Centromere protein U {ECO:0000256|ARBA:ARBA00016402} MLF1-interacting protein {ECO:0000256|ARBA:ARBA00013918} OS=Anas platyrhynchos platyrhynchos (Northern mallard) Name=CENPU {ECO:0000313|Ensembl:ENSAPLP00000014774} PE=3
ENSAPLG00000024480	0	0	0	0	0	0	-	-	-	-	-	-	-	-	-
ENSAPLG00000025415	0	0	0	0	0	0	-	-	-	-	-	-	-	-	-
ENSAPLG00000018982	0	0	0	0	0	0	JAK3	GO:0035771//interleukin-4-mediated signaling pathway`biological_process`A series of molecular signals initiated by the binding of interleukin-4 to a receptor on the surface of a cell, and ending with regulation of a downstream cellular process, e.g. transcription. [GOC:BHF, GOC:signaling]	K11218//JAK3`Janus kinase 3 [EC:2.7.10.2]	ko04062//Chemokine signaling pathway`Organismal Systems`Immune system;ko04151//PI3K-Akt signaling pathway`Environmental Information Processing`Signal transduction;ko04217//Necroptosis`Cellular Processes`Cell growth and death;ko04550//Signaling pathways regulating pluripotency of stem cells`Cellular Processes`Cellular community - eukaryotes;ko04630//JAK-STAT signaling pathway`Environmental Informa…	-	XP_038028805.1//LOW QUALITY PROTEIN: tyrosine-protein kinase JAK3-like`[Anas platyrhynchos]	PF18379.4//FERM_F1`FERM F1 ubiquitin-like domain;PF18377.4//FERM_F2`FERM F2 acyl-CoA binding protein-like domain;PF17887.4//Jak1_Phl`Jak1 pleckstrin homology-like domain;PF00017.27//SH2`SH2 domain	-	tr|A0A493SXP1|A0A493SXP1_ANAPP//Uncharacterized protein {ECO:0000313|Ensembl:ENSAPLP00000018342} OS=Anas platyrhynchos platyrhynchos (Northern mallard) PE=4
ENSAPLG00000019407	0	0	0	0	0	0.206332	-	-	-	-	-	-	-	-	-
ENSAPLG00000019820	0.365227	0	0.228812	0	0	0	-	-	K04550//LRP1, CD91`low-density lipoprotein receptor-related protein 1 (alpha-2-macroglobulin receptor)	ko04979//Cholesterol metabolism`Organismal Systems`Digestive system;ko05010//Alzheimer disease`Human Diseases`Neurodegenerative disease;ko05144//Malaria`Human Diseases`Infectious disease: parasitic	-	KAF2978575.1//hypothetical protein EK904_011440, partial`[Melospiza melodia maxima]	PF00057.21//Ldl_recept_a`Low-density lipoprotein receptor domain class A	-	tr|A0A493TNA8|A0A493TNA8_ANAPP//Uncharacterized protein {ECO:0000313|Ensembl:ENSAPLP00000027309} OS=Anas platyrhynchos platyrhynchos (Northern mallard) PE=4
ENSAPLG00000028974	0	0	0	0.087352	0	0.093209	-	-	-	-	-	-	-	-	-
ENSAPLG00000020346	0	0	0	0	0	0	-	-	-	-	-	-	-	-	-
ENSAPLG00000018181	0	0	0	0	0	0	-	-	-	-	-	XP_027328475.1//rRNA methyltransferase 3, mitochondrial`[Anas platyrhynchos]	-	-	tr|A0A493SXW9|A0A493SXW9_ANAPP//Uncharacterized protein {ECO:0000313|Ensembl:ENSAPLP00000018315} OS=Anas platyrhynchos platyrhynchos (Northern mallard) PE=4
ENSAPLG00000030299	0	0	0	0	0	0	-	GO:0008270//zinc ion binding`molecular_function`Binding to a zinc ion (Zn). [GOC:ai]	K23437//AGBL2_3, CCP2_3`cytosolic carboxypeptidase protein 2/3 [EC:3.4.17.-]	-	-	XP_035182520.1//LOW QUALITY PROTEIN: cytosolic carboxypeptidase 2`[Oxyura jamaicensis]	PF18027.4//Pepdidase_M14_N`Cytosolic carboxypeptidase N-terminal domain;PF00246.27//Peptidase_M14`Zinc carboxypeptidase	Fork_head//http://bioinfo.life.hust.edu.cn/AnimalTFDB#!/tf_detail?species=Carlito_syrichta&family=Fork_head	tr|A0A493TTG9|A0A493TTG9_ANAPP//Uncharacterized protein {ECO:0000313|Ensembl:ENSAPLP00000029161} OS=Anas platyrhynchos platyrhynchos (Northern mallard) PE=3;tr|A0A493TZ83|A0A493TZ83_ANAPP//Uncharacterized protein {ECO:0000313|Ensembl:ENSAPLP00000031187} OS=Anas platyrhynchos platyrhynchos (Northern mallard) PE=3
ENSAPLG00000017843	12.1749	12.5838	12.1936	8.35776	11.8809	11.7015	RALB	-	K07835//RALB`Ras-related protein Ral-B	ko04014//Ras signaling pathway`Environmental Information Processing`Signal transduction;ko04015//Rap1 signaling pathway`Environmental Information Processing`Signal transduction;ko04072//Phospholipase D signaling pathway`Environmental Information Processing`Signal transduction;ko05200//Pathways in cancer`Human Diseases`Cancer: overview;ko05210//Colorectal cancer`Human Diseases`Cancer: specific typ…	-	XP_005017561.1//ras-related protein Ral-B`[Anas platyrhynchos]	PF00025.24//Arf`ADP-ribosylation factor family;PF08477.16//Roc`Ras of Complex, Roc, domain of DAPkinase;PF00071.25//Ras`Ras family	-	tr|A0A8B9EXA4|A0A8B9EXA4_9PSIT//Uncharacterized protein {ECO:0000313|Ensembl:ENSACOP00000001493} OS=Amazona collaria (yellow-billed parrot) PE=4
ENSAPLG00000018339	0.073508	0.14	0.096317	0.19341	0.183949	0.082551	-	-	-	-	-	XP_038043455.1//LOW QUALITY PROTEIN: uncharacterized protein KIAA1671 homolog`[Anas platyrhynchos]	-	-	tr|A0A493TC12|A0A493TC12_ANAPP//Uncharacterized protein {ECO:0000313|Ensembl:ENSAPLP00000023213} OS=Anas platyrhynchos platyrhynchos (Northern mallard) PE=4
ENSAPLG00000023582	0.122599	0.397811	0.144512	0.15247	0.110081	0.324263	INPP5D	GO:0005856//cytoskeleton`cellular_component`Any of the various filamentous elements that form the internal framework of cells, and typically remain after treatment of the cells with mild detergent to remove membrane constituents and soluble components of the cytoplasm. The term embraces intermediate filaments, microfilaments, microtubules, the microtrabecular lattice, and other structures charact…	K03084//SHIP1, INPP5D`phosphatidylinositol-3,4,5-trisphosphate 5-phosphatase 1 [EC:3.1.3.86]	ko00562//Inositol phosphate metabolism`Metabolism`Carbohydrate metabolism;ko01100//Metabolic pathways`Metabolism`Global and overview maps;ko04070//Phosphatidylinositol signaling system`Environmental Information Processing`Signal transduction;ko04662//B cell receptor signaling pathway`Organismal Systems`Immune system;ko04664//Fc epsilon RI signaling pathway`Organismal Systems`Immune system;ko04666…	-	XP_027320270.1//phosphatidylinositol 3,4,5-trisphosphate 5-phosphatase 1 isoform X2`[Anas platyrhynchos];XP_005029854.2//phosphatidylinositol 3,4,5-trisphosphate 5-phosphatase 1 isoform X1`[Anas platyrhynchos]	PF00017.27//SH2`SH2 domain;PF03372.26//Exo_endo_phos`Endonuclease/Exonuclease/phosphatase family	-	tr|A0A493T9F1|A0A493T9F1_ANAPP//Phosphatidylinositol-3,4,5-trisphosphate 5-phosphatase {ECO:0000256|ARBA:ARBA00012981} EC=3.1.3.86 {ECO:0000256|ARBA:ARBA00012981} OS=Anas platyrhynchos platyrhynchos (Northern mallard) Name=INPP5D {ECO:0000313|Ensembl:ENSAPLP00000022521} PE=3;tr|A0A493TGT9|A0A493TGT9_ANAPP//Phosphatidylinositol-3,4,5-trisphosphate 5-phosphatase {ECO:0000256|ARBA:ARBA00012981} EC=3…
ENSAPLG00000024263	0	0.207812	0.09433	0.34472	0.129401	0.61317	-	-	-	-	-	-	-	-	-
ENSAPLG00000008244	1.6946	1.03993	3.07726	1.68017	0.454115	0.448204	-	-	K10486//BTBD14`BTB/POZ domain-containing protein 14	-	-	XP_010113705.1//PREDICTED: nucleus accumbens-associated protein 2-like`[Chlamydotis macqueenii]	-	-	tr|U3IKX8|U3IKX8_ANAPP//Uncharacterized protein {ECO:0000313|Ensembl:ENSAPLP00000007900} OS=Anas platyrhynchos platyrhynchos (Northern mallard) PE=4
ENSAPLG00000025795	0	0	0	0	0	0	-	-	-	-	-	-	-	-	-
ENSAPLG00000030449	0.163589	0	0	0.608237	0.219192	0.324508	ELAVL4	GO:0005737//cytoplasm`cellular_component`The contents of a cell excluding the plasma membrane and nucleus, but including other subcellular structures. [ISBN:0198547684];GO:0043204//perikaryon`cellular_component`The portion of the cell soma (neuronal cell body) that excludes the nucleus. [GOC:jl];GO:1990904//ribonucleoprotein complex`cellular_component`A macromolecular complex that contains both R…	K13208//ELAVL2_3_4`ELAV like protein 2/3/4	-	-	NP_990161.2//ELAV-like protein 4`[Gallus gallus];XP_012985024.1//ELAV-like protein 4 isoform X5`[Melopsittacus undulatus];XP_040421376.1//ELAV-like protein 4 isoform X6`[Cygnus olor];XP_020843383.1//ELAV-like protein 4 isoform X8`[Phascolarctos cinereus]	PF00076.25//RRM_1`RNA recognition motif. (a.k.a. RRM, RBD, or RNP domain)	-	tr|A0A8B9ZN99|A0A8B9ZN99_9AVES//ELAV like RNA binding protein 4 {ECO:0000313|Ensembl:ENSAZOP00000002862} OS=Anas zonorhyncha (Eastern spot-billed duck) PE=4;tr|A0A6P5KD36|A0A6P5KD36_PHACI//ELAV-like protein {ECO:0000256|RuleBase:RU361281} OS=Phascolarctos cinereus (Koala) Name=ELAVL4 {ECO:0000313|RefSeq:XP_020843383.1} PE=3;tr|A0A1D5PA55|A0A1D5PA55_CHICK//ELAV-like protein {ECO:0000256|RuleBase:R…
ENSAPLG00000025743	0.071722	0.142126	0.091508	0.517524	0.369002	0.199183	-	-	-	-	-	-	-	-	-
ENSAPLG00000029185	0.145053	0.065937	0.113817	0.159798	0.30233	0.192274	NHSL3	-	K24144//NHS`Nance-Horan syndrome protein and NHS-like proteins	-	-	XP_027299566.2//LOW QUALITY PROTEIN: uncharacterized protein KIAA1522 homolog`[Anas platyrhynchos]	-	-	tr|A0A493U0C0|A0A493U0C0_ANAPP//KIAA1522 {ECO:0000313|Ensembl:ENSAPLP00000031295} OS=Anas platyrhynchos platyrhynchos (Northern mallard) Name=KIAA1522 {ECO:0000313|Ensembl:ENSAPLP00000031295} PE=4;tr|A0A493U1W2|A0A493U1W2_ANAPP//KIAA1522 {ECO:0000313|Ensembl:ENSAPLP00000032107} OS=Anas platyrhynchos platyrhynchos (Northern mallard) Name=KIAA1522 {ECO:0000313|Ensembl:ENSAPLP00000032107} PE=4;tr|A0…
ENSAPLG00000019033	0.266796	0.285201	0.736757	1.89462	0.465245	0.620368	-	-	-	-	-	-	-	-	-
ENSAPLG00000011956	0	0.028179	0.027795	0.272232	0.333789	0.255934	-	GO:0046872//metal ion binding`molecular_function`Binding to a metal ion. [GOC:ai]	K16144//AFP`alpha-fetoprotein	ko04390//Hippo signaling pathway`Environmental Information Processing`Signal transduction	-	XP_027312821.2//alpha-fetoprotein`[Anas platyrhynchos]	PF00273.23//Serum_albumin`Serum albumin family	-	tr|U3IWV6|U3IWV6_ANAPP//Uncharacterized protein {ECO:0000313|Ensembl:ENSAPLP00000011732} OS=Anas platyrhynchos platyrhynchos (Northern mallard) PE=4
ENSAPLG00000027597	0	0	0	0	0	0	-	-	-	-	-	-	-	-	-
ENSAPLG00000030106	10.8199	16.0616	11.7321	5.21625	7.41734	5.28172	-	GO:0016021//integral component of membrane`cellular_component`The component of a membrane consisting of the gene products and protein complexes having at least some part of their peptide sequence embedded in the hydrophobic region of the membrane. [GOC:dos, GOC:go_curators]	K06751//MHC1`MHC class I antigen	ko04144//Endocytosis`Cellular Processes`Transport and catabolism;ko04145//Phagosome`Cellular Processes`Transport and catabolism;ko04218//Cellular senescence`Cellular Processes`Cell growth and death;ko04514//Cell adhesion molecules`Environmental Information Processing`Signaling molecules and interaction;ko04612//Antigen processing and presentation`Organismal Systems`Immune system;ko04940//Type I d…	-	BAD23970.1//MHC class I antigen`[Anas platyrhynchos]	PF00129.21//MHC_I`Class I Histocompatibility antigen, domains alpha 1 and 2;PF13927.9//Ig_3`Immunoglobulin domain;PF07654.18//C1-set`Immunoglobulin C1-set domain	-	tr|A0A493T0F6|A0A493T0F6_ANAPP//Ig-like domain-containing protein {ECO:0000259|PROSITE:PS50835} OS=Anas platyrhynchos platyrhynchos (Northern mallard) PE=3
ENSAPLG00000016983	0.853424	0	0	0.793272	0.571747	1.12861	-	-	-	-	-	-	-	-	-
ENSAPLG00000023160	14.9048	9.98088	18.0244	10.7705	13.5878	12.2631	TMEM97	GO:0005791//rough endoplasmic reticulum`cellular_component`The rough (or granular) endoplasmic reticulum (ER) has ribosomes adhering to the outer surface; the ribosomes are the site of translation of the mRNA for those proteins which are either to be retained within the cisternae (ER-resident proteins), the proteins of the lysosomes, or the proteins destined for export from the cell. Glycoprotein…	K26171//TMEM97, S2R`sigma intracellular receptor 2	ko04080//Neuroactive ligand-receptor interaction`Environmental Information Processing`Signaling molecules and interaction	-	XP_038021810.1//sigma intracellular receptor 2 isoform X1`[Anas platyrhynchos]	PF05241.15//EBP`EXPERA (EXPanded EBP superfamily)	-	tr|A0A493SWW0|A0A493SWW0_ANAPP//Transmembrane protein 97 {ECO:0000313|Ensembl:ENSAPLP00000017960} OS=Anas platyrhynchos platyrhynchos (Northern mallard) Name=TMEM97 {ECO:0000313|Ensembl:ENSAPLP00000017960} PE=4
ENSAPLG00000013568	0	0	0.030935	0	0	0.081104	ADD2	GO:0065003//protein-containing complex assembly`biological_process`The aggregation, arrangement and bonding together of a set of macromolecules to form a protein-containing complex. [GOC:jl];GO:0032092//positive regulation of protein binding`biological_process`Any process that activates or increases the frequency, rate or extent of protein binding. [GOC:mah];GO:0046982//protein heterodimerization…	K18622//ADD`adducin	-	-	XP_038022968.1//beta-adducin`[Anas platyrhynchos]	PF00596.24//Aldolase_II`Class II Aldolase and Adducin N-terminal domain	-	tr|A0A493T8H1|A0A493T8H1_ANAPP//Adducin 2 {ECO:0000313|Ensembl:ENSAPLP00000022132} OS=Anas platyrhynchos platyrhynchos (Northern mallard) Name=ADD2 {ECO:0000313|Ensembl:ENSAPLP00000022132} PE=3;tr|U3J1R7|U3J1R7_ANAPP//Adducin 2 {ECO:0000313|Ensembl:ENSAPLP00000013444} OS=Anas platyrhynchos platyrhynchos (Northern mallard) Name=ADD2 {ECO:0000313|Ensembl:ENSAPLP00000013444} PE=3
ENSAPLG00000010712	0.852957	0.574986	0.391137	1.77788	1.48053	1.35872	HEATR6	-	K24815//HEATR6`HEAT repeat-containing protein 6	-	-	XP_032056932.1//HEAT repeat-containing protein 6`[Aythya fuligula]	PF13251.9//DUF4042`Domain of unknown function (DUF4042)	Homeobox//http://bioinfo.life.hust.edu.cn/AnimalTFDB#!/tf_detail?species=Latimeria_chalumnae&family=Homeobox	tr|U3ITE7|U3ITE7_ANAPP//HEAT repeat-containing protein 6 {ECO:0000256|ARBA:ARBA00015263} OS=Anas platyrhynchos platyrhynchos (Northern mallard) Name=HEATR6 {ECO:0000313|Ensembl:ENSAPLP00000010520} PE=4
ENSAPLG00000027479	0.433679	0.147854	0.218757	1.07496	0.871622	1.14704	-	GO:0007166//cell surface receptor signaling pathway`biological_process`A series of molecular signals initiated by activation of a receptor on the surface of a cell. The pathway begins with binding of an extracellular ligand to a cell surface receptor, or for receptors that signal in the absence of a ligand, by ligand-withdrawal or the activity of a constitutively active receptor. The pathway ends…	K04589//VIPR1`vasoactive intestinal peptide receptor 1	ko04080//Neuroactive ligand-receptor interaction`Environmental Information Processing`Signaling molecules and interaction	-	KFP67483.1//Vasoactive intestinal polypeptide receptor, partial`[Cariama cristata]	PF00002.27//7tm_2`7 transmembrane receptor (Secretin family)	-	tr|A0A493T7E7|A0A493T7E7_ANAPP//G_PROTEIN_RECEP_F2_4 domain-containing protein {ECO:0000259|PROSITE:PS50261} OS=Anas platyrhynchos platyrhynchos (Northern mallard) PE=3
ENSAPLG00000029923	0	0	0	0	0.102164	0	-	-	-	-	-	-	-	-	-
ENSAPLG00000028298	2.58681	2.66415	2.70986	4.83837	6.41064	3.98169	-	-	K10366//DMD`dystrophin	ko05410//Hypertrophic cardiomyopathy`Human Diseases`Cardiovascular disease;ko05412//Arrhythmogenic right ventricular cardiomyopathy`Human Diseases`Cardiovascular disease;ko05414//Dilated cardiomyopathy`Human Diseases`Cardiovascular disease;ko05416//Viral myocarditis`Human Diseases`Cardiovascular disease	-	OXB78550.1//hypothetical protein H355_010030`[Colinus virginianus]	PF09068.14//EF-hand_2`EF hand	-	tr|A0A8C9FKI3|A0A8C9FKI3_PAVCR//Uncharacterized protein {ECO:0000313|Ensembl:ENSPSTP00000016032} OS=Pavo cristatus (Indian peafowl) (Blue peafowl) PE=4
ENSAPLG00000021115	0	0	0	0	0	0	-	-	-	-	-	-	-	-	-
ENSAPLG00000003804	0	0.178006	0.702316	0.215697	0	0.690477	-	-	K17630//RASA4, CAPRI`Ras GTPase-activating protein 4	ko04014//Ras signaling pathway`Environmental Information Processing`Signal transduction	-	EOB07859.1//Ras GTPase-activating protein 4, partial`[Anas platyrhynchos]	PF00168.33//C2`C2 domain	-	tr|U3I7U0|U3I7U0_ANAPP//Uncharacterized protein {ECO:0000313|Ensembl:ENSAPLP00000003311} OS=Anas platyrhynchos platyrhynchos (Northern mallard) PE=4
novel1377	1.03324	2.58324	1.27402	10.6713	8.46037	9.56484	-	-	-	-	-	-	-	-	-
ENSAPLG00000012930	0.668821	1.02609	1.0121	1.50716	2.46864	1.63244	MAP3K2	GO:0004672//protein kinase activity`molecular_function`Catalysis of the phosphorylation of an amino acid residue in a protein, usually according to the reaction: a protein + ATP = a phosphoprotein + ADP. [MetaCyc:PROTEIN-KINASE-RXN]	K04420//MAP3K2, MEKK2`mitogen-activated protein kinase kinase kinase 2 [EC:2.7.11.25]	ko04010//MAPK signaling pathway`Environmental Information Processing`Signal transduction;ko04540//Gap junction`Cellular Processes`Cellular community - eukaryotes;ko04912//GnRH signaling pathway`Organismal Systems`Endocrine system	KOG0198//MEKK and related serine/threonine protein kinases`Signal transduction mechanisms`[T]	XP_010292439.1//PREDICTED: mitogen-activated protein kinase kinase kinase 2-like, partial`[Phaethon lepturus];XP_005030597.1//mitogen-activated protein kinase kinase kinase 2 isoform X1`[Anas platyrhynchos]	PF00564.27//PB1`PB1 domain;PF07714.20//PK_Tyr_Ser-Thr`Protein tyrosine and serine/threonine kinase;PF00069.28//Pkinase`Protein kinase domain	-	tr|A0A8B9VWR9|A0A8B9VWR9_9AVES//Mitogen-activated protein kinase kinase kinase 2 {ECO:0000313|Ensembl:ENSAZOP00000030618} OS=Anas zonorhyncha (Eastern spot-billed duck) PE=4;tr|F1NZH3|F1NZH3_CHICK//Protein kinase domain-containing protein {ECO:0000259|PROSITE:PS50011} OS=Gallus gallus (Chicken) PE=4
ENSAPLG00000014580	0.021835	0.022333	0	0	0.058514	0.057753	SV2B	-	K06258//SV2`MFS transporter, VNT family, synaptic vesicle glycoprotein 2	ko04512//ECM-receptor interaction`Environmental Information Processing`Signaling molecules and interaction	-	XP_027322034.1//synaptic vesicle glycoprotein 2B isoform X1`[Anas platyrhynchos]	PF07690.19//MFS_1`Major Facilitator Superfamily;PF00083.27//Sugar_tr`Sugar (and other) transporter;PF13599.9//Pentapeptide_4`Pentapeptide repeats (9 copies)	-	tr|A0A8B9VA64|A0A8B9VA64_9AVES//Synaptic vesicle glycoprotein 2B {ECO:0000313|Ensembl:ENSAZOP00000019437} OS=Anas zonorhyncha (Eastern spot-billed duck) PE=4
ENSAPLG00000031166	0	0	0	0.177622	0	0	-	GO:0005525//GTP binding`molecular_function`Binding to GTP, guanosine triphosphate. [GOC:ai]	K12015//TRIM39`tripartite motif-containing protein 39 [EC:2.3.2.27]	-	-	XP_038030419.1//GTPase IMAP family member 1-like`[Anas platyrhynchos]	PF04548.19//AIG1`AIG1 family	CBF//http://bioinfo.life.hust.edu.cn/AnimalTFDB#!/tf_detail?species=Meleagris_gallopavo&family=CBF	tr|A0A493SYL4|A0A493SYL4_ANAPP//AIG1-type G domain-containing protein {ECO:0000259|PROSITE:PS51720} OS=Anas platyrhynchos platyrhynchos (Northern mallard) PE=3
ENSAPLG00000003832	0.255565	0.434431	0.559467	0.42255	0.522598	0.450691	ZC3HC1	GO:0005654//nucleoplasm`cellular_component`That part of the nuclear content other than the chromosomes or the nucleolus. [GOC:ma, ISBN:0124325653];GO:0019901//protein kinase binding`molecular_function`Binding to a protein kinase, any enzyme that catalyzes the transfer of a phosphate group, usually from ATP, to a protein substrate. [GOC:jl];GO:0031965//nuclear membrane`cellular_component`Either of…	-	-	-	XP_027317397.2//nuclear-interacting partner of ALK isoform X1`[Anas platyrhynchos]	PF08600.13//Rsm1`Rsm1-like	-	tr|U3I7W2|U3I7W2_ANAPP//Zinc finger C3HC-type containing 1 {ECO:0000313|Ensembl:ENSAPLP00000003333} OS=Anas platyrhynchos platyrhynchos (Northern mallard) Name=ZC3HC1 {ECO:0000313|Ensembl:ENSAPLP00000003333} PE=4
ENSAPLG00000001531	2.53695	1.77536	2.62674	3.88885	4.47267	4.50274	RIOX1	GO:0005730//nucleolus`cellular_component`A small, dense body one or more of which are present in the nucleus of eukaryotic cells. It is rich in RNA and protein, is not bounded by a limiting membrane, and is not seen during mitosis. Its prime function is the transcription of the nucleolar DNA into 45S ribosomal-precursor RNA, the processing of this RNA into 5.8S, 18S, and 28S components of ribosom…	K16914//RIOX1, NO66`protein-L-histidine (3S)-3-hydroxylase / [histone H3]-trimethyl-L-lysine4/36 demethylase [EC:1.14.11.79 1.14.11.67 1.14.11.69]	-	-	XP_032043891.1//ribosomal oxygenase 1`[Aythya fuligula]	PF08007.15//JmjC_2`JmjC domain	-	tr|U3I129|U3I129_ANAPP//Bifunctional lysine-specific demethylase and histidyl-hydroxylase {ECO:0000256|RuleBase:RU366061} EC=1.14.11.- {ECO:0000256|RuleBase:RU366061} OS=Anas platyrhynchos platyrhynchos (Northern mallard) Name=RIOX1 {ECO:0000313|Ensembl:ENSAPLP00000000949} PE=3
ENSAPLG00000011365	14.8857	22.0506	19.781	28.893	26.2105	31.7819	ZNF385D	GO:0008270//zinc ion binding`molecular_function`Binding to a zinc ion (Zn). [GOC:ai];GO:0003676//nucleic acid binding`molecular_function`Binding to a nucleic acid. [GOC:jl];GO:1990837//sequence-specific double-stranded DNA binding`molecular_function`Binding to double-stranded DNA of a specific nucleotide composition, e.g. GC-rich DNA binding, or with a specific sequence motif or type of DNA, e.g.…	K26543//ZNF385A, HZF`zinc finger protein 385A	ko04115//p53 signaling pathway`Cellular Processes`Cell growth and death	-	XP_014793352.1//PREDICTED: zinc finger protein 385D isoform X5`[Calidris pugnax];XP_012961431.2//zinc finger protein 385D isoform X2`[Anas platyrhynchos];XP_046767926.1//zinc finger protein 385D isoform X5`[Gallus gallus];XP_030355746.1//zinc finger protein 385D isoform X3`[Strigops habroptila];EOA96399.1//Zinc finger protein 385D, partial`[Anas platyrhynchos];XP_035172171.1//zinc finger protein …	PF12874.10//zf-met`Zinc-finger of C2H2 type;PF12171.11//zf-C2H2_jaz`Zinc-finger double-stranded RNA-binding	zf-C2H2//http://bioinfo.life.hust.edu.cn/AnimalTFDB#!/tf_detail?species=Aotus_nancymaae&family=zf-C2H2;zf-C2H2//http://bioinfo.life.hust.edu.cn/AnimalTFDB#!/tf_detail?species=Ictidomys_tridecemlineatus&family=zf-C2H2;zf-C2H2//http://bioinfo.life.hust.edu.cn/AnimalTFDB#!/tf_detail?species=Cebus_capucinus&family=zf-C2H2	tr|A0A8B9TMJ7|A0A8B9TMJ7_ANAPL//Zinc finger protein 385D {ECO:0000313|Ensembl:ENSAPLP00020022579} OS=Anas platyrhynchos (Mallard) (Anas boschas) PE=4;tr|A0A493TH14|A0A493TH14_ANAPP//Zinc finger protein 385D {ECO:0000313|Ensembl:ENSAPLP00000025134} OS=Anas platyrhynchos platyrhynchos (Northern mallard) Name=ZNF385D {ECO:0000313|Ensembl:ENSAPLP00000025134} PE=4;tr|A0A8C3CB72|A0A8C3CB72_CAIMO//Zinc …
ENSAPLG00000024993	0	0	0	2.12832	2.30096	0	-	-	-	-	-	-	-	-	-
ENSAPLG00000020605	0	0	0	0	2.28595	2.2562	-	-	-	-	-	-	-	-	-
ENSAPLG00000007864	0.063076	0.064513	0	0	0	0	-	GO:0007017//microtubule-based process`biological_process`Any cellular process that depends upon or alters the microtubule cytoskeleton, that part of the cytoskeleton comprising microtubules and their associated proteins. [GOC:mah]	K07374//TUBA`tubulin alpha	ko04145//Phagosome`Cellular Processes`Transport and catabolism;ko04210//Apoptosis`Cellular Processes`Cell growth and death;ko04530//Tight junction`Cellular Processes`Cellular community - eukaryotes;ko04540//Gap junction`Cellular Processes`Cellular community - eukaryotes;ko04814//Motor proteins`Cellular Processes`Cell motility;ko05010//Alzheimer disease`Human Diseases`Neurodegenerative disease;ko0…	-	XP_005009994.3//tubulin alpha-4 chain`[Anas platyrhynchos]	PF00091.28//Tubulin`Tubulin/FtsZ family, GTPase domain;PF03953.20//Tubulin_C`Tubulin C-terminal domain	-	tr|U3IJU3|U3IJU3_ANAPP//Tubulin alpha chain {ECO:0000256|RuleBase:RU000352} OS=Anas platyrhynchos platyrhynchos (Northern mallard) PE=3
ENSAPLG00000022398	0	0	0	0	0	0	-	GO:0005576//extracellular region`cellular_component`The space external to the outermost structure of a cell. For cells without external protective or external encapsulating structures this refers to space outside of the plasma membrane. This term covers the host cell environment outside an intracellular parasite. [GOC:go_curators]	K23420//SPINK5`serine protease inhibitor Kazal-type 5	-	-	TRZ22257.1//hypothetical protein HGM15179_004827`[Zosterops borbonicus]	PF00050.24//Kazal_1`Kazal-type serine protease inhibitor domain;PF07648.18//Kazal_2`Kazal-type serine protease inhibitor domain	-	tr|A0A493TZX5|A0A493TZX5_ANAPP//Kazal-like domain-containing protein {ECO:0000259|PROSITE:PS51465} OS=Anas platyrhynchos platyrhynchos (Northern mallard) PE=4
ENSAPLG00000006246	27.0748	37.1949	27.5168	109.106	51.3267	61.7077	PSPC1	GO:0005737//cytoplasm`cellular_component`The contents of a cell excluding the plasma membrane and nucleus, but including other subcellular structures. [ISBN:0198547684];GO:0016607//nuclear speck`cellular_component`A discrete extra-nucleolar subnuclear domain, 20-50 in number, in which splicing factors are seen to be localized by immunofluorescence microscopy. [http://www.cellnucleus.com/];GO:0005…	K24993//PSPC1`paraspeckle component 1	-	-	XP_029898434.1//paraspeckle component 1 isoform X1`[Aquila chrysaetos chrysaetos]	PF00076.25//RRM_1`RNA recognition motif. (a.k.a. RRM, RBD, or RNP domain);PF08075.14//NOPS`NOPS (NUC059) domain	TF_others//-	tr|U3IF36|U3IF36_ANAPP//Paraspeckle component 1 {ECO:0000256|ARBA:ARBA00020221} OS=Anas platyrhynchos platyrhynchos (Northern mallard) Name=PSPC1 {ECO:0000313|Ensembl:ENSAPLP00000005858} PE=3;tr|A0A493TR54|A0A493TR54_ANAPP//Paraspeckle component 1 {ECO:0000256|ARBA:ARBA00020221} OS=Anas platyrhynchos platyrhynchos (Northern mallard) Name=PSPC1 {ECO:0000313|Ensembl:ENSAPLP00000028299} PE=3
ENSAPLG00000004928	0	0	0	0	0	0	PAX6	GO:0061303//cornea development in camera-type eye`biological_process`The progression of the cornea over time, from its formation to the mature structure. The cornea is the transparent structure that covers the anterior of the eye. [GOC:dph];GO:0003322//pancreatic A cell development`biological_process`The process whose specific outcome is the progression of a pancreatic A cell over time, from its …	K08031//PAX6`paired box protein 6	ko04550//Signaling pathways regulating pluripotency of stem cells`Cellular Processes`Cellular community - eukaryotes;ko04950//Maturity onset diabetes of the young`Human Diseases`Endocrine and metabolic disease	-	KAF1402519.1//Paired box protein Pax-6, partial`[Spheniscus humboldti];XP_041279201.1//paired box protein Pax-6 isoform X1`[Onychostruthus taczanowskii]	PF00292.21//PAX`'Paired box' domain;PF00046.32//Homeodomain`Homeodomain	PAX//http://bioinfo.life.hust.edu.cn/AnimalTFDB#!/tf_detail?species=Otolemur_garnettii&family=PAX;PAX//http://bioinfo.life.hust.edu.cn/AnimalTFDB#!/tf_detail?species=Loxodonta_africana&family=PAX	tr|A0A493U172|A0A493U172_ANAPP//Paired box 6 {ECO:0000313|Ensembl:ENSAPLP00000031580} OS=Anas platyrhynchos platyrhynchos (Northern mallard) Name=PAX6 {ECO:0000313|Ensembl:ENSAPLP00000031580} PE=3;tr|U3IB85|U3IB85_ANAPP//Paired box 6 {ECO:0000313|Ensembl:ENSAPLP00000004507} OS=Anas platyrhynchos platyrhynchos (Northern mallard) Name=PAX6 {ECO:0000313|Ensembl:ENSAPLP00000004507} PE=3
ENSAPLG00000005761	0	0	0	0	0.02584	0	ARHGAP39	GO:0005856//cytoskeleton`cellular_component`Any of the various filamentous elements that form the internal framework of cells, and typically remain after treatment of the cells with mild detergent to remove membrane constituents and soluble components of the cytoplasm. The term embraces intermediate filaments, microfilaments, microtubules, the microtrabecular lattice, and other structures charact…	K20649//ARHGAP39`Rho GTPase-activating protein 39	-	-	XP_032036766.1//rho GTPase-activating protein 39 isoform X1`[Aythya fuligula];XP_032036769.1//rho GTPase-activating protein 39 isoform X4`[Aythya fuligula];XP_032036768.1//rho GTPase-activating protein 39 isoform X3`[Aythya fuligula]	PF00784.20//MyTH4`MyTH4 domain;PF00620.30//RhoGAP`RhoGAP domain	-	tr|U3IDJ8|U3IDJ8_ANAPP//Rho GTPase activating protein 39 {ECO:0000313|Ensembl:ENSAPLP00000005320} OS=Anas platyrhynchos platyrhynchos (Northern mallard) Name=ARHGAP39 {ECO:0000313|Ensembl:ENSAPLP00000005320} PE=4;tr|A0A493TDH4|A0A493TDH4_ANAPP//Rho GTPase activating protein 39 {ECO:0000313|Ensembl:ENSAPLP00000023728} OS=Anas platyrhynchos platyrhynchos (Northern mallard) Name=ARHGAP39 {ECO:000031…
ENSAPLG00000017407	0.120262	0	0.121325	0.149047	0	0	-	-	-	-	-	-	-	-	-
ENSAPLG00000028792	0	0	0	0	0	0	-	-	-	-	-	-	-	-	-
ENSAPLG00000007249	0	0.107014	0.052777	0.19451	0	0.069184	NXPH3	GO:0005576//extracellular region`cellular_component`The space external to the outermost structure of a cell. For cells without external protective or external encapsulating structures this refers to space outside of the plasma membrane. This term covers the host cell environment outside an intracellular parasite. [GOC:go_curators]	K16658//NXPH3`neurexophilin-3	-	-	XP_027301392.2//neurexophilin-3`[Anas platyrhynchos]	PF06312.15//Neurexophilin`Neurexophilin	-	tr|U3IHZ1|U3IHZ1_ANAPP//Neurexophilin {ECO:0000256|PIRNR:PIRNR038019} OS=Anas platyrhynchos platyrhynchos (Northern mallard) Name=NXPH3 {ECO:0000313|Ensembl:ENSAPLP00000006863} PE=3
ENSAPLG00000002474	0.070289	0.036039	0.035543	0.043557	0.023545	0.046674	CPS1	GO:0042645//mitochondrial nucleoid`cellular_component`The region of a mitochondrion to which the DNA is confined. [GOC:jl];GO:0050667//homocysteine metabolic process`biological_process`The chemical reactions and pathways involving homocysteine, the amino acid alpha-amino-gamma-mercaptobutanoic acid. Homocysteine is an important intermediate in the metabolic reactions of its S-methyl derivative, m…	K01948//CPS1`carbamoyl-phosphate synthase (ammonia) [EC:6.3.4.16]	ko00220//Arginine biosynthesis`Metabolism`Amino acid metabolism;ko00250//Alanine, aspartate and glutamate metabolism`Metabolism`Amino acid metabolism;ko00910//Nitrogen metabolism`Metabolism`Energy metabolism;ko01100//Metabolic pathways`Metabolism`Global and overview maps;ko01200//Carbon metabolism`Metabolism`Global and overview maps;ko01230//Biosynthesis of amino acids`Metabolism`Global and overv…	-	XP_038037762.1//LOW QUALITY PROTEIN: carbamoyl-phosphate synthase [ammonia], mitochondrial`[Anas platyrhynchos]	PF00988.25//CPSase_sm_chain`Carbamoyl-phosphate synthase small chain, CPSase domain;PF00117.31//GATase`Glutamine amidotransferase class-I;PF02786.20//CPSase_L_D2`Carbamoyl-phosphate synthase L chain, ATP binding domain;PF02222.25//ATP-grasp`ATP-grasp domain;PF07478.16//Dala_Dala_lig_C`D-ala D-ala ligase C-terminus;PF02787.22//CPSase_L_D3`Carbamoyl-phosphate synthetase large chain, oligomerisation…	-	tr|U3I432|U3I432_ANAPP//Carbamoyl-phosphate synthase 1 {ECO:0000313|Ensembl:ENSAPLP00000002003} OS=Anas platyrhynchos platyrhynchos (Northern mallard) Name=CPS1 {ECO:0000313|Ensembl:ENSAPLP00000002003} PE=4
ENSAPLG00000010343	0.090665	0.03372	0.066521	0.102151	0.287138	0.0872	LAMA1	GO:0061304//retinal blood vessel morphogenesis`biological_process`The process whose specific outcome is the progression of a blood vessel of the retina over time, from its formation to the mature structure. [GOC:BHF, GOC:dph];GO:0005606//laminin-1 complex`cellular_component`A laminin complex composed of alpha1, beta1 and gamma1 polypeptide chains. [GOC:jl, PMID:10842354];GO:0005201//extracellular…	K05637//LAMA1_2`laminin, alpha 1/2	ko04151//PI3K-Akt signaling pathway`Environmental Information Processing`Signal transduction;ko04510//Focal adhesion`Cellular Processes`Cellular community - eukaryotes;ko04512//ECM-receptor interaction`Environmental Information Processing`Signaling molecules and interaction;ko05145//Toxoplasmosis`Human Diseases`Infectious disease: parasitic;ko05146//Amoebiasis`Human Diseases`Infectious disease: p…	-	XP_038029843.1//laminin subunit alpha-1`[Anas platyrhynchos]	PF00055.20//Laminin_N`Laminin N-terminal (Domain VI);PF00053.27//Laminin_EGF`Laminin EGF domain;PF00052.21//Laminin_B`Laminin B (Domain IV);PF06008.17//Laminin_I`Laminin Domain I;PF06009.15//Laminin_II`Laminin Domain II;PF00054.26//Laminin_G_1`Laminin G domain;PF02210.27//Laminin_G_2`Laminin G domain	-	tr|U3ISC0|U3ISC0_ANAPP//Laminin subunit alpha 1 {ECO:0000313|Ensembl:ENSAPLP00000010143} OS=Anas platyrhynchos platyrhynchos (Northern mallard) Name=LAMA1 {ECO:0000313|Ensembl:ENSAPLP00000010143} PE=4
ENSAPLG00000026456	0.049673	0	0	0	0.066557	0	-	-	-	-	-	-	-	-	-
ENSAPLG00000020494	0.039817	0	0	0	0	0	SIAH3	-	K22256//SIAH3`seven in absentia homolog 3	-	-	XP_005028643.2//seven in absentia homolog 3`[Anas platyrhynchos]	PF03145.19//Sina`Seven in absentia protein family	-	tr|A0A8C0A1V1|A0A8C0A1V1_9AVES//Siah E3 ubiquitin protein ligase family member 3 {ECO:0000313|Ensembl:ENSAZOP00000031137} OS=Anas zonorhyncha (Eastern spot-billed duck) PE=4
ENSAPLG00000024122	35.2924	29.7145	33.4741	27.7391	34.4706	24.8319	VAPA	GO:0016021//integral component of membrane`cellular_component`The component of a membrane consisting of the gene products and protein complexes having at least some part of their peptide sequence embedded in the hydrophobic region of the membrane. [GOC:dos, GOC:go_curators];GO:0005789//endoplasmic reticulum membrane`cellular_component`The lipid bilayer surrounding the endoplasmic reticulum. [GOC:…	K06096//VAPA`vesicle-associated membrane protein-associated protein A	ko04979//Cholesterol metabolism`Organismal Systems`Digestive system	-	XP_032037334.1//vesicle-associated membrane protein-associated protein A`[Aythya fuligula]	PF00635.29//Motile_Sperm`MSP (Major sperm protein) domain	-	tr|A0A6J3CGX8|A0A6J3CGX8_AYTFU//vesicle-associated membrane protein-associated protein A {ECO:0000313|RefSeq:XP_032037334.1} OS=Aythya fuligula (Tufted duck) (Anas fuligula) Name=VAPA {ECO:0000313|RefSeq:XP_032037334.1} PE=4
ENSAPLG00000019671	0.040178	0	0	0.149385	0.058232	0.062835	-	GO:0003824//catalytic activity`molecular_function`Catalysis of a biochemical reaction at physiological temperatures. In biologically catalyzed reactions, the reactants are known as substrates, and the catalysts are naturally occurring macromolecular substances known as enzymes. Enzymes possess specific binding sites for substrates, and are usually composed wholly or largely of protein, but RNA th…	K14530//RPP40`ribonucleases P/MRP protein subunit RPP40 [EC:3.1.26.5]	ko03008//Ribosome biogenesis in eukaryotes`Genetic Information Processing`Translation	-	TRZ10607.1//hypothetical protein HGM15179_016504`[Zosterops borbonicus]	PF14529.9//Exo_endo_phos_2`Endonuclease-reverse transcriptase;PF00078.30//RVT_1`Reverse transcriptase (RNA-dependent DNA polymerase)	-	tr|A0A493SZ35|A0A493SZ35_ANAPP//Uncharacterized protein {ECO:0000313|Ensembl:ENSAPLP00000018801} OS=Anas platyrhynchos platyrhynchos (Northern mallard) PE=4
ENSAPLG00000018570	8.53037	0.872474	20.6539	1.05722	0	0	-	GO:0002523//leukocyte migration involved in inflammatory response`biological_process`The movement of a leukocyte within or between different tissues and organs of the body contributing to an inflammatory response. [GOC:add, ISBN:0781735149, PMID:14680625, PMID:14708592, PMID:7507411, PMID:8600538]	K10030//IL8, CXCL8`interleukin 8	ko04060//Cytokine-cytokine receptor interaction`Environmental Information Processing`Signaling molecules and interaction;ko04061//Viral protein interaction with cytokine and cytokine receptor`Environmental Information Processing`Signaling molecules and interaction;ko04062//Chemokine signaling pathway`Organismal Systems`Immune system;ko04064//NF-kappa B signaling pathway`Environmental Information …	-	XP_040412987.1//growth-regulated alpha protein-like isoform X2`[Cygnus olor]	PF00048.23//IL8`Small cytokines (intecrine/chemokine), interleukin-8 like	-	tr|A0A493TDI8|A0A493TDI8_ANAPP//C-X-C motif chemokine {ECO:0000256|RuleBase:RU361149} OS=Anas platyrhynchos platyrhynchos (Northern mallard) PE=3
ENSAPLG00000015402	0	0	0.227582	0	0.353255	0	-	-	K25450//TCTE1, DRC5`dynein regulatory complex subunit 5	-	-	XP_027309812.2//dynein regulatory complex subunit 5`[Anas platyrhynchos]	-	-	tr|U3J6X2|U3J6X2_ANAPP//Uncharacterized protein {ECO:0000313|Ensembl:ENSAPLP00000015249} OS=Anas platyrhynchos platyrhynchos (Northern mallard) PE=4
ENSAPLG00000025392	0	0	0	0	0	0	-	-	-	-	-	-	-	-	-
ENSAPLG00000013841	0.421825	1.16156	0.458291	1.48795	1.26083	1.07278	RADX	GO:0016607//nuclear speck`cellular_component`A discrete extra-nucleolar subnuclear domain, 20-50 in number, in which splicing factors are seen to be localized by immunofluorescence microscopy. [http://www.cellnucleus.com/];GO:2000042//negative regulation of double-strand break repair via homologous recombination`biological_process`Any process that stops, prevents, or reduces the frequency, rate o…	K07466//RFA1, RPA1, rpa`replication factor A1	ko03030//DNA replication`Genetic Information Processing`Replication and repair;ko03420//Nucleotide excision repair`Genetic Information Processing`Replication and repair;ko03430//Mismatch repair`Genetic Information Processing`Replication and repair;ko03440//Homologous recombination`Genetic Information Processing`Replication and repair;ko03460//Fanconi anemia pathway`Genetic Information Processing`…	-	XP_032052307.1//RPA-related protein RADX`[Aythya fuligula]	PF17659.4//DUF5521`Family of unknown function (DUF5521)	-	tr|U3J2E0|U3J2E0_ANAPP//RPA1 related single stranded DNA binding protein, X-linked {ECO:0000313|Ensembl:ENSAPLP00000013667} OS=Anas platyrhynchos platyrhynchos (Northern mallard) Name=RADX {ECO:0000313|Ensembl:ENSAPLP00000013667} PE=4
ENSAPLG00000028277	0	0	0	0.109353	0.108059	0	-	GO:0016042//lipid catabolic process`biological_process`The chemical reactions and pathways resulting in the breakdown of lipids, compounds soluble in an organic solvent but not, or sparingly, in an aqueous solvent. [GOC:go_curators]	K01116//PLCG1`phosphatidylinositol phospholipase C, gamma-1 [EC:3.1.4.11]	ko00562//Inositol phosphate metabolism`Metabolism`Carbohydrate metabolism;ko01100//Metabolic pathways`Metabolism`Global and overview maps;ko01521//EGFR tyrosine kinase inhibitor resistance`Human Diseases`Drug resistance: antineoplastic;ko04012//ErbB signaling pathway`Environmental Information Processing`Signal transduction;ko04014//Ras signaling pathway`Environmental Information Processing`Signal…	-	XP_008936663.1//PREDICTED: 1-phosphatidylinositol 4,5-bisphosphate phosphodiesterase gamma-1-like, partial`[Merops nubicus]	PF00388.22//PI-PLC-X`Phosphatidylinositol-specific phospholipase C, X domain	-	tr|A0A493T3A2|A0A493T3A2_ANAPP//Phosphoinositide phospholipase C {ECO:0000256|RuleBase:RU361133} EC=3.1.4.11 {ECO:0000256|RuleBase:RU361133} OS=Anas platyrhynchos platyrhynchos (Northern mallard) PE=4
ENSAPLG00000020128	0	0	0	0.101023	0	0	-	-	-	-	-	-	-	-	-
ENSAPLG00000027086	0	0	0	0	0	0	-	-	-	-	-	-	-	-	-
ENSAPLG00000003708	1.0381	1.06176	0	0	2.78188	1.37284	-	GO:0006955//immune response`biological_process`Any immune system process that functions in the calibrated response of an organism to a potential internal or invasive threat. [GO_REF:0000022, GOC:add]	K10032//CXCL13`C-X-C motif chemokine 13	ko04060//Cytokine-cytokine receptor interaction`Environmental Information Processing`Signaling molecules and interaction;ko04061//Viral protein interaction with cytokine and cytokine receptor`Environmental Information Processing`Signaling molecules and interaction;ko04062//Chemokine signaling pathway`Organismal Systems`Immune system	-	XP_038034903.1//growth-regulated alpha protein`[Anas platyrhynchos]	PF00048.23//IL8`Small cytokines (intecrine/chemokine), interleukin-8 like	-	tr|U3I7G0|U3I7G0_ANAPP//SCY domain-containing protein {ECO:0000259|SMART:SM00199} OS=Anas platyrhynchos platyrhynchos (Northern mallard) PE=3
ENSAPLG00000004133	3.45603	3.54487	3.06285	3.88978	4.45474	4.7065	SLC30A4	GO:0006829//zinc ion transport`biological_process`The directed movement of zinc (Zn II) ions into, out of or within a cell, or between cells, by means of some agent such as a transporter or pore. [GOC:ai];GO:0008324//cation transmembrane transporter activity`molecular_function`Enables the transfer of cation from one side of a membrane to the other. [GOC:dgf, GOC:mtg_transport, ISBN:0815340729];GO…	K14691//SLC30A4, ZNT4`solute carrier family 30 (zinc transporter), member 4	-	-	EOB01411.1//Zinc transporter 4, partial`[Anas platyrhynchos]	PF01545.24//Cation_efflux`Cation efflux family	-	tr|U3I8S2|U3I8S2_ANAPP//Solute carrier family 30 member 4 {ECO:0000313|Ensembl:ENSAPLP00000003643} OS=Anas platyrhynchos platyrhynchos (Northern mallard) Name=SLC30A4 {ECO:0000313|Ensembl:ENSAPLP00000003643} PE=3
ENSAPLG00000006990	36.8254	33.9394	38.9856	31.2232	28.9725	24.8087	PPA1	GO:0005737//cytoplasm`cellular_component`The contents of a cell excluding the plasma membrane and nucleus, but including other subcellular structures. [ISBN:0198547684];GO:0006796//phosphate-containing compound metabolic process`biological_process`The chemical reactions and pathways involving the phosphate group, the anion or salt of any phosphoric acid. [GOC:ai];GO:0000287//magnesium ion binding…	K01507//ppa`inorganic pyrophosphatase [EC:3.6.1.1]	ko00190//Oxidative phosphorylation`Metabolism`Energy metabolism	-	XP_027316051.1//inorganic pyrophosphatase`[Anas platyrhynchos]	PF00719.22//Pyrophosphatase`Inorganic pyrophosphatase	zf-C2H2//http://bioinfo.life.hust.edu.cn/AnimalTFDB#!/tf_detail?species=Monodelphis_domestica&family=zf-C2H2	tr|A0A493T953|A0A493T953_ANAPP//Inorganic diphosphatase {ECO:0000256|ARBA:ARBA00012146} EC=3.6.1.1 {ECO:0000256|ARBA:ARBA00012146} OS=Anas platyrhynchos platyrhynchos (Northern mallard) Name=PPA1 {ECO:0000313|Ensembl:ENSAPLP00000022434} PE=3;tr|U3IHB2|U3IHB2_ANAPP//Inorganic diphosphatase {ECO:0000256|ARBA:ARBA00012146} EC=3.6.1.1 {ECO:0000256|ARBA:ARBA00012146} OS=Anas platyrhynchos platyrhyncho…
ENSAPLG00000012028	6.91249	6.16061	7.99739	10.0203	9.32541	8.53531	KLHL15	GO:0016567//protein ubiquitination`biological_process`The process in which one or more ubiquitin groups are added to a protein. [GOC:ai];GO:0005634//nucleus`cellular_component`A membrane-bounded organelle of eukaryotic cells in which chromosomes are housed and replicated. In most cells, the nucleus contains all of the cell's chromosomes except the organellar chromosomes, and is the site of RNA sy…	K10452//KLHL15`kelch-like protein 15	-	-	XP_005037365.1//PREDICTED: kelch-like protein 15`[Ficedula albicollis]	PF00651.34//BTB`BTB/POZ domain;PF07707.18//BACK`BTB And C-terminal Kelch;PF01344.28//Kelch_1`Kelch motif;PF13964.9//Kelch_6`Kelch motif	ZBTB//http://bioinfo.life.hust.edu.cn/AnimalTFDB#!/tf_detail?species=Echinops_telfairi&family=ZBTB	tr|A0A6J0I7K3|A0A6J0I7K3_9PASS//Kelch-like protein 15 {ECO:0000256|ARBA:ARBA00019835} OS=Lepidothrix coronata (blue-crowned manakin) ECO:0000313|RefSeq:XP_017682627.1, ECO:0000313|RefSeq:XP_017682628.1} PE=4
ENSAPLG00000008119	0.09308	0.66641	1.50246	0.23072	0.789996	0.615471	KCNK1	GO:0097060//synaptic membrane`cellular_component`A specialized area of membrane on either the presynaptic or the postsynaptic side of a synapse, the junction between a nerve fiber of one neuron and another neuron or muscle fiber or glial cell. [GOC:BHF, PMID:20410104];GO:0005267//potassium channel activity`molecular_function`Enables the facilitated diffusion of a potassium ion (by an energy-indep…	K04912//KCNK1, K2P1.1`potassium channel subfamily K member 1	-	-	XP_027308792.1//potassium channel subfamily K member 1`[Anas platyrhynchos]	PF07885.19//Ion_trans_2`Ion channel	-	tr|A0A7K7KL02|A0A7K7KL02_9AVES//Potassium channel subfamily K member 1 {ECO:0000256|ARBA:ARBA00016212} Fragment OS=Asarcornis scutulata ORFNames=ASASCU_R11350 {ECO:0000313|EMBL:NWZ19207.1} PE=3
ENSAPLG00000022771	0	0	0	0	0	0	-	-	-	-	-	-	-	-	-
ENSAPLG00000011646	0	0	0	0	0	0	AMN	GO:0015031//protein transport`biological_process`The directed movement of proteins into, out of or within a cell, or between cells, by means of some agent such as a transporter or pore. [GOC:ai];GO:0016021//integral component of membrane`cellular_component`The component of a membrane consisting of the gene products and protein complexes having at least some part of their peptide sequence embedded…	K18259//AMN`protein amnionless	-	-	XP_027315469.2//protein amnionless`[Anas platyrhynchos]	PF14828.9//Amnionless`Amnionless	-	tr|U3IVY9|U3IVY9_ANAPP//Protein amnionless {ECO:0000256|ARBA:ARBA00021200} OS=Anas platyrhynchos platyrhynchos (Northern mallard) Name=AMN {ECO:0000313|Ensembl:ENSAPLP00000011414} PE=4;tr|A0A493TMS3|A0A493TMS3_ANAPP//Protein amnionless {ECO:0000256|ARBA:ARBA00021200} OS=Anas platyrhynchos platyrhynchos (Northern mallard) Name=AMN {ECO:0000313|Ensembl:ENSAPLP00000026895} PE=4
ENSAPLG00000007884	4.4073	2.3639	3.28462	6.16052	5.51607	5.02365	RLIM	GO:0046872//metal ion binding`molecular_function`Binding to a metal ion. [GOC:ai]	K16271//RLIM, RNF12`E3 ubiquitin-protein ligase RLIM [EC:2.3.2.27]	-	-	XP_038039981.1//E3 ubiquitin-protein ligase RLIM isoform X2`[Anas platyrhynchos];XP_027320980.1//E3 ubiquitin-protein ligase RLIM isoform X1`[Anas platyrhynchos]	PF13639.9//zf-RING_2`Ring finger domain;PF17123.8//zf-RING_11`RING-like zinc finger;PF00097.28//zf-C3HC4`Zinc finger, C3HC4 type (RING finger);PF13923.9//zf-C3HC4_2`Zinc finger, C3HC4 type (RING finger);PF12678.10//zf-rbx1`RING-H2 zinc finger domain	-	tr|A0A8B9UX51|A0A8B9UX51_9AVES//Ring finger protein, LIM domain interacting {ECO:0000313|Ensembl:ENSAZOP00000014059} OS=Anas zonorhyncha (Eastern spot-billed duck) PE=4;tr|R0M8I8|R0M8I8_ANAPL//E3 ubiquitin-protein ligase rnf12-A {ECO:0000313|EMBL:EOB09078.1} Ring finger protein, LIM domain interacting {ECO:0000313|Ensembl:ENSAPLP00020005140} Fragment OS=Anas platyrhynchos (Mallard) (Anas boschas)…
ENSAPLG00000014325	0	0	0	0	0	0.10842	-	GO:0002768//immune response-regulating cell surface receptor signaling pathway`biological_process`A series of molecular signals initiated by the binding of an extracellular ligand to a receptor on the surface of the target cell capable of activating, perpetuating, or inhibiting an immune response. [GOC:add, ISBN:0781735149, PMID:15771571]	K06707//BTLA, CD272`B- and T-lymphocyte attenuator	-	-	XP_005017846.3//B- and T-lymphocyte attenuator isoform X1`[Anas platyrhynchos]	-	-	tr|U3J3R7|U3J3R7_ANAPP//B and T lymphocyte associated {ECO:0000313|Ensembl:ENSAPLP00000014144} OS=Anas platyrhynchos platyrhynchos (Northern mallard) PE=4
ENSAPLG00000016524	0	0	0	0	0	0	-	-	-	-	-	-	-	-	-
ENSAPLG00000019449	0.043779	0.1348	0	0	0.058659	0	-	-	-	-	-	-	-	-	-
ENSAPLG00000019542	0	0	0	0	0	0	-	-	-	-	-	-	-	-	-
ENSAPLG00000005814	43.0669	36.1338	53.9715	4.51255	9.58126	10.2771	MYL3	-	K12749//MYL3`myosin light chain 3	ko04260//Cardiac muscle contraction`Organismal Systems`Circulatory system;ko04261//Adrenergic signaling in cardiomyocytes`Organismal Systems`Circulatory system;ko04371//Apelin signaling pathway`Environmental Information Processing`Signal transduction;ko04814//Motor proteins`Cellular Processes`Cell motility;ko05410//Hypertrophic cardiomyopathy`Human Diseases`Cardiovascular disease;ko05414//Dilated…	-	XP_005023366.1//myosin light chain 3`[Anas platyrhynchos]	-	-	tr|A0A8C3BBF4|A0A8C3BBF4_CAIMO//Uncharacterized protein {ECO:0000313|Ensembl:ENSCMMP00000004226} OS=Cairina moschata domestica (Muscovy Duck (domestic type)) PE=4
ENSAPLG00000028150	2.25382	2.46983	1.94893	2.37227	3.61809	3.40635	RHOU	GO:0007010//cytoskeleton organization`biological_process`A process that is carried out at the cellular level which results in the assembly, arrangement of constituent parts, or disassembly of cytoskeletal structures. [GOC:dph, GOC:jl, GOC:mah];GO:0008360//regulation of cell shape`biological_process`Any process that modulates the surface configuration of a cell. [GOC:dph, GOC:go_curators, GOC:tb];…	K07865//RHOU, WRCH1`Ras homolog gene family, member U	-	-	KFP82000.1//Rho-related GTP-binding protein RhoU, partial`[Acanthisitta chloris]	PF00071.25//Ras`Ras family;PF08477.16//Roc`Ras of Complex, Roc, domain of DAPkinase	-	tr|A0A493T4C4|A0A493T4C4_ANAPP//Ras homolog family member U {ECO:0000313|Ensembl:ENSAPLP00000020779} OS=Anas platyrhynchos platyrhynchos (Northern mallard) Name=RHOU {ECO:0000313|Ensembl:ENSAPLP00000020779} PE=4
ENSAPLG00000025739	0	0	0	0	0	0	-	-	-	-	-	-	-	-	-
ENSAPLG00000009190	0.51297	0.335756	0.4901	0.330646	0.322198	0.351789	ADAMTS6	GO:0046872//metal ion binding`molecular_function`Binding to a metal ion. [GOC:ai];GO:0005576//extracellular region`cellular_component`The space external to the outermost structure of a cell. For cells without external protective or external encapsulating structures this refers to space outside of the plasma membrane. This term covers the host cell environment outside an intracellular parasite. [G…	K08621//ADAMTS6`a disintegrin and metalloproteinase with thrombospondin motifs 6 [EC:3.4.24.-];K08625//ADAMTS10`a disintegrin and metalloproteinase with thrombospondin motifs 10 [EC:3.4.24.-]	-	-	KAF6356536.1//ADAM metallopeptidase with thrombospondin type 1 motif 6`[Rhinolophus ferrumequinum];XP_038026427.1//A disintegrin and metalloproteinase with thrombospondin motifs 6 isoform X1`[Anas platyrhynchos];XP_013036016.1//PREDICTED: A disintegrin and metalloproteinase with thrombospondin motifs 6 isoform X1`[Anser cygnoides domesticus];XP_038026432.1//A disintegrin and metalloproteinase wit…	PF01562.22//Pep_M12B_propep`Reprolysin family propeptide;PF17771.4//ADAMTS_CR_2`ADAMTS cysteine-rich domain 2;PF00090.22//TSP_1`Thrombospondin type 1 domain;PF19236.2//ADAMTS_CR_3`ADAMTS cysteine-rich domain;PF05986.17//ADAMTS_spacer1`ADAM-TS Spacer 1;PF19030.3//TSP1_ADAMTS`Thrombospondin type 1 domain;PF08686.14//PLAC`PLAC (protease and lacunin) domain;PF01421.22//Reprolysin`Reprolysin (M12B) fa…	HMG//http://bioinfo.life.hust.edu.cn/AnimalTFDB#!/tf_detail?species=Fukomys_damarensis&family=HMG	tr|A0A493U0F4|A0A493U0F4_ANAPP//ADAM metallopeptidase with thrombospondin type 1 motif 6 {ECO:0000313|Ensembl:ENSAPLP00000031603} OS=Anas platyrhynchos platyrhynchos (Northern mallard) Name=ADAMTS6 {ECO:0000313|Ensembl:ENSAPLP00000031603} PE=4;tr|A0A8B9R361|A0A8B9R361_ANAPL//ADAM metallopeptidase with thrombospondin type 1 motif 6 {ECO:0000313|Ensembl:ENSAPLP00020006390} OS=Anas platyrhynchos (Ma…
ENSAPLG00000030326	0	0	0	0	0	0	-	-	-	-	-	-	-	-	-
ENSAPLG00000012939	7.1052	9.89444	9.49453	25.4089	14.3737	25.7867	EML4	GO:0005737//cytoplasm`cellular_component`The contents of a cell excluding the plasma membrane and nucleus, but including other subcellular structures. [ISBN:0198547684];GO:0072686//mitotic spindle`cellular_component`A spindle that forms as part of mitosis. Mitotic and meiotic spindles contain distinctive complements of proteins associated with microtubules. [GOC:mah, GOC:vw, PMID:11408572, PMID:1…	K15420//EML4`echinoderm microtubule-associated protein-like 4	ko05200//Pathways in cancer`Human Diseases`Cancer: overview;ko05223//Non-small cell lung cancer`Human Diseases`Cancer: specific types;ko05235//PD-L1 expression and PD-1 checkpoint pathway in cancer`Human Diseases`Cancer: overview	-	XP_027309938.1//echinoderm microtubule-associated protein-like 4 isoform X5`[Anas platyrhynchos];XP_038031968.1//echinoderm microtubule-associated protein-like 4 isoform X7`[Anas platyrhynchos];XP_038031969.1//echinoderm microtubule-associated protein-like 4 isoform X8`[Anas platyrhynchos];XP_005015352.1//echinoderm microtubule-associated protein-like 4 isoform X6`[Anas platyrhynchos];XP_03203948…	PF03451.17//HELP`HELP motif	zf-GATA//http://bioinfo.life.hust.edu.cn/AnimalTFDB#!/tf_detail?species=Astyanax_mexicanus&family=zf-GATA	tr|A0A493T487|A0A493T487_ANAPP//EMAP like 4 {ECO:0000313|Ensembl:ENSAPLP00000020707} OS=Anas platyrhynchos platyrhynchos (Northern mallard) Name=EML4 {ECO:0000313|Ensembl:ENSAPLP00000020707} PE=3;tr|A0A493T0M8|A0A493T0M8_ANAPP//EMAP like 4 {ECO:0000313|Ensembl:ENSAPLP00000019361} OS=Anas platyrhynchos platyrhynchos (Northern mallard) Name=EML4 {ECO:0000313|Ensembl:ENSAPLP00000019361} PE=3;tr|A0A4…
ENSAPLG00000030914	0.180679	0.227597	0.096853	0.42806	0.445723	0.922303	-	-	K00986//ltrA`RNA-directed DNA polymerase [EC:2.7.7.49]	-	-	XP_035425616.1//palmitoyltransferase ZDHHC21 isoform X1`[Cygnus atratus]	PF00078.30//RVT_1`Reverse transcriptase (RNA-dependent DNA polymerase)	-	tr|A0A493TBB1|A0A493TBB1_ANAPP//Reverse transcriptase domain-containing protein {ECO:0000259|PROSITE:PS50878} OS=Anas platyrhynchos platyrhynchos (Northern mallard) PE=4
ENSAPLG00000020071	0	0.359482	0.124141	0	0.124355	0	-	GO:0032958//inositol phosphate biosynthetic process`biological_process`The chemical reactions and pathways resulting in the formation of an inositol phosphate, 1,2,3,4,5,6-cyclohexanehexol, with one or more phosphate groups attached. [GOC:mah]	-	-	-	XP_021132803.3//inositol hexakisphosphate kinase 3 isoform X2`[Anas platyrhynchos]	-	-	tr|A0A493TL55|A0A493TL55_ANAPP//Kinase {ECO:0000256|RuleBase:RU363090} EC=2.7.-.- {ECO:0000256|RuleBase:RU363090} OS=Anas platyrhynchos platyrhynchos (Northern mallard) PE=3
ENSAPLG00000007716	0.659046	0.701025	0.531899	1.5029	1.48584	1.19184	ADAM17	GO:0015629//actin cytoskeleton`cellular_component`The part of the cytoskeleton (the internal framework of a cell) composed of actin and associated proteins. Includes actin cytoskeleton-associated complexes. [GOC:jl, ISBN:0395825172, ISBN:0815316194];GO:0030307//positive regulation of cell growth`biological_process`Any process that activates or increases the frequency, rate, extent or direction of…	K06059//ADAM17, TACE, CD156b`disintegrin and metalloproteinase domain-containing protein 17 [EC:3.4.24.86]	ko04330//Notch signaling pathway`Environmental Information Processing`Signal transduction;ko05010//Alzheimer disease`Human Diseases`Neurodegenerative disease;ko05120//Epithelial cell signaling in Helicobacter pylori infection`Human Diseases`Infectious disease: bacterial;ko05171//Coronavirus disease - COVID-19`Human Diseases`Infectious disease: viral	-	XP_032040385.1//disintegrin and metalloproteinase domain-containing protein 17`[Aythya fuligula]	PF01562.22//Pep_M12B_propep`Reprolysin family propeptide;PF13688.9//Reprolysin_5`Metallo-peptidase family M12;PF13574.9//Reprolysin_2`Metallo-peptidase family M12B Reprolysin-like;PF13582.9//Reprolysin_3`Metallo-peptidase family M12B Reprolysin-like;PF00200.26//Disintegrin`Disintegrin;PF16698.8//ADAM17_MPD`Membrane-proximal domain, switch, for ADAM17	-	tr|U3IJI0|U3IJI0_ANAPP//ADAM metallopeptidase domain 17 {ECO:0000313|Ensembl:ENSAPLP00000007402} OS=Anas platyrhynchos platyrhynchos (Northern mallard) Name=ADAM17 {ECO:0000313|Ensembl:ENSAPLP00000007402} PE=4
ENSAPLG00000006614	0.67703	0.432785	0.644355	1.57663	1.17159	1.62103	CDC37L1	GO:0005829//cytosol`cellular_component`The part of the cytoplasm that does not contain organelles but which does contain other particulate matter, such as protein complexes. [GOC:hjd, GOC:jl]	K09554//CDC37`cell division cycle protein 37	ko04151//PI3K-Akt signaling pathway`Environmental Information Processing`Signal transduction	-	XP_027301933.2//hsp90 co-chaperone Cdc37-like 1`[Anas platyrhynchos]	PF08565.14//CDC37_M`Cdc37 Hsp90 binding domain	-	tr|U3IG62|U3IG62_ANAPP//Cell division cycle 37 like 1 {ECO:0000313|Ensembl:ENSAPLP00000006234} OS=Anas platyrhynchos platyrhynchos (Northern mallard) Name=CDC37L1 {ECO:0000313|Ensembl:ENSAPLP00000006234} PE=3
ENSAPLG00000017038	0	0	0	0	0	0	-	-	-	-	-	-	-	-	-
ENSAPLG00000011426	0	0	0	0	0	0	C21orf62	-	-	-	-	XP_038028849.1//uncharacterized protein C21orf62 homolog isoform X1`[Anas platyrhynchos]	PF15137.9//DUF4571`Domain of unknown function (DUF4571)	-	tr|U3IV95|U3IV95_ANAPP//Chromosome 21 open reading frame 62 {ECO:0000313|Ensembl:ENSAPLP00000011168} OS=Anas platyrhynchos platyrhynchos (Northern mallard) Name=C21orf62 {ECO:0000313|Ensembl:ENSAPLP00000011168} PE=4
novel1334	0.133335	0.20456	0.256515	1.11543	1.04905	0.969809	-	-	-	-	-	-	-	-	-
ENSAPLG00000004184	0	0	0	0.036412	0	0.038853	-	GO:0005548//phospholipid transporter activity`molecular_function`Enables the directed movement of phospholipids into, out of or within a cell, or between cells. Phospholipids are a class of lipids containing phosphoric acid as a mono- or diester. [GOC:ai, ISBN:0198506732]	K14463//MTTP, MTP`microsomal triglyceride transfer protein large subunit	ko04975//Fat digestion and absorption`Organismal Systems`Digestive system	-	XP_038037636.1//LOW QUALITY PROTEIN: microsomal triglyceride transfer protein-like`[Anas platyrhynchos]	PF01347.25//Vitellogenin_N`Lipoprotein amino terminal region;PF19444.2//MTP_lip_bd`MTP large subunit, lipid-binding domain	-	tr|U3I8Z4|U3I8Z4_ANAPP//Vitellogenin domain-containing protein {ECO:0000259|PROSITE:PS51211} OS=Anas platyrhynchos platyrhynchos (Northern mallard) PE=4
ENSAPLG00000020476	0	0	0	0.052069	0.056293	0.05556	-	-	K07418//CYP2J`cytochrome P450 family 2 subfamily J [EC:1.14.14.1 1.14.14.73 1.14.14.74 1.14.14.75]	ko00590//Arachidonic acid metabolism`Metabolism`Lipid metabolism;ko00591//Linoleic acid metabolism`Metabolism`Lipid metabolism;ko01100//Metabolic pathways`Metabolism`Global and overview maps;ko04726//Serotonergic synapse`Organismal Systems`Nervous system;ko04750//Inflammatory mediator regulation of TRP channels`Organismal Systems`Sensory system;ko04913//Ovarian steroidogenesis`Organismal Systems`…	-	XP_038039835.1//cytochrome P450 2J6`[Anas platyrhynchos]	PF00067.25//p450`Cytochrome P450	-	tr|A0A8B9SQL9|A0A8B9SQL9_ANAPL//Uncharacterized protein {ECO:0000313|Ensembl:ENSAPLP00020009838} OS=Anas platyrhynchos (Mallard) (Anas boschas) PE=4
ENSAPLG00000001661	0	0.20237	0	0.61305	0.662779	0.392492	GPR18	GO:0030659//cytoplasmic vesicle membrane`cellular_component`The lipid bilayer surrounding a cytoplasmic vesicle. [GOC:mah];GO:0016021//integral component of membrane`cellular_component`The component of a membrane consisting of the gene products and protein complexes having at least some part of their peptide sequence embedded in the hydrophobic region of the membrane. [GOC:dos, GOC:go_curators];G…	K08410//GPR18`N-arachidonyl glycine receptor	-	-	XP_038029373.1//N-arachidonyl glycine receptor`[Anas platyrhynchos]	PF00001.24//7tm_1`7 transmembrane receptor (rhodopsin family)	-	tr|R0JUF8|R0JUF8_ANAPL//G-protein coupled receptor 18 {ECO:0000256|ARBA:ARBA00021818} N-arachidonyl glycine receptor {ECO:0000256|ARBA:ARBA00017623} OS=Anas platyrhynchos (Mallard) (Anas boschas) ORFNames=Anapl_12824 {ECO:0000313|EMBL:EOB00822.1} PE=3
ENSAPLG00000026184	0	0	0	0	0	0	-	GO:0046854//phosphatidylinositol phosphate biosynthetic process`biological_process`The chemical reactions and pathways resulting in the formation of phosphatidylinositol phosphate. [ISBN:0198506732]	K01107//INPP1`inositol polyphosphate 1-phosphatase [EC:3.1.3.57]	ko00562//Inositol phosphate metabolism`Metabolism`Carbohydrate metabolism;ko01100//Metabolic pathways`Metabolism`Global and overview maps;ko04070//Phosphatidylinositol signaling system`Environmental Information Processing`Signal transduction	-	XP_038027608.1//LOW QUALITY PROTEIN: inositol polyphosphate 1-phosphatase`[Anas platyrhynchos]	PF00459.28//Inositol_P`Inositol monophosphatase family	-	tr|A0A493T576|A0A493T576_ANAPP//Uncharacterized protein {ECO:0000313|Ensembl:ENSAPLP00000021042} OS=Anas platyrhynchos platyrhynchos (Northern mallard) PE=3;tr|A0A493TU33|A0A493TU33_ANAPP//Uncharacterized protein {ECO:0000313|Ensembl:ENSAPLP00000029418} OS=Anas platyrhynchos platyrhynchos (Northern mallard) PE=3
ENSAPLG00000025080	445.576	455.901	415.101	446.209	574.301	929.595	-	-	-	-	-	XP_008939641.1//PREDICTED: breast carcinoma-amplified sequence 3-like, partial`[Merops nubicus]	-	-	tr|A0A493THL1|A0A493THL1_ANAPP//Uncharacterized protein {ECO:0000313|Ensembl:ENSAPLP00000025386} OS=Anas platyrhynchos platyrhynchos (Northern mallard) PE=4
ENSAPLG00000022391	0.213356	0	0	0	0	0	-	-	-	-	-	-	-	-	-
ENSAPLG00000018857	0.404767	0.082798	0	0	0.108469	0	-	GO:0005509//calcium ion binding`molecular_function`Binding to a calcium ion (Ca2+). [GOC:ai]	K17341//HMCN`hemicentin	-	-	XP_038021080.1//LOW QUALITY PROTEIN: hemicentin-2`[Anas platyrhynchos]	PF07645.18//EGF_CA`Calcium-binding EGF domain;PF12947.10//EGF_3`EGF domain;PF14670.9//FXa_inhibition`Coagulation Factor Xa inhibitory site;PF12662.10//cEGF`Complement Clr-like EGF-like	-	tr|A0A493T4V9|A0A493T4V9_ANAPP//Uncharacterized protein {ECO:0000313|Ensembl:ENSAPLP00000020876} OS=Anas platyrhynchos platyrhynchos (Northern mallard) PE=4
ENSAPLG00000003935	3.69538	2.43241	2.5469	0.771073	1.12755	0.484313	DCAF17	-	K23331//DCAF17`DDB1- and CUL4-associated factor 17	-	-	XP_012954334.2//DDB1- and CUL4-associated factor 17 isoform X1`[Anas platyrhynchos]	PF15802.8//DCAF17`DDB1- and CUL4-associated factor 17	-	tr|A0A8B9ZN49|A0A8B9ZN49_9AVES//DDB1 and CUL4 associated factor 17 {ECO:0000313|Ensembl:ENSAZOP00000003544} OS=Anas zonorhyncha (Eastern spot-billed duck) PE=4
ENSAPLG00000026516	0	0	0	0	0	0	-	-	-	-	-	-	-	-	-
ENSAPLG00000023994	0	0	0	0	0	0	-	-	-	-	-	-	-	-	-
ENSAPLG00000003005	0.551044	0.563601	0.859146	0.622052	0.536973	0.998843	USP46	GO:0060013//righting reflex`biological_process`A reflex process in which an animal immediately tries to turn over after being placed in a supine position. [GOC:dph, PMID:8635460];GO:0048149//behavioral response to ethanol`biological_process`Any process that results in a change in the behavior of an organism as a result of an ethanol stimulus. [GOC:jid];GO:0032228//regulation of synaptic transmiss…	K11842//USP12_46`ubiquitin carboxyl-terminal hydrolase 12/46 [EC:3.4.19.12]	-	-	XP_035180500.1//ubiquitin carboxyl-terminal hydrolase 46 isoform X1`[Oxyura jamaicensis];XP_002193246.2//ubiquitin carboxyl-terminal hydrolase 46 isoform X2`[Taeniopygia guttata]	PF00443.32//UCH`Ubiquitin carboxyl-terminal hydrolase;PF13423.9//UCH_1`Ubiquitin carboxyl-terminal hydrolase	-	tr|A0A8C4V8X4|A0A8C4V8X4_FALTI//Ubiquitin specific peptidase 46 {ECO:0000313|Ensembl:ENSFTIP00000023865} OS=Falco tinnunculus (Common kestrel) PE=4;tr|U3I5E8|U3I5E8_ANAPP//Ubiquitin carboxyl-terminal hydrolase {ECO:0000256|RuleBase:RU366025} EC=3.4.19.12 {ECO:0000256|RuleBase:RU366025} OS=Anas platyrhynchos platyrhynchos (Northern mallard) Name=USP46 {ECO:0000313|Ensembl:ENSAPLP00000002469} PE=3
ENSAPLG00000030248	0	0	0	0	0	0	-	-	-	-	-	-	-	-	-
novel36	3.78347	6.66762	4.48531	14.1384	11.989	13.1879	-	-	-	-	-	XP_040411310.1//LOW QUALITY PROTEIN: uncharacterized protein LOC121069309`[Cygnus olor]	-	-	tr|A0A8B9R1U9|A0A8B9R1U9_ANAPL//Uncharacterized protein {ECO:0000313|Ensembl:ENSAPLP00020004061} OS=Anas platyrhynchos (Mallard) (Anas boschas) PE=4
ENSAPLG00000003096	15.1788	7.76232	10.2225	14.8288	13.5586	8.02926	LYSMD2	-	-	-	-	XP_027323024.1//lysM and putative peptidoglycan-binding domain-containing protein 2`[Anas platyrhynchos]	-	-	tr|A0A8B9SKM1|A0A8B9SKM1_ANAPL//LysM domain containing 2 {ECO:0000313|Ensembl:ENSAPLP00020007654} OS=Anas platyrhynchos (Mallard) (Anas boschas) PE=4
ENSAPLG00000016384	0	0	0	0	0	0	-	GO:0005003//ephrin receptor activity`molecular_function`Combining with an ephrin to initiate a change in cell activity. [GOC:mah, PMID:9530499]	K08897//EPHA10`Eph receptor A10 [EC:2.7.10.1]	-	-	XP_032058187.1//ephrin type-A receptor 10 isoform X1`[Aythya fuligula]	PF01404.22//Ephrin_lbd`Ephrin receptor ligand binding domain;PF00041.24//fn3`Fibronectin type III domain;PF14575.9//EphA2_TM`Ephrin type-A receptor 2 transmembrane domain;PF07714.20//PK_Tyr_Ser-Thr`Protein tyrosine and serine/threonine kinase;PF00069.28//Pkinase`Protein kinase domain;PF07647.20//SAM_2`SAM domain (Sterile alpha motif);PF00536.33//SAM_1`SAM domain (Sterile alpha motif)	-	tr|A0A493TIT2|A0A493TIT2_ANAPP//Uncharacterized protein {ECO:0000313|Ensembl:ENSAPLP00000025807} OS=Anas platyrhynchos platyrhynchos (Northern mallard) PE=4
ENSAPLG00000002242	1.40266	1.43462	2.1226	2.60759	1.17463	0.927472	SDF2	GO:0051085//chaperone cofactor-dependent protein refolding`biological_process`The process of assisting in the correct posttranslational noncovalent assembly of proteins, which is dependent on additional protein cofactors. This process occurs over one or several cycles of nucleotide hydrolysis-dependent binding and release. [GOC:rb];GO:0051787//misfolded protein binding`molecular_function`Binding …	K00728//POMT, pmt`dolichyl-phosphate-mannose-protein mannosyltransferase [EC:2.4.1.109]	ko00514//Other types of O-glycan biosynthesis`Metabolism`Glycan biosynthesis and metabolism;ko00515//Mannose type O-glycan biosynthesis`Metabolism`Glycan biosynthesis and metabolism;ko01100//Metabolic pathways`Metabolism`Global and overview maps	-	XP_027328262.1//stromal cell-derived factor 2`[Anas platyrhynchos]	PF02815.22//MIR`MIR domain	-	tr|U3I347|U3I347_ANAPP//Stromal cell derived factor 2 {ECO:0000313|Ensembl:ENSAPLP00000001667} OS=Anas platyrhynchos platyrhynchos (Northern mallard) Name=SDF2 {ECO:0000313|Ensembl:ENSAPLP00000001667} PE=4
ENSAPLG00000010252	15.1788	18.3824	21.3749	48.7775	40.8552	46.0684	KPNA2	GO:0005737//cytoplasm`cellular_component`The contents of a cell excluding the plasma membrane and nucleus, but including other subcellular structures. [ISBN:0198547684];GO:0061608//nuclear import signal receptor activity`molecular_function`Combining with a nuclear import signal (NIS) on a cargo to be transported, to mediate transport of the cargo through the nuclear pore, from the cytoplasm to th…	K15043//KPNA2_7`importin subunit alpha-1/8	ko03013//Nucleocytoplasmic transport`Genetic Information Processing`Translation;ko05164//Influenza A`Human Diseases`Infectious disease: viral;ko05207//Chemical carcinogenesis - receptor activation`Human Diseases`Cancer: overview	-	XP_005012369.2//importin subunit alpha-1`[Anas platyrhynchos]	PF01749.23//IBB`Importin beta binding domain;PF00514.26//Arm`Armadillo/beta-catenin-like repeat;PF13513.9//HEAT_EZ`HEAT-like repeat;PF16186.8//Arm_3`Atypical Arm repeat	-	tr|A0A6J3E0U5|A0A6J3E0U5_AYTFU//Importin subunit alpha {ECO:0000256|PIRNR:PIRNR005673} OS=Aythya fuligula (Tufted duck) (Anas fuligula) ECO:0000313|RefSeq:XP_032055779.1, ECO:0000313|RefSeq:XP_032055780.1} PE=3
ENSAPLG00000008073	1.99419	1.6541	2.13714	1.39474	1.23513	0.936039	XPOT	GO:0005737//cytoplasm`cellular_component`The contents of a cell excluding the plasma membrane and nucleus, but including other subcellular structures. [ISBN:0198547684];GO:0000049//tRNA binding`molecular_function`Binding to a transfer RNA. [GOC:ai];GO:0071528//tRNA re-export from nucleus`biological_process`The directed movement from the nucleus to the cytoplasm of a tRNA that was previously expor…	K14288//XPOT`exportin-T	ko03013//Nucleocytoplasmic transport`Genetic Information Processing`Translation	-	XP_013054084.1//PREDICTED: exportin-T`[Anser cygnoides domesticus];XP_027511719.1//exportin-T isoform X2`[Corapipo altera];XP_037246640.1//exportin-T isoform X2`[Falco rusticolus];XP_009279379.1//PREDICTED: exportin-T isoform X2`[Aptenodytes forsteri]	PF08389.15//Xpo1`Exportin 1-like protein;PF19282.2//Exportin-T`Exportin-T	-	tr|A0A6J3DG59|A0A6J3DG59_AYTFU//Exportin-T {ECO:0000256|RuleBase:RU366037} Exportin(tRNA) {ECO:0000256|RuleBase:RU366037} tRNA exportin {ECO:0000256|RuleBase:RU366037} OS=Aythya fuligula (Tufted duck) (Anas fuligula) Name=XPOT {ECO:0000313|RefSeq:XP_032048422.1} PE=3;tr|A0A8B9V0N3|A0A8B9V0N3_9AVES//Exportin for tRNA {ECO:0000313|Ensembl:ENSAZOP00000016033} OS=Anas zonorhyncha (Eastern spot-billed…
ENSAPLG00000001324	252.688	251.733	241.68	292.834	342.971	394.925	DPM2	GO:0006486//protein glycosylation`biological_process`A protein modification process that results in the addition of a carbohydrate or carbohydrate derivative unit to a protein amino acid, e.g. the addition of glycan chains to proteins. [GOC:curators, GOC:pr];GO:0031647//regulation of protein stability`biological_process`Any process that affects the structure and integrity of a protein, altering t…	K09658//DPM2`dolichol phosphate-mannose biosynthesis regulatory protein	ko00510//N-Glycan biosynthesis`Metabolism`Glycan biosynthesis and metabolism;ko00563//Glycosylphosphatidylinositol (GPI)-anchor biosynthesis`Metabolism`Glycan biosynthesis and metabolism;ko01100//Metabolic pathways`Metabolism`Global and overview maps	-	XP_027326818.1//dolichol phosphate-mannose biosynthesis regulatory protein`[Anas platyrhynchos]	PF07297.15//DPM2`Dolichol phosphate-mannose biosynthesis regulatory protein (DPM2)	-	tr|U3I0H5|U3I0H5_ANAPP//Dolichol phosphate-mannose biosynthesis regulatory protein {ECO:0000256|ARBA:ARBA00018157, ECO:0000256|RuleBase:RU365084} OS=Anas platyrhynchos platyrhynchos (Northern mallard) Name=DPM2 {ECO:0000313|Ensembl:ENSAPLP00000000745} PE=3
ENSAPLG00000027607	0.434361	0.27339	0.168539	0.08282	0	0.265117	EPM2A	-	K14165//K14165`atypical dual specificity phosphatase [EC:3.1.3.16 3.1.3.48]	-	-	XP_038031972.1//laforin isoform X1`[Anas platyrhynchos]	PF00686.22//CBM_20`Starch binding domain;PF00782.23//DSPc`Dual specificity phosphatase, catalytic domain	-	tr|A0A8C3GMM9|A0A8C3GMM9_CAIMO//EPM2A glucan phosphatase, laforin {ECO:0000313|Ensembl:ENSCMMP00000020678} OS=Cairina moschata domestica (Muscovy Duck (domestic type)) PE=4
ENSAPLG00000016715	0	0	0	0.093791	0	0	-	GO:0006814//sodium ion transport`biological_process`The directed movement of sodium ions (Na+) into, out of or within a cell, or between cells, by means of some agent such as a transporter or pore. [GOC:ai]	K01540//ATP1B, CD298`sodium/potassium-transporting ATPase subunit beta	ko04022//cGMP-PKG signaling pathway`Environmental Information Processing`Signal transduction;ko04024//cAMP signaling pathway`Environmental Information Processing`Signal transduction;ko04260//Cardiac muscle contraction`Organismal Systems`Circulatory system;ko04261//Adrenergic signaling in cardiomyocytes`Organismal Systems`Circulatory system;ko04911//Insulin secretion`Organismal Systems`Endocrine s…	-	XP_038027754.1//sodium/potassium-transporting ATPase subunit beta-2 isoform X2`[Anas platyrhynchos]	PF00287.21//Na_K-ATPase`Sodium / potassium ATPase beta chain	-	tr|A0A493TCQ8|A0A493TCQ8_ANAPP//Uncharacterized protein {ECO:0000313|Ensembl:ENSAPLP00000023450} OS=Anas platyrhynchos platyrhynchos (Northern mallard) PE=3
ENSAPLG00000026394	0	0	0	0	0	0	-	-	-	-	-	-	-	-	-
ENSAPLG00000003508	1.68342	1.9168	1.67951	2.31846	2.05527	2.15614	LETM1	GO:0043022//ribosome binding`molecular_function`Binding to a ribosome. [GOC:go_curators]	K17800//LETM1, MDM38`LETM1 and EF-hand domain-containing protein 1, mitochondrial	-	-	XP_027311487.1//mitochondrial proton/calcium exchanger protein`[Anas platyrhynchos];XP_013033923.1//PREDICTED: LETM1 and EF-hand domain-containing protein 1, mitochondrial`[Anser cygnoides domesticus]	PF07766.16//LETM1_RBD`LETM1-like, RBD	-	tr|A0A8B9T275|A0A8B9T275_ANAPL//Leucine zipper and EF-hand containing transmembrane protein 1 {ECO:0000313|Ensembl:ENSAPLP00020014804} OS=Anas platyrhynchos (Mallard) (Anas boschas) PE=4;tr|A0A8B9U8U4|A0A8B9U8U4_9AVES//Leucine zipper and EF-hand containing transmembrane protein 1 {ECO:0000313|Ensembl:ENSAZOP00000005738} OS=Anas zonorhyncha (Eastern spot-billed duck) PE=4;tr|A0A8B9UBV0|A0A8B9UBV0_…
ENSAPLG00000022985	0	0	0	0	0	0	-	-	-	-	-	TNN43934.1//hypothetical protein EYF80_045871`[Liparis tanakae]	-	-	tr|A0A493SVP7|A0A493SVP7_ANAPP//Uncharacterized protein {ECO:0000313|Ensembl:ENSAPLP00000017684} OS=Anas platyrhynchos platyrhynchos (Northern mallard) PE=4
ENSAPLG00000013906	0.719129	0	0.369877	0.445629	0.963553	0	SNCG	GO:0050808//synapse organization`biological_process`A process that is carried out at the cellular level which results in the assembly, arrangement of constituent parts, or disassembly of a synapse, the junction between a neuron and a target (neuron, muscle, or secretory cell). [GOC:ai, GOC:pr]	K24202//SNCG`gamma-synuclein	-	-	NP_990003.1//gamma-synuclein`[Gallus gallus]	PF01387.20//Synuclein`Synuclein	-	tr|U3J2J6|U3J2J6_ANAPP//Gamma-synuclein {ECO:0000256|ARBA:ARBA00019266, ECO:0000256|RuleBase:RU361225} OS=Anas platyrhynchos platyrhynchos (Northern mallard) PE=3
ENSAPLG00000011128	7.59943	5.9494	8.61314	9.88755	9.24049	10.7943	MRPL3	GO:0003735//structural constituent of ribosome`molecular_function`The action of a molecule that contributes to the structural integrity of the ribosome. [GOC:mah];GO:0006412//translation`biological_process`The cellular metabolic process in which a protein is formed, using the sequence of a mature mRNA or circRNA molecule to specify the sequence of amino acids in a polypeptide chain. Translation i…	K02906//RP-L3, MRPL3, rplC`large subunit ribosomal protein L3	ko03010//Ribosome`Genetic Information Processing`Translation	-	XP_027306947.2//LOW QUALITY PROTEIN: 39S ribosomal protein L3, mitochondrial`[Anas platyrhynchos]	PF00297.25//Ribosomal_L3`Ribosomal protein L3	-	tr|U3IUG6|U3IUG6_ANAPP//Mitochondrial ribosomal protein L3 {ECO:0000313|Ensembl:ENSAPLP00000010889} OS=Anas platyrhynchos platyrhynchos (Northern mallard) Name=MRPL3 {ECO:0000313|Ensembl:ENSAPLP00000010889} PE=3
ENSAPLG00000007417	1.11152	1.8603	2.03882	4.25795	4.06177	3.47438	-	GO:0016021//integral component of membrane`cellular_component`The component of a membrane consisting of the gene products and protein complexes having at least some part of their peptide sequence embedded in the hydrophobic region of the membrane. [GOC:dos, GOC:go_curators]	K05412//CD80`CD80 antigen	ko03267//Virion - Adenovirus`Genetic Information Processing`Information processing in viruses;ko04514//Cell adhesion molecules`Environmental Information Processing`Signaling molecules and interaction;ko04620//Toll-like receptor signaling pathway`Organismal Systems`Immune system;ko04672//Intestinal immune network for IgA production`Organismal Systems`Immune system;ko04940//Type I diabetes mellitus…	-	XP_005017694.2//T-lymphocyte activation antigen CD80`[Anas platyrhynchos]	PF07686.20//V-set`Immunoglobulin V-set domain;PF08205.15//C2-set_2`CD80-like C2-set immunoglobulin domain	-	tr|U3IIG5|U3IIG5_ANAPP//Ig-like domain-containing protein {ECO:0000259|PROSITE:PS50835} OS=Anas platyrhynchos platyrhynchos (Northern mallard) PE=4
ENSAPLG00000009538	1.89493	1.38436	2.18479	6.58165	8.81833	5.25056	CENPN	-	K11506//CENPN`centromere protein N	-	-	XP_005018321.3//centromere protein N`[Anas platyrhynchos]	PF05238.16//CENP-N`Kinetochore protein CHL4 like	-	tr|A0A8B9T005|A0A8B9T005_ANAPL//Centromere protein N {ECO:0000313|Ensembl:ENSAPLP00020013837} OS=Anas platyrhynchos (Mallard) (Anas boschas) Name=CENPN {ECO:0000313|Ensembl:ENSAPLP00020013837} PE=4
ENSAPLG00000008161	0.136904	0.308052	0.110492	0.101804	0.259736	0.220145	SEMA3F	GO:0007411//axon guidance`biological_process`The chemotaxis process that directs the migration of an axon growth cone to a specific target site in response to a combination of attractive and repulsive cues. [ISBN:0878932437];GO:0045499//chemorepellent activity`molecular_function`Providing the environmental signal that initiates the directed movement of a motile cell or organism towards a lower co…	K06840//SEMA3`semaphorin 3	ko04360//Axon guidance`Organismal Systems`Development and regeneration	-	XP_027323451.2//semaphorin-3F isoform X1`[Anas platyrhynchos];XP_038041817.1//semaphorin-3F isoform X2`[Anas platyrhynchos]	PF01403.22//Sema`Sema domain	-	tr|U3IKY6|U3IKY6_ANAPP//Semaphorin 3F {ECO:0000313|Ensembl:ENSAPLP00000007908} OS=Anas platyrhynchos platyrhynchos (Northern mallard) Name=SEMA3F {ECO:0000313|Ensembl:ENSAPLP00000007908} PE=3;tr|A0A493TGB5|A0A493TGB5_ANAPP//Semaphorin 3F {ECO:0000313|Ensembl:ENSAPLP00000024932} OS=Anas platyrhynchos platyrhynchos (Northern mallard) Name=SEMA3F {ECO:0000313|Ensembl:ENSAPLP00000024932} PE=3
ENSAPLG00000026770	0.404932	0.799522	0.408513	0.466962	0	1.071	CSRNP2	GO:0005634//nucleus`cellular_component`A membrane-bounded organelle of eukaryotic cells in which chromosomes are housed and replicated. In most cells, the nucleus contains all of the cell's chromosomes except the organellar chromosomes, and is the site of RNA synthesis and processing. In some species, or in specialized cell types, RNA metabolism or DNA replication may be absent. [GOC:go_curators]…	K17494//CSRNP`cysteine/serine-rich nuclear protein	-	-	XP_038027507.1//cysteine/serine-rich nuclear protein 2 isoform X1`[Anas platyrhynchos]	PF16019.8//CSRNP_N`Cysteine/serine-rich nuclear protein N-terminus	CSRNP_N//http://bioinfo.life.hust.edu.cn/AnimalTFDB#!/tf_detail?species=Pelodiscus_sinensis&family=CSRNP_N	tr|A0A493TQP5|A0A493TQP5_ANAPP//Cysteine and serine rich nuclear protein 2 {ECO:0000313|Ensembl:ENSAPLP00000028187} OS=Anas platyrhynchos platyrhynchos (Northern mallard) Name=CSRNP2 {ECO:0000313|Ensembl:ENSAPLP00000028187} PE=3
ENSAPLG00000021828	0	0.109335	0	0.079391	0.101953	0	-	-	-	-	-	-	-	-	-
ENSAPLG00000027170	0.127065	0.080398	0.153674	0.320458	0.153965	0.276994	-	GO:0003824//catalytic activity`molecular_function`Catalysis of a biochemical reaction at physiological temperatures. In biologically catalyzed reactions, the reactants are known as substrates, and the catalysts are naturally occurring macromolecular substances known as enzymes. Enzymes possess specific binding sites for substrates, and are usually composed wholly or largely of protein, but RNA th…	K00986//ltrA`RNA-directed DNA polymerase [EC:2.7.7.49]	-	-	RMC03475.1//hypothetical protein DUI87_20674`[Hirundo rustica rustica]	PF14529.9//Exo_endo_phos_2`Endonuclease-reverse transcriptase;PF00078.30//RVT_1`Reverse transcriptase (RNA-dependent DNA polymerase)	-	tr|A0A493TGE9|A0A493TGE9_ANAPP//Reverse transcriptase domain-containing protein {ECO:0000259|PROSITE:PS50878} OS=Anas platyrhynchos platyrhynchos (Northern mallard) PE=4
ENSAPLG00000016958	0	0.285229	0	0	0	0	-	-	-	-	-	-	-	-	-
ENSAPLG00000027216	0.20962	0.499772	0.592893	1.56974	1.60568	2.05207	-	-	-	-	-	-	-	-	-
ENSAPLG00000026163	0	0	0	0.304153	0.138249	0.182997	-	-	-	-	-	-	-	-	-
ENSAPLG00000024455	0	0	0	0	0	0	-	-	-	-	-	-	-	-	-
ENSAPLG00000016114	0.113491	0.308757	0.159955	0.565447	0.464448	0.457101	-	GO:0006950//response to stress`biological_process`Any process that results in a change in state or activity of a cell or an organism (in terms of movement, secretion, enzyme production, gene expression, etc.) as a result of a disturbance in organismal or cellular homeostasis, usually, but not necessarily, exogenous (e.g. temperature, humidity, ionizing radiation). [GOC:mah];GO:0005737//cytoplasm`…	K07293//PTPN11, SHP2`tyrosine-protein phosphatase non-receptor type 11 [EC:3.1.3.48]	ko04014//Ras signaling pathway`Environmental Information Processing`Signal transduction;ko04072//Phospholipase D signaling pathway`Environmental Information Processing`Signal transduction;ko04360//Axon guidance`Organismal Systems`Development and regeneration;ko04625//C-type lectin receptor signaling pathway`Organismal Systems`Immune system;ko04630//JAK-STAT signaling pathway`Environmental Informa…	-	EOB09216.1//Tyrosine-protein phosphatase non-receptor type 11, partial`[Anas platyrhynchos];XP_032057290.1//tyrosine-protein phosphatase non-receptor type 11-like isoform X1`[Aythya fuligula];XP_032057292.1//tyrosine-protein phosphatase non-receptor type 11-like isoform X2`[Aythya fuligula]	PF00017.27//SH2`SH2 domain;PF00102.30//Y_phosphatase`Protein-tyrosine phosphatase	-	tr|A0A6J3E629|A0A6J3E629_AYTFU//Tyrosine-protein phosphatase non-receptor type {ECO:0000256|PIRNR:PIRNR000929} EC=3.1.3.48 {ECO:0000256|PIRNR:PIRNR000929} OS=Aythya fuligula (Tufted duck) (Anas fuligula) Name=LOC116497573 {ECO:0000313|RefSeq:XP_032057292.1} PE=3;tr|A0A493TPI0|A0A493TPI0_ANAPP//Tyrosine-protein phosphatase non-receptor type {ECO:0000256|PIRNR:PIRNR000929} EC=3.1.3.48 {ECO:0000256|…
ENSAPLG00000002251	176.373	504.49	173.153	1.37846	3.83679	1.39515	-	GO:0036094//small molecule binding`molecular_function`Binding to a small molecule, any low molecular weight, monomeric, non-encoded molecule. [GOC:curators, GOC:pde, GOC:pm]	K01830//PTGDS`prostaglandin-H2 D-isomerase [EC:5.3.99.2]	ko00590//Arachidonic acid metabolism`Metabolism`Lipid metabolism;ko01100//Metabolic pathways`Metabolism`Global and overview maps	-	XP_005014850.1//extracellular fatty acid-binding protein-like`[Anas platyrhynchos]	PF00061.26//Lipocalin`Lipocalin / cytosolic fatty-acid binding protein family	-	tr|U3I3C7|U3I3C7_ANAPP//Lipocln_cytosolic_FA-bd_dom domain-containing protein {ECO:0000259|Pfam:PF00061} OS=Anas platyrhynchos platyrhynchos (Northern mallard) PE=3
ENSAPLG00000020734	0	0	0	0	0	0	-	-	-	-	-	-	-	-	-
ENSAPLG00000013826	3.40714	2.31343	3.55281	5.10978	4.4501	3.97568	DDX20	-	K13131//DDX20, GEMIN3`ATP-dependent RNA helicase DDX20 [EC:3.6.4.13]	-	-	XP_027300553.1//LOW QUALITY PROTEIN: probable ATP-dependent RNA helicase DDX20`[Anas platyrhynchos]	PF00270.32//DEAD`DEAD/DEAH box helicase;PF00271.34//Helicase_C`Helicase conserved C-terminal domain	-	tr|A0A8B9V057|A0A8B9V057_9AVES//DEAD-box helicase 20 {ECO:0000313|Ensembl:ENSAZOP00000014504} OS=Anas zonorhyncha (Eastern spot-billed duck) PE=4
ENSAPLG00000021523	0.065587	0	0	0	0	0	-	-	-	-	-	-	-	-	-
ENSAPLG00000006202	1.27758	2.0003	1.97303	4.37651	4.34796	6.04755	ACAA1	GO:0006635//fatty acid beta-oxidation`biological_process`A fatty acid oxidation process that results in the complete oxidation of a long-chain fatty acid. Fatty acid beta-oxidation begins with the addition of coenzyme A to a fatty acid, and occurs by successive cycles of reactions during each of which the fatty acid is shortened by a two-carbon fragment removed as acetyl coenzyme A; the cycle con…	K07513//ACAA1`acetyl-CoA acyltransferase 1 [EC:2.3.1.16]	ko00071//Fatty acid degradation`Metabolism`Lipid metabolism;ko00280//Valine, leucine and isoleucine degradation`Metabolism`Amino acid metabolism;ko00592//alpha-Linolenic acid metabolism`Metabolism`Lipid metabolism;ko01040//Biosynthesis of unsaturated fatty acids`Metabolism`Lipid metabolism;ko01100//Metabolic pathways`Metabolism`Global and overview maps;ko01212//Fatty acid metabolism`Metabolism`Gl…	-	XP_038030640.1//3-ketoacyl-CoA thiolase, peroxisomal`[Anas platyrhynchos]	PF00108.26//Thiolase_N`Thiolase, N-terminal domain;PF02803.21//Thiolase_C`Thiolase, C-terminal domain	-	tr|U3IF09|U3IF09_ANAPP//Acetyl-CoA acyltransferase 1 {ECO:0000313|Ensembl:ENSAPLP00000005831} OS=Anas platyrhynchos platyrhynchos (Northern mallard) Name=ACAA1 {ECO:0000313|Ensembl:ENSAPLP00000005831} PE=3
ENSAPLG00000024016	0	0.06809	0.134325	0.082508	0.180663	0.08804	-	GO:0030215//semaphorin receptor binding`molecular_function`Binding to a semaphorin receptor. [GOC:ceb, PMID:12001990]	K06842//SEMA6`semaphorin 6	ko04360//Axon guidance`Organismal Systems`Development and regeneration	-	XP_035168836.1//semaphorin-6C-like, partial`[Oxyura jamaicensis]	PF01403.22//Sema`Sema domain	-	tr|A0A493T5L6|A0A493T5L6_ANAPP//Sema domain-containing protein {ECO:0000259|PROSITE:PS51004} OS=Anas platyrhynchos platyrhynchos (Northern mallard) PE=4
ENSAPLG00000019442	9.32398	4.95304	13.0827	5.42087	4.9836	5.86198	C19orf12	GO:0016021//integral component of membrane`cellular_component`The component of a membrane consisting of the gene products and protein complexes having at least some part of their peptide sequence embedded in the hydrophobic region of the membrane. [GOC:dos, GOC:go_curators];GO:0005783//endoplasmic reticulum`cellular_component`The irregular network of unit membranes, visible only by electron micro…	K23168//MPAN`protein MPAN	-	-	XP_005020311.1//protein C19orf12 homolog isoform X1`[Anas platyrhynchos]	-	-	tr|A0A493SXD3|A0A493SXD3_ANAPP//Chromosome 19 open reading frame 12 {ECO:0000313|Ensembl:ENSAPLP00000018284} OS=Anas platyrhynchos platyrhynchos (Northern mallard) Name=C19orf12 {ECO:0000313|Ensembl:ENSAPLP00000018284} PE=4
ENSAPLG00000022857	0	0	0	0	0	0	-	-	-	-	-	-	-	-	-
ENSAPLG00000024471	0	0	0	0	0	0	-	-	-	-	-	-	-	-	-
ENSAPLG00000010597	0	0	0	0.266673	0.345966	0	WNT7B	-	K00572//WNT7`wingless-type MMTV integration site family, member 7	ko04150//mTOR signaling pathway`Environmental Information Processing`Signal transduction;ko04310//Wnt signaling pathway`Environmental Information Processing`Signal transduction;ko04390//Hippo signaling pathway`Environmental Information Processing`Signal transduction;ko04550//Signaling pathways regulating pluripotency of stem cells`Cellular Processes`Cellular community - eukaryotes;ko04916//Melano…	-	NP_001165064.1//protein Wnt-7b isoform 2`[Gallus gallus]	PF00110.22//wnt`wnt family	-	tr|A0A8C4UPZ5|A0A8C4UPZ5_FALTI//Wnt family member 7B {ECO:0000313|Ensembl:ENSFTIP00000014774} OS=Falco tinnunculus (Common kestrel) PE=4
ENSAPLG00000010592	2.53321	2.98202	2.84493	6.33833	4.67505	6.25762	INTS12	-	K13149//INTS12`integrator complex subunit 12	-	-	XP_027312615.1//integrator complex subunit 12`[Anas platyrhynchos]	PF00628.32//PHD`PHD-finger	-	tr|A0A8B9TUG1|A0A8B9TUG1_ANAPL//Integrator complex subunit 12 {ECO:0000313|Ensembl:ENSAPLP00020025584} OS=Anas platyrhynchos (Mallard) (Anas boschas) Name=INTS12 {ECO:0000313|Ensembl:ENSAPLP00020025584} PE=4
ENSAPLG00000000503	59.4702	0	0	0	0	0	MIR16-2	-	-	-	-	-	-	-	-
ENSAPLG00000023676	0	0	0	0.085481	0	0	-	-	-	-	-	-	-	-	-
ENSAPLG00000027420	4.80097	9.82074	9.68687	5.95011	19.2983	12.6981	-	GO:0006355//regulation of transcription, DNA-templated`biological_process`Any process that modulates the frequency, rate or extent of cellular DNA-templated transcription. [GOC:go_curators, GOC:txnOH]	K09229//ZKSCAN`KRAB and SCAN domains-containing zinc finger protein	-	-	XP_038030377.1//uncharacterized protein LOC113842973 isoform X2`[Anas platyrhynchos]	PF01352.30//KRAB`KRAB box	zf-C2H2//http://bioinfo.life.hust.edu.cn/AnimalTFDB#!/tf_detail?species=Ficedula_albicollis&family=zf-C2H2	tr|A0A493TJI4|A0A493TJI4_ANAPP//KRAB domain-containing protein {ECO:0000259|PROSITE:PS50805} OS=Anas platyrhynchos platyrhynchos (Northern mallard) PE=4
ENSAPLG00000023451	0	0.107878	0.078185	0.255724	0.198623	0.102489	-	-	-	-	-	-	-	-	-
ENSAPLG00000021165	0	0	0	0	0	0	-	-	-	-	-	-	-	-	-
novel1763	29.6414	42.9062	60.902	188.708	112.093	79.9012	-	-	-	-	-	-	-	-	-
ENSAPLG00000008266	0	0	0	0	0	0	-	GO:0004867//serine-type endopeptidase inhibitor activity`molecular_function`Binds to and stops, prevents or reduces the activity of serine-type endopeptidases, enzymes that catalyze the hydrolysis of nonterminal peptide bonds in a polypeptide chain; a serine residue (and a histidine residue) are at the active center of the enzyme. [GOC:ai]	K13966//SERPINB11_12`serpin B11/12	-	-	XP_027307484.2//ovalbumin-related protein Y`[Anas platyrhynchos]	PF00079.23//Serpin`Serpin (serine protease inhibitor)	-	tr|U3IKY8|U3IKY8_ANAPP//SERPIN domain-containing protein {ECO:0000259|SMART:SM00093} OS=Anas platyrhynchos platyrhynchos (Northern mallard) PE=3
ENSAPLG00000006890	4.41596	2.60894	4.00076	2.46574	2.72657	2.44016	FAM234A	-	K17258//ITFG3`integrin alpha FG-GAP repeat containing protein 3	-	-	XP_038042971.1//LOW QUALITY PROTEIN: protein FAM234A`[Anas platyrhynchos]	-	-	tr|A0A8B9ZW79|A0A8B9ZW79_9AVES//Family with sequence similarity 234 member A {ECO:0000313|Ensembl:ENSAZOP00000020656} OS=Anas zonorhyncha (Eastern spot-billed duck) PE=4
ENSAPLG00000016830	0	0	0	0	0	0	-	-	-	-	-	-	-	-	-
ENSAPLG00000017903	0	0	0	0	0	0	-	-	-	-	-	-	-	-	-
novel1673	0.193536	0.692812	0.390496	2.51853	1.94488	3.78148	-	-	-	-	-	-	-	-	-
novel501	0.354632	0.617983	0.484612	0.662861	0.689968	0.860744	-	-	-	-	-	-	-	-	-
ENSAPLG00000013113	1.82729	1.2093	2.85554	5.86147	5.04074	7.14865	MPPED1	GO:0016787//hydrolase activity`molecular_function`Catalysis of the hydrolysis of various bonds, e.g. C-O, C-N, C-C, phosphoric anhydride bonds, etc. Hydrolase is the systematic name for any enzyme of EC class 3. [ISBN:0198506732]	K07096//K07096`uncharacterized protein	-	-	XP_005029681.1//metallophosphoesterase domain-containing protein 1 isoform X1`[Anas platyrhynchos]	PF00149.31//Metallophos`Calcineurin-like phosphoesterase	-	tr|R0JBB5|R0JBB5_ANAPL//Metallophosphoesterase domain containing 1 {ECO:0000313|Ensembl:ENSAPLP00020008740} Metallophosphoesterase domain-containing protein 1 {ECO:0000313|EMBL:EOA94266.1} Fragment OS=Anas platyrhynchos (Mallard) (Anas boschas) ORFNames=Anapl_17948 {ECO:0000313|EMBL:EOA94266.1} PE=3
ENSAPLG00000001053	0	0	0	0.15761	0	0	-	GO:0004197//cysteine-type endopeptidase activity`molecular_function`Catalysis of the hydrolysis of internal, alpha-peptide bonds in a polypeptide chain by a mechanism in which the sulfhydryl group of a cysteine residue at the active center acts as a nucleophile. [GOC:mah, https://www.ebi.ac.uk/merops/about/glossary.shtml#CATTYPE, https://www.ebi.ac.uk/merops/about/glossary.shtml#ENDOPEPTIDASE]	K04397//CASP7`caspase 7 [EC:3.4.22.60]	ko04210//Apoptosis`Cellular Processes`Cell growth and death;ko04215//Apoptosis - multiple species`Cellular Processes`Cell growth and death;ko04623//Cytosolic DNA-sensing pathway`Organismal Systems`Immune system;ko04668//TNF signaling pathway`Environmental Information Processing`Signal transduction;ko04932//Non-alcoholic fatty liver disease`Human Diseases`Endocrine and metabolic disease;ko05010//A…	-	XP_027299263.2//caspase-7-like`[Anas platyrhynchos]	PF00656.25//Peptidase_C14`Caspase domain	-	tr|U3HZQ3|U3HZQ3_ANAPP//Uncharacterized protein {ECO:0000313|Ensembl:ENSAPLP00000000473} OS=Anas platyrhynchos platyrhynchos (Northern mallard) PE=3
ENSAPLG00000008459	0.016726	0.017107	0.016874	0.041459	0.089772	0.088477	KIAA1549L	GO:0016021//integral component of membrane`cellular_component`The component of a membrane consisting of the gene products and protein complexes having at least some part of their peptide sequence embedded in the hydrophobic region of the membrane. [GOC:dos, GOC:go_curators]	-	-	-	XP_013033148.1//PREDICTED: UPF0606 protein KIAA1549L homolog isoform X3`[Anser cygnoides domesticus];XP_013033147.1//PREDICTED: UPF0606 protein KIAA1549L homolog isoform X2`[Anser cygnoides domesticus]	PF12877.10//DUF3827`Domain of unknown function (DUF3827)	TF_others//-	tr|U3ILJ1|U3ILJ1_ANAPP//KIAA1549 like {ECO:0000313|Ensembl:ENSAPLP00000008113} OS=Anas platyrhynchos platyrhynchos (Northern mallard) Name=KIAA1549L {ECO:0000313|Ensembl:ENSAPLP00000008113} PE=4;tr|A0A493T3A8|A0A493T3A8_ANAPP//KIAA1549 like {ECO:0000313|Ensembl:ENSAPLP00000020130} OS=Anas platyrhynchos platyrhynchos (Northern mallard) Name=KIAA1549L {ECO:0000313|Ensembl:ENSAPLP00000020130} PE=4
ENSAPLG00000022307	1.40456	2.3584	1.49917	0.764688	0.602221	0.938018	-	-	K12567//TTN`titin [EC:2.7.11.1]	ko05410//Hypertrophic cardiomyopathy`Human Diseases`Cardiovascular disease;ko05414//Dilated cardiomyopathy`Human Diseases`Cardiovascular disease	-	EOB05726.1//Titin, partial`[Anas platyrhynchos]	PF00041.24//fn3`Fibronectin type III domain;PF07679.19//I-set`Immunoglobulin I-set domain	-	tr|A0A8B9VJW1|A0A8B9VJW1_9AVES//Uncharacterized protein {ECO:0000313|Ensembl:ENSAZOP00000024385} OS=Anas zonorhyncha (Eastern spot-billed duck) PE=4
ENSAPLG00000030657	0	0	0.130746	0.212564	0.116511	0	-	-	-	-	-	-	-	-	-
ENSAPLG00000018850	0	0	0	0	0	0	-	-	-	-	-	-	-	-	-
ENSAPLG00000020471	0	0	0.042868	0.052663	0.113869	0.056194	-	-	-	-	-	-	-	-	-
ENSAPLG00000024976	0.041303	0	0	0	0	0	-	-	-	-	-	-	-	-	-
ENSAPLG00000022035	0	0	0	0.412154	0	0	-	-	-	-	-	-	-	-	-
ENSAPLG00000001217	0	0	0.558287	0	0	0	KCNE2	GO:0016021//integral component of membrane`cellular_component`The component of a membrane consisting of the gene products and protein complexes having at least some part of their peptide sequence embedded in the hydrophobic region of the membrane. [GOC:dos, GOC:go_curators];GO:0005249//voltage-gated potassium channel activity`molecular_function`Enables the transmembrane transfer of a potassium io…	K04896//KCNE2`potassium voltage-gated channel Isk-related subfamily E member 2	ko04971//Gastric acid secretion`Organismal Systems`Digestive system	-	XP_013048368.1//PREDICTED: potassium voltage-gated channel subfamily E member 2`[Anser cygnoides domesticus]	PF02060.18//ISK_Channel`Slow voltage-gated potassium channel	-	tr|A0A7K7L7S1|A0A7K7L7S1_9AVES//KCNE2 protein {ECO:0000313|EMBL:NWZ26981.1} Fragment OS=Asarcornis scutulata ORFNames=ASASCU_R08723 {ECO:0000313|EMBL:NWZ26981.1} PE=3
ENSAPLG00000023535	0.744057	1.67423	0.225191	0.645506	0.598172	0.295193	-	-	K21126//S100A7`protein S100-A7	ko04657//IL-17 signaling pathway`Organismal Systems`Immune system	-	XP_038023990.1//protein S100-A7-like`[Anas platyrhynchos]	PF01023.22//S_100`S-100/ICaBP type calcium binding domain	-	tr|A0A8B9UV17|A0A8B9UV17_9AVES//Uncharacterized protein {ECO:0000313|Ensembl:ENSAZOP00000013207} OS=Anas zonorhyncha (Eastern spot-billed duck) PE=4
novel1441	1.60474	2.18832	1.80139	2.0772	3.19124	2.24356	-	-	-	-	-	-	-	-	-
ENSAPLG00000014922	0.056948	0.135827	0.095485	0.144132	0.228271	0.200281	ZFAT	GO:0002244//hematopoietic progenitor cell differentiation`biological_process`The process in which precursor cell type acquires the specialized features of a hematopoietic progenitor cell, a class of cell types including myeloid progenitor cells and lymphoid progenitor cells. [GOC:add, GOC:rl, ISBN:0781735149, PMID:16551251];GO:0001228//DNA-binding transcription activator activity, RNA polymerase …	K22402//GZF1`GDNF-inducible zinc finger protein 1	-	-	XP_038030889.1//zinc finger protein ZFAT`[Anas platyrhynchos]	PF13465.9//zf-H2C2_2`Zinc-finger double domain;PF13909.9//zf-H2C2_5`C2H2-type zinc-finger domain	zf-C2H2//http://bioinfo.life.hust.edu.cn/AnimalTFDB#!/tf_detail?species=Anas_platyrhynchos&family=zf-C2H2	tr|A0A493TWJ7|A0A493TWJ7_ANAPP//Zinc finger and AT-hook domain containing {ECO:0000313|Ensembl:ENSAPLP00000030231} OS=Anas platyrhynchos platyrhynchos (Northern mallard) Name=ZFAT {ECO:0000313|Ensembl:ENSAPLP00000030231} PE=4;tr|U3J5L7|U3J5L7_ANAPP//Zinc finger and AT-hook domain containing {ECO:0000313|Ensembl:ENSAPLP00000014794} OS=Anas platyrhynchos platyrhynchos (Northern mallard) Name=ZFAT {…
ENSAPLG00000030570	0	0.166936	0	0	0.426242	0	-	-	-	-	-	-	-	-	-
ENSAPLG00000031219	0	0.067331	0	0	0	0.087058	-	-	-	-	-	-	-	-	-
ENSAPLG00000016565	0	0	0	0	0	0.091928	-	-	-	-	-	-	-	-	-
ENSAPLG00000010463	0.019407	0	0	0.168506	0.156632	0.05315	CNTNAP2	GO:0021761//limbic system development`biological_process`The progression of the limbic system over time from its initial formation until its mature state. The limbic system is a collection of structures in the brain involved in emotion, motivation and emotional aspects of memory. [GO_REF:0000021, GOC:cls, GOC:dgh, GOC:dph, GOC:jid, ISBN:0878937420];GO:0005794//Golgi apparatus`cellular_component`A…	K07380//CNTNAP2`contactin associated protein-like 2	ko04514//Cell adhesion molecules`Environmental Information Processing`Signaling molecules and interaction	-	XP_027307107.1//contactin-associated protein-like 2`[Anas platyrhynchos]	PF00754.28//F5_F8_type_C`F5/8 type C domain;PF02210.27//Laminin_G_2`Laminin G domain;PF00054.26//Laminin_G_1`Laminin G domain	-	tr|U3ISG5|U3ISG5_ANAPP//Contactin associated protein 2 {ECO:0000313|Ensembl:ENSAPLP00000010188} OS=Anas platyrhynchos platyrhynchos (Northern mallard) Name=CNTNAP2 {ECO:0000313|Ensembl:ENSAPLP00000010188} PE=3
ENSAPLG00000016761	0.402681	0.360593	0.361992	0.555001	1.40333	1.86076	-	GO:0070897//transcription preinitiation complex assembly`biological_process`The aggregation, arrangement and bonding together of proteins on promoter DNA to form the transcriptional preinitiation complex (PIC), required for transcription. [GOC:jp, GOC:txnOH]	K15196//BRF1, GTF3B`transcription factor IIIB 90 kDa subunit	-	-	KQL61058.1//BRF1, RNA polymerase III transcription initiation factor 90 kDa subunit`[Amazona aestiva]	PF08271.15//TF_Zn_Ribbon`TFIIB zinc-binding;PF00382.22//TFIIB`Transcription factor TFIIB repeat	-	tr|A0A493T3X1|A0A493T3X1_ANAPP//TFIIB-type domain-containing protein {ECO:0000259|PROSITE:PS51134} OS=Anas platyrhynchos platyrhynchos (Northern mallard) PE=3
ENSAPLG00000020951	0	0	0	0	0	0	-	-	-	-	-	-	-	-	tr|A0A493TPK1|A0A493TPK1_ANAPP//Uncharacterized protein {ECO:0000313|Ensembl:ENSAPLP00000027793} OS=Anas platyrhynchos platyrhynchos (Northern mallard) PE=4
ENSAPLG00000014005	0.264307	0.810988	1.33322	3.93084	4.10368	6.70762	MFAP5	-	K25410//MFAP5`microfibrillar-associated protein 5	-	-	XP_038028053.1//microfibrillar-associated protein 5`[Anas platyrhynchos]	PF05507.14//MAGP`Microfibril-associated glycoprotein (MAGP)	-	tr|A0A8B9TFB8|A0A8B9TFB8_ANAPL//Microfibril associated protein 5 {ECO:0000313|Ensembl:ENSAPLP00020019868} OS=Anas platyrhynchos (Mallard) (Anas boschas) PE=4
ENSAPLG00000026403	0	0	0	0	0	0	-	-	-	-	-	-	-	-	-
ENSAPLG00000027267	0.041255	0.084389	0.196027	0.053107	0	0	-	-	-	-	-	-	-	-	-
ENSAPLG00000014901	1.13257	1.17125	1.32671	0.766113	0.376032	0.825682	GPC3	GO:0090090//negative regulation of canonical Wnt signaling pathway`biological_process`Any process that decreases the rate, frequency, or extent of the Wnt signaling pathway through beta-catenin, the series of molecular signals initiated by binding of a Wnt protein to a frizzled family receptor on the surface of the target cell, followed by propagation of the signal via beta-catenin, and ending wi…	K08109//GPC3`glypican 3	ko05205//Proteoglycans in cancer`Human Diseases`Cancer: overview	-	XP_005023868.3//glypican-3 isoform X1`[Anas platyrhynchos];XP_039428223.1//glypican-4 isoform X2`[Corvus cornix cornix]	PF01153.22//Glypican`Glypican	-	tr|U3J5H7|U3J5H7_ANAPP//Glypican-3 {ECO:0000256|ARBA:ARBA00014712} OS=Anas platyrhynchos platyrhynchos (Northern mallard) Name=GPC3 {ECO:0000313|Ensembl:ENSAPLP00000014754} PE=3;tr|A0A493SWX8|A0A493SWX8_ANAPP//Glypican-3 {ECO:0000256|ARBA:ARBA00014712} OS=Anas platyrhynchos platyrhynchos (Northern mallard) Name=GPC3 {ECO:0000313|Ensembl:ENSAPLP00000018003} PE=3
ENSAPLG00000026799	1.22853	0.965264	0.701064	0.547221	0.197631	0.848611	-	-	-	-	-	XP_012947127.3//la-related protein 4B isoform X2`[Anas platyrhynchos]	-	-	tr|A0A493T0D4|A0A493T0D4_ANAPP//Uncharacterized protein {ECO:0000313|Ensembl:ENSAPLP00000019188} OS=Anas platyrhynchos platyrhynchos (Northern mallard) PE=4
ENSAPLG00000006507	0.256646	0.174996	0.258916	0.583138	0.40119	0.509102	DHRS11	GO:0000253//3-keto sterol reductase activity`molecular_function`Catalysis of the reaction: a 3-beta-hydroxyl sterol + NADP+ = a 3-keto sterol + NADPH + H(+). [EC:1.1.1.270, GOC:mah, MetaCyc:1.1.1.270-RXN, MetaCyc:RXN3O-4110, MetaCyc:RXN66-19, MetaCyc:RXN66-24, MetaCyc:RXN66-314, MetaCyc:RXN66-319, PMID:9811880];GO:0072555//17-beta-ketosteroid reductase activity`molecular_function`Catalysis of the…	K22970//DHRS11`17beta-estradiol 17-dehydrogenase / 3beta-hydroxysteroid 3-dehydrogenase [EC:1.1.1.62 1.1.1.270]	ko00140//Steroid hormone biosynthesis`Metabolism`Lipid metabolism	-	XP_013053537.1//PREDICTED: dehydrogenase/reductase SDR family member 11`[Anser cygnoides domesticus]	PF00106.28//adh_short`short chain dehydrogenase;PF13561.9//adh_short_C2`Enoyl-(Acyl carrier protein) reductase	-	tr|U3IFV0|U3IFV0_ANAPP//Dehydrogenase/reductase 11 {ECO:0000313|Ensembl:ENSAPLP00000006122} OS=Anas platyrhynchos platyrhynchos (Northern mallard) Name=DHRS11 {ECO:0000313|Ensembl:ENSAPLP00000006122} PE=3
ENSAPLG00000001475	0	0	0	0	0	0	MCHR1	-	K04320//MCHR1`melanin-concentrating hormone receptor 1	ko04080//Neuroactive ligand-receptor interaction`Environmental Information Processing`Signaling molecules and interaction	-	ARA90291.1//melanin-concentrating hormone receptor 3`[Anas platyrhynchos]	PF00001.24//7tm_1`7 transmembrane receptor (rhodopsin family)	-	tr|A0A8B9TVD2|A0A8B9TVD2_9AVES//Melanin concentrating hormone receptor 1 {ECO:0000313|Ensembl:ENSAZOP00000000134} OS=Anas zonorhyncha (Eastern spot-billed duck) PE=4
ENSAPLG00000010639	0.147879	0	0.149187	0	0	0.195563	-	GO:0008285//negative regulation of cell population proliferation`biological_process`Any process that stops, prevents or reduces the rate or extent of cell proliferation. [GOC:go_curators]	K05146//TNFRSF9, CD137`tumor necrosis factor receptor superfamily member 9	ko04060//Cytokine-cytokine receptor interaction`Environmental Information Processing`Signaling molecules and interaction	-	XP_027299216.2//tumor necrosis factor receptor superfamily member 9`[Anas platyrhynchos]	PF00020.21//TNFR_c6`TNFR/NGFR cysteine-rich region	-	tr|U3ISZ9|U3ISZ9_ANAPP//TNFR-Cys domain-containing protein {ECO:0000259|SMART:SM00208} OS=Anas platyrhynchos platyrhynchos (Northern mallard) PE=4
ENSAPLG00000022531	1.87928	0.147854	3.18376	0	0.387388	0	-	-	K10397//KIF6_9`kinesin family member 6/9	ko04814//Motor proteins`Cellular Processes`Cell motility	-	XP_027309841.1//kinesin-like protein KIF6 isoform X4`[Anas platyrhynchos]	-	-	tr|A0A493TUG1|A0A493TUG1_ANAPP//Uncharacterized protein {ECO:0000313|Ensembl:ENSAPLP00000029522} OS=Anas platyrhynchos platyrhynchos (Northern mallard) PE=4
ENSAPLG00000016702	0	0	0	0	0	0	NEUROD4	GO:0048666//neuron development`biological_process`The process whose specific outcome is the progression of a neuron over time, from initial commitment of the cell to a specific fate, to the fully functional differentiated cell. [GOC:dph];GO:0006355//regulation of transcription, DNA-templated`biological_process`Any process that modulates the frequency, rate or extent of cellular DNA-templated tran…	K09079//NEUROD4, ATOH3, MATH3`neurogenic differentiation factor 4	-	-	XP_038028504.1//neurogenic differentiation factor 4`[Anas platyrhynchos]	PF00010.29//HLH`Helix-loop-helix DNA-binding domain;PF12533.11//Neuro_bHLH`Neuronal helix-loop-helix transcription factor	bHLH//http://bioinfo.life.hust.edu.cn/AnimalTFDB#!/tf_detail?species=Meleagris_gallopavo&family=bHLH	tr|A0A493T9P2|A0A493T9P2_ANAPP//Neurogenic differentiation factor {ECO:0000256|PIRNR:PIRNR015618} OS=Anas platyrhynchos platyrhynchos (Northern mallard) Name=NEUROD4 {ECO:0000313|Ensembl:ENSAPLP00000022370} PE=4
ENSAPLG00000030227	0	2.32054	1.14445	0	6.07998	4.00454	-	GO:0016021//integral component of membrane`cellular_component`The component of a membrane consisting of the gene products and protein complexes having at least some part of their peptide sequence embedded in the hydrophobic region of the membrane. [GOC:dos, GOC:go_curators]	-	-	-	XP_013055260.1//PREDICTED: transmembrane protein 135-like`[Anser cygnoides domesticus]	PF15982.8//TMEM135_C_rich`N-terminal cysteine-rich region of Transmembrane protein 135	-	tr|A0A493T972|A0A493T972_ANAPP//Transmembrane protein 135 {ECO:0000256|ARBA:ARBA00014511} OS=Anas platyrhynchos platyrhynchos (Northern mallard) PE=3
ENSAPLG00000012223	0.31177	0.382649	0.188717	0.69551	0.417738	0.659681	ACVR2B	GO:0032924//activin receptor signaling pathway`biological_process`A series of molecular signals initiated by the binding of an extracellular ligand to an activin receptor on the surface of a target cell, and ending with regulation of a downstream cellular process, e.g. transcription. [GOC:rl, GOC:signaling];GO:0032927//positive regulation of activin receptor signaling pathway`biological_process`A…	K13596//ACVR2B`activin receptor type-2B [EC:2.7.11.30]	ko04060//Cytokine-cytokine receptor interaction`Environmental Information Processing`Signaling molecules and interaction;ko04350//TGF-beta signaling pathway`Environmental Information Processing`Signal transduction;ko04550//Signaling pathways regulating pluripotency of stem cells`Cellular Processes`Cellular community - eukaryotes;ko05418//Fluid shear stress and atherosclerosis`Human Diseases`Cardi…	-	XP_013037842.1//PREDICTED: activin receptor type-2B`[Anser cygnoides domesticus]	PF01064.26//Activin_recp`Activin types I and II receptor domain;PF07714.20//PK_Tyr_Ser-Thr`Protein tyrosine and serine/threonine kinase;PF00069.28//Pkinase`Protein kinase domain	-	tr|U3IXR1|U3IXR1_ANAPP//Serine/threonine-protein kinase receptor {ECO:0000256|RuleBase:RU361271} EC=2.7.11.30 {ECO:0000256|RuleBase:RU361271} OS=Anas platyrhynchos platyrhynchos (Northern mallard) Name=ACVR2B {ECO:0000313|Ensembl:ENSAPLP00000012037} PE=3
ENSAPLG00000019328	0	0	0	0	0	0	-	GO:0016021//integral component of membrane`cellular_component`The component of a membrane consisting of the gene products and protein complexes having at least some part of their peptide sequence embedded in the hydrophobic region of the membrane. [GOC:dos, GOC:go_curators];GO:0004930//G protein-coupled receptor activity`molecular_function`Combining with an extracellular signal and transmitting t…	K04221//SSTR5`somatostatin receptor 5;K04141//ADRB1`adrenergic receptor beta-1;K04204//NPY1R`neuropeptide Y receptor type 1	ko04024//cAMP signaling pathway`Environmental Information Processing`Signal transduction;ko04080//Neuroactive ligand-receptor interaction`Environmental Information Processing`Signaling molecules and interaction;ko04935//Growth hormone synthesis, secretion and action`Organismal Systems`Endocrine system;ko04020//Calcium signaling pathway`Environmental Information Processing`Signal transduction;ko04…	-	XP_027317755.2//uncharacterized protein LOC106017618`[Anas platyrhynchos]	-	-	tr|A0A493TT39|A0A493TT39_ANAPP//G_PROTEIN_RECEP_F1_2 domain-containing protein {ECO:0000259|PROSITE:PS50262} OS=Anas platyrhynchos platyrhynchos (Northern mallard) PE=4;tr|A0A493U3I5|A0A493U3I5_ANAPP//G_PROTEIN_RECEP_F1_2 domain-containing protein {ECO:0000259|PROSITE:PS50262} OS=Anas platyrhynchos platyrhynchos (Northern mallard) PE=4;tr|U3IQ87|U3IQ87_ANAPP//G_PROTEIN_RECEP_F1_2 domain-containin…
ENSAPLG00000016537	1.13335	0.579586	0.571685	0	0	0	ADM2	GO:0005179//hormone activity`molecular_function`The action characteristic of a hormone, any substance formed in very small amounts in one specialized organ or group of cells and carried (sometimes in the bloodstream) to another organ or group of cells in the same organism, upon which it has a specific regulatory action. The term was originally applied to agents with a stimulatory physiological ac…	K25343//ADM2`adrenomedullin-2	ko04080//Neuroactive ligand-receptor interaction`Environmental Information Processing`Signaling molecules and interaction;ko04270//Vascular smooth muscle contraction`Organismal Systems`Circulatory system	-	XP_038027845.1//protein ADM2`[Anas platyrhynchos]	-	-	tr|A0A493SYJ5|A0A493SYJ5_ANAPP//Adrenomedullin 2 {ECO:0000313|Ensembl:ENSAPLP00000018662} OS=Anas platyrhynchos platyrhynchos (Northern mallard) Name=ADM2 {ECO:0000313|Ensembl:ENSAPLP00000018662} PE=4
ENSAPLG00000023014	0	0	0	13.7886	0	0	-	-	-	-	-	-	-	-	tr|A0A493U1K3|A0A493U1K3_ANAPP//Uncharacterized protein {ECO:0000313|Ensembl:ENSAPLP00000032002} OS=Anas platyrhynchos platyrhynchos (Northern mallard) PE=4
ENSAPLG00000016067	2.69811	3.07137	3.23894	8.39474	8.83085	8.91514	-	GO:0006629//lipid metabolic process`biological_process`The chemical reactions and pathways involving lipids, compounds soluble in an organic solvent but not, or sparingly, in an aqueous solvent. Includes fatty acids; neutral fats, other fatty-acid esters, and soaps; long-chain (fatty) alcohols and waxes; sphingoids and other long-chain bases; glycolipids, phospholipids and sphingolipids; and caro…	K01648//ACLY`ATP citrate (pro-S)-lyase [EC:2.3.3.8]	ko00020//Citrate cycle (TCA cycle)`Metabolism`Carbohydrate metabolism;ko01100//Metabolic pathways`Metabolism`Global and overview maps	-	XP_009922625.1//PREDICTED: ATP-citrate synthase isoform X3`[Haliaeetus albicilla]	PF00549.22//Ligase_CoA`CoA-ligase;PF00285.24//Citrate_synt`Citrate synthase, C-terminal domain	-	tr|U3J925|U3J925_ANAPP//ATP citrate synthase {ECO:0000256|ARBA:ARBA00012639} EC=2.3.3.8 {ECO:0000256|ARBA:ARBA00012639} OS=Anas platyrhynchos platyrhynchos (Northern mallard) PE=4
ENSAPLG00000014626	0.096431	0.697732	0.68892	0.635897	0.634897	0.566006	SLC35A4	GO:0016021//integral component of membrane`cellular_component`The component of a membrane consisting of the gene products and protein complexes having at least some part of their peptide sequence embedded in the hydrophobic region of the membrane. [GOC:dos, GOC:go_curators];GO:0008643//carbohydrate transport`biological_process`The directed movement of carbohydrate into, out of or within a cell, o…	K15273//SLC35A4`solute carrier family 35 (probable UDP-sugar transporter), member A4	-	-	XP_005010026.2//probable UDP-sugar transporter protein SLC35A4`[Anas platyrhynchos]	PF04142.18//Nuc_sug_transp`Nucleotide-sugar transporter	-	tr|U3J4N4|U3J4N4_ANAPP//Solute carrier family 35 member A4 {ECO:0000313|Ensembl:ENSAPLP00000014461} OS=Anas platyrhynchos platyrhynchos (Northern mallard) Name=SLC35A4 {ECO:0000313|Ensembl:ENSAPLP00000014461} PE=3
ENSAPLG00000007894	1.35115	1.08766	1.02639	3.17008	2.1514	2.10004	CBX1	GO:0001939//female pronucleus`cellular_component`The pronucleus originating from the ovum that is being fertilized. [GOC:hjd, ISBN:0198506732];GO:0005819//spindle`cellular_component`The array of microtubules and associated molecules that forms between opposite poles of a eukaryotic cell during mitosis or meiosis and serves to move the duplicated chromosomes apart. [ISBN:0198547684];GO:0005721//pe…	K11585//CBX1, HP1B, SWI6`chromobox protein 1	-	-	NP_001383115.1//chromobox protein homolog 1`[Gallus gallus]	PF00385.27//Chromo`Chromo (CHRromatin Organisation MOdifier) domain;PF01393.22//Chromo_shadow`Chromo shadow domain	-	tr|U3IJX2|U3IJX2_ANAPP//Chromobox 1 {ECO:0000313|Ensembl:ENSAPLP00000007544} OS=Anas platyrhynchos platyrhynchos (Northern mallard) Name=CBX1 {ECO:0000313|Ensembl:ENSAPLP00000007544} PE=4
ENSAPLG00000026091	109.435	118.051	104.373	55.007	59.6465	53.912	CIAO2B	GO:0071817//MMXD complex`cellular_component`A protein complex that contains the proteins MMS19, MIP18 and XPD, localizes to mitotic spindle during mitosis, and is required for proper chromosome segregation. [GOC:sp, PMID:20797633];GO:0016021//integral component of membrane`cellular_component`The component of a membrane consisting of the gene products and protein complexes having at least some par…	K26403//CIAO2, CIA2, FAM96`cytosolic iron-sulfur assembly component 2	-	-	XP_035399364.1//cytosolic iron-sulfur assembly component 2B`[Cygnus atratus];XP_005020076.2//cytosolic iron-sulfur assembly component 2B`[Anas platyrhynchos]	PF01883.22//FeS_assembly_P`Iron-sulfur cluster assembly protein	-	tr|A0A493TR12|A0A493TR12_ANAPP//Cytosolic iron-sulfur assembly component 2B {ECO:0000313|Ensembl:ENSAPLP00000028020} OS=Anas platyrhynchos platyrhynchos (Northern mallard) Name=CIAO2B {ECO:0000313|Ensembl:ENSAPLP00000028020} PE=3;tr|A0A6J3DN34|A0A6J3DN34_AYTFU//cytosolic iron-sulfur assembly component 2B {ECO:0000313|RefSeq:XP_032051415.1} OS=Aythya fuligula (Tufted duck) (Anas fuligula) Name=CIA…
ENSAPLG00000012336	1.51851	1.62928	0.611462	0.723291	0.469665	0.726512	GGA2	GO:0035091//phosphatidylinositol binding`molecular_function`Binding to an inositol-containing glycerophospholipid, i.e. phosphatidylinositol (PtdIns) and its phosphorylated derivatives. [GOC:bf, ISBN:0198506732, PMID:11395417];GO:0006886//intracellular protein transport`biological_process`The directed movement of proteins in a cell, including the movement of proteins between specific compartments…	K12404//GGA`ADP-ribosylation factor-binding protein GGA	ko04142//Lysosome`Cellular Processes`Transport and catabolism	-	XP_038042612.1//ADP-ribosylation factor-binding protein GGA2`[Anas platyrhynchos]	PF00790.22//VHS`VHS domain;PF18308.4//GGA_N-GAT`N-terminal extension of GAT domain;PF03127.17//GAT`GAT domain;PF02883.23//Alpha_adaptinC2`Adaptin C-terminal domain	-	tr|U3IY02|U3IY02_ANAPP//Golgi associated, gamma adaptin ear containing, ARF binding protein 2 {ECO:0000313|Ensembl:ENSAPLP00000012128} OS=Anas platyrhynchos platyrhynchos (Northern mallard) Name=GGA2 {ECO:0000313|Ensembl:ENSAPLP00000012128} PE=3
ENSAPLG00000007574	7.42649	13.8931	8.75532	34.7285	29.8249	35.8528	ARID1B	GO:0035060//brahma complex`cellular_component`A SWI/SNF-type complex that contains 8 to 14 proteins, including both conserved (core) and nonconserved components; contains the ATPase product of the Drosophila brm (brahma) or mammalian SMARCA2/BAF190B/BRM gene, or an ortholog thereof. [GOC:bhm, PMID:10809665, PMID:12482982];GO:0003677//DNA binding`molecular_function`Any molecular function by which …	K11653//ARID1`AT-rich interactive domain-containing protein 1	ko03082//ATP-dependent chromatin remodeling`Genetic Information Processing`Chromosome;ko04714//Thermogenesis`Organismal Systems`Environmental adaptation;ko05225//Hepatocellular carcinoma`Human Diseases`Cancer: specific types	-	XP_032041655.1//AT-rich interactive domain-containing protein 1B isoform X1`[Aythya fuligula];XP_035394251.1//AT-rich interactive domain-containing protein 1B isoform X2`[Cygnus atratus];XP_027310199.2//LOW QUALITY PROTEIN: AT-rich interactive domain-containing protein 1B`[Anas platyrhynchos]	PF01388.24//ARID`ARID/BRIGHT DNA binding domain;PF12031.11//BAF250_C`SWI/SNF-like complex subunit BAF250/Osa	ARID//http://bioinfo.life.hust.edu.cn/AnimalTFDB#!/tf_detail?species=Gallus_gallus&family=ARID;ARID//http://bioinfo.life.hust.edu.cn/AnimalTFDB#!/tf_detail?species=Ficedula_albicollis&family=ARID	tr|A0A493T8B6|A0A493T8B6_ANAPP//AT-rich interaction domain 1B {ECO:0000313|Ensembl:ENSAPLP00000021963} OS=Anas platyrhynchos platyrhynchos (Northern mallard) Name=ARID1B {ECO:0000313|Ensembl:ENSAPLP00000021963} PE=4;tr|A0A8C3CC28|A0A8C3CC28_CAIMO//AT-rich interaction domain 1B {ECO:0000313|Ensembl:ENSCMMP00000017333} OS=Cairina moschata domestica (Muscovy Duck (domestic type)) PE=4;tr|A0A8C3C918|…
ENSAPLG00000019831	0	0	0	0	0	0	-	-	-	-	-	-	-	-	-
ENSAPLG00000027131	0	0	0	0	0	0	-	-	-	-	-	-	-	-	-
ENSAPLG00000003613	4.44271	3.90694	3.14159	1.44085	3.17108	2.03262	KATNB1	GO:0046982//protein heterodimerization activity`molecular_function`Binding to a nonidentical protein to form a heterodimer. [GOC:ai];GO:0070840//dynein complex binding`molecular_function`Binding to a dynein complex, a protein complex that contains two or three dynein heavy chains and several light chains, and has microtubule motor activity. [GOC:bf, GOC:BHF, GOC:mah];GO:0007026//negative regulati…	K18643//KATNB1`katanin p80 WD40 repeat-containing subunit B1	-	-	XP_035754580.1//katanin p80 WD40 repeat-containing subunit B1 isoform X2`[Egretta garzetta]	PF00400.35//WD40`WD domain, G-beta repeat;PF13925.9//Katanin_con80`con80 domain of Katanin	-	tr|U3I7H9|U3I7H9_ANAPP//Katanin p80 WD40 repeat-containing subunit B1 {ECO:0000256|HAMAP-Rule:MF_03022} Short=Katanin p80 subunit B1 {ECO:0000256|HAMAP-Rule:MF_03022} p80 katanin {ECO:0000256|HAMAP-Rule:MF_03022} OS=Anas platyrhynchos platyrhynchos (Northern mallard) ECO:0000313|Ensembl:ENSAPLP00000003200} PE=3
ENSAPLG00000026327	0.533004	0.5096	1.33626	0.2931	1.68132	0	-	GO:0030837//negative regulation of actin filament polymerization`biological_process`Any process that stops, prevents, or reduces the frequency, rate or extent of actin polymerization. [GOC:mah]	K08870//TWF`twinfilin	-	-	XP_009577196.1//PREDICTED: twinfilin-2-like`[Fulmarus glacialis]	PF00241.23//Cofilin_ADF`Cofilin/tropomyosin-type actin-binding protein	-	tr|A0A493U337|A0A493U337_ANAPP//ADF-H domain-containing protein {ECO:0000259|PROSITE:PS51263} OS=Anas platyrhynchos platyrhynchos (Northern mallard) PE=3
ENSAPLG00000017769	0	0	0	0	0	0	-	-	-	-	-	QVG60712.1//gjb2`[Scophthalmus maximus]	-	-	tr|A0A493TY82|A0A493TY82_ANAPP//Uncharacterized protein {ECO:0000313|Ensembl:ENSAPLP00000030857} OS=Anas platyrhynchos platyrhynchos (Northern mallard) PE=4
ENSAPLG00000022481	0	0	0	0	0	0	-	-	-	-	-	-	-	-	-
novel1862	0.527334	0.984888	1.2899	2.46936	1.82739	1.28429	-	-	-	-	-	-	-	-	-
ENSAPLG00000015347	0.706968	0.50742	0.667337	1.81449	1.56139	0.984131	MSH2	GO:0008022//protein C-terminus binding`molecular_function`Binding to a protein C-terminus, the end of a peptide chain at which the 1-carboxyl function of a constituent amino acid is not attached in peptide linkage to another amino-acid residue. [ISBN:0198506732];GO:0048304//positive regulation of isotype switching to IgG isotypes`biological_process`Any process that activates or increases the freq…	K08735//MSH2`DNA mismatch repair protein MSH2	ko01524//Platinum drug resistance`Human Diseases`Drug resistance: antineoplastic;ko03430//Mismatch repair`Genetic Information Processing`Replication and repair;ko05200//Pathways in cancer`Human Diseases`Cancer: overview;ko05210//Colorectal cancer`Human Diseases`Cancer: specific types	-	XP_027309420.1//DNA mismatch repair protein Msh2`[Anas platyrhynchos]	PF01624.23//MutS_I`MutS domain I;PF05188.20//MutS_II`MutS domain II;PF05192.21//MutS_III`MutS domain III;PF05190.21//MutS_IV`MutS family domain IV;PF00488.24//MutS_V`MutS domain V	-	tr|U3J709|U3J709_ANAPP//DNA mismatch repair protein {ECO:0000256|PIRNR:PIRNR005813} OS=Anas platyrhynchos platyrhynchos (Northern mallard) Name=MSH2 {ECO:0000313|Ensembl:ENSAPLP00000015286} PE=3
ENSAPLG00000019767	0.062135	0	0	0.157812	0.214011	0.344394	-	-	K00986//ltrA`RNA-directed DNA polymerase [EC:2.7.7.49]	-	-	XP_019326300.1//PREDICTED: RNA-directed DNA polymerase from mobile element jockey-like, partial`[Aptenodytes forsteri]	PF00078.30//RVT_1`Reverse transcriptase (RNA-dependent DNA polymerase)	-	tr|A0A493TCE7|A0A493TCE7_ANAPP//Reverse transcriptase domain-containing protein {ECO:0000259|PROSITE:PS50878} OS=Anas platyrhynchos platyrhynchos (Northern mallard) PE=4
ENSAPLG00000010528	0.231681	0.441977	0.204856	0.496855	0.579006	0.488865	SP4	GO:0003700//DNA-binding transcription factor activity`molecular_function`A transcription regulator activity that modulates transcription of gene sets via selective and non-covalent binding to a specific double-stranded genomic DNA sequence (sometimes referred to as a motif) within a cis-regulatory region. Regulatory regions include promoters (proximal and distal) and enhancers. Genes are transcri…	K09194//SP4`transcription factor Sp4	-	-	XP_032038861.1//transcription factor Sp4 isoform X2`[Aythya fuligula];XP_038030795.1//transcription factor Sp4 isoform X1`[Anas platyrhynchos]	PF13465.9//zf-H2C2_2`Zinc-finger double domain	zf-C2H2//http://bioinfo.life.hust.edu.cn/AnimalTFDB#!/tf_detail?species=Anas_platyrhynchos&family=zf-C2H2	tr|A0A6J3CK60|A0A6J3CK60_AYTFU//transcription factor Sp4 isoform X1 {ECO:0000313|RefSeq:XP_032038860.1} OS=Aythya fuligula (Tufted duck) (Anas fuligula) Name=SP4 {ECO:0000313|RefSeq:XP_032038860.1} PE=4;tr|A0A6J3CIR1|A0A6J3CIR1_AYTFU//transcription factor Sp4 isoform X2 {ECO:0000313|RefSeq:XP_032038861.1} OS=Aythya fuligula (Tufted duck) (Anas fuligula) Name=SP4 {ECO:0000313|RefSeq:XP_032038861.1…
ENSAPLG00000012136	11.8931	7.33866	13.7185	6.25323	6.29972	4.73685	OTUD6B	-	K18342//OTUD6`OTU domain-containing protein 6 [EC:3.4.19.12]	-	-	XP_027308257.1//deubiquitinase OTUD6B`[Anas platyrhynchos]	PF02338.22//OTU`OTU-like cysteine protease	-	tr|A0A8B9SMQ9|A0A8B9SMQ9_ANAPL//OTU deubiquitinase 6B {ECO:0000313|Ensembl:ENSAPLP00020008590} OS=Anas platyrhynchos (Mallard) (Anas boschas) Name=OTUD6B {ECO:0000313|Ensembl:ENSAPLP00020008590} PE=4
ENSAPLG00000031139	0	0.043408	0	0.105199	0.241028	0	-	-	-	-	-	-	-	-	-
ENSAPLG00000007195	0	0	0	0.338124	0.363831	0	-	GO:0005044//scavenger receptor activity`molecular_function`Combining with any modified low-density lipoprotein (LDL) or other polyanionic ligand and delivering the ligand into the cell via endocytosis. Ligands include acetylated and oxidized LDL, Gram-positive and Gram-negative bacteria, apoptotic cells, amyloid-beta fibrils, and advanced glycation end products (AGEs). [GOC:bf, PMID:11790542, PMI…	K09624//PRSS12`neurotrypsin [EC:3.4.21.-]	-	-	XP_021125353.2//neurotrypsin isoform X2`[Anas platyrhynchos]	PF00051.21//Kringle`Kringle domain;PF00530.21//SRCR`Scavenger receptor cysteine-rich domain	-	tr|U3IHW7|U3IHW7_ANAPP//Uncharacterized protein {ECO:0000313|Ensembl:ENSAPLP00000006839} OS=Anas platyrhynchos platyrhynchos (Northern mallard) PE=4
ENSAPLG00000014672	3.87959	8.26453	8.24687	12.4679	16.9254	12.9111	NAV3	GO:0022008//neurogenesis`biological_process`Generation of cells within the nervous system. [GO_REF:0000021, GOC:cls, GOC:curators, GOC:dgh, GOC:dph, GOC:jid];GO:0016887//ATP hydrolysis activity`molecular_function`Catalysis of the reaction: ATP + H2O = ADP + H+ Pi. ATP hydrolysis is used in some reactions as an energy source, for example to catalyze a reaction or drive transport against a concentr…	K23919//NAV3`neuron navigator 3	-	-	XP_035399916.1//neuron navigator 3 isoform X9`[Cygnus atratus];XP_038028881.1//neuron navigator 3 isoform X5`[Anas platyrhynchos];EOB07739.1//Neuron navigator 3, partial`[Anas platyrhynchos];XP_035399929.1//neuron navigator 3 isoform X21`[Cygnus atratus];XP_035399923.1//neuron navigator 3 isoform X16`[Cygnus atratus];XP_012964059.3//neuron navigator 3 isoform X6`[Anas platyrhynchos]	PF00307.34//CH`Calponin homology (CH) domain	-	tr|A0A493TN02|A0A493TN02_ANAPP//Neuron navigator 3 {ECO:0000313|Ensembl:ENSAPLP00000027209} OS=Anas platyrhynchos platyrhynchos (Northern mallard) Name=NAV3 {ECO:0000313|Ensembl:ENSAPLP00000027209} PE=3;tr|A0A493TNZ3|A0A493TNZ3_ANAPP//Neuron navigator 3 {ECO:0000313|Ensembl:ENSAPLP00000027325} OS=Anas platyrhynchos platyrhynchos (Northern mallard) Name=NAV3 {ECO:0000313|Ensembl:ENSAPLP00000027325…
ENSAPLG00000019840	0	0	0	0	0	0.11259	-	GO:0004984//olfactory receptor activity`molecular_function`Combining with an odorant and transmitting the signal from one side of the membrane to the other to initiate a change in cell activity in response to detection of smell. [GOC:bf, GOC:dph, GOC:sart, PMID:19135896, PMID:21041441]	K04257//OLFR`olfactory receptor	ko04740//Olfactory transduction`Organismal Systems`Sensory system	-	XP_038027662.1//olfactory receptor 14C36-like isoform X2`[Anas platyrhynchos]	PF13853.9//7tm_4`Olfactory receptor;PF00001.24//7tm_1`7 transmembrane receptor (rhodopsin family)	-	tr|A0A493T680|A0A493T680_ANAPP//Olfactory receptor {ECO:0000256|RuleBase:RU363047} OS=Anas platyrhynchos platyrhynchos (Northern mallard) PE=3
ENSAPLG00000007305	1.01129	0.674565	0.887159	1.14436	0.706965	0.930351	FAM20C	GO:0005794//Golgi apparatus`cellular_component`A membrane-bound cytoplasmic organelle of the endomembrane system that further processes the core oligosaccharides (e.g. N-glycans) added to proteins in the endoplasmic reticulum and packages them into membrane-bound vesicles. The Golgi apparatus operates at the intersection of the secretory, lysosomal, and endocytic pathways. [ISBN:0198506732];GO:00…	K21958//FAM20C`extracellular serine/threonine protein kinase FAM20C [EC:2.7.11.1]	-	-	XP_027324739.1//extracellular serine/threonine protein kinase FAM20C`[Anas platyrhynchos]	PF06702.15//Fam20C`Golgi casein kinase, C-terminal, Fam20	Fork_head//http://bioinfo.life.hust.edu.cn/AnimalTFDB#!/tf_detail?species=Dasypus_novemcinctus&family=Fork_head	tr|A0A6J3DPL8|A0A6J3DPL8_AYTFU//extracellular serine/threonine protein kinase FAM20C {ECO:0000313|RefSeq:XP_032053411.1} OS=Aythya fuligula (Tufted duck) (Anas fuligula) Name=FAM20C {ECO:0000313|RefSeq:XP_032053411.1} PE=3
ENSAPLG00000025974	0	0	0	0	0	0	-	GO:0016021//integral component of membrane`cellular_component`The component of a membrane consisting of the gene products and protein complexes having at least some part of their peptide sequence embedded in the hydrophobic region of the membrane. [GOC:dos, GOC:go_curators]	K06237//COL4A`collagen type IV alpha	ko04151//PI3K-Akt signaling pathway`Environmental Information Processing`Signal transduction;ko04510//Focal adhesion`Cellular Processes`Cellular community - eukaryotes;ko04512//ECM-receptor interaction`Environmental Information Processing`Signaling molecules and interaction;ko04926//Relaxin signaling pathway`Organismal Systems`Endocrine system;ko04933//AGE-RAGE signaling pathway in diabetic compl…	-	XP_009888569.1//PREDICTED: collagen alpha-4(IV) chain`[Charadrius vociferus]	PF01391.21//Collagen`Collagen triple helix repeat (20 copies)	-	tr|A0A493TYK0|A0A493TYK0_ANAPP//Uncharacterized protein {ECO:0000313|Ensembl:ENSAPLP00000030645} OS=Anas platyrhynchos platyrhynchos (Northern mallard) PE=4
ENSAPLG00000024258	0	0	0	0	0	0.121655	-	GO:0006471//protein ADP-ribosylation`biological_process`The transfer, from NAD, of ADP-ribose to protein amino acids. [GOC:pr, RESID:AA0040, RESID:AA0168, RESID:AA0169, RESID:AA0231, RESID:AA0237, RESID:AA0295]	K06716//ART1, CD296`ADP-ribosyltransferase 1 [EC:2.4.2.31]	-	-	XP_038034703.1//erythroblast NAD(P)(+)--arginine ADP-ribosyltransferase`[Anas platyrhynchos]	PF01129.21//ART`NAD:arginine ADP-ribosyltransferase	-	tr|A0A493SX45|A0A493SX45_ANAPP//NAD(P)(+)--arginine ADP-ribosyltransferase {ECO:0000256|RuleBase:RU361228} EC=2.4.2.31 {ECO:0000256|RuleBase:RU361228} Mono(ADP-ribosyl)transferase {ECO:0000256|RuleBase:RU361228} OS=Anas platyrhynchos platyrhynchos (Northern mallard) PE=3
ENSAPLG00000021365	0.267299	0.045565	0.134831	0.613309	0.596918	1.1783	SBK2	-	K08858//SBK`serine/threonine-protein kinase SBK [EC:2.7.11.1]	-	-	XP_027307542.2//LOW QUALITY PROTEIN: serine/threonine-protein kinase SBK2`[Anas platyrhynchos]	PF00069.28//Pkinase`Protein kinase domain;PF07714.20//PK_Tyr_Ser-Thr`Protein tyrosine and serine/threonine kinase	bHLH//http://bioinfo.life.hust.edu.cn/AnimalTFDB#!/tf_detail?species=Mustela_putorius_furo&family=bHLH	tr|A0A8B9QQQ8|A0A8B9QQQ8_ANAPL//SH3 domain binding kinase family member 2 {ECO:0000313|Ensembl:ENSAPLP00020002098} OS=Anas platyrhynchos (Mallard) (Anas boschas) PE=4
ENSAPLG00000028116	0.307307	0	0.310025	0	0	0	TMEM215	-	-	-	-	XP_038027240.1//transmembrane protein 215`[Anas platyrhynchos]	PF15746.8//TMEM215`TMEM215 family	-	tr|A0A8B9SS96|A0A8B9SS96_ANAPL//Transmembrane protein 215 {ECO:0000313|Ensembl:ENSAPLP00020010583} OS=Anas platyrhynchos (Mallard) (Anas boschas) PE=4
ENSAPLG00000014934	0.248876	0.063053	0.059254	0.307503	0.1613	0.569853	ILKAP	GO:0046872//metal ion binding`molecular_function`Binding to a metal ion. [GOC:ai];GO:0004722//protein serine/threonine phosphatase activity`molecular_function`Catalysis of the reaction: protein serine phosphate + H2O = protein serine + phosphate, and protein threonine phosphate + H2O = protein threonine + phosphate. [GOC:bf];GO:0005654//nucleoplasm`cellular_component`That part of the nuclear cont…	K17500//ILKAP`integrin-linked kinase-associated serine/threonine phosphatase 2C [EC:3.1.3.16]	-	-	XP_038039711.1//integrin-linked kinase-associated serine/threonine phosphatase 2C isoform X1`[Anas platyrhynchos];XP_038039712.1//integrin-linked kinase-associated serine/threonine phosphatase 2C isoform X2`[Anas platyrhynchos]	PF00481.24//PP2C`Protein phosphatase 2C	bHLH//http://bioinfo.life.hust.edu.cn/AnimalTFDB#!/tf_detail?species=Mustela_putorius_furo&family=bHLH	tr|A0A493TU94|A0A493TU94_ANAPP//ILK associated serine/threonine phosphatase {ECO:0000313|Ensembl:ENSAPLP00000029457} OS=Anas platyrhynchos platyrhynchos (Northern mallard) Name=ILKAP {ECO:0000313|Ensembl:ENSAPLP00000029457} PE=3;tr|A0A493TLF8|A0A493TLF8_ANAPP//ILK associated serine/threonine phosphatase {ECO:0000313|Ensembl:ENSAPLP00000026727} OS=Anas platyrhynchos platyrhynchos (Northern mallard…
ENSAPLG00000012639	0.209812	0.170742	0.1842	0.271455	0.183058	0.241149	-	GO:0035091//phosphatidylinositol binding`molecular_function`Binding to an inositol-containing glycerophospholipid, i.e. phosphatidylinositol (PtdIns) and its phosphorylated derivatives. [GOC:bf, ISBN:0198506732, PMID:11395417];GO:0008017//microtubule binding`molecular_function`Binding to a microtubule, a filament composed of tubulin monomers. [GOC:krc];GO:0007018//microtubule-based movement`biolo…	K17916//KIF16B, SNX23`kinesin family member 16B	ko04814//Motor proteins`Cellular Processes`Cell motility	-	XP_038032580.1//LOW QUALITY PROTEIN: kinesin-like protein KIF16B`[Anas platyrhynchos];XP_032039872.1//kinesin-like protein KIF16B isoform X1`[Aythya fuligula];XP_021245614.1//kinesin-like protein KIF16B isoform X1`[Numida meleagris];XP_032039876.1//kinesin-like protein KIF16B isoform X4`[Aythya fuligula]	PF16796.8//Microtub_bd`Microtubule binding;PF00225.26//Kinesin`Kinesin motor domain;PF00787.27//PX`PX domain	ZBTB//http://bioinfo.life.hust.edu.cn/AnimalTFDB#!/tf_detail?species=Tetraodon_nigroviridis&family=ZBTB	tr|U3IYZ6|U3IYZ6_ANAPP//Kinesin family member 16B {ECO:0000313|Ensembl:ENSAPLP00000012472} OS=Anas platyrhynchos platyrhynchos (Northern mallard) Name=KIF16B {ECO:0000313|Ensembl:ENSAPLP00000012472} PE=4;tr|A0A493TQ56|A0A493TQ56_ANAPP//Kinesin family member 16B {ECO:0000313|Ensembl:ENSAPLP00000028008} OS=Anas platyrhynchos platyrhynchos (Northern mallard) Name=KIF16B {ECO:0000313|Ensembl:ENSAPLP0…
ENSAPLG00000013621	2.13022	2.22948	1.68528	1.14133	1.55447	1.09187	SLC20A2	GO:0006817//phosphate ion transport`biological_process`The directed movement of phosphate into, out of or within a cell, or between cells, by means of some agent such as a transporter or pore. [GOC:krc];GO:0016021//integral component of membrane`cellular_component`The component of a membrane consisting of the gene products and protein complexes having at least some part of their peptide sequence …	K14640//SLC20A, PIT`solute carrier family 20 (sodium-dependent phosphate transporter)	-	-	XP_005025175.1//sodium-dependent phosphate transporter 2 isoform X1`[Anas platyrhynchos];XP_021131742.1//sodium-dependent phosphate transporter 2 isoform X3`[Anas platyrhynchos];XP_032042270.1//sodium-dependent phosphate transporter 2 isoform X1`[Aythya fuligula];XP_032042274.1//sodium-dependent phosphate transporter 2 isoform X4`[Aythya fuligula];XP_012960158.1//sodium-dependent phosphate transp…	PF01384.23//PHO4`Phosphate transporter family	-	tr|A0A493TY68|A0A493TY68_ANAPP//Phosphate transporter {ECO:0000256|RuleBase:RU363058} OS=Anas platyrhynchos platyrhynchos (Northern mallard) Name=SLC20A2 {ECO:0000313|Ensembl:ENSAPLP00000030838} PE=3;tr|R0JJB0|R0JJB0_ANAPL//Phosphate transporter {ECO:0000256|RuleBase:RU363058} Fragment OS=Anas platyrhynchos (Mallard) (Anas boschas) ORFNames=Anapl_03830 {ECO:0000313|EMBL:EOA97335.1} PE=3;tr|A0A493…
novel1420	17.6196	13.5158	191.086	27.2963	35.4125	52.4274	-	-	-	-	-	-	-	-	-
ENSAPLG00000025712	0	0	0	0	0	0	-	-	-	-	-	-	-	-	-
novel1818	59.6918	49.4769	49.514	55.7407	31.6363	40.8377	-	-	-	-	-	-	-	-	-
ENSAPLG00000019380	200.114	193.382	263.145	162.491	201.56	146.009	TIMM8A	GO:0015031//protein transport`biological_process`The directed movement of proteins into, out of or within a cell, or between cells, by means of some agent such as a transporter or pore. [GOC:ai];GO:0005743//mitochondrial inner membrane`cellular_component`The inner, i.e. lumen-facing, lipid bilayer of the mitochondrial envelope. It is highly folded to form cristae. [GOC:ai];GO:0046872//metal ion b…	K17780//TIM8`mitochondrial import inner membrane translocase subunit TIM8	-	-	NP_001289039.1//mitochondrial import inner membrane translocase subunit Tim8 A`[Gallus gallus]	PF02953.18//zf-Tim10_DDP`Tim10/DDP family zinc finger	-	tr|A0A493T1A7|A0A493T1A7_ANAPP//Mitochondrial import inner membrane translocase subunit {ECO:0000256|RuleBase:RU367043} OS=Anas platyrhynchos platyrhynchos (Northern mallard) Name=TIMM8A {ECO:0000313|Ensembl:ENSAPLP00000019652} PE=3
ENSAPLG00000000508	0	0	0	0	0	0	MIR455	-	-	-	-	-	-	-	-
ENSAPLG00000002863	5.09084	6.92674	4.19788	2.36601	2.87767	1.99867	SLC25A12	-	K15105//SLC25A12_13, AGC`solute carrier family 25 (mitochondrial aspartate/glutamate transporter), member 12/13	-	-	XP_027317654.1//calcium-binding mitochondrial carrier protein Aralar1 isoform X1`[Anas platyrhynchos]	PF00153.30//Mito_carr`Mitochondrial carrier protein	-	tr|A0A8B9SUN1|A0A8B9SUN1_ANAPL//Solute carrier family 25 member 12 {ECO:0000313|Ensembl:ENSAPLP00020011540} OS=Anas platyrhynchos (Mallard) (Anas boschas) Name=SLC25A12 {ECO:0000313|Ensembl:ENSAPLP00020011540} PE=4
ENSAPLG00000009530	13.2724	11.9518	15.4274	14.6463	12.9318	17.7429	GOSR1	GO:0005801//cis-Golgi network`cellular_component`The network of interconnected tubular and cisternal structures located at the convex side of the Golgi apparatus, which abuts the endoplasmic reticulum. [ISBN:0198506732, ISBN:0815316194];GO:0015031//protein transport`biological_process`The directed movement of proteins into, out of or within a cell, or between cells, by means of some agent such as…	K08495//GOSR1, GOS1`golgi SNAP receptor complex member 1	ko04130//SNARE interactions in vesicular transport`Genetic Information Processing`Folding, sorting and degradation	-	XP_032056798.1//Golgi SNAP receptor complex member 1 isoform X2`[Aythya fuligula]	PF12352.11//V-SNARE_C`Snare region anchored in the vesicle membrane C-terminus	-	tr|A0A6J3E5P3|A0A6J3E5P3_AYTFU//Golgi SNAP receptor complex member 1 {ECO:0000256|PIRNR:PIRNR027109} OS=Aythya fuligula (Tufted duck) (Anas fuligula) Name=GOSR1 {ECO:0000313|RefSeq:XP_032056798.1} PE=3
ENSAPLG00000019387	0.739367	0.226953	1.0445	2.01707	0.891814	1.31157	-	-	-	-	-	-	-	-	-
ENSAPLG00000015741	8.22998	9.90314	7.62003	7.3612	11.1406	8.93914	SNX2	GO:0006897//endocytosis`biological_process`A vesicle-mediated transport process in which cells take up external materials or membrane constituents by the invagination of a small region of the plasma membrane to form a new membrane-bounded vesicle. [GOC:mah, ISBN:0198506732, ISBN:0716731363];GO:0030027//lamellipodium`cellular_component`A thin sheetlike process extended by the leading edge of a mig…	K17917//SNX1_2`sorting nexin-1/2	ko04144//Endocytosis`Cellular Processes`Transport and catabolism	-	XP_038026499.1//sorting nexin-2 isoform X3`[Anas platyrhynchos];XP_038026498.1//sorting nexin-2 isoform X2`[Anas platyrhynchos];XP_040397170.1//sorting nexin-2 isoform X2`[Cygnus olor]	PF03700.16//Sorting_nexin`Sorting nexin, N-terminal domain;PF00787.27//PX`PX domain;PF09325.13//Vps5`Vps5 C terminal like	-	tr|U3J845|U3J845_ANAPP//Sorting nexin-2 {ECO:0000256|ARBA:ARBA00020435} OS=Anas platyrhynchos platyrhynchos (Northern mallard) Name=SNX2 {ECO:0000313|Ensembl:ENSAPLP00000015673} PE=3;tr|A0A493TCF4|A0A493TCF4_ANAPP//Sorting nexin 2 {ECO:0000313|Ensembl:ENSAPLP00000023350} OS=Anas platyrhynchos platyrhynchos (Northern mallard) Name=SNX2 {ECO:0000313|Ensembl:ENSAPLP00000023350} PE=3;tr|A0A493TYV9|A0…
ENSAPLG00000000862	0.7888	0.806774	0.477466	0.977604	0.422762	0.625889	TMEM154	GO:0016021//integral component of membrane`cellular_component`The component of a membrane consisting of the gene products and protein complexes having at least some part of their peptide sequence embedded in the hydrophobic region of the membrane. [GOC:dos, GOC:go_curators]	K11244//WSC`cell wall integrity and stress response component	-	-	XP_038034139.1//transmembrane protein 154 isoform X3`[Anas platyrhynchos]	PF15102.9//TMEM154`TMEM154 protein family	-	tr|U3HZ74|U3HZ74_ANAPP//Transmembrane protein 154 {ECO:0000313|Ensembl:ENSAPLP00000000294} OS=Anas platyrhynchos platyrhynchos (Northern mallard) Name=TMEM154 {ECO:0000313|Ensembl:ENSAPLP00000000294} PE=4
novel21	0	0	0	2.63614	0	2.81289	-	-	-	-	-	-	-	-	-
ENSAPLG00000001018	21.291	22.4621	20.2487	3.61422	5.8866	5.24244	COL6A2	GO:0042383//sarcolemma`cellular_component`The outer membrane of a muscle cell, consisting of the plasma membrane, a covering basement membrane (about 100 nm thick and sometimes common to more than one fiber), and the associated loose network of collagen fibers. [ISBN:0198506732];GO:0005576//extracellular region`cellular_component`The space external to the outermost structure of a cell. For cells …	K06238//COL6A`collagen type VI alpha;K23619//COL28A`collagen type XXVIII alpha	ko04151//PI3K-Akt signaling pathway`Environmental Information Processing`Signal transduction;ko04510//Focal adhesion`Cellular Processes`Cellular community - eukaryotes;ko04512//ECM-receptor interaction`Environmental Information Processing`Signaling molecules and interaction;ko04974//Protein digestion and absorption`Organismal Systems`Digestive system;ko05165//Human papillomavirus infection`Human …	-	XP_005024800.3//LOW QUALITY PROTEIN: collagen alpha-2(VI) chain`[Anas platyrhynchos];EOA97575.1//Collagen alpha-2(VI) chain, partial`[Anas platyrhynchos]	PF00092.31//VWA`von Willebrand factor type A domain;PF13519.9//VWA_2`von Willebrand factor type A domain;PF01391.21//Collagen`Collagen triple helix repeat (20 copies)	-	tr|U3HZL9|U3HZL9_ANAPP//Collagen type VI alpha 2 chain {ECO:0000313|Ensembl:ENSAPLP00000000439} OS=Anas platyrhynchos platyrhynchos (Northern mallard) Name=COL6A2 {ECO:0000313|Ensembl:ENSAPLP00000000439} PE=4;tr|A0A8B9ZX07|A0A8B9ZX07_9AVES//Collagen type VI alpha 2 chain {ECO:0000313|Ensembl:ENSAZOP00000021054} OS=Anas zonorhyncha (Eastern spot-billed duck) PE=4
novel1594	0	0.120747	0.119101	0.975431	0.790917	1.19695	-	-	-	-	-	-	-	-	-
ENSAPLG00000005852	0.120805	0	0.033023	0.040568	0.074148	0	-	-	K24754//WDR73`WD repeat-containing protein 73	-	-	XP_032063685.1//WD repeat-containing protein 73`[Aythya fuligula]	-	-	tr|U3IDU7|U3IDU7_ANAPP//Uncharacterized protein {ECO:0000313|Ensembl:ENSAPLP00000005419} OS=Anas platyrhynchos platyrhynchos (Northern mallard) PE=4;tr|A0A493TVT6|A0A493TVT6_ANAPP//Uncharacterized protein {ECO:0000313|Ensembl:ENSAPLP00000029997} OS=Anas platyrhynchos platyrhynchos (Northern mallard) PE=4
ENSAPLG00000021896	0	0	0	0	0	0	-	-	-	-	-	-	-	-	-
ENSAPLG00000003534	5.57941	5.21032	5.90143	9.92134	9.10096	8.0512	MRPS22	-	K17401//MRPS22`small subunit ribosomal protein S22	-	-	EOA94976.1//28S ribosomal protein S22, mitochondrial, partial`[Anas platyrhynchos]	PF10245.12//MRP-S22`Mitochondrial 28S ribosomal protein S22	-	tr|U3I6Y1|U3I6Y1_ANAPP//Mitochondrial ribosomal protein S22 {ECO:0000313|Ensembl:ENSAPLP00000003002} OS=Anas platyrhynchos platyrhynchos (Northern mallard) Name=MRPS22 {ECO:0000313|Ensembl:ENSAPLP00000003002} PE=4
novel1009	0.794725	0.600791	1.01091	0.685181	0.648166	0.685425	-	-	-	-	-	-	-	-	-
ENSAPLG00000013137	1.71527	1.6124	1.77677	1.89132	2.26384	1.98669	CCDC186	GO:0005794//Golgi apparatus`cellular_component`A membrane-bound cytoplasmic organelle of the endomembrane system that further processes the core oligosaccharides (e.g. N-glycans) added to proteins in the endoplasmic reticulum and packages them into membrane-bound vesicles. The Golgi apparatus operates at the intersection of the secretory, lysosomal, and endocytic pathways. [ISBN:0198506732];GO:00…	K16808//NUMA1`nuclear mitotic apparatus protein 1	-	-	XP_027315793.2//coiled-coil domain-containing protein 186`[Anas platyrhynchos]	-	-	tr|U3J0D2|U3J0D2_ANAPP//Coiled-coil domain containing 186 {ECO:0000313|Ensembl:ENSAPLP00000012959} OS=Anas platyrhynchos platyrhynchos (Northern mallard) Name=CCDC186 {ECO:0000313|Ensembl:ENSAPLP00000012959} PE=4
ENSAPLG00000019125	0	0	0	0	0	0	-	GO:0003700//DNA-binding transcription factor activity`molecular_function`A transcription regulator activity that modulates transcription of gene sets via selective and non-covalent binding to a specific double-stranded genomic DNA sequence (sometimes referred to as a motif) within a cis-regulatory region. Regulatory regions include promoters (proximal and distal) and enhancers. Genes are transcri…	K10174//TBR1`T-box brain protein 1	-	-	XP_035187424.1//T-box brain protein 1 isoform X2`[Oxyura jamaicensis]	PF16176.8//T-box_assoc`T-box transcription factor-associated	T-box//http://bioinfo.life.hust.edu.cn/AnimalTFDB#!/tf_detail?species=Pelodiscus_sinensis&family=T-box	tr|A0A493SZ48|A0A493SZ48_ANAPP//T-box_assoc domain-containing protein {ECO:0000259|Pfam:PF16176} OS=Anas platyrhynchos platyrhynchos (Northern mallard) PE=4
ENSAPLG00000024364	0	0	0	0	0	0	-	-	-	-	-	-	-	-	-
ENSAPLG00000005434	6.82177	4.68333	6.1279	7.18062	6.39029	6.83935	TADA1	-	K11317//TADA1, STAF42`transcriptional adapter 1	-	-	XP_012951463.1//transcriptional adapter 1`[Anas platyrhynchos]	PF12767.10//SAGA-Tad1`Transcriptional regulator of RNA polII, SAGA, subunit	-	tr|A0A8B9ZIZ2|A0A8B9ZIZ2_ANAPL//Transcriptional adaptor 1 {ECO:0000313|Ensembl:ENSAPLP00020022011} OS=Anas platyrhynchos (Mallard) (Anas boschas) Name=TADA1 {ECO:0000313|Ensembl:ENSAPLP00020022011} PE=4
ENSAPLG00000026194	0	0	0	0	0	0	-	-	-	-	-	-	-	-	-
ENSAPLG00000029638	0	0	0	0	0	0	-	-	-	-	-	-	-	-	-
ENSAPLG00000003082	1.5766	0.921441	0.880478	0.926001	1.35801	0.781864	METTL6	-	K00599//METTL6`tRNA N(3)-methylcytidine methyltransferase METTL6 [EC:2.1.1.-]	-	-	XP_027306934.1//tRNA N(3)-methylcytidine methyltransferase METTL6`[Anas platyrhynchos]	PF13489.9//Methyltransf_23`Methyltransferase domain;PF13847.9//Methyltransf_31`Methyltransferase domain;PF13649.9//Methyltransf_25`Methyltransferase domain;PF08242.15//Methyltransf_12`Methyltransferase domain;PF08241.15//Methyltransf_11`Methyltransferase domain	-	tr|A0A8B9UUM1|A0A8B9UUM1_9AVES//Methyltransferase like 6 {ECO:0000313|Ensembl:ENSAZOP00000013919} OS=Anas zonorhyncha (Eastern spot-billed duck) PE=4
ENSAPLG00000004504	0.173897	0.118573	0.292392	0.215521	0.155336	0.153314	AUP1	GO:0031624//ubiquitin conjugating enzyme binding`molecular_function`Binding to a ubiquitin conjugating enzyme, any of the E2 proteins. [GOC:vp];GO:0031625//ubiquitin protein ligase binding`molecular_function`Binding to a ubiquitin protein ligase enzyme, any of the E3 proteins. [GOC:vp];GO:0009615//response to virus`biological_process`Any process that results in a change in state or activity of a …	K19716//AUP1`ancient ubiquitous protein 1	-	-	XP_038034477.1//lipid droplet-regulating VLDL assembly factor AUP1 isoform X1`[Anas platyrhynchos]	PF02845.19//CUE`CUE domain	-	tr|U3I9W5|U3I9W5_ANAPP//AUP1 lipid droplet regulating VLDL assembly factor {ECO:0000313|Ensembl:ENSAPLP00000004036} OS=Anas platyrhynchos platyrhynchos (Northern mallard) Name=AUP1 {ECO:0000313|Ensembl:ENSAPLP00000004036} PE=4
novel1348	0	0	0.124229	1.49984	0.87309	1.30816	-	-	-	-	-	-	-	-	-
ENSAPLG00000021106	5.1269	4.64153	4.77732	4.40167	3.9656	2.60932	C8orf82	-	-	-	-	XP_032037076.1//UPF0598 protein C8orf82 homolog`[Aythya fuligula]	PF14956.9//DUF4505`Domain of unknown function (DUF4505)	-	tr|A0A493SYP6|A0A493SYP6_ANAPP//Chromosome 8 open reading frame 82 {ECO:0000313|Ensembl:ENSAPLP00000018666} OS=Anas platyrhynchos platyrhynchos (Northern mallard) Name=C8orf82 {ECO:0000313|Ensembl:ENSAPLP00000018666} PE=3
novel54	13.1479	10.9404	11.8225	22.4172	23.1497	21.3406	-	-	-	-	-	-	-	-	-
ENSAPLG00000020436	0	0	0	0	0	0	-	-	-	-	-	-	-	-	-
ENSAPLG00000031251	0	0	0	0	0	0	NEUROG1	GO:0035112//genitalia morphogenesis`biological_process`The process in which the anatomical structures of genitalia are generated and organized. The genitalia are the organs of reproduction or generation, external and internal. [GOC:bf];GO:0097094//craniofacial suture morphogenesis`biological_process`The process in which any suture between cranial and/or facial bones is generated and organized. [G…	K09081//NEUROG1`neurogenin 1	ko04550//Signaling pathways regulating pluripotency of stem cells`Cellular Processes`Cellular community - eukaryotes	-	XP_038042608.1//LOW QUALITY PROTEIN: neurogenin-1`[Anas platyrhynchos]	PF00010.29//HLH`Helix-loop-helix DNA-binding domain	bHLH//http://bioinfo.life.hust.edu.cn/AnimalTFDB#!/tf_detail?species=Gallus_gallus&family=bHLH	tr|A0A493STF1|A0A493STF1_ANAPP//Neurogenin 1 {ECO:0000313|Ensembl:ENSAPLP00000016861} OS=Anas platyrhynchos platyrhynchos (Northern mallard) Name=NEUROG1 {ECO:0000313|Ensembl:ENSAPLP00000016861} PE=4
ENSAPLG00000029668	0	0	0	0	0	0	-	-	-	-	-	-	-	-	-
novel1153	27.4219	35.5811	22.343	52.3931	44.0214	43.0566	-	-	-	-	-	-	-	-	-
ENSAPLG00000020626	0	0	0.079578	0	0.052845	0.052157	-	GO:0007156//homophilic cell adhesion via plasma membrane adhesion molecules`biological_process`The attachment of a plasma membrane adhesion molecule in one cell to an identical molecule in an adjacent cell. [ISBN:0198506732]	K06796//CDH3`cadherin 3, type 1, P-cadherin	ko04514//Cell adhesion molecules`Environmental Information Processing`Signaling molecules and interaction	-	XP_027321672.1//cadherin-3 isoform X3`[Anas platyrhynchos]	PF00028.20//Cadherin`Cadherin domain	-	tr|A0A493T8B4|A0A493T8B4_ANAPP//Uncharacterized protein {ECO:0000313|Ensembl:ENSAPLP00000022091} OS=Anas platyrhynchos platyrhynchos (Northern mallard) PE=4;tr|A0A493TYR0|A0A493TYR0_ANAPP//Uncharacterized protein {ECO:0000313|Ensembl:ENSAPLP00000030996} OS=Anas platyrhynchos platyrhynchos (Northern mallard) PE=4;tr|A0A493TJS0|A0A493TJS0_ANAPP//Uncharacterized protein {ECO:0000313|Ensembl:ENSAPLP0…
ENSAPLG00000024508	0	0	0	0	0	0	-	-	-	-	-	-	-	-	-
ENSAPLG00000002657	11.2194	12.103	11.0395	9.85144	11.7145	11.3225	FERMT2	GO:1903691//positive regulation of wound healing, spreading of epidermal cells`biological_process`Any process that activates or increases the frequency, rate or extent of wound healing, spreading of epidermal cells. [GO_REF:0000058, GOC:als, GOC:TermGenie, PMID:18394891];GO:0034446//substrate adhesion-dependent cell spreading`biological_process`The morphogenetic process that results in flattening…	K17083//FERMT2, KIND2`kindlin 2	-	-	KFV06924.1//Fermitin family 2, partial`[Pterocles gutturalis];XP_038035683.1//fermitin family homolog 2 isoform X4`[Anas platyrhynchos]	PF00373.21//FERM_M`FERM central domain;PF00169.32//PH`PH domain;PF18124.4//Kindlin_2_N`Kindlin-2 N-terminal domain	-	tr|U3I4I4|U3I4I4_ANAPP//Fermitin family member 2 {ECO:0000313|Ensembl:ENSAPLP00000002155} OS=Anas platyrhynchos platyrhynchos (Northern mallard) Name=FERMT2 {ECO:0000313|Ensembl:ENSAPLP00000002155} PE=3;tr|A0A8C3GMV6|A0A8C3GMV6_CAIMO//Fermitin family member 2 {ECO:0000313|Ensembl:ENSCMMP00000021134} OS=Cairina moschata domestica (Muscovy Duck (domestic type)) PE=4;tr|A0A7K7L4Y8|A0A7K7L4Y8_9AVES//…
ENSAPLG00000004751	6.31639	7.54044	5.28997	10.2184	8.05189	11.2252	PPARD	GO:0006635//fatty acid beta-oxidation`biological_process`A fatty acid oxidation process that results in the complete oxidation of a long-chain fatty acid. Fatty acid beta-oxidation begins with the addition of coenzyme A to a fatty acid, and occurs by successive cycles of reactions during each of which the fatty acid is shortened by a two-carbon fragment removed as acetyl coenzyme A; the cycle con…	K04504//NR1C2, PPARD`peroxisome proliferator-activated receptor delta	ko03320//PPAR signaling pathway`Organismal Systems`Endocrine system;ko04310//Wnt signaling pathway`Environmental Information Processing`Signal transduction;ko05200//Pathways in cancer`Human Diseases`Cancer: overview;ko05221//Acute myeloid leukemia`Human Diseases`Cancer: specific types	-	XP_027300734.2//peroxisome proliferator-activated receptor delta isoform X1`[Anas platyrhynchos]	PF00105.21//zf-C4`Zinc finger, C4 type (two domains)	THR-like//http://bioinfo.life.hust.edu.cn/AnimalTFDB#!/tf_detail?species=Gallus_gallus&family=THR-like	tr|U3IAL0|U3IAL0_ANAPP//Peroxisome proliferator activated receptor delta {ECO:0000313|Ensembl:ENSAPLP00000004282} OS=Anas platyrhynchos platyrhynchos (Northern mallard) Name=PPARD {ECO:0000313|Ensembl:ENSAPLP00000004282} PE=4
ENSAPLG00000015845	24.1366	50.9645	42.6326	111.396	91.0475	94.9328	TMEM87A	GO:0016021//integral component of membrane`cellular_component`The component of a membrane consisting of the gene products and protein complexes having at least some part of their peptide sequence embedded in the hydrophobic region of the membrane. [GOC:dos, GOC:go_curators];GO:0005829//cytosol`cellular_component`The part of the cytoplasm that does not contain organelles but which does contain oth…	K22985//GPR107`G protein-coupled receptor 107	-	-	XP_038036712.1//transmembrane protein 87A isoform X2`[Anas platyrhynchos]	PF06814.16//Lung_7-TM_R`Lung seven transmembrane receptor	-	tr|U3J8A4|U3J8A4_ANAPP//Transmembrane protein 87A {ECO:0000313|Ensembl:ENSAPLP00000015732} OS=Anas platyrhynchos platyrhynchos (Northern mallard) Name=TMEM87A {ECO:0000313|Ensembl:ENSAPLP00000015732} PE=4;tr|U3J8B1|U3J8B1_ANAPP//Transmembrane protein 87A {ECO:0000313|Ensembl:ENSAPLP00000015739} OS=Anas platyrhynchos platyrhynchos (Northern mallard) Name=TMEM87A {ECO:0000313|Ensembl:ENSAPLP0000001…
ENSAPLG00000025085	0	0	0	0	0	0	-	-	-	-	-	-	-	-	-
novel1409	0.289809	0.272172	0.438559	0.688422	0.679546	0.323357	-	-	-	-	-	-	-	-	-
ENSAPLG00000023272	0	0	0	0	0	0	-	-	-	-	-	-	-	-	-
ENSAPLG00000016846	0	0	0	0	0	0	-	GO:0004190//aspartic-type endopeptidase activity`molecular_function`Catalysis of the hydrolysis of internal, alpha-peptide bonds in a polypeptide chain by a mechanism in which a water molecule bound by the side chains of aspartic residues at the active center acts as a nucleophile. [ISBN:0198506732]	K06002//PGA`pepsin A [EC:3.4.23.1]	ko04974//Protein digestion and absorption`Organismal Systems`Digestive system	-	XP_032045014.1//pepsin A-like`[Aythya fuligula]	-	-	tr|A0A493T386|A0A493T386_ANAPP//Peptidase A1 domain-containing protein {ECO:0000259|PROSITE:PS51767} OS=Anas platyrhynchos platyrhynchos (Northern mallard) PE=3
ENSAPLG00000007185	0	0.017468	0.008675	0.009905	0.021417	0.078073	CEP250	GO:0008022//protein C-terminus binding`molecular_function`Binding to a protein C-terminus, the end of a peptide chain at which the 1-carboxyl function of a constituent amino acid is not attached in peptide linkage to another amino-acid residue. [ISBN:0198506732];GO:0032991//protein-containing complex`cellular_component`A stable assembly of two or more macromolecules, i.e. proteins, nucleic acids,…	K16464//CEP250, CNAP1`centrosomal protein CEP250	-	-	XP_027328812.2//centrosome-associated protein CEP250 isoform X2`[Anas platyrhynchos]	PF15035.9//Rootletin`Ciliary rootlet component, centrosome cohesion	-	tr|U3IHX1|U3IHX1_ANAPP//Centrosomal protein 250 {ECO:0000313|Ensembl:ENSAPLP00000006843} OS=Anas platyrhynchos platyrhynchos (Northern mallard) Name=CEP250 {ECO:0000313|Ensembl:ENSAPLP00000006843} PE=4;tr|A0A493T1D0|A0A493T1D0_ANAPP//Centrosomal protein 250 {ECO:0000313|Ensembl:ENSAPLP00000019513} OS=Anas platyrhynchos platyrhynchos (Northern mallard) Name=CEP250 {ECO:0000313|Ensembl:ENSAPLP00000…
ENSAPLG00000009963	0.647862	1.66957	0.933094	2.76498	3.02406	2.51436	FBXW11	GO:0046983//protein dimerization activity`molecular_function`The formation of a protein dimer, a macromolecular structure consists of two noncovalently associated identical or nonidentical subunits. [ISBN:0198506732]	K03362//FBXW1_11, BTRC, beta-TRCP`F-box and WD-40 domain protein 1/11	ko04114//Oocyte meiosis`Cellular Processes`Cell growth and death;ko04120//Ubiquitin mediated proteolysis`Genetic Information Processing`Folding, sorting and degradation;ko04218//Cellular senescence`Cellular Processes`Cell growth and death;ko04310//Wnt signaling pathway`Environmental Information Processing`Signal transduction;ko04340//Hedgehog signaling pathway`Environmental Information Processing…	-	XP_014745408.1//PREDICTED: F-box/WD repeat-containing protein 11`[Sturnus vulgaris];XP_009566451.1//PREDICTED: F-box/WD repeat-containing protein 11`[Cuculus canorus];XP_044883605.1//F-box/WD repeat-containing protein 11 isoform X5`[Mauremys mutica];XP_014116588.1//PREDICTED: F-box/WD repeat-containing protein 11 isoform X2`[Pseudopodoces humilis];XP_017685899.1//PREDICTED: F-box/WD repeat-contai…	PF12125.11//Beta-TrCP_D`D domain of beta-TrCP;PF12937.10//F-box-like`F-box-like;PF00400.35//WD40`WD domain, G-beta repeat	-	tr|A0A663F2K2|A0A663F2K2_AQUCH//F-box and WD repeat domain containing 11 {ECO:0000313|Ensembl:ENSACCP00020018707} OS=Aquila chrysaetos chrysaetos Name=FBXW11 {ECO:0000313|Ensembl:ENSACCP00020018707} PE=4;tr|A0A2I0LSQ8|A0A2I0LSQ8_COLLI//F-box and WD repeat domain containing 11, transcript variant X1 {ECO:0000313|EMBL:PKK20465.1} F-box and WD repeat domain containing 11, transcript variant X2 {ECO:…
ENSAPLG00000018411	0	0	0	0.071782	0	0	-	-	-	-	-	-	-	-	-
ENSAPLG00000027293	0	0	0	0	0	0	-	-	-	-	-	-	-	-	-
ENSAPLG00000001849	0	0	0	0	0	0	CLDN2	GO:0016021//integral component of membrane`cellular_component`The component of a membrane consisting of the gene products and protein complexes having at least some part of their peptide sequence embedded in the hydrophobic region of the membrane. [GOC:dos, GOC:go_curators];GO:0005198//structural molecule activity`molecular_function`The action of a molecule that contributes to the structural inte…	K06087//CLDN`claudin	ko04514//Cell adhesion molecules`Environmental Information Processing`Signaling molecules and interaction;ko04530//Tight junction`Cellular Processes`Cellular community - eukaryotes;ko04670//Leukocyte transendothelial migration`Organismal Systems`Immune system;ko05130//Pathogenic Escherichia coli infection`Human Diseases`Infectious disease: bacterial;ko05160//Hepatitis C`Human Diseases`Infectious …	-	XP_032051919.1//claudin-2`[Aythya fuligula]	PF00822.23//PMP22_Claudin`PMP-22/EMP/MP20/Claudin family;PF13903.9//Claudin_2`PMP-22/EMP/MP20/Claudin tight junction	-	tr|U3I202|U3I202_ANAPP//Claudin {ECO:0000256|RuleBase:RU060637} OS=Anas platyrhynchos platyrhynchos (Northern mallard) Name=CLDN2 {ECO:0000313|Ensembl:ENSAPLP00000001272} PE=3
ENSAPLG00000005098	0.755447	0.333114	0.510434	2.08438	0.992137	2.22139	-	GO:0016021//integral component of membrane`cellular_component`The component of a membrane consisting of the gene products and protein complexes having at least some part of their peptide sequence embedded in the hydrophobic region of the membrane. [GOC:dos, GOC:go_curators]	K24613//ERVV`endogenous retrovirus group V Env polyprotein	-	-	XP_035406585.1//LOW QUALITY PROTEIN: endogenous retrovirus group FC1 Env polyprotein-like`[Cygnus atratus]	-	-	tr|U3IBL4|U3IBL4_ANAPP//Uncharacterized protein {ECO:0000313|Ensembl:ENSAPLP00000004636} OS=Anas platyrhynchos platyrhynchos (Northern mallard) PE=4
ENSAPLG00000022539	0.153765	0	0	0	0	0.203346	-	-	-	-	-	-	-	-	-
ENSAPLG00000029653	0	0	0	0	0	0	-	-	-	-	-	-	-	-	-
ENSAPLG00000029784	0	0	0	0	0	0	-	-	-	-	-	-	-	-	-
ENSAPLG00000011072	0	0	0	0	0.063613	0.062785	LHX3	GO:0005634//nucleus`cellular_component`A membrane-bounded organelle of eukaryotic cells in which chromosomes are housed and replicated. In most cells, the nucleus contains all of the cell's chromosomes except the organellar chromosomes, and is the site of RNA synthesis and processing. In some species, or in specialized cell types, RNA metabolism or DNA replication may be absent. [GOC:go_curators]…	K09374//LHX3_4`LIM homeobox protein 3/4	-	-	XP_032056295.1//LIM/homeobox protein Lhx3`[Aythya fuligula]	PF00412.25//LIM`LIM domain;PF00046.32//Homeodomain`Homeodomain	Homeobox//http://bioinfo.life.hust.edu.cn/AnimalTFDB#!/tf_detail?species=Gallus_gallus&family=Homeobox	tr|A0A6J3E2B1|A0A6J3E2B1_AYTFU//LIM/homeobox protein Lhx3 {ECO:0000313|RefSeq:XP_032056295.1} OS=Aythya fuligula (Tufted duck) (Anas fuligula) Name=LHX3 {ECO:0000313|RefSeq:XP_032056295.1} PE=4
ENSAPLG00000000373	0	0	0	0	0	0	U1	-	-	-	-	-	-	-	-
novel1993	2.3481	5.20347	3.65988	9.12849	5.53999	7.42701	-	-	-	-	-	-	-	-	-
ENSAPLG00000012285	0	0	0.030331	0.111596	0.080364	0.039659	PIWIL1	-	K02156//AUB, PIWI`aubergine	-	-	XP_005018129.1//piwi-like protein 1`[Anas platyrhynchos]	PF05831.14//GAGE`GAGE protein;PF02170.25//PAZ`PAZ domain;PF02171.20//Piwi`Piwi domain	-	tr|A0A8B9T7F5|A0A8B9T7F5_ANAPL//Piwi like RNA-mediated gene silencing 1 {ECO:0000313|Ensembl:ENSAPLP00020016484} OS=Anas platyrhynchos (Mallard) (Anas boschas) Name=PIWIL1 {ECO:0000313|Ensembl:ENSAPLP00020016484} PE=4;tr|A0A8B9VGW7|A0A8B9VGW7_9AVES//Uncharacterized protein {ECO:0000313|Ensembl:ENSAZOP00000024327} OS=Anas zonorhyncha (Eastern spot-billed duck) PE=4;tr|A0A8B9T5P3|A0A8B9T5P3_ANAPL//…
ENSAPLG00000017175	0	0	0	0	0	0	-	-	-	-	-	-	-	-	-
ENSAPLG00000007086	0.331776	0.339336	0.167378	0.616783	1.3892	1.15174	WDR76	GO:0000792//heterochromatin`cellular_component`A compact and highly condensed form of chromatin that is refractory to transcription. [PMID:32017156];GO:0090734//site of DNA damage`cellular_component`A region of a chromosome at which DNA damage has occurred. DNA damage signaling and repair proteins accumulate at the lesion to respond to the damage and repair the DNA to form a continuous DNA helix.…	K24755//WDR76, CMR1`WD repeat-containing protein 76	-	-	XP_038041073.1//WD repeat-containing protein 76`[Anas platyrhynchos]	-	-	tr|U3IHK9|U3IHK9_ANAPP//WD repeat-containing protein 76 {ECO:0000256|ARBA:ARBA00021234, ECO:0000256|RuleBase:RU365004} OS=Anas platyrhynchos platyrhynchos (Northern mallard) Name=WDR76 {ECO:0000313|Ensembl:ENSAPLP00000006731} PE=3
ENSAPLG00000020914	0.342611	0	0.529624	0.210617	0.227991	0	-	-	K17531//OBSCN, ARHGEF30`obscurin-RhoGEF [EC:2.7.11.1]	-	-	XP_010305455.1//PREDICTED: obscurin, partial`[Balearica regulorum gibbericeps]	PF07679.19//I-set`Immunoglobulin I-set domain;PF13927.9//Ig_3`Immunoglobulin domain;PF13895.9//Ig_2`Immunoglobulin domain;PF07686.20//V-set`Immunoglobulin V-set domain;PF00047.28//ig`Immunoglobulin domain	-	tr|A0A493T1F8|A0A493T1F8_ANAPP//Ig-like domain-containing protein {ECO:0000259|PROSITE:PS50835} OS=Anas platyrhynchos platyrhynchos (Northern mallard) PE=4
ENSAPLG00000029986	0	0	0	0.106669	0	0	-	-	-	-	-	-	-	-	-
ENSAPLG00000023650	0.147367	0.251208	0.396453	0.24352	0.065818	0.194885	RELT	GO:0005654//nucleoplasm`cellular_component`That part of the nuclear content other than the chromosomes or the nucleolus. [GOC:ma, ISBN:0124325653];GO:0016021//integral component of membrane`cellular_component`The component of a membrane consisting of the gene products and protein complexes having at least some part of their peptide sequence embedded in the hydrophobic region of the membrane. [GOC…	K05156//RELT, TNFRSF19L`tumor necrosis factor receptor superfamily member 19-like	ko04060//Cytokine-cytokine receptor interaction`Environmental Information Processing`Signaling molecules and interaction	-	XP_032063928.1//tumor necrosis factor receptor superfamily member 19L isoform X1`[Aythya fuligula]	PF12606.11//RELT`Tumour necrosis factor receptor superfamily member 19	-	tr|A0A493U4B0|A0A493U4B0_ANAPP//RELT TNF receptor {ECO:0000313|Ensembl:ENSAPLP00000032685} OS=Anas platyrhynchos platyrhynchos (Northern mallard) Name=RELT {ECO:0000313|Ensembl:ENSAPLP00000032685} PE=3
ENSAPLG00000026888	0.063757	0	0.128642	0.244317	0.528167	0.538887	-	-	-	-	-	-	-	-	-
novel254	2.9203	3.65952	3.22018	5.87295	6.03113	6.52836	-	GO:0016021//integral component of membrane`cellular_component`The component of a membrane consisting of the gene products and protein complexes having at least some part of their peptide sequence embedded in the hydrophobic region of the membrane. [GOC:dos, GOC:go_curators];GO:0050291//sphingosine N-acyltransferase activity`molecular_function`Catalysis of the reaction: acyl-CoA + sphingosine = Co…	K23727//CERS5_6, LASS5_6`sphingoid base N-palmitoyltransferase [EC:2.3.1.291]	ko00600//Sphingolipid metabolism`Metabolism`Lipid metabolism;ko01100//Metabolic pathways`Metabolism`Global and overview maps;ko04071//Sphingolipid signaling pathway`Environmental Information Processing`Signal transduction	-	PKU30165.1//ceramide synthase 5`[Limosa lapponica baueri]	-	-	tr|A0A2I0T8P0|A0A2I0T8P0_LIMLA//Ceramide synthase 5 {ECO:0000313|EMBL:PKU30165.1} OS=Limosa lapponica baueri ORFNames=llap_19531 {ECO:0000313|EMBL:PKU30165.1} PE=4
novel881	0	0	0.047356	0.17453	0.062896	0.186232	-	-	-	-	-	-	-	-	-
ENSAPLG00000029151	0	0	0	0	0	0	-	-	-	-	-	-	-	-	-
ENSAPLG00000020765	1.15464	1.57546	1.89613	3.47654	3.87859	3.72671	FAM8A1	GO:0000836//Hrd1p ubiquitin ligase complex`cellular_component`A multiprotein complex that recognizes and ubiquitinates proteins with misfolded luminal and membrane domains during ER-associated protein degradation (ERAD). In S. cerevisiae, this complex contains the ubiquitin ligase Hrd1p. In mammals, this complex contains the ubiquitin ligase HRD1 (Synoviolin) or AMFR (gp78). [GOC:bf, GOC:elh, PMI…	-	-	-	XP_038031490.1//protein FAM8A1`[Anas platyrhynchos]	PF06271.15//RDD`RDD family	-	tr|A0A493SUI2|A0A493SUI2_ANAPP//Family with sequence similarity 8 member A1 {ECO:0000313|Ensembl:ENSAPLP00000017246} OS=Anas platyrhynchos platyrhynchos (Northern mallard) Name=FAM8A1 {ECO:0000313|Ensembl:ENSAPLP00000017246} PE=4;tr|A0A493T1B6|A0A493T1B6_ANAPP//Family with sequence similarity 8 member A1 {ECO:0000313|Ensembl:ENSAPLP00000019465} OS=Anas platyrhynchos platyrhynchos (Northern mallar…
ENSAPLG00000018448	0	0	0	0	0	0	-	-	-	-	-	-	-	-	-
ENSAPLG00000009119	0	0	0	0	0.063042	0.093332	ABTB3	GO:0060395//SMAD protein signal transduction`biological_process`The cascade of processes by which a signal interacts with a receptor, causing a change in the activity of a SMAD protein, and ultimately effecting a change in the functioning of the cell. [GOC:BHF, GOC:dph, GOC:tb];GO:0046982//protein heterodimerization activity`molecular_function`Binding to a nonidentical protein to form a heterodim…	K10483//BTBD11`BTB/POZ domain-containing protein 11	-	-	XP_027305666.1//ankyrin repeat and BTB/POZ domain-containing protein BTBD11 isoform X2`[Anas platyrhynchos];XP_027305684.1//ankyrin repeat and BTB/POZ domain-containing protein BTBD11 isoform X4`[Anas platyrhynchos]	PF00023.33//Ank`Ankyrin repeat;PF13637.9//Ank_4`Ankyrin repeats (many copies);PF12796.10//Ank_2`Ankyrin repeats (3 copies);PF00651.34//BTB`BTB/POZ domain	-	tr|U3INK9|U3INK9_ANAPP//BTB domain containing 11 {ECO:0000313|Ensembl:ENSAPLP00000008832} OS=Anas platyrhynchos platyrhynchos (Northern mallard) Name=BTBD11 {ECO:0000313|Ensembl:ENSAPLP00000008832} PE=4;tr|A0A493TSJ6|A0A493TSJ6_ANAPP//BTB domain containing 11 {ECO:0000313|Ensembl:ENSAPLP00000028863} OS=Anas platyrhynchos platyrhynchos (Northern mallard) Name=BTBD11 {ECO:0000313|Ensembl:ENSAPLP000…
ENSAPLG00000022076	0.06463	0	0.598833	0	0.173193	0	-	-	-	-	-	-	-	-	-
ENSAPLG00000018525	0	0	0	0	0	0.085861	-	-	-	-	-	-	-	-	-
ENSAPLG00000030059	0	0	0	0	0	0	-	-	-	-	-	-	-	-	-
ENSAPLG00000030565	2.10475	2.40794	2.33787	7.82271	7.96067	7.31714	-	-	-	-	-	-	-	-	-
ENSAPLG00000020521	0	0	0	0	0	0.099548	-	-	-	-	-	-	-	-	-
novel1722	3.25444	3.30289	3.16728	3.86705	3.23888	2.96806	-	-	-	-	-	-	-	-	-
ENSAPLG00000016156	1.78343	1.65132	1.31831	3.85387	2.94165	2.72134	ARIH1	GO:0046872//metal ion binding`molecular_function`Binding to a metal ion. [GOC:ai];GO:0004842//ubiquitin-protein transferase activity`molecular_function`Catalysis of the transfer of ubiquitin from one protein to another via the reaction X-Ub + Y --> Y-Ub + X, where both X-Ub and Y-Ub are covalent linkages. [GOC:BioGRID, GOC:jh2, PMID:9635407]	K11968//ARIH1`ariadne-1 [EC:2.3.2.31]	-	-	XP_027322014.1//E3 ubiquitin-protein ligase ARIH1 isoform X2`[Anas platyrhynchos]	PF13923.9//zf-C3HC4_2`Zinc finger, C3HC4 type (RING finger);PF01485.24//IBR`IBR domain, a half RING-finger domain;PF19422.2//Ariadne`Ariadne domain	-	tr|A0A6J3DKW1|A0A6J3DKW1_AYTFU//RBR-type E3 ubiquitin transferase {ECO:0000256|ARBA:ARBA00012251} EC=2.3.2.31 {ECO:0000256|ARBA:ARBA00012251} OS=Aythya fuligula (Tufted duck) (Anas fuligula) Name=ARIH1 {ECO:0000313|RefSeq:XP_032050685.1} PE=4
ENSAPLG00000012309	0	0	0	0.18501	0.446479	0.190882	RASGRP3	GO:0032045//guanyl-nucleotide exchange factor complex`cellular_component`A protein complex that stimulates the exchange of guanyl nucleotides associated with a GTPase. [GOC:mah];GO:0031267//small GTPase binding`molecular_function`Binding to a small monomeric GTPase. [GOC:mah, PMID:27218782];GO:0005085//guanyl-nucleotide exchange factor activity`molecular_function`Stimulates the exchange of GDP to…	K12362//RASGRP3`RAS guanyl-releasing protein 3	ko04010//MAPK signaling pathway`Environmental Information Processing`Signal transduction;ko04014//Ras signaling pathway`Environmental Information Processing`Signal transduction;ko04015//Rap1 signaling pathway`Environmental Information Processing`Signal transduction;ko04662//B cell receptor signaling pathway`Organismal Systems`Immune system;ko05200//Pathways in cancer`Human Diseases`Cancer: overvi…	-	XP_005023928.1//ras guanyl-releasing protein 3 isoform X1`[Anas platyrhynchos]	PF00618.23//RasGEF_N`RasGEF N-terminal motif;PF00617.22//RasGEF`RasGEF domain;PF00130.25//C1_1`Phorbol esters/diacylglycerol binding domain (C1 domain)	-	tr|U3IY20|U3IY20_ANAPP//RAS guanyl releasing protein 3 {ECO:0000313|Ensembl:ENSAPLP00000012146} OS=Anas platyrhynchos platyrhynchos (Northern mallard) Name=RASGRP3 {ECO:0000313|Ensembl:ENSAPLP00000012146} PE=3
ENSAPLG00000015963	0	0.02279	0.022479	0	0	0	KLHL10	GO:0005737//cytoplasm`cellular_component`The contents of a cell excluding the plasma membrane and nucleus, but including other subcellular structures. [ISBN:0198547684];GO:0048873//homeostasis of number of cells within a tissue`biological_process`Any biological process involved in the maintenance of the steady-state number of cells within a population of cells in a tissue. [GOC:isa_complete];GO:0…	K10448//KLHL10`kelch-like protein 10	-	-	XP_005027243.3//kelch-like protein 10`[Anas platyrhynchos]	PF00651.34//BTB`BTB/POZ domain;PF07707.18//BACK`BTB And C-terminal Kelch;PF01344.28//Kelch_1`Kelch motif;PF07646.18//Kelch_2`Kelch motif;PF13964.9//Kelch_6`Kelch motif;PF13418.9//Kelch_4`Galactose oxidase, central domain	ZBTB//http://bioinfo.life.hust.edu.cn/AnimalTFDB#!/tf_detail?species=Petromyzon_marinus&family=ZBTB	tr|U3J8L9|U3J8L9_ANAPP//Kelch like family member 10 {ECO:0000313|Ensembl:ENSAPLP00000015847} OS=Anas platyrhynchos platyrhynchos (Northern mallard) Name=KLHL10 {ECO:0000313|Ensembl:ENSAPLP00000015847} PE=4
ENSAPLG00000026010	0	0	0	0	0	0	-	-	-	-	-	-	-	-	-
ENSAPLG00000019432	0	0	0.329312	0	0	0.189625	-	-	-	-	-	-	-	-	-
ENSAPLG00000021855	0	0.154145	0.456132	0	0	0.379799	-	-	-	-	-	-	-	-	-
ENSAPLG00000030284	0	0	0	0	0	0	-	-	-	-	-	-	-	-	-
ENSAPLG00000019580	0	0	0	0.187583	0	0.100487	-	-	-	-	-	-	-	-	-
ENSAPLG00000023636	0	0	0	0	0	0	-	-	-	-	-	-	-	-	-
ENSAPLG00000012523	0.251408	0	0.190224	0.623168	0.336859	0.332475	OLFM3	-	K25446//OLFM3`noelin-3	-	-	XP_027318500.1//noelin-3 isoform X1`[Anas platyrhynchos]	PF12308.11//Noelin-1`Neurogenesis glycoprotein;PF02191.19//OLF`Olfactomedin-like domain	-	tr|A0A8C3C2N1|A0A8C3C2N1_CAIMO//Olfactomedin 3 {ECO:0000313|Ensembl:ENSCMMP00000013711} OS=Cairina moschata domestica (Muscovy Duck (domestic type)) PE=4
ENSAPLG00000018773	0.164923	0.140567	0.194111	0	0	0	-	GO:0006821//chloride transport`biological_process`The directed movement of chloride into, out of or within a cell, or between cells, by means of some agent such as a transporter or pore. [GOC:krc]	K05017//CLCNKA`chloride channel Ka	-	-	XP_038022623.1//chloride channel protein ClC-Ka isoform X2`[Anas platyrhynchos]	-	-	tr|A0A493T6N1|A0A493T6N1_ANAPP//Chloride channel protein {ECO:0000256|RuleBase:RU361221} OS=Anas platyrhynchos platyrhynchos (Northern mallard) PE=3;tr|A0A493U1J4|A0A493U1J4_ANAPP//Uncharacterized protein {ECO:0000313|Ensembl:ENSAPLP00000031993} OS=Anas platyrhynchos platyrhynchos (Northern mallard) PE=4;tr|A0A493TPE0|A0A493TPE0_ANAPP//Uncharacterized protein {ECO:0000313|Ensembl:ENSAPLP000000277…
ENSAPLG00000030015	0.566674	1.15917	0	0.70231	0.75928	2.249	-	-	K20030//ZDHHC5_8`palmitoyltransferase ZDHHC5/8 [EC:2.3.1.225]	-	-	XP_035167545.1//LOW QUALITY PROTEIN: palmitoyltransferase ZDHHC5-like`[Oxyura jamaicensis]	-	-	tr|A0A493U2E1|A0A493U2E1_ANAPP//Uncharacterized protein {ECO:0000313|Ensembl:ENSAPLP00000032292} OS=Anas platyrhynchos platyrhynchos (Northern mallard) PE=4
ENSAPLG00000010666	7.74413	10.0953	9.37226	12.06	11.7041	14.0727	METRNL	GO:0005179//hormone activity`molecular_function`The action characteristic of a hormone, any substance formed in very small amounts in one specialized organ or group of cells and carried (sometimes in the bloodstream) to another organ or group of cells in the same organism, upon which it has a specific regulatory action. The term was originally applied to agents with a stimulatory physiological ac…	-	-	-	XP_027327222.1//meteorin-like protein`[Anas platyrhynchos]	-	-	tr|A0A6J3DYD1|A0A6J3DYD1_AYTFU//Meteorin-like protein {ECO:0000256|ARBA:ARBA00016272} OS=Aythya fuligula (Tufted duck) (Anas fuligula) Name=METRNL {ECO:0000313|RefSeq:XP_032055739.1} PE=3
ENSAPLG00000001750	4913.1	4651.86	4442.92	2618.62	2717.25	2400.91	-	GO:0016020//membrane`cellular_component`A lipid bilayer along with all the proteins and protein complexes embedded in it an attached to it. [GOC:dos, GOC:mah, ISBN:0815316194];GO:0051539//4 iron, 4 sulfur cluster binding`molecular_function`Binding to a 4 iron, 4 sulfur (4Fe-4S) cluster; this cluster consists of four iron atoms, with the inorganic sulfur atoms found between the irons and acting as…	K03941//NDUFS8`NADH dehydrogenase (ubiquinone) Fe-S protein 8 [EC:7.1.1.2]	ko00190//Oxidative phosphorylation`Metabolism`Energy metabolism;ko01100//Metabolic pathways`Metabolism`Global and overview maps;ko04714//Thermogenesis`Organismal Systems`Environmental adaptation;ko04723//Retrograde endocannabinoid signaling`Organismal Systems`Nervous system;ko04932//Non-alcoholic fatty liver disease`Human Diseases`Endocrine and metabolic disease;ko05010//Alzheimer disease`Human D…	-	AAI19754.1//NDUFS8 protein`[Homo sapiens]	PF00037.30//Fer4`4Fe-4S binding domain;PF13484.9//Fer4_16`4Fe-4S double cluster binding domain	-	tr|A0A4W2CCR4|A0A4W2CCR4_BOBOX//Complex I-23kD {ECO:0000256|ARBA:ARBA00021241} NADH dehydrogenase [ubiquinone] iron-sulfur protein 8, mitochondrial {ECO:0000256|ARBA:ARBA00013839} NADH-ubiquinone oxidoreductase 23 kDa subunit {ECO:0000256|ARBA:ARBA00017357} OS=Bos indicus x Bos taurus (Hybrid cattle) Name=NDUFS8 {ECO:0000313|Ensembl:ENSBIXP00005018012} PE=3
ENSAPLG00000026964	0	0	0	0	0	0.037681	-	GO:0003824//catalytic activity`molecular_function`Catalysis of a biochemical reaction at physiological temperatures. In biologically catalyzed reactions, the reactants are known as substrates, and the catalysts are naturally occurring macromolecular substances known as enzymes. Enzymes possess specific binding sites for substrates, and are usually composed wholly or largely of protein, but RNA th…	K00986//ltrA`RNA-directed DNA polymerase [EC:2.7.7.49]	-	-	RMC03475.1//hypothetical protein DUI87_20674`[Hirundo rustica rustica]	PF14529.9//Exo_endo_phos_2`Endonuclease-reverse transcriptase;PF00078.30//RVT_1`Reverse transcriptase (RNA-dependent DNA polymerase)	-	tr|A0A493T5Q4|A0A493T5Q4_ANAPP//Reverse transcriptase domain-containing protein {ECO:0000259|PROSITE:PS50878} OS=Anas platyrhynchos platyrhynchos (Northern mallard) PE=4
ENSAPLG00000026030	0	0	0	0.160785	0.347656	0.128146	PNKD	GO:0016021//integral component of membrane`cellular_component`The component of a membrane consisting of the gene products and protein complexes having at least some part of their peptide sequence embedded in the hydrophobic region of the membrane. [GOC:dos, GOC:go_curators];GO:0046929//negative regulation of neurotransmitter secretion`biological_process`Any process that stops, prevents, or reduce…	K23864//PNKD`paroxysmal nonkinesiogenic dyskinesia protein	-	-	XP_032045952.1//probable hydrolase PNKD`[Aythya fuligula]	PF00753.30//Lactamase_B`Metallo-beta-lactamase superfamily	-	tr|A0A493T7N1|A0A493T7N1_ANAPP//PNKD metallo-beta-lactamase domain containing {ECO:0000313|Ensembl:ENSAPLP00000021650} OS=Anas platyrhynchos platyrhynchos (Northern mallard) Name=PNKD {ECO:0000313|Ensembl:ENSAPLP00000021650} PE=3;tr|A0A493T2N6|A0A493T2N6_ANAPP//PNKD metallo-beta-lactamase domain containing {ECO:0000313|Ensembl:ENSAPLP00000019973} OS=Anas platyrhynchos platyrhynchos (Northern mall…
ENSAPLG00000020696	0.180332	0.036888	0.072771	0.178484	0.242684	0.238479	RHOG	GO:1903078//positive regulation of protein localization to plasma membrane`biological_process`Any process that activates or increases the frequency, rate or extent of protein localization to plasma membrane. [GO_REF:0000058, GOC:BHF, GOC:rl, GOC:TermGenie, PMID:11602640];GO:0016601//Rac protein signal transduction`biological_process`A series of molecular signals within the cell that are mediated …	K07863//RHOG`Ras homolog gene family, member G	ko05100//Bacterial invasion of epithelial cells`Human Diseases`Infectious disease: bacterial;ko05132//Salmonella infection`Human Diseases`Infectious disease: bacterial;ko05135//Yersinia infection`Human Diseases`Infectious disease: bacterial	-	XP_040394920.1//rho-related GTP-binding protein RhoG isoform X1`[Cygnus olor]	PF00025.24//Arf`ADP-ribosylation factor family;PF08477.16//Roc`Ras of Complex, Roc, domain of DAPkinase;PF00071.25//Ras`Ras family	-	tr|A0A493TAM9|A0A493TAM9_ANAPP//Ras homolog family member G {ECO:0000313|Ensembl:ENSAPLP00000022715} OS=Anas platyrhynchos platyrhynchos (Northern mallard) Name=RHOG {ECO:0000313|Ensembl:ENSAPLP00000022715} PE=4
ENSAPLG00000013429	45.3827	41.3602	42.817	36.6801	41.236	34.5408	EIF3I	GO:0016282//eukaryotic 43S preinitiation complex`cellular_component`A protein complex composed of the 40S ribosomal subunit plus eIF1A, eIF3, and eIF2-GTP-bound methionyl-initiator methionine tRNA. [GOC:hjd, PMID:15145049];GO:0071541//eukaryotic translation initiation factor 3 complex, eIF3m`cellular_component`An eukaryotic translation initiation factor 3 complex that contains the PCI-domain prot…	K03246//EIF3I`translation initiation factor 3 subunit I	-	KOG0643//Translation initiation factor 3, subunit i (eIF-3i)/TGF-beta receptor-interacting protein (TRIP-1)`Signal transduction mechanisms`[T];KOG0643//Translation initiation factor 3, subunit i (eIF-3i)/TGF-beta receptor-interacting protein (TRIP-1)`Translation, ribosomal structure and biogenesis`[J]	NP_001157867.1//eukaryotic translation initiation factor 3 subunit I`[Gallus gallus];XP_004850898.3//doublecortin domain-containing protein 2B isoform X1`[Heterocephalus glaber]	PF00400.35//WD40`WD domain, G-beta repeat;PF03607.20//DCX`Doublecortin	-	tr|U3J1B1|U3J1B1_ANAPP//Eukaryotic translation initiation factor 3 subunit I {ECO:0000256|HAMAP-Rule:MF_03008} Short=eIF3i {ECO:0000256|HAMAP-Rule:MF_03008} Eukaryotic translation initiation factor 3 subunit 2 {ECO:0000256|HAMAP-Rule:MF_03008} eIF-3-beta {ECO:0000256|HAMAP-Rule:MF_03008} eIF3 p36 {ECO:0000256|HAMAP-Rule:MF_03008} OS=Anas platyrhynchos platyrhynchos (Northern mallard) Synonyms=EIF…
ENSAPLG00000026821	0	0	0	0	0	0	-	-	-	-	-	-	-	-	-
novel2007	3.80753	3.71717	4.10624	8.84729	9.58067	8.37422	-	-	-	-	-	-	-	-	-
ENSAPLG00000009644	126.701	91.044	143.948	51.6606	62.8602	58.1389	ST13	GO:0005829//cytosol`cellular_component`The part of the cytoplasm that does not contain organelles but which does contain other particulate matter, such as protein complexes. [GOC:hjd, GOC:jl];GO:0009617//response to bacterium`biological_process`Any process that results in a change in state or activity of a cell or an organism (in terms of movement, secretion, enzyme production, gene expression, e…	K09560//ST13`suppressor of tumorigenicity protein 13	-	-	XP_027306964.1//hsc70-interacting protein`[Anas platyrhynchos]	PF18253.4//HipN`Hsp70-interacting protein N N-terminal domain;PF17830.4//STI1`STI1 domain	-	tr|U3IQ51|U3IQ51_ANAPP//ST13 Hsp70 interacting protein {ECO:0000313|Ensembl:ENSAPLP00000009374} OS=Anas platyrhynchos platyrhynchos (Northern mallard) Name=ST13 {ECO:0000313|Ensembl:ENSAPLP00000009374} PE=3
ENSAPLG00000026381	0	0	0.87827	1.06801	0	1.1491	-	GO:0006606//protein import into nucleus`biological_process`The directed movement of a protein from the cytoplasm to the nucleus. [GOC:jl]	-	-	-	XP_032053116.1//transmembrane and coiled-coil domain-containing protein 6`[Aythya fuligula]	PF01749.23//IBB`Importin beta binding domain	-	tr|A0A493TW75|A0A493TW75_ANAPP//IBB domain-containing protein {ECO:0000259|Pfam:PF01749} OS=Anas platyrhynchos platyrhynchos (Northern mallard) PE=4
ENSAPLG00000024240	0	0	0	0	0	0	-	-	K21413//ANKS1`ankyrin repeat and SAM domain-containing protein 1	-	-	XP_008948415.1//PREDICTED: serine/threonine-protein phosphatase 6 regulatory ankyrin repeat subunit A-like`[Merops nubicus]	PF12796.10//Ank_2`Ankyrin repeats (3 copies);PF13606.9//Ank_3`Ankyrin repeat;PF00023.33//Ank`Ankyrin repeat;PF13637.9//Ank_4`Ankyrin repeats (many copies);PF13857.9//Ank_5`Ankyrin repeats (many copies)	-	tr|A0A493TVE9|A0A493TVE9_ANAPP//Uncharacterized protein {ECO:0000313|Ensembl:ENSAPLP00000029867} OS=Anas platyrhynchos platyrhynchos (Northern mallard) PE=4
ENSAPLG00000018645	0	0	0	0	0.222272	0	-	-	-	-	-	-	-	-	-
ENSAPLG00000017842	0	0	0	0	0	0	-	GO:0004984//olfactory receptor activity`molecular_function`Combining with an odorant and transmitting the signal from one side of the membrane to the other to initiate a change in cell activity in response to detection of smell. [GOC:bf, GOC:dph, GOC:sart, PMID:19135896, PMID:21041441]	K04257//OLFR`olfactory receptor	ko04740//Olfactory transduction`Organismal Systems`Sensory system	-	XP_038028555.1//olfactory receptor 14C36-like`[Anas platyrhynchos]	-	-	tr|A0A493U202|A0A493U202_ANAPP//G_PROTEIN_RECEP_F1_2 domain-containing protein {ECO:0000259|PROSITE:PS50262} OS=Anas platyrhynchos platyrhynchos (Northern mallard) PE=4
ENSAPLG00000006279	0.159603	0.167746	0.503784	0.193803	1.16807	0	KCTD2	GO:0051260//protein homooligomerization`biological_process`The process of creating protein oligomers, compounds composed of a small number, usually between three and ten, of identical component monomers. Oligomers may be formed by the polymerization of a number of monomers or the depolymerization of a large protein polymer. [GOC:ai];GO:0044877//protein-containing complex binding`molecular_functio…	K21914//KCTD2_5_17`BTB/POZ domain-containing protein KCTD2/5/17	-	-	XP_027327179.1//BTB/POZ domain-containing protein KCTD2`[Anas platyrhynchos]	PF02214.25//BTB_2`BTB/POZ domain	-	tr|U3IF47|U3IF47_ANAPP//Potassium channel tetramerization domain containing 2 {ECO:0000313|Ensembl:ENSAPLP00000005869} OS=Anas platyrhynchos platyrhynchos (Northern mallard) Name=KCTD2 {ECO:0000313|Ensembl:ENSAPLP00000005869} PE=4
ENSAPLG00000021388	1.33649	2.92918	0.577849	0.473255	0.255822	0.252492	-	GO:0005525//GTP binding`molecular_function`Binding to GTP, guanosine triphosphate. [GOC:ai]	K06946//K06946`uncharacterized protein	-	-	XP_038030416.1//GTPase IMAP family member 7-like isoform X2`[Anas platyrhynchos]	PF04548.19//AIG1`AIG1 family;PF01926.26//MMR_HSR1`50S ribosome-binding GTPase	CBF//http://bioinfo.life.hust.edu.cn/AnimalTFDB#!/tf_detail?species=Meleagris_gallopavo&family=CBF	tr|A0A493T3G1|A0A493T3G1_ANAPP//AIG1-type G domain-containing protein {ECO:0000259|PROSITE:PS51720} OS=Anas platyrhynchos platyrhynchos (Northern mallard) PE=3
ENSAPLG00000017972	0.070976	0.145187	0	0.111886	0.0951	0.187725	CRYAA	GO:0005737//cytoplasm`cellular_component`The contents of a cell excluding the plasma membrane and nucleus, but including other subcellular structures. [ISBN:0198547684];GO:0046872//metal ion binding`molecular_function`Binding to a metal ion. [GOC:ai];GO:0005212//structural constituent of eye lens`molecular_function`The action of a molecule that contributes to the structural integrity of the lens …	K09541//CRYAA`crystallin, alpha A	ko04141//Protein processing in endoplasmic reticulum`Genetic Information Processing`Folding, sorting and degradation	-	XP_005019647.2//alpha-crystallin A chain`[Anas platyrhynchos]	PF00525.21//Crystallin`Alpha crystallin A chain, N terminal;PF00011.24//HSP20`Hsp20/alpha crystallin family	-	tr|A0A7K7LDT7|A0A7K7LDT7_9AVES//Alpha-crystallin A chain {ECO:0000256|ARBA:ARBA00018827} Fragment OS=Asarcornis scutulata ORFNames=ASASCU_R13296 {ECO:0000313|EMBL:NWZ28948.1} PE=3
ENSAPLG00000027640	1.18043	1.52054	1.16166	1.33615	1.34377	1.22804	IDH2	GO:0051287//NAD binding`molecular_function`Binding to nicotinamide adenine dinucleotide, a coenzyme involved in many redox and biosynthetic reactions; binding may be to either the oxidized form, NAD+, or the reduced form, NADH. [GOC:ai];GO:0005829//cytosol`cellular_component`The part of the cytoplasm that does not contain organelles but which does contain other particulate matter, such as protein…	K00031//IDH1, IDH2, icd`isocitrate dehydrogenase [EC:1.1.1.42]	ko00020//Citrate cycle (TCA cycle)`Metabolism`Carbohydrate metabolism;ko00480//Glutathione metabolism`Metabolism`Metabolism of other amino acids;ko01100//Metabolic pathways`Metabolism`Global and overview maps;ko01200//Carbon metabolism`Metabolism`Global and overview maps;ko01210//2-Oxocarboxylic acid metabolism`Metabolism`Global and overview maps;ko01230//Biosynthesis of amino acids`Metabolism`Gl…	-	XP_035168091.1//isocitrate dehydrogenase [NADP], mitochondrial`[Oxyura jamaicensis]	PF00180.23//Iso_dh`Isocitrate/isopropylmalate dehydrogenase	-	tr|A0A493T6Z2|A0A493T6Z2_ANAPP//Isocitrate dehydrogenase [NADP] {ECO:0000256|PIRNR:PIRNR000108} EC=1.1.1.42 {ECO:0000256|PIRNR:PIRNR000108} OS=Anas platyrhynchos platyrhynchos (Northern mallard) Name=IDH2 {ECO:0000313|Ensembl:ENSAPLP00000021667} PE=3
ENSAPLG00000018738	0	0	0	2.68889	0	0	-	-	-	-	-	-	-	-	-
ENSAPLG00000022729	0	0	0	0	0	0	-	-	-	-	-	-	-	-	-
ENSAPLG00000020235	0.251631	0	0.126928	0	0	0	-	-	-	-	-	-	-	-	-
ENSAPLG00000019230	0.221357	0.679203	0.446629	1.92038	3.55912	1.17093	-	GO:0007156//homophilic cell adhesion via plasma membrane adhesion molecules`biological_process`The attachment of a plasma membrane adhesion molecule in one cell to an identical molecule in an adjacent cell. [ISBN:0198506732]	K16494//PCDHB`protocadherin beta	-	-	XP_038042550.1//protocadherin beta-15-like`[Anas platyrhynchos]	PF00028.20//Cadherin`Cadherin domain	-	tr|A0A493SWT5|A0A493SWT5_ANAPP//Cadherin domain-containing protein {ECO:0000259|PROSITE:PS50268} OS=Anas platyrhynchos platyrhynchos (Northern mallard) PE=4
ENSAPLG00000010118	0.048661	0.047685	0.116256	0.085149	0.230141	0.114208	ARFGEF2	GO:0015031//protein transport`biological_process`The directed movement of proteins into, out of or within a cell, or between cells, by means of some agent such as a transporter or pore. [GOC:ai];GO:0048471//perinuclear region of cytoplasm`cellular_component`Cytoplasm situated near, or occurring around, the nucleus. [GOC:jid];GO:0005085//guanyl-nucleotide exchange factor activity`molecular_functio…	K18442//ARFGEF, BIG`brefeldin A-inhibited guanine nucleotide-exchange protein	ko04144//Endocytosis`Cellular Processes`Transport and catabolism	-	XP_027329000.2//brefeldin A-inhibited guanine nucleotide-exchange protein 2`[Anas platyrhynchos]	PF16213.8//DCB`Dimerisation and cyclophilin-binding domain of Mon2;PF12783.10//Sec7_N`Guanine nucleotide exchange factor in Golgi transport N-terminal;PF01369.23//Sec7`Sec7 domain;PF09324.13//DUF1981`Domain of unknown function (DUF1981);PF20252.1//BIG2_C`BIG2 C-terminal domain	-	tr|A0A493SWR0|A0A493SWR0_ANAPP//ADP ribosylation factor guanine nucleotide exchange factor 2 {ECO:0000313|Ensembl:ENSAPLP00000018017} OS=Anas platyrhynchos platyrhynchos (Northern mallard) Name=ARFGEF2 {ECO:0000313|Ensembl:ENSAPLP00000018017} PE=4;tr|U3IRU4|U3IRU4_ANAPP//ADP ribosylation factor guanine nucleotide exchange factor 2 {ECO:0000313|Ensembl:ENSAPLP00000009967} OS=Anas platyrhynchos pla…
ENSAPLG00000009678	0	0.051565	0	0.062483	0.202655	0	-	GO:0004252//serine-type endopeptidase activity`molecular_function`Catalysis of the hydrolysis of internal, alpha-peptide bonds in a polypeptide chain by a catalytic mechanism that involves a catalytic triad consisting of a serine nucleophile that is activated by a proton relay involving an acidic residue (e.g. aspartate or glutamate) and a basic residue (usually histidine). [GOC:mah, https://www.…	K09642//TMPRSS11E`transmembrane protease serine 11E [EC:3.4.21.-]	-	-	XP_038034836.1//transmembrane protease serine 11E`[Anas platyrhynchos]	PF01390.23//SEA`SEA domain;PF00089.29//Trypsin`Trypsin;PF09342.14//DUF1986`Domain of unknown function (DUF1986)	-	tr|U3IQ73|U3IQ73_ANAPP//Uncharacterized protein {ECO:0000313|Ensembl:ENSAPLP00000009396} OS=Anas platyrhynchos platyrhynchos (Northern mallard) PE=4
ENSAPLG00000014346	25.1028	26.6419	26.4162	54.7269	50.5508	43.1145	-	GO:0046872//metal ion binding`molecular_function`Binding to a metal ion. [GOC:ai];GO:0005737//cytoplasm`cellular_component`The contents of a cell excluding the plasma membrane and nucleus, but including other subcellular structures. [ISBN:0198547684];GO:0005634//nucleus`cellular_component`A membrane-bounded organelle of eukaryotic cells in which chromosomes are housed and replicated. In most cell…	K09377//CSRP`cysteine and glycine-rich protein	-	KOG1700//Regulatory protein MLP and related LIM proteins`Cytoskeleton`[Z];KOG1700//Regulatory protein MLP and related LIM proteins`Signal transduction mechanisms`[T]	XP_015712481.1//cysteine and glycine-rich protein 2`[Coturnix japonica];XP_013053125.1//PREDICTED: cysteine and glycine-rich protein 2`[Anser cygnoides domesticus];NP_990539.1//cysteine and glycine-rich protein 2`[Gallus gallus]	PF00412.25//LIM`LIM domain	-	tr|U3J3W1|U3J3W1_ANAPP//Uncharacterized protein {ECO:0000313|Ensembl:ENSAPLP00000014188} OS=Anas platyrhynchos platyrhynchos (Northern mallard) PE=4;tr|A0A493T5G1|A0A493T5G1_ANAPP//Uncharacterized protein {ECO:0000313|Ensembl:ENSAPLP00000020890} OS=Anas platyrhynchos platyrhynchos (Northern mallard) PE=4;sp|P50460|CSRP2_CHICK//Cysteine and glycine-rich protein 2 Beta-cysteine-rich protein Short=B…
ENSAPLG00000006652	1.15108	0.905271	0.944281	1.26892	0.989252	1.66558	EXOSC10	-	K12591//RRP6, EXOSC10`exosome complex exonuclease RRP6 [EC:3.1.13.-]	ko03018//RNA degradation`Genetic Information Processing`Folding, sorting and degradation	-	XP_027299239.2//exosome component 10`[Anas platyrhynchos]	PF08066.15//PMC2NT`PMC2NT (NUC016) domain;PF01612.23//DNA_pol_A_exo1`3'-5' exonuclease;PF00570.26//HRDC`HRDC domain	-	tr|A0A8B9TAQ1|A0A8B9TAQ1_ANAPL//Exosome component 10 {ECO:0000313|Ensembl:ENSAPLP00020017998} OS=Anas platyrhynchos (Mallard) (Anas boschas) PE=4
ENSAPLG00000008297	0.477964	0.464412	0.482191	0.444275	0.832544	0.663687	SLC49A3	-	K12306//MSFD7, SLC49A4`MFS transporter, FLVCR family, MFS-domain-containing protein 7	-	-	XP_027302341.1//solute carrier family 49 member A3 isoform X1`[Anas platyrhynchos]	PF07690.19//MFS_1`Major Facilitator Superfamily	-	tr|A0A8B9R032|A0A8B9R032_ANAPL//Solute carrier family 49 member 3 {ECO:0000313|Ensembl:ENSAPLP00020005867} OS=Anas platyrhynchos (Mallard) (Anas boschas) Name=SLC49A3 {ECO:0000313|Ensembl:ENSAPLP00020005867} PE=4
ENSAPLG00000019538	10.8165	17.6676	14.1576	12.0392	3.29792	14.9586	MAF	-	K09035//CMAF, MAF`transcription factor Maf	ko04658//Th1 and Th2 cell differentiation`Organismal Systems`Immune system;ko05202//Transcriptional misregulation in cancer`Human Diseases`Cancer: overview;ko05321//Inflammatory bowel disease`Human Diseases`Immune disease	-	XP_035192311.1//transcription factor Maf isoform X2`[Oxyura jamaicensis];XP_035192309.1//transcription factor Maf isoform X1`[Oxyura jamaicensis]	PF08383.14//Maf_N`Maf N-terminal region;PF03131.20//bZIP_Maf`bZIP Maf transcription factor	TF_bZIP//http://bioinfo.life.hust.edu.cn/AnimalTFDB#!/tf_detail?species=Gallus_gallus&family=TF_bZIP	tr|A0A8B9T0D8|A0A8B9T0D8_ANAPL//MAF bZIP transcription factor {ECO:0000313|Ensembl:ENSAPLP00020013817} OS=Anas platyrhynchos (Mallard) (Anas boschas) PE=4;tr|A0A8B9T0P8|A0A8B9T0P8_ANAPL//MAF bZIP transcription factor {ECO:0000313|Ensembl:ENSAPLP00020013821} OS=Anas platyrhynchos (Mallard) (Anas boschas) PE=4
ENSAPLG00000017520	0	0.131247	0	0.159038	0	0.169701	-	-	-	-	-	-	-	-	-
ENSAPLG00000022641	0.070133	0	0	0.08692	0.09397	0.278242	SOWAHC	-	K06867//K06867`uncharacterized protein	-	-	XP_027300733.1//LOW QUALITY PROTEIN: ankyrin repeat domain-containing protein SOWAHC`[Anas platyrhynchos]	PF12796.10//Ank_2`Ankyrin repeats (3 copies);PF13637.9//Ank_4`Ankyrin repeats (many copies);PF13857.9//Ank_5`Ankyrin repeats (many copies);PF00023.33//Ank`Ankyrin repeat	-	tr|A0A8B9ULN0|A0A8B9ULN0_9AVES//Sosondowah ankyrin repeat domain family member C {ECO:0000313|Ensembl:ENSAZOP00000011258} OS=Anas zonorhyncha (Eastern spot-billed duck) PE=4
novel1005	0.554837	1.22954	0.839617	2.29214	2.72587	1.95665	-	-	-	-	-	-	-	-	-
ENSAPLG00000025707	0	0.084242	0.083094	0.20416	0.114116	0.108924	-	-	-	-	-	-	-	-	-
novel329	1.86179	3.80843	10.3304	31.1502	31.1824	32.0073	-	-	-	-	-	-	-	-	-
ENSAPLG00000025725	0	0	0	0	0	0	-	GO:0006355//regulation of transcription, DNA-templated`biological_process`Any process that modulates the frequency, rate or extent of cellular DNA-templated transcription. [GOC:go_curators, GOC:txnOH]	K08032//PAX4`paired box protein 4	ko04950//Maturity onset diabetes of the young`Human Diseases`Endocrine and metabolic disease	-	XP_038021813.1//paired box protein Pax-4, partial`[Anas platyrhynchos]	-	PAX//http://bioinfo.life.hust.edu.cn/AnimalTFDB#!/tf_detail?species=Drosophila_melanogaster&family=PAX	tr|A0A493TTP1|A0A493TTP1_ANAPP//Paired domain-containing protein {ECO:0000259|PROSITE:PS51057} OS=Anas platyrhynchos platyrhynchos (Northern mallard) PE=4
novel532	0.02381	0.073057	0.02402	0.737721	0.957076	1.27411	-	-	-	-	-	-	-	-	-
ENSAPLG00000008082	77.1882	72.3949	75.3338	74.0776	76.3664	65.5323	NDUFV2	GO:0046872//metal ion binding`molecular_function`Binding to a metal ion. [GOC:ai];GO:0051537//2 iron, 2 sulfur cluster binding`molecular_function`Binding to a 2 iron, 2 sulfur (2Fe-2S) cluster; this cluster consists of two iron atoms, with two inorganic sulfur atoms found between the irons and acting as bridging ligands. [GOC:ai, PMID:15952888, Wikipedia:Iron-sulfur_cluster];GO:0016491//oxidoredu…	K03943//NDUFV2`NADH dehydrogenase (ubiquinone) flavoprotein 2 [EC:7.1.1.2]	ko00190//Oxidative phosphorylation`Metabolism`Energy metabolism;ko01100//Metabolic pathways`Metabolism`Global and overview maps;ko04714//Thermogenesis`Organismal Systems`Environmental adaptation;ko04723//Retrograde endocannabinoid signaling`Organismal Systems`Nervous system;ko04932//Non-alcoholic fatty liver disease`Human Diseases`Endocrine and metabolic disease;ko05010//Alzheimer disease`Human D…	-	XP_027307849.1//NADH dehydrogenase [ubiquinone] flavoprotein 2, mitochondrial`[Anas platyrhynchos];XP_009928387.1//PREDICTED: NADH dehydrogenase [ubiquinone] flavoprotein 2, mitochondrial isoform X1`[Haliaeetus albicilla]	PF01257.22//2Fe-2S_thioredx`Thioredoxin-like [2Fe-2S] ferredoxin	-	tr|A0A493U211|A0A493U211_ANAPP//NADH dehydrogenase [ubiquinone] flavoprotein 2, mitochondrial {ECO:0000256|ARBA:ARBA00021380} NADH-ubiquinone oxidoreductase 24 kDa subunit {ECO:0000256|ARBA:ARBA00015217} OS=Anas platyrhynchos platyrhynchos (Northern mallard) Name=NDUFV2 {ECO:0000313|Ensembl:ENSAPLP00000032156} PE=3;tr|A0A8B9TE39|A0A8B9TE39_ANAPL//NADH:ubiquinone oxidoreductase core subunit V2 {EC…
ENSAPLG00000021652	0	0	0	0	0	0	-	-	-	-	-	-	-	-	-
ENSAPLG00000021963	0.205317	0.104998	0	0.381691	1.57999	1.90065	-	-	-	-	-	-	-	-	-
ENSAPLG00000019879	15.5669	14.8274	18.2904	22.947	22.3409	26.4259	-	-	-	-	-	-	-	-	-
novel1600	1.94041	3.44484	1.78744	3.40808	2.96053	3.03701	-	-	-	-	-	-	-	-	-
ENSAPLG00000026230	0	0	0	0	0	0	-	-	-	-	-	-	-	-	-
ENSAPLG00000016941	0	0	0	0	0	0	-	-	-	-	-	-	-	-	-
ENSAPLG00000028648	0	0	1.03316	1.36587	0	0	-	GO:0090136//epithelial cell-cell adhesion`biological_process`The attachment of an epithelial cell to another epithelial cell via adhesion molecules. [GOC:ascb_2009, GOC:dph, GOC:tb]	K05691//CTNNA`catenin alpha	ko04390//Hippo signaling pathway`Environmental Information Processing`Signal transduction;ko04520//Adherens junction`Cellular Processes`Cellular community - eukaryotes;ko04670//Leukocyte transendothelial migration`Organismal Systems`Immune system;ko05100//Bacterial invasion of epithelial cells`Human Diseases`Infectious disease: bacterial;ko05200//Pathways in cancer`Human Diseases`Cancer: overview…	-	KAF6102862.1//catenin alpha 2`[Phyllostomus discolor]	-	-	tr|A0A493TN88|A0A493TN88_ANAPP//Uncharacterized protein {ECO:0000313|Ensembl:ENSAPLP00000027045} OS=Anas platyrhynchos platyrhynchos (Northern mallard) PE=3
ENSAPLG00000029814	0	0	0	0	0.143369	0.141503	-	-	K06675//SMC4`structural maintenance of chromosome 4	-	-	XP_032055732.1//LOW QUALITY PROTEIN: coiled-coil domain-containing protein 146`[Aythya fuligula]	-	-	tr|A0A493TJM1|A0A493TJM1_ANAPP//Uncharacterized protein {ECO:0000313|Ensembl:ENSAPLP00000025933} OS=Anas platyrhynchos platyrhynchos (Northern mallard) PE=4
ENSAPLG00000028959	0	0	0	0	0	0	-	-	-	-	-	-	-	-	-
novel2084	1.82071	1.68484	1.83681	3.86829	5.33985	3.0928	-	-	-	-	-	-	-	-	-
ENSAPLG00000012752	0.543785	0.619698	0.166705	0.460441	0.369012	0.345629	IRF7	GO:0051607//defense response to virus`biological_process`Reactions triggered in response to the presence of a virus that act to protect the cell or organism. [GOC:ai];GO:0005829//cytosol`cellular_component`The part of the cytoplasm that does not contain organelles but which does contain other particulate matter, such as protein complexes. [GOC:hjd, GOC:jl];GO:0002819//regulation of adaptive immun…	K09447//IRF7`interferon regulatory factor 7	ko04620//Toll-like receptor signaling pathway`Organismal Systems`Immune system;ko04621//NOD-like receptor signaling pathway`Organismal Systems`Immune system;ko04622//RIG-I-like receptor signaling pathway`Organismal Systems`Immune system;ko04623//Cytosolic DNA-sensing pathway`Organismal Systems`Immune system;ko05160//Hepatitis C`Human Diseases`Infectious disease: viral;ko05161//Hepatitis B`Human D…	-	AYI50403.1//IRF7`[Anas platyrhynchos]	PF00605.20//IRF`Interferon regulatory factor transcription factor;PF10401.12//IRF-3`Interferon-regulatory factor 3	IRF//http://bioinfo.life.hust.edu.cn/AnimalTFDB#!/tf_detail?species=Anas_platyrhynchos&family=IRF	tr|A0A493TLT9|A0A493TLT9_ANAPP//Interferon regulatory factor 7 {ECO:0000313|Ensembl:ENSAPLP00000026565} OS=Anas platyrhynchos platyrhynchos (Northern mallard) Name=IRF7 {ECO:0000313|Ensembl:ENSAPLP00000026565} PE=4;tr|U3IZ53|U3IZ53_ANAPP//Interferon regulatory factor 7 {ECO:0000313|Ensembl:ENSAPLP00000012529} OS=Anas platyrhynchos platyrhynchos (Northern mallard) Name=IRF7 {ECO:0000313|Ensembl:EN…
ENSAPLG00000006417	0.828098	0.782378	0.321316	1.58022	3.90348	1.68755	SLC46A2	GO:0016021//integral component of membrane`cellular_component`The component of a membrane consisting of the gene products and protein complexes having at least some part of their peptide sequence embedded in the hydrophobic region of the membrane. [GOC:dos, GOC:go_curators];GO:0045580//regulation of T cell differentiation`biological_process`Any process that modulates the frequency, rate or extent…	K14614//SLC46A2`MFS transporter, PCFT/HCP family, solute carrier family 46 (thymic stromal cotransporter), member 2	-	-	XP_038026067.1//thymic stromal cotransporter homolog`[Anas platyrhynchos]	PF07690.19//MFS_1`Major Facilitator Superfamily	-	tr|A0A493TYK9|A0A493TYK9_ANAPP//Solute carrier family 46 member 2 {ECO:0000313|Ensembl:ENSAPLP00000030978} OS=Anas platyrhynchos platyrhynchos (Northern mallard) Name=SLC46A2 {ECO:0000313|Ensembl:ENSAPLP00000030978} PE=4;tr|U3IFI7|U3IFI7_ANAPP//Solute carrier family 46 member 2 {ECO:0000313|Ensembl:ENSAPLP00000006009} OS=Anas platyrhynchos platyrhynchos (Northern mallard) Name=SLC46A2 {ECO:000031…
ENSAPLG00000012452	2.01727	3.91783	1.68223	1.52795	2.59861	1.89634	BIN1	GO:0005737//cytoplasm`cellular_component`The contents of a cell excluding the plasma membrane and nucleus, but including other subcellular structures. [ISBN:0198547684];GO:0043229//intracellular organelle`cellular_component`Organized structure of distinctive morphology and function, occurring within the cell. Includes the nucleus, mitochondria, plastids, vacuoles, vesicles, ribosomes and the cyto…	K12562//AMPH`amphiphysin	ko04144//Endocytosis`Cellular Processes`Transport and catabolism;ko04666//Fc gamma R-mediated phagocytosis`Organismal Systems`Immune system	-	XP_027318005.1//myc box-dependent-interacting protein 1 isoform X12`[Anas platyrhynchos];XP_014104874.1//PREDICTED: myc box-dependent-interacting protein 1 isoform X4`[Pseudopodoces humilis];XP_027318002.1//myc box-dependent-interacting protein 1 isoform X9`[Anas platyrhynchos];XP_027318011.1//myc box-dependent-interacting protein 1 isoform X18`[Anas platyrhynchos];XP_019145987.1//myc box-depende…	PF03114.21//BAR`BAR domain;PF00018.31//SH3_1`SH3 domain;PF14604.9//SH3_9`Variant SH3 domain;PF07653.20//SH3_2`Variant SH3 domain	-	tr|A0A8B9V3K4|A0A8B9V3K4_9AVES//Bridging integrator 1 {ECO:0000313|Ensembl:ENSAZOP00000018605} OS=Anas zonorhyncha (Eastern spot-billed duck) PE=4;tr|A0A8B9ZVT5|A0A8B9ZVT5_9AVES//Bridging integrator 1 {ECO:0000313|Ensembl:ENSAZOP00000018522} OS=Anas zonorhyncha (Eastern spot-billed duck) PE=4;tr|A0A8B9VAJ2|A0A8B9VAJ2_9AVES//Bridging integrator 1 {ECO:0000313|Ensembl:ENSAZOP00000018764} OS=Anas zo…
novel909	0.646888	4.6314	1.63152	4.81035	4.33379	5.98834	-	-	-	-	-	-	-	-	-
ENSAPLG00000018039	0	0	0	0.148229	0.280443	0.316335	-	GO:0005506//iron ion binding`molecular_function`Binding to an iron (Fe) ion. [GOC:ai]	K24532//CYP1A`cytochrome P450 family 1 subfamily A [EC:1.14.-.-]	-	-	XP_038041132.1//cytochrome P450 1A5-like`[Anas platyrhynchos]	PF00067.25//p450`Cytochrome P450	-	tr|A0A493T8P6|A0A493T8P6_ANAPP//Cytochrome P450 1A {ECO:0000256|RuleBase:RU368045} EC=1.14.14.1 {ECO:0000256|RuleBase:RU368045} OS=Anas platyrhynchos platyrhynchos (Northern mallard) PE=3
ENSAPLG00000025969	5.74796	6.77133	4.69737	7.03817	6.72522	6.82256	-	-	-	-	-	-	-	-	-
ENSAPLG00000006829	155.733	145.517	147.606	163.725	184.505	165.608	-	GO:0003735//structural constituent of ribosome`molecular_function`The action of a molecule that contributes to the structural integrity of the ribosome. [GOC:mah];GO:0006412//translation`biological_process`The cellular metabolic process in which a protein is formed, using the sequence of a mature mRNA or circRNA molecule to specify the sequence of amino acids in a polypeptide chain. Translation i…	K02987//RP-S4e, RPS4`small subunit ribosomal protein S4e	ko03010//Ribosome`Genetic Information Processing`Translation;ko05171//Coronavirus disease - COVID-19`Human Diseases`Infectious disease: viral	-	XP_042742288.1//40S ribosomal protein S4, X isoform`[Lagopus leucura]	PF08071.15//RS4NT`RS4NT (NUC023) domain;PF00900.23//Ribosomal_S4e`Ribosomal family S4e;PF16121.8//40S_S4_C`40S ribosomal protein S4 C-terminus	-	tr|U3IGU2|U3IGU2_ANAPP//Ribosomal protein S4 X-linked {ECO:0000313|Ensembl:ENSAPLP00000006464} OS=Anas platyrhynchos platyrhynchos (Northern mallard) Name=RPS4X {ECO:0000313|Ensembl:ENSAPLP00000006464} PE=3
ENSAPLG00000026350	0.922324	0.952189	0.487801	0.844261	0.977135	0.744725	-	-	-	-	-	-	-	-	-
ENSAPLG00000005514	0.116198	0.118846	0.070335	0.115208	0.031138	0.061466	GRM4	GO:0004930//G protein-coupled receptor activity`molecular_function`Combining with an extracellular signal and transmitting the signal across the membrane by activating an associated G-protein; promotes the exchange of GDP for GTP on the alpha subunit of a heterotrimeric G-protein complex. [GOC:bf, http://www.iuphar-db.org, Wikipedia:GPCR];GO:0031410//cytoplasmic vesicle`cellular_component`A vesic…	K04607//GRM4`metabotropic glutamate receptor 4	ko04072//Phospholipase D signaling pathway`Environmental Information Processing`Signal transduction;ko04080//Neuroactive ligand-receptor interaction`Environmental Information Processing`Signaling molecules and interaction;ko04724//Glutamatergic synapse`Organismal Systems`Nervous system;ko04742//Taste transduction`Organismal Systems`Sensory system	-	XP_035202973.1//metabotropic glutamate receptor 4 isoform X1`[Oxyura jamaicensis]	PF01094.31//ANF_receptor`Receptor family ligand binding region;PF13458.9//Peripla_BP_6`Periplasmic binding protein;PF07562.17//NCD3G`Nine Cysteines Domain of family 3 GPCR;PF00003.25//7tm_3`7 transmembrane sweet-taste receptor of 3 GCPR	ZBTB//http://bioinfo.life.hust.edu.cn/AnimalTFDB#!/tf_detail?species=Monodelphis_domestica&family=ZBTB	tr|U3ICY4|U3ICY4_ANAPP//Glutamate metabotropic receptor 4 {ECO:0000313|Ensembl:ENSAPLP00000005106} OS=Anas platyrhynchos platyrhynchos (Northern mallard) Name=GRM4 {ECO:0000313|Ensembl:ENSAPLP00000005106} PE=3
ENSAPLG00000008519	10.9743	8.43897	11.1056	7.75393	7.61131	5.63738	AARS1	GO:0005737//cytoplasm`cellular_component`The contents of a cell excluding the plasma membrane and nucleus, but including other subcellular structures. [ISBN:0198547684];GO:0004813//alanine-tRNA ligase activity`molecular_function`Catalysis of the reaction: ATP + L-alanine + tRNA(Ala) = AMP + diphosphate + L-alanyl-tRNA(Ala). [EC:6.1.1.7];GO:0000049//tRNA binding`molecular_function`Binding to a tra…	K01872//AARS, alaS`alanyl-tRNA synthetase [EC:6.1.1.7]	ko00970//Aminoacyl-tRNA biosynthesis`Genetic Information Processing`Translation	-	XP_038041392.1//LOW QUALITY PROTEIN: alanine--tRNA ligase, cytoplasmic`[Anas platyrhynchos]	PF01411.22//tRNA-synt_2c`tRNA synthetases class II (A);PF07973.17//tRNA_SAD`Threonyl and Alanyl tRNA synthetase second additional domain;PF02272.22//DHHA1`DHHA1 domain	-	tr|U3ILW3|U3ILW3_ANAPP//Alanine--tRNA ligase {ECO:0000256|ARBA:ARBA00013168} EC=6.1.1.7 {ECO:0000256|ARBA:ARBA00013168} OS=Anas platyrhynchos platyrhynchos (Northern mallard) Synonyms=AARS1 {ECO:0000313|Ensembl:ENSAPLP00000008235} PE=3
ENSAPLG00000021420	10.4384	11.0725	12.1763	0.211285	0.555506	0.450901	PCBD1	GO:0006729//tetrahydrobiopterin biosynthetic process`biological_process`The chemical reactions and pathways resulting in the formation of tetrahydrobiopterin, the reduced form of biopterin (2-amino-4-hydroxy-6-(1,2-dihydroxypropyl)-pteridine). It functions as a hydroxylation coenzyme, e.g. in the conversion of phenylalanine to tyrosine. [ISBN:0198506732];GO:0008124//4-alpha-hydroxytetrahydrobiopt…	K01724//PCBD, phhB`4a-hydroxytetrahydrobiopterin dehydratase [EC:4.2.1.96]	ko00790//Folate biosynthesis`Metabolism`Metabolism of cofactors and vitamins;ko01100//Metabolic pathways`Metabolism`Global and overview maps	-	XP_003207957.2//pterin-4-alpha-carbinolamine dehydratase`[Meleagris gallopavo];XP_005028393.2//pterin-4-alpha-carbinolamine dehydratase`[Anas platyrhynchos]	PF01329.22//Pterin_4a`Pterin 4 alpha carbinolamine dehydratase	-	tr|A0A493TZ58|A0A493TZ58_ANAPP//4a-hydroxytetrahydrobiopterin dehydratase {ECO:0000256|ARBA:ARBA00013252} EC=4.2.1.96 {ECO:0000256|ARBA:ARBA00013252} OS=Anas platyrhynchos platyrhynchos (Northern mallard) Name=PCBD1 {ECO:0000313|Ensembl:ENSAPLP00000031161} PE=3;tr|A0A8B9SN49|A0A8B9SN49_ANAPL//Pterin-4 alpha-carbinolamine dehydratase 1 {ECO:0000313|Ensembl:ENSAPLP00020008659} OS=Anas platyrhynchos…
ENSAPLG00000025500	0	0	0	0	0	0	-	-	K26067//SFTPB`pulmonary surfactant-associated protein B	-	-	XP_021230396.1//pulmonary surfactant-associated protein B`[Numida meleagris]	-	-	tr|A0A493TJS3|A0A493TJS3_ANAPP//Saposin B-type domain-containing protein {ECO:0000259|PROSITE:PS50015} OS=Anas platyrhynchos platyrhynchos (Northern mallard) PE=4
novel604	11.7948	8.31639	14.6451	1.12446	3.64701	1.19985	-	-	-	-	-	-	-	-	-
ENSAPLG00000008578	0.473354	0.445481	0.594761	1.21636	1.28833	1.87227	-	GO:0051382//kinetochore assembly`biological_process`The aggregation, arrangement and bonding together of a set of components to form the kinetochore, a multisubunit complex that is located at the centromeric region of DNA and provides an attachment point for the spindle microtubules. [GOC:ai]	K11497//CENPC`centromere protein C	-	-	XP_027311818.2//centromere protein C`[Anas platyrhynchos]	PF11699.11//CENP-C_C`Mif2/CENP-C like	-	tr|A0A493TP88|A0A493TP88_ANAPP//CENP_C_N domain-containing protein {ECO:0000259|Pfam:PF15622} OS=Anas platyrhynchos platyrhynchos (Northern mallard) PE=4;tr|A0A493U276|A0A493U276_ANAPP//CENP_C_N domain-containing protein {ECO:0000259|Pfam:PF15622} OS=Anas platyrhynchos platyrhynchos (Northern mallard) PE=4;tr|U3IM11|U3IM11_ANAPP//CENP-C_C domain-containing protein {ECO:0000259|Pfam:PF11699} OS=An…
ENSAPLG00000028995	0.798882	0.817086	1.6119	0.660066	0.713609	1.40864	-	GO:0008643//carbohydrate transport`biological_process`The directed movement of carbohydrate into, out of or within a cell, or between cells, by means of some agent such as a transporter or pore. Carbohydrates are a group of organic compounds based of the general formula Cx(H2O)y. [GOC:ai]	K15382//SLC50A, SWEET`solute carrier family 50 (sugar transporter)	-	-	EOA98907.1//RAG1-activating protein 1, partial`[Anas platyrhynchos]	PF03083.19//MtN3_slv`Sugar efflux transporter for intercellular exchange	-	tr|A0A493T5J7|A0A493T5J7_ANAPP//Solute carrier family 50 member 1 {ECO:0000256|ARBA:ARBA00016438} Sugar transporter SWEET1 {ECO:0000256|ARBA:ARBA00021741} OS=Anas platyrhynchos platyrhynchos (Northern mallard) PE=3
ENSAPLG00000011854	0	0	0	0.545272	0	0	-	-	K05430//IL4`interleukin 4	ko04060//Cytokine-cytokine receptor interaction`Environmental Information Processing`Signaling molecules and interaction;ko04151//PI3K-Akt signaling pathway`Environmental Information Processing`Signal transduction;ko04630//JAK-STAT signaling pathway`Environmental Information Processing`Signal transduction;ko04640//Hematopoietic cell lineage`Organismal Systems`Immune system;ko04657//IL-17 signalin…	-	AQY77472.1//interleukin-4`[Anas platyrhynchos]	PF00727.21//IL4`Interleukin 4	-	tr|A0A8B9ZA19|A0A8B9ZA19_ANAPL//Interleukin 4 {ECO:0000313|Ensembl:ENSAPLP00020008304} OS=Anas platyrhynchos (Mallard) (Anas boschas) Name=IL4 {ECO:0000313|Ensembl:ENSAPLP00020008304} PE=4
ENSAPLG00000011970	38.6249	30.1389	20.525	1.6956	6.22162	5.50257	-	GO:0003774//cytoskeletal motor activity`molecular_function`Generation of force resulting in movement, for example along a microfilament or microtubule, or in torque resulting in membrane scission or rotation of a flagellum. The energy required is obtained either from the hydrolysis of a nucleoside triphosphate or by an electrochemical proton gradient (proton-motive force). [GOC:mah, GOC:vw, PMID:…	K24220//MYH1s`myosin heavy chain 1/2/3/4/8/13/7B/15	ko04814//Motor proteins`Cellular Processes`Cell motility	-	XP_032055433.1//myosin heavy chain, skeletal muscle, adult-like isoform X4`[Aythya fuligula];XP_032055432.1//myosin heavy chain, skeletal muscle, adult-like isoform X3`[Aythya fuligula];XP_038021457.1//myosin heavy chain, skeletal muscle, adult-like isoform X1`[Anas platyrhynchos]	PF00063.24//Myosin_head`Myosin head (motor domain);PF01576.22//Myosin_tail_1`Myosin tail	MBD//http://bioinfo.life.hust.edu.cn/AnimalTFDB#!/tf_detail?species=Danio_rerio&family=MBD	tr|U3J7T0|U3J7T0_ANAPP//Myosin motor domain-containing protein {ECO:0000259|PROSITE:PS51456} OS=Anas platyrhynchos platyrhynchos (Northern mallard) PE=3;tr|U3ILZ6|U3ILZ6_ANAPP//Myosin motor domain-containing protein {ECO:0000259|PROSITE:PS51456} OS=Anas platyrhynchos platyrhynchos (Northern mallard) PE=3;tr|U3IWZ4|U3IWZ4_ANAPP//Myosin motor domain-containing protein {ECO:0000259|PROSITE:PS51456} …
ENSAPLG00000018238	0	0	0	0	0	0	-	GO:0016021//integral component of membrane`cellular_component`The component of a membrane consisting of the gene products and protein complexes having at least some part of their peptide sequence embedded in the hydrophobic region of the membrane. [GOC:dos, GOC:go_curators]	K26316//LRRC32`transforming growth factor beta activator LRRC32	ko04350//TGF-beta signaling pathway`Environmental Information Processing`Signal transduction	-	XP_038040386.1//transforming growth factor beta activator LRRC32-like`[Anas platyrhynchos]	PF13855.9//LRR_8`Leucine rich repeat;PF12799.10//LRR_4`Leucine Rich repeats (2 copies)	-	tr|A0A493TEM7|A0A493TEM7_ANAPP//Uncharacterized protein {ECO:0000313|Ensembl:ENSAPLP00000024133} OS=Anas platyrhynchos platyrhynchos (Northern mallard) PE=4
ENSAPLG00000031080	0	0	0	0.386735	0	0.206332	-	-	-	-	-	-	-	-	-
ENSAPLG00000004106	4.90918	0.717291	0.707513	3.47669	0.942415	1.8549	TMEM98	GO:0016021//integral component of membrane`cellular_component`The component of a membrane consisting of the gene products and protein complexes having at least some part of their peptide sequence embedded in the hydrophobic region of the membrane. [GOC:dos, GOC:go_curators];GO:0005886//plasma membrane`cellular_component`The membrane surrounding a cell that separates the cell from its external env…	K25292//TMEM98`transmembrane protein 98	-	-	EOA99701.1//Transmembrane protein 98`[Anas platyrhynchos]	-	-	tr|U3I8M8|U3I8M8_ANAPP//Transmembrane protein 98 {ECO:0000256|ARBA:ARBA00014380} OS=Anas platyrhynchos platyrhynchos (Northern mallard) Name=TMEM98 {ECO:0000313|Ensembl:ENSAPLP00000003599} PE=3
ENSAPLG00000031149	4.12055	1.50516	6.82935	8.88177	4.46945	8.30227	OSR2	GO:0042733//embryonic digit morphogenesis`biological_process`The process, occurring in the embryo, by which the anatomical structures of the digit are generated and organized. A digit is one of the terminal divisions of an appendage, such as a finger or toe. [GOC:bf, GOC:jl, UBERON:0002544];GO:0042474//middle ear morphogenesis`biological_process`The process in which the anatomical structures of t…	K09215//OSR, ODD`odd-skipped	-	-	XP_023802634.1//protein odd-skipped-related 2`[Cyanistes caeruleus]	PF13465.9//zf-H2C2_2`Zinc-finger double domain	zf-C2H2//http://bioinfo.life.hust.edu.cn/AnimalTFDB#!/tf_detail?species=Ficedula_albicollis&family=zf-C2H2	tr|A0A493TB88|A0A493TB88_ANAPP//Odd-skipped related transciption factor 2 {ECO:0000313|Ensembl:ENSAPLP00000023142} OS=Anas platyrhynchos platyrhynchos (Northern mallard) Name=OSR2 {ECO:0000313|Ensembl:ENSAPLP00000023142} PE=4
ENSAPLG00000021606	1.79815	2.40923	3.36782	3.79085	6.24663	5.46443	-	GO:0046872//metal ion binding`molecular_function`Binding to a metal ion. [GOC:ai]	K11985//TRAIP, TRIP`TRAF-interacting protein [EC:2.3.2.27]	-	-	XP_038041665.1//E3 ubiquitin-protein ligase TRAIP`[Anas platyrhynchos]	PF12678.10//zf-rbx1`RING-H2 zinc finger domain;PF13639.9//zf-RING_2`Ring finger domain;PF14634.9//zf-RING_5`zinc-RING finger domain;PF13920.9//zf-C3HC4_3`Zinc finger, C3HC4 type (RING finger);PF17123.8//zf-RING_11`RING-like zinc finger;PF13445.9//zf-RING_UBOX`RING-type zinc-finger;PF00097.28//zf-C3HC4`Zinc finger, C3HC4 type (RING finger);PF13923.9//zf-C3HC4_2`Zinc finger, C3HC4 type (RING finger)	-	tr|A0A493TZV7|A0A493TZV7_ANAPP//RING-type domain-containing protein {ECO:0000259|PROSITE:PS50089} OS=Anas platyrhynchos platyrhynchos (Northern mallard) PE=4
novel1644	17.0979	27.5965	11.828	33.2992	20.7509	26.4805	-	-	-	-	-	-	-	-	-
ENSAPLG00000008144	10.6106	9.41807	12.2055	18.4265	8.42834	16.7288	AQR	GO:0000398//mRNA splicing, via spliceosome`biological_process`The joining together of exons from one or more primary transcripts of messenger RNA (mRNA) and the excision of intron sequences, via a spliceosomal mechanism, so that mRNA consisting only of the joined exons is produced. [GOC:krc, ISBN:0198506732, ISBN:0879695897];GO:0005681//spliceosomal complex`cellular_component`Any of a series of r…	K12874//AQR`intron-binding protein aquarius	ko03040//Spliceosome`Genetic Information Processing`Transcription	-	XP_027313317.1//RNA helicase aquarius isoform X1`[Anas platyrhynchos]	PF16399.8//Aquarius_N`Intron-binding protein aquarius N-terminus;PF13086.9//AAA_11`AAA domain;PF13245.9//AAA_19`AAA domain;PF13087.9//AAA_12`AAA domain	TF_others//-	tr|U3IKU5|U3IKU5_ANAPP//Aquarius intron-binding spliceosomal factor {ECO:0000313|Ensembl:ENSAPLP00000007867} OS=Anas platyrhynchos platyrhynchos (Northern mallard) Name=AQR {ECO:0000313|Ensembl:ENSAPLP00000007867} PE=3;tr|A0A493TMH3|A0A493TMH3_ANAPP//Aquarius intron-binding spliceosomal factor {ECO:0000313|Ensembl:ENSAPLP00000026805} OS=Anas platyrhynchos platyrhynchos (Northern mallard) Name=AQR…
ENSAPLG00000024321	0	0	0	0	0	0	-	-	-	-	-	-	-	-	-
ENSAPLG00000004196	1.53636	1.7457	1.93388	3.20176	3.03096	2.73105	RIOK1	GO:0016787//hydrolase activity`molecular_function`Catalysis of the hydrolysis of various bonds, e.g. C-O, C-N, C-C, phosphoric anhydride bonds, etc. Hydrolase is the systematic name for any enzyme of EC class 3. [ISBN:0198506732];GO:2000234//positive regulation of rRNA processing`biological_process`Any process that activates or increases the frequency, rate or extent of rRNA processing. [GOC:mah]…	K07178//RIOK1`RIO kinase 1 [EC:2.7.11.1]	ko03008//Ribosome biogenesis in eukaryotes`Genetic Information Processing`Translation	-	EOB07808.1//Serine/threonine-protein kinase RIO1, partial`[Anas platyrhynchos]	PF01163.25//RIO1`RIO1 family	-	tr|R0M595|R0M595_ANAPL//Serine/threonine-protein kinase RIO1 {ECO:0000256|ARBA:ARBA00016038} EC=2.7.11.1 {ECO:0000256|ARBA:ARBA00012513} Fragment OS=Anas platyrhynchos (Mallard) (Anas boschas) ORFNames=Anapl_03789 {ECO:0000313|EMBL:EOB07808.1} PE=3;tr|U3I929|U3I929_ANAPP//Serine/threonine-protein kinase RIO1 {ECO:0000256|ARBA:ARBA00016038} EC=2.7.11.1 {ECO:0000256|ARBA:ARBA00012513} OS=Anas platy…
ENSAPLG00000029675	0	0	0	0	0	0	-	-	-	-	-	-	-	-	-
ENSAPLG00000003991	0.096016	0.096123	0.168763	0.367726	0.35598	0.41779	USPL1	GO:0008283//cell population proliferation`biological_process`The multiplication or reproduction of cells, resulting in the expansion of a cell population. [GOC:mah, GOC:mb];GO:0070140//SUMO-specific isopeptidase activity`molecular_function`Catalysis of the hydrolysis of an isopeptide bond between the small conjugating protein SUMO and a protein to which SUMO has been conjugated. [GOC:mah];GO:0032…	K23008//USPL1`SUMO-specific isopeptidase USPL1 [EC:3.4.22.-]	-	-	XP_027325685.2//LOW QUALITY PROTEIN: SUMO-specific isopeptidase USPL1`[Anas platyrhynchos]	PF15499.9//Peptidase_C98`Ubiquitin-specific peptidase-like, SUMO isopeptidase;PF15509.9//DUF4650`Domain of unknown function (DUF4650)	-	tr|U3I8B3|U3I8B3_ANAPP//Ubiquitin specific peptidase like 1 {ECO:0000313|Ensembl:ENSAPLP00000003484} OS=Anas platyrhynchos platyrhynchos (Northern mallard) Name=USPL1 {ECO:0000313|Ensembl:ENSAPLP00000003484} PE=4
ENSAPLG00000019203	0	0	0	0	0	0	-	-	-	-	-	-	-	-	-
ENSAPLG00000009215	2.32882	3.43529	1.40505	0.77839	0.880441	0.799105	MUSK	-	K05129//MUSK`muscle, skeletal, receptor tyrosine kinase [EC:2.7.10.1]	-	-	XP_038026824.1//muscle, skeletal receptor tyrosine-protein kinase isoform X1`[Anas platyrhynchos]	PF13927.9//Ig_3`Immunoglobulin domain;PF07679.19//I-set`Immunoglobulin I-set domain;PF13895.9//Ig_2`Immunoglobulin domain;PF00047.28//ig`Immunoglobulin domain;PF01392.25//Fz`Fz domain;PF00051.21//Kringle`Kringle domain;PF07714.20//PK_Tyr_Ser-Thr`Protein tyrosine and serine/threonine kinase;PF00069.28//Pkinase`Protein kinase domain	-	tr|A0A8B9SSR3|A0A8B9SSR3_ANAPL//Muscle associated receptor tyrosine kinase {ECO:0000313|Ensembl:ENSAPLP00020010695} OS=Anas platyrhynchos (Mallard) (Anas boschas) PE=4
ENSAPLG00000009307	0	0.061763	0	0.224524	0.080912	0	MTNR1A	GO:0043235//receptor complex`cellular_component`Any protein complex that undergoes combination with a hormone, neurotransmitter, drug or intracellular messenger to initiate a change in cell function. [GOC:go_curators];GO:0008502//melatonin receptor activity`molecular_function`Combining with melatonin, N-acetyl-5-methoxytryptamine, to initiate a change in cell activity. Melatonin is a neuroendocri…	K04285//MTNR1A`melatonin receptor type 1A	ko04080//Neuroactive ligand-receptor interaction`Environmental Information Processing`Signaling molecules and interaction;ko04713//Circadian entrainment`Organismal Systems`Environmental adaptation	-	XP_027312473.1//melatonin receptor type 1A`[Anas platyrhynchos]	PF10320.12//7TM_GPCR_Srsx`Serpentine type 7TM GPCR chemoreceptor Srsx;PF10328.12//7TM_GPCR_Srx`Serpentine type 7TM GPCR chemoreceptor Srx;PF00001.24//7tm_1`7 transmembrane receptor (rhodopsin family)	-	tr|U3IP25|U3IP25_ANAPP//Melatonin receptor 1A {ECO:0000313|Ensembl:ENSAPLP00000008998} OS=Anas platyrhynchos platyrhynchos (Northern mallard) Name=MTNR1A {ECO:0000313|Ensembl:ENSAPLP00000008998} PE=3
ENSAPLG00000021872	0.119451	0.061695	0.120507	0.074021	0	0.157967	-	-	-	-	-	-	-	-	-
novel683	0.195136	1.39707	1.94889	4.54299	6.97874	5.64769	-	-	-	-	-	-	-	-	-
ENSAPLG00000021443	0	0	0	0	0	0	-	-	-	-	-	-	-	-	-
ENSAPLG00000030319	0	0	0	0	0	0	-	GO:0006357//regulation of transcription by RNA polymerase II`biological_process`Any process that modulates the frequency, rate or extent of transcription mediated by RNA polymerase II. [GOC:go_curators, GOC:txnOH]	K09389//E2F2`transcription factor E2F2	ko01522//Endocrine resistance`Human Diseases`Drug resistance: antineoplastic;ko04110//Cell cycle`Cellular Processes`Cell growth and death;ko04218//Cellular senescence`Cellular Processes`Cell growth and death;ko04934//Cushing syndrome`Human Diseases`Endocrine and metabolic disease;ko05160//Hepatitis C`Human Diseases`Infectious disease: viral;ko05161//Hepatitis B`Human Diseases`Infectious disease: …	-	XP_010138883.1//PREDICTED: transcription factor E2F3-like, partial`[Buceros rhinoceros silvestris]	PF02319.23//E2F_TDP`E2F/DP family winged-helix DNA-binding domain	E2F//http://bioinfo.life.hust.edu.cn/AnimalTFDB#!/tf_detail?species=Felis_catus&family=E2F	tr|A0A493TP65|A0A493TP65_ANAPP//E2F_TDP domain-containing protein {ECO:0000259|SMART:SM01372} OS=Anas platyrhynchos platyrhynchos (Northern mallard) PE=3
ENSAPLG00000022955	0	0	0	0.083768	0	0	-	-	-	-	-	-	-	-	-
ENSAPLG00000008909	0.232328	0.465815	0.324613	1.2436	1.71576	1.7914	ADGRG2	GO:0016021//integral component of membrane`cellular_component`The component of a membrane consisting of the gene products and protein complexes having at least some part of their peptide sequence embedded in the hydrophobic region of the membrane. [GOC:dos, GOC:go_curators];GO:0004930//G protein-coupled receptor activity`molecular_function`Combining with an extracellular signal and transmitting t…	K08451//ADGRG2, GPR64`adhesion G-protein coupled receptor G2	-	-	XP_012949877.3//adhesion G-protein coupled receptor G2 isoform X1`[Anas platyrhynchos];XP_027304063.2//adhesion G-protein coupled receptor G2 isoform X2`[Anas platyrhynchos];XP_027304091.2//adhesion G-protein coupled receptor G2 isoform X4`[Anas platyrhynchos]	PF13385.9//Laminin_G_3`Concanavalin A-like lectin/glucanases superfamily;PF01825.24//GPS`GPCR proteolysis site, GPS, motif;PF00002.27//7tm_2`7 transmembrane receptor (Secretin family)	-	tr|A0A493SVI2|A0A493SVI2_ANAPP//Adhesion G protein-coupled receptor G2 {ECO:0000313|Ensembl:ENSAPLP00000017601} OS=Anas platyrhynchos platyrhynchos (Northern mallard) Name=ADGRG2 {ECO:0000313|Ensembl:ENSAPLP00000017601} PE=4;tr|A0A493TA14|A0A493TA14_ANAPP//Adhesion G protein-coupled receptor G2 {ECO:0000313|Ensembl:ENSAPLP00000022744} OS=Anas platyrhynchos platyrhynchos (Northern mallard) Name=AD…
ENSAPLG00000030344	0	0.135671	0	0.164399	0	0.175421	-	-	-	-	-	-	-	-	-
ENSAPLG00000010628	0.182566	0	0	0.226889	0.979106	0	-	GO:0009165//nucleotide biosynthetic process`biological_process`The chemical reactions and pathways resulting in the formation of nucleotides, any nucleoside that is esterified with (ortho)phosphate or an oligophosphate at any hydroxyl group on the glycose moiety; may be mono-, di- or triphosphate; this definition includes cyclic-nucleotides (nucleoside cyclic phosphates). [GOC:go_curators]	K00948//PRPS, prsA`ribose-phosphate pyrophosphokinase [EC:2.7.6.1]	ko00030//Pentose phosphate pathway`Metabolism`Carbohydrate metabolism;ko00230//Purine metabolism`Metabolism`Nucleotide metabolism;ko01100//Metabolic pathways`Metabolism`Global and overview maps;ko01200//Carbon metabolism`Metabolism`Global and overview maps;ko01230//Biosynthesis of amino acids`Metabolism`Global and overview maps	-	XP_008948385.1//PREDICTED: ribose-phosphate pyrophosphokinase 1-like`[Merops nubicus]	PF00156.30//Pribosyltran`Phosphoribosyl transferase domain;PF14572.9//Pribosyl_synth`Phosphoribosyl synthetase-associated domain	-	tr|U3ISZ1|U3ISZ1_ANAPP//Uncharacterized protein {ECO:0000313|Ensembl:ENSAPLP00000010364} OS=Anas platyrhynchos platyrhynchos (Northern mallard) PE=3
ENSAPLG00000013454	0.376377	0.192477	0.246809	0.467906	0.706025	0.99548	TAF4	GO:0060261//positive regulation of transcription initiation from RNA polymerase II promoter`biological_process`Any process that increases the rate, frequency or extent of a process involved in starting transcription from an RNA polymerase II promoter. [GOC:dph, GOC:tb, GOC:txnOH];GO:0006468//protein phosphorylation`biological_process`The process of introducing a phosphate group on to a protein. […	K03129//TAF4`transcription initiation factor TFIID subunit 4	ko03022//Basal transcription factors`Genetic Information Processing`Transcription;ko05016//Huntington disease`Human Diseases`Neurodegenerative disease	-	XP_027328985.1//transcription initiation factor TFIID subunit 4`[Anas platyrhynchos]	PF07531.17//TAFH`NHR1 homology to TAF;PF05236.17//TAF4`Transcription initiation factor TFIID component TAF4 family	-	tr|U3J1B5|U3J1B5_ANAPP//TATA-box binding protein associated factor 4 {ECO:0000313|Ensembl:ENSAPLP00000013292} OS=Anas platyrhynchos platyrhynchos (Northern mallard) Name=TAF4 {ECO:0000313|Ensembl:ENSAPLP00000013292} PE=3
novel2125	8.28965	10.3245	6.80076	11.2695	11.748	10.028	-	-	-	-	-	-	-	-	-
ENSAPLG00000031130	0	0	0.892635	0	0.181472	0	-	-	-	-	-	-	-	-	-
ENSAPLG00000014526	0.246809	0.028523	0.124496	0.069125	0.037366	0.163196	-	GO:0043565//sequence-specific DNA binding`molecular_function`Binding to DNA of a specific nucleotide composition, e.g. GC-rich DNA binding, or with a specific sequence motif or type of DNA e.g. promotor binding or rDNA binding. [GOC:jl];GO:0042981//regulation of apoptotic process`biological_process`Any process that modulates the occurrence or rate of cell death by apoptotic process. [GOC:jl, GOC:…	K03211//ETV6_7, yan`ETS translocation variant 6/7	ko05202//Transcriptional misregulation in cancer`Human Diseases`Cancer: overview	-	XP_038024459.1//transcription factor ETV7`[Anas platyrhynchos];XP_013055808.1//PREDICTED: transcription factor ETV7 isoform X1`[Anser cygnoides domesticus]	PF02198.19//SAM_PNT`Sterile alpha motif (SAM)/Pointed domain;PF00178.25//Ets`Ets-domain	ETS//http://bioinfo.life.hust.edu.cn/AnimalTFDB#!/tf_detail?species=Anas_platyrhynchos&family=ETS	tr|A0A493TJB3|A0A493TJB3_ANAPP//Uncharacterized protein {ECO:0000313|Ensembl:ENSAPLP00000025735} OS=Anas platyrhynchos platyrhynchos (Northern mallard) PE=3;tr|A0A493T8Z7|A0A493T8Z7_ANAPP//Uncharacterized protein {ECO:0000313|Ensembl:ENSAPLP00000022168} OS=Anas platyrhynchos platyrhynchos (Northern mallard) PE=3;tr|U3J4E7|U3J4E7_ANAPP//Uncharacterized protein {ECO:0000313|Ensembl:ENSAPLP000000143…
ENSAPLG00000015859	0.195675	0.257314	0.282007	0.450377	0.412001	0.25877	DGKZ	GO:0016607//nuclear speck`cellular_component`A discrete extra-nucleolar subnuclear domain, 20-50 in number, in which splicing factors are seen to be localized by immunofluorescence microscopy. [http://www.cellnucleus.com/];GO:0006654//phosphatidic acid biosynthetic process`biological_process`The chemical reactions and pathways resulting in the formation of phosphatidic acid, any derivative of gly…	K00901//dgkA, DGK`diacylglycerol kinase (ATP) [EC:2.7.1.107]	ko00561//Glycerolipid metabolism`Metabolism`Lipid metabolism;ko00564//Glycerophospholipid metabolism`Metabolism`Lipid metabolism;ko01100//Metabolic pathways`Metabolism`Global and overview maps;ko04070//Phosphatidylinositol signaling system`Environmental Information Processing`Signal transduction;ko04072//Phospholipase D signaling pathway`Environmental Information Processing`Signal transduction;ko…	-	EOB05452.1//Diacylglycerol kinase zeta, partial`[Anas platyrhynchos]	PF00130.25//C1_1`Phorbol esters/diacylglycerol binding domain (C1 domain);PF00781.27//DAGK_cat`Diacylglycerol kinase catalytic domain;PF00609.22//DAGK_acc`Diacylglycerol kinase accessory domain;PF12796.10//Ank_2`Ankyrin repeats (3 copies)	-	tr|U3J8K5|U3J8K5_ANAPP//Diacylglycerol kinase {ECO:0000256|RuleBase:RU361128} Short=DAG kinase {ECO:0000256|RuleBase:RU361128} EC=2.7.1.107 {ECO:0000256|RuleBase:RU361128} OS=Anas platyrhynchos platyrhynchos (Northern mallard) Name=DGKZ {ECO:0000313|Ensembl:ENSAPLP00000015833} PE=3
novel805	1.04959	2.12918	0.939545	0.271582	0.440418	0.434685	-	-	-	-	-	-	-	-	-
ENSAPLG00000024146	0	0	0	0	0	0	-	-	-	-	-	-	-	-	-
ENSAPLG00000011924	7.70402	7.10631	8.63263	5.07645	3.72758	7.51959	-	-	K16697//tuaC`teichuronic acid biosynthesis glycosyltransferase TuaC [EC:2.4.-.-]	-	-	EOB02332.1//Glycosyltransferase 1 domain-containing protein 1, partial`[Anas platyrhynchos]	PF00534.23//Glycos_transf_1`Glycosyl transferases group 1	-	tr|U3IWT0|U3IWT0_ANAPP//Uncharacterized protein {ECO:0000313|Ensembl:ENSAPLP00000011706} OS=Anas platyrhynchos platyrhynchos (Northern mallard) PE=4
ENSAPLG00000027240	0	0	0	0	0	0	-	GO:0008270//zinc ion binding`molecular_function`Binding to a zinc ion (Zn). [GOC:ai]	K16737//ZNF365, Su48`protein ZNF365	-	-	EOB04258.1//Protein ZNF365`[Anas platyrhynchos]	-	-	tr|A0A493SSY2|A0A493SSY2_ANAPP//CCHC-type domain-containing protein {ECO:0000259|PROSITE:PS50158} OS=Anas platyrhynchos platyrhynchos (Northern mallard) PE=4
ENSAPLG00000005935	2.38481	2.73686	2.61872	2.47724	3.45746	2.74842	DNAJB4	GO:0006457//protein folding`biological_process`The process of assisting in the covalent and noncovalent assembly of single chain polypeptides or multisubunit complexes into the correct tertiary structure. [GOC:go_curators, GOC:rb];GO:0051082//unfolded protein binding`molecular_function`Binding to an unfolded protein. [GOC:ai]	K09507//DNAJB1`DnaJ homolog subfamily B member 1	ko04141//Protein processing in endoplasmic reticulum`Genetic Information Processing`Folding, sorting and degradation;ko05164//Influenza A`Human Diseases`Infectious disease: viral	-	XP_005010353.2//dnaJ homolog subfamily B member 4 isoform X1`[Anas platyrhynchos]	PF00226.34//DnaJ`DnaJ domain;PF01556.21//DnaJ_C`DnaJ C terminal domain	zf-C2H2//http://bioinfo.life.hust.edu.cn/AnimalTFDB#!/tf_detail?species=Monodelphis_domestica&family=zf-C2H2	tr|A0A6J3DGJ3|A0A6J3DGJ3_AYTFU//dnaJ homolog subfamily B member 4 {ECO:0000313|RefSeq:XP_032048586.1, ECO:0000313|RefSeq:XP_032048587.1} OS=Aythya fuligula (Tufted duck) (Anas fuligula) ECO:0000313|RefSeq:XP_032048587.1} PE=4
ENSAPLG00000031058	0	0	0	0	0	0	-	-	-	-	-	-	-	-	-
novel1447	1.03396	1.24074	0.934273	1.779	1.57288	1.02598	-	-	-	-	-	-	-	-	-
ENSAPLG00000015440	3.89797	2.85404	5.15835	3.70071	5.17614	5.44052	MMP16	GO:0004222//metalloendopeptidase activity`molecular_function`Catalysis of the hydrolysis of internal, alpha-peptide bonds in a polypeptide chain by a mechanism in which water acts as a nucleophile, one or two metal ions hold the water molecule in place, and charged amino acid side chains are ligands for the metal ions. [GOC:mah, https://www.ebi.ac.uk/merops/about/glossary.shtml#CATTYPE, https://w…	K07996//MMP16`matrix metalloproteinase-16 (membrane-inserted) [EC:3.4.24.-]	ko04928//Parathyroid hormone synthesis, secretion and action`Organismal Systems`Endocrine system;ko05206//MicroRNAs in cancer`Human Diseases`Cancer: overview	-	AAB07491.1//membrane type-matrix metalloproteinase`[Gallus gallus];XP_040402246.1//matrix metalloproteinase-16 isoform X1`[Cygnus olor];XP_027308239.1//matrix metalloproteinase-16 isoform X1`[Anas platyrhynchos]	PF01471.21//PG_binding_1`Putative peptidoglycan binding domain;PF00413.27//Peptidase_M10`Matrixin;PF00045.22//Hemopexin`Hemopexin;PF11857.11//DUF3377`Domain of unknown function (DUF3377)	-	tr|U3J714|U3J714_ANAPP//Matrix metallopeptidase 16 {ECO:0000313|Ensembl:ENSAPLP00000015291} OS=Anas platyrhynchos platyrhynchos (Northern mallard) Name=MMP16 {ECO:0000313|Ensembl:ENSAPLP00000015291} PE=3;tr|A0A493TM37|A0A493TM37_ANAPP//Matrix metallopeptidase 16 {ECO:0000313|Ensembl:ENSAPLP00000026909} OS=Anas platyrhynchos platyrhynchos (Northern mallard) Name=MMP16 {ECO:0000313|Ensembl:ENSAPLP0…
ENSAPLG00000024431	0	0.051491	0	0.062394	0	0.133155	RUNDC3A	GO:0043231//intracellular membrane-bounded organelle`cellular_component`Organized structure of distinctive morphology and function, bounded by a single or double lipid bilayer membrane and occurring within the cell. Includes the nucleus, mitochondria, plastids, vacuoles, and vesicles. Excludes the plasma membrane. [GOC:go_curators]	K24787//RUNDC3`RUN domain-containing protein 3	-	-	XP_040392768.1//RUN domain-containing protein 3A isoform X4`[Cygnus olor];XP_041321369.1//RUN domain-containing protein 3A isoform X3`[Pyrgilauda ruficollis]	PF02759.22//RUN`RUN domain	-	tr|A0A493TPB5|A0A493TPB5_ANAPP//RUN domain containing 3A {ECO:0000313|Ensembl:ENSAPLP00000027707} OS=Anas platyrhynchos platyrhynchos (Northern mallard) Name=RUNDC3A {ECO:0000313|Ensembl:ENSAPLP00000027707} PE=4;tr|A0A493TUC0|A0A493TUC0_ANAPP//RUN domain containing 3A {ECO:0000313|Ensembl:ENSAPLP00000029482} OS=Anas platyrhynchos platyrhynchos (Northern mallard) Name=RUNDC3A {ECO:0000313|Ensembl:…
ENSAPLG00000024317	0	0	0	0	0	0	GSX1	GO:0005634//nucleus`cellular_component`A membrane-bounded organelle of eukaryotic cells in which chromosomes are housed and replicated. In most cells, the nucleus contains all of the cell's chromosomes except the organellar chromosomes, and is the site of RNA synthesis and processing. In some species, or in specialized cell types, RNA metabolism or DNA replication may be absent. [GOC:go_curators]…	K09310//GSH`homeobox protein GSH	-	-	XP_027319900.1//GS homeobox 1`[Anas platyrhynchos]	PF00046.32//Homeodomain`Homeodomain	Homeobox//http://bioinfo.life.hust.edu.cn/AnimalTFDB#!/tf_detail?species=Gallus_gallus&family=Homeobox	tr|A0A7K7L6H4|A0A7K7L6H4_9AVES//GSX1 protein {ECO:0000313|EMBL:NWZ26413.1} Fragment OS=Asarcornis scutulata ORFNames=ASASCU_R07056 {ECO:0000313|EMBL:NWZ26413.1} PE=4
ENSAPLG00000002730	0	0	0	0.292045	0.31849	0.314345	CFAP97D1	GO:0007288//sperm axoneme assembly`biological_process`The assembly and organization of the sperm flagellar axoneme, the bundle of microtubules and associated proteins that forms the core of the eukaryotic sperm flagellum, and is responsible for movement. [GOC:bf, GOC:cilia, ISBN:0198547684]	K25531//CFAP97D1`sperm axonemal maintenance protein CFAP97D1	-	-	XP_027301419.2//sperm axonemal maintenance protein CFAP97D1`[Anas platyrhynchos]	PF13879.9//Hmw_CFAP97`Hemingway/CFA97	-	tr|U3I4J5|U3I4J5_ANAPP//CFAP97 domain containing 1 {ECO:0000313|Ensembl:ENSAPLP00000002166} OS=Anas platyrhynchos platyrhynchos (Northern mallard) Name=CFAP97D1 {ECO:0000313|Ensembl:ENSAPLP00000002166} PE=3
ENSAPLG00000013723	0.085803	0.040126	0	0.072934	0.062399	0.097231	TPCN1	GO:0016021//integral component of membrane`cellular_component`The component of a membrane consisting of the gene products and protein complexes having at least some part of their peptide sequence embedded in the hydrophobic region of the membrane. [GOC:dos, GOC:go_curators];GO:0005245//voltage-gated calcium channel activity`molecular_function`Enables the transmembrane transfer of a calcium ion by…	K16896//TPCN1`two pore calcium channel protein 1	ko04020//Calcium signaling pathway`Environmental Information Processing`Signal transduction	-	XP_005030102.3//two pore calcium channel protein 1 isoform X2`[Anas platyrhynchos]	PF00520.34//Ion_trans`Ion transport protein	-	tr|U3J266|U3J266_ANAPP//Two pore segment channel 1 {ECO:0000313|Ensembl:ENSAPLP00000013593} OS=Anas platyrhynchos platyrhynchos (Northern mallard) Name=TPCN1 {ECO:0000313|Ensembl:ENSAPLP00000013593} PE=4;tr|A0A493TP37|A0A493TP37_ANAPP//Two pore segment channel 1 {ECO:0000313|Ensembl:ENSAPLP00000027584} OS=Anas platyrhynchos platyrhynchos (Northern mallard) Name=TPCN1 {ECO:0000313|Ensembl:ENSAPLP0…
ENSAPLG00000002216	0	0.084537	0.333539	0.204875	0.33224	0.109305	-	GO:0010972//negative regulation of G2/M transition of mitotic cell cycle`biological_process`Any signalling pathway that decreases or inhibits the activity of a cell cycle cyclin-dependent protein kinase to modulate the switch from G2 phase to M phase of the mitotic cell cycle. [GOC:mtg_cell_cycle]	K08426//GPR132, G2A`G protein-coupled receptor 132	-	-	XP_038036339.1//probable G-protein coupled receptor 132 isoform X2`[Anas platyrhynchos]	PF00001.24//7tm_1`7 transmembrane receptor (rhodopsin family)	-	tr|U3I320|U3I320_ANAPP//G_PROTEIN_RECEP_F1_2 domain-containing protein {ECO:0000259|PROSITE:PS50262} OS=Anas platyrhynchos platyrhynchos (Northern mallard) PE=3
ENSAPLG00000009374	0.544664	0.3459	0.552431	0.419142	0.820491	0.450345	QRSL1	GO:0030956//glutamyl-tRNA(Gln) amidotransferase complex`cellular_component`A protein complex that possesses glutamyl-tRNA(Gln) amidotransferase activity, and therefore creates Gln-tRNA by amidating Glu-tRNA; usually composed of 3 subunits: A, B, and C. Note that the C subunit may not be required in all organisms. [GOC:mlg];GO:0050567//glutaminyl-tRNA synthase (glutamine-hydrolyzing) activity`mole…	K02433//gatA, QRSL1`aspartyl-tRNA(Asn)/glutamyl-tRNA(Gln) amidotransferase subunit A [EC:6.3.5.6 6.3.5.7]	ko00970//Aminoacyl-tRNA biosynthesis`Genetic Information Processing`Translation;ko01100//Metabolic pathways`Metabolism`Global and overview maps	-	XP_027310557.2//glutamyl-tRNA(Gln) amidotransferase subunit A, mitochondrial`[Anas platyrhynchos]	PF01425.24//Amidase`Amidase	-	tr|A0A493T1U2|A0A493T1U2_ANAPP//Glutamyl-tRNA(Gln) amidotransferase subunit A, mitochondrial {ECO:0000256|HAMAP-Rule:MF_03150} Short=Glu-AdT subunit A {ECO:0000256|HAMAP-Rule:MF_03150} EC=6.3.5.7 {ECO:0000256|HAMAP-Rule:MF_03150} Glutaminyl-tRNA synthase-like protein 1 {ECO:0000256|HAMAP-Rule:MF_03150} OS=Anas platyrhynchos platyrhynchos (Northern mallard) ECO:0000313|Ensembl:ENSAPLP00000019847} …
ENSAPLG00000005988	1.52919	4.22616	3.21429	13.8023	12.6111	15.5184	CEP192	GO:0005737//cytoplasm`cellular_component`The contents of a cell excluding the plasma membrane and nucleus, but including other subcellular structures. [ISBN:0198547684];GO:0071539//protein localization to centrosome`biological_process`A process in which a protein is transported to, or maintained at, the centrosome. [GOC:ecd];GO:0051298//centrosome duplication`biological_process`The replication of…	K16725//CEP192`centrosomal protein CEP192	-	-	EOA95643.1//Centrosomal protein of 192 kDa, partial`[Anas platyrhynchos];XP_038030005.1//LOW QUALITY PROTEIN: centrosomal protein of 192 kDa`[Anas platyrhynchos];XP_038030021.1//LOW QUALITY PROTEIN: uncharacterized protein LOC119715796`[Anas platyrhynchos]	PF15780.8//ASH`Abnormal spindle-like microcephaly-assoc'd, ASPM-SPD-2-Hydin	-	tr|U3IEH0|U3IEH0_ANAPP//Centrosomal protein 192 {ECO:0000313|Ensembl:ENSAPLP00000005642} OS=Anas platyrhynchos platyrhynchos (Northern mallard) Name=CEP192 {ECO:0000313|Ensembl:ENSAPLP00000005642} PE=4;tr|A0A493T663|A0A493T663_ANAPP//Centrosomal protein 192 {ECO:0000313|Ensembl:ENSAPLP00000021135} OS=Anas platyrhynchos platyrhynchos (Northern mallard) Name=CEP192 {ECO:0000313|Ensembl:ENSAPLP00000…
ENSAPLG00000003325	0.446558	0.519658	0.71775	0.554513	0.408499	0.754591	-	GO:0035494//SNARE complex disassembly`biological_process`The disaggregation of the SNARE protein complex into its constituent components. The SNARE complex is a protein complex involved in membrane fusion; a stable ternary complex consisting of a four-helix bundle, usually formed from one R-SNARE and three Q-SNAREs with an ionic layer sandwiched between hydrophobic layers. [GOC:rb, PMID:11697877]	K06027//NSF, SEC18`vesicle-fusing ATPase [EC:3.6.4.6]	ko04721//Synaptic vesicle cycle`Organismal Systems`Nervous system;ko04727//GABAergic synapse`Organismal Systems`Nervous system;ko04962//Vasopressin-regulated water reabsorption`Organismal Systems`Excretory system	-	XP_032058483.1//vesicle-fusing ATPase`[Aythya fuligula]	PF02933.20//CDC48_2`Cell division protein 48 (CDC48), domain 2;PF07724.17//AAA_2`AAA domain (Cdc48 subfamily);PF00004.32//AAA`ATPase family associated with various cellular activities (AAA);PF17862.4//AAA_lid_3`AAA+ lid domain	-	tr|U3I6L8|U3I6L8_ANAPP//Vesicle-fusing ATPase {ECO:0000256|RuleBase:RU367045} EC=3.6.4.6 {ECO:0000256|RuleBase:RU367045} OS=Anas platyrhynchos platyrhynchos (Northern mallard) PE=3
ENSAPLG00000021687	0	0	0	0.149174	0	0.079588	-	-	-	-	-	-	-	-	-
novel1052	10.7321	21.2214	12.9924	29.2619	16.2971	35.0085	-	-	-	-	-	-	-	-	-
ENSAPLG00000021764	0	0	0	0	0.083254	0	-	-	-	-	-	-	-	-	-
ENSAPLG00000012219	0.884205	0.862499	3.14905	13.2601	12.4386	15.8304	LRP6	GO:0019210//kinase inhibitor activity`molecular_function`Binds to and stops, prevents or reduces the activity of a kinase. [GOC:mah];GO:0005901//caveola`cellular_component`A membrane raft that forms small pit, depression, or invagination that communicates with the outside of a cell and extends inward, indenting the cytoplasm and the cell membrane. Examples include flask-shaped invaginations of th…	K03068//LRP5_6`low density lipoprotein receptor-related protein 5/6	ko04150//mTOR signaling pathway`Environmental Information Processing`Signal transduction;ko04310//Wnt signaling pathway`Environmental Information Processing`Signal transduction;ko04928//Parathyroid hormone synthesis, secretion and action`Organismal Systems`Endocrine system;ko05010//Alzheimer disease`Human Diseases`Neurodegenerative disease;ko05022//Pathways of neurodegeneration - multiple disease…	-	XP_027310287.1//low-density lipoprotein receptor-related protein 6 isoform X1`[Anas platyrhynchos]	PF00058.20//Ldl_recept_b`Low-density lipoprotein receptor repeat class B;PF14670.9//FXa_inhibition`Coagulation Factor Xa inhibitory site;PF00057.21//Ldl_recept_a`Low-density lipoprotein receptor domain class A	-	tr|U3IXP2|U3IXP2_ANAPP//Low-density lipoprotein receptor-related protein {ECO:0000256|PIRNR:PIRNR036314} OS=Anas platyrhynchos platyrhynchos (Northern mallard) Name=LRP6 {ECO:0000313|Ensembl:ENSAPLP00000012018} PE=3
ENSAPLG00000023412	0	0	0	0	0	0	-	GO:0016021//integral component of membrane`cellular_component`The component of a membrane consisting of the gene products and protein complexes having at least some part of their peptide sequence embedded in the hydrophobic region of the membrane. [GOC:dos, GOC:go_curators]	-	-	-	BAE89812.1//unnamed protein product`[Macaca fascicularis]	-	-	tr|A0A493TF39|A0A493TF39_ANAPP//Uncharacterized protein {ECO:0000313|Ensembl:ENSAPLP00000024305} OS=Anas platyrhynchos platyrhynchos (Northern mallard) PE=4
ENSAPLG00000014522	106.11	77.7689	96.9316	63.0581	55.5484	76.8405	-	GO:0045292//mRNA cis splicing, via spliceosome`biological_process`The joining together, after removal of an intervening sequence composed of one or more introns, of two segments of the same RNA molecule via spliceosomal catalysis to produce an mRNA composed only of exon sequences that all came from the same primary transcript. [GOC:krc, ISBN:0879695897, PMID:18458335]	K12883//NCBP2, CBP20`nuclear cap-binding protein subunit 2	ko03013//Nucleocytoplasmic transport`Genetic Information Processing`Translation;ko03015//mRNA surveillance pathway`Genetic Information Processing`Translation;ko03040//Spliceosome`Genetic Information Processing`Transcription	-	XP_027324467.2//nuclear cap-binding protein subunit 2`[Anas platyrhynchos]	PF00076.25//RRM_1`RNA recognition motif. (a.k.a. RRM, RBD, or RNP domain)	-	tr|U3J4B9|U3J4B9_ANAPP//Nuclear cap-binding protein subunit 2 {ECO:0000256|RuleBase:RU364036} 20 kDa nuclear cap-binding protein {ECO:0000256|RuleBase:RU364036} OS=Anas platyrhynchos platyrhynchos (Northern mallard) PE=3
ENSAPLG00000011482	0.105558	0.072169	0.03542	0.043796	0.141893	0.140197	SH3TC1	GO:0005737//cytoplasm`cellular_component`The contents of a cell excluding the plasma membrane and nucleus, but including other subcellular structures. [ISBN:0198547684]	K24313//SH3TC`SH3 domain and tetratricopeptide repeat-containing protein	-	-	XP_005016252.3//SH3 domain and tetratricopeptide repeat-containing protein 1 isoform X1`[Anas platyrhynchos];XP_005016255.3//SH3 domain and tetratricopeptide repeat-containing protein 1 isoform X4`[Anas platyrhynchos]	PF13424.9//TPR_12`Tetratricopeptide repeat	-	tr|A0A493T9Y5|A0A493T9Y5_ANAPP//SH3 domain and tetratricopeptide repeats 1 {ECO:0000313|Ensembl:ENSAPLP00000022682} OS=Anas platyrhynchos platyrhynchos (Northern mallard) Name=SH3TC1 {ECO:0000313|Ensembl:ENSAPLP00000022682} PE=4;tr|A0A493T8D3|A0A493T8D3_ANAPP//SH3 domain and tetratricopeptide repeats 1 {ECO:0000313|Ensembl:ENSAPLP00000022194} OS=Anas platyrhynchos platyrhynchos (Northern mallard)…
ENSAPLG00000002569	8.27257	14.5219	8.6818	10.8937	13.0247	10.3759	FNIP1	GO:0005765//lysosomal membrane`cellular_component`The lipid bilayer surrounding the lysosome and separating its contents from the cell cytoplasm. [GOC:ai];GO:0008285//negative regulation of cell population proliferation`biological_process`Any process that stops, prevents or reduces the rate or extent of cell proliferation. [GOC:go_curators];GO:0000122//negative regulation of transcription by RNA …	K20400//FNIP1`folliculin-interacting protein 1	ko04150//mTOR signaling pathway`Environmental Information Processing`Signal transduction	-	XP_012947309.2//folliculin-interacting protein 1 isoform X1`[Anas platyrhynchos];XP_027324008.2//folliculin-interacting protein 1 isoform X3`[Anas platyrhynchos];XP_021122404.2//folliculin-interacting protein 1 isoform X2`[Anas platyrhynchos]	PF14636.9//FNIP_N`Folliculin-interacting protein N-terminus;PF14637.9//FNIP_M`Folliculin-interacting protein middle domain;PF14638.9//FNIP_C`Folliculin-interacting protein C-terminus	-	tr|A0A493SYV5|A0A493SYV5_ANAPP//Folliculin interacting protein 1 {ECO:0000313|Ensembl:ENSAPLP00000018777} OS=Anas platyrhynchos platyrhynchos (Northern mallard) Name=FNIP1 {ECO:0000313|Ensembl:ENSAPLP00000018777} PE=3;tr|A0A493SUL8|A0A493SUL8_ANAPP//Folliculin interacting protein 1 {ECO:0000313|Ensembl:ENSAPLP00000017180} OS=Anas platyrhynchos platyrhynchos (Northern mallard) Name=FNIP1 {ECO:0000…
novel695	42.8902	47.8555	51.7923	7.24857	14.8024	6.87516	-	-	-	-	-	-	-	-	-
ENSAPLG00000004529	24.0791	34.6196	24.4435	2.68754	2.93988	3.90208	DHRS7C	GO:0016491//oxidoreductase activity`molecular_function`Catalysis of an oxidation-reduction (redox) reaction, a reversible chemical reaction in which the oxidation state of an atom or atoms within a molecule is altered. One substrate acts as a hydrogen or electron donor and becomes oxidized, while the other acts as hydrogen or electron acceptor and becomes reduced. [GOC:go_curators]	K11167//DHRS7C`dehydrogenase/reductase SDR family member 7C [EC:1.1.-.-]	-	-	XP_038021319.1//dehydrogenase/reductase SDR family member 7C`[Anas platyrhynchos]	PF00106.28//adh_short`short chain dehydrogenase;PF08659.13//KR`KR domain;PF13561.9//adh_short_C2`Enoyl-(Acyl carrier protein) reductase	-	tr|U3IA00|U3IA00_ANAPP//Dehydrogenase/reductase 7C {ECO:0000313|Ensembl:ENSAPLP00000004071} OS=Anas platyrhynchos platyrhynchos (Northern mallard) Name=DHRS7C {ECO:0000313|Ensembl:ENSAPLP00000004071} PE=3
ENSAPLG00000030917	0	0	0	0	0	0	-	-	-	-	-	-	-	-	-
ENSAPLG00000027313	0.057356	0.058663	0.115726	0.071084	0.07685	0.1517	-	GO:0016712//oxidoreductase activity, acting on paired donors, with incorporation or reduction of molecular oxygen, reduced flavin or flavoprotein as one donor, and incorporation of one atom of oxygen`molecular_function`Catalysis of an oxidation-reduction (redox) reaction in which hydrogen or electrons are transferred from reduced flavin or flavoprotein and one other donor, and one atom of oxygen …	K07413//CYP2C`cytochrome P450 family 2 subfamily C [EC:1.14.14.1]	ko00140//Steroid hormone biosynthesis`Metabolism`Lipid metabolism;ko00590//Arachidonic acid metabolism`Metabolism`Lipid metabolism;ko00591//Linoleic acid metabolism`Metabolism`Lipid metabolism;ko00830//Retinol metabolism`Metabolism`Metabolism of cofactors and vitamins;ko01100//Metabolic pathways`Metabolism`Global and overview maps;ko04726//Serotonergic synapse`Organismal Systems`Nervous system;ko…	-	XP_027315867.1//cytochrome P450 2C9`[Anas platyrhynchos]	PF00067.25//p450`Cytochrome P450	-	tr|A0A493TWT1|A0A493TWT1_ANAPP//Uncharacterized protein {ECO:0000313|Ensembl:ENSAPLP00000030316} OS=Anas platyrhynchos platyrhynchos (Northern mallard) PE=3
ENSAPLG00000002543	0	0	0	0.027563	0.020691	0	-	GO:0005975//carbohydrate metabolic process`biological_process`The chemical reactions and pathways involving carbohydrates, any of a group of organic compounds based of the general formula Cx(H2O)y. Includes the formation of carbohydrate derivatives by the addition of a carbohydrate residue to another molecule. [GOC:mah, ISBN:0198506732]	K12047//MGAM`maltase-glucoamylase [EC:3.2.1.20 3.2.1.3]	ko00052//Galactose metabolism`Metabolism`Carbohydrate metabolism;ko00500//Starch and sucrose metabolism`Metabolism`Carbohydrate metabolism;ko01100//Metabolic pathways`Metabolism`Global and overview maps;ko04973//Carbohydrate digestion and absorption`Organismal Systems`Digestive system	-	XP_027320334.2//sucrase-isomaltase, intestinal isoform X2`[Anas platyrhynchos]	PF01055.29//Glyco_hydro_31`Glycosyl hydrolases family 31;PF00088.21//Trefoil`Trefoil (P-type) domain;PF16863.8//NtCtMGAM_N`N-terminal barrel of NtMGAM and CtMGAM, maltase-glucoamylase;PF13802.9//Gal_mutarotas_2`Galactose mutarotase-like	-	tr|U3I472|U3I472_ANAPP//P-type domain-containing protein {ECO:0000259|PROSITE:PS51448} OS=Anas platyrhynchos platyrhynchos (Northern mallard) PE=3;tr|U3IPB4|U3IPB4_ANAPP//P-type domain-containing protein {ECO:0000259|PROSITE:PS51448} OS=Anas platyrhynchos platyrhynchos (Northern mallard) PE=3;tr|A0A493TVC8|A0A493TVC8_ANAPP//P-type domain-containing protein {ECO:0000259|PROSITE:PS51448} OS=Anas pl…
ENSAPLG00000003866	0	0	0	0	0	0	-	GO:0005737//cytoplasm`cellular_component`The contents of a cell excluding the plasma membrane and nucleus, but including other subcellular structures. [ISBN:0198547684]	K20189//DTNBP1, BLOC1S8`dysbindin	-	-	XP_027328906.1//dysbindin domain-containing protein 2`[Anas platyrhynchos]	PF04440.19//Dysbindin`Dysbindin (Dystrobrevin binding protein 1)	-	tr|U3I7Y4|U3I7Y4_ANAPP//Uncharacterized protein {ECO:0000313|Ensembl:ENSAPLP00000003355} OS=Anas platyrhynchos platyrhynchos (Northern mallard) PE=3
ENSAPLG00000008896	1.20633	0.84825	0.798656	1.35491	1.16175	0.897363	TADA2A	GO:0005634//nucleus`cellular_component`A membrane-bounded organelle of eukaryotic cells in which chromosomes are housed and replicated. In most cells, the nucleus contains all of the cell's chromosomes except the organellar chromosomes, and is the site of RNA synthesis and processing. In some species, or in specialized cell types, RNA metabolism or DNA replication may be absent. [GOC:go_curators]…	K11314//TADA2A, ADA2`transcriptional adapter 2-alpha	-	-	XP_005012647.1//LOW QUALITY PROTEIN: transcriptional adapter 2-alpha`[Anas platyrhynchos]	PF00249.34//Myb_DNA-binding`Myb-like DNA-binding domain;PF04433.20//SWIRM`SWIRM domain	MYB//http://bioinfo.life.hust.edu.cn/AnimalTFDB#!/tf_detail?species=Gallus_gallus&family=MYB	tr|A0A6J3E1D8|A0A6J3E1D8_AYTFU//Transcriptional adapter {ECO:0000256|PIRNR:PIRNR025024} OS=Aythya fuligula (Tufted duck) (Anas fuligula) Name=TADA2A {ECO:0000313|RefSeq:XP_032056914.1} PE=4
ENSAPLG00000019957	0	0	0	0	0	0	-	-	-	-	-	-	-	-	-
novel1826	9.66449	11.7154	9.67329	5.98201	9.12091	8.83502	-	-	-	-	-	-	-	-	-
ENSAPLG00000019169	0.963025	1.4531	0.823261	1.37066	1.32211	0.772451	-	GO:0016021//integral component of membrane`cellular_component`The component of a membrane consisting of the gene products and protein complexes having at least some part of their peptide sequence embedded in the hydrophobic region of the membrane. [GOC:dos, GOC:go_curators]	K23934//AHNAK`neuroblast differentiation-associated protein AHNAK	ko05132//Salmonella infection`Human Diseases`Infectious disease: bacterial	-	XP_038028629.1//neuroblast differentiation-associated protein AHNAK-like isoform X1`[Anas platyrhynchos];XP_038028634.1//neuroblast differentiation-associated protein AHNAK-like isoform X5`[Anas platyrhynchos]	-	-	tr|A0A493TBL7|A0A493TBL7_ANAPP//Uncharacterized protein {ECO:0000313|Ensembl:ENSAPLP00000023269} OS=Anas platyrhynchos platyrhynchos (Northern mallard) PE=4;tr|A0A493TUU1|A0A493TUU1_ANAPP//Uncharacterized protein {ECO:0000313|Ensembl:ENSAPLP00000029559} OS=Anas platyrhynchos platyrhynchos (Northern mallard) PE=4;tr|A0A493SSH7|A0A493SSH7_ANAPP//Uncharacterized protein {ECO:0000313|Ensembl:ENSAPLP0…
ENSAPLG00000006477	0	0	0	0	0	0	-	-	K06752//MHC2`MHC class II antigen	ko04145//Phagosome`Cellular Processes`Transport and catabolism;ko04514//Cell adhesion molecules`Environmental Information Processing`Signaling molecules and interaction;ko04612//Antigen processing and presentation`Organismal Systems`Immune system;ko04640//Hematopoietic cell lineage`Organismal Systems`Immune system;ko04658//Th1 and Th2 cell differentiation`Organismal Systems`Immune system;ko04659/…	-	XP_038043821.1//class II histocompatibility antigen, M alpha chain`[Anas platyrhynchos]	PF07654.18//C1-set`Immunoglobulin C1-set domain	-	tr|U3IFQ8|U3IFQ8_ANAPP//Ig-like domain-containing protein {ECO:0000259|PROSITE:PS50835} OS=Anas platyrhynchos platyrhynchos (Northern mallard) PE=4
ENSAPLG00000018099	0	0	0	0.162672	0	0.05786	-	-	-	-	-	-	-	-	-
novel1263	7.7499	7.66816	6.7266	10.4596	11.73	10.3679	-	GO:0016021//integral component of membrane`cellular_component`The component of a membrane consisting of the gene products and protein complexes having at least some part of their peptide sequence embedded in the hydrophobic region of the membrane. [GOC:dos, GOC:go_curators]	K26099//PTTG1IP`PTTG1-interacting protein	-	-	XP_035173082.1//pituitary tumor-transforming gene 1 protein-interacting protein-like isoform X2`[Oxyura jamaicensis]	-	-	tr|A0A094N9W2|A0A094N9W2_PODCR//Pituitary tumor-transforming gene 1 protein-interacting protein {ECO:0000313|EMBL:KFZ63361.1} Fragment OS=Podiceps cristatus (Great crested grebe) ORFNames=N338_13505 {ECO:0000313|EMBL:KFZ63361.1} PE=4
ENSAPLG00000008450	2.19565	1.768	3.29339	3.79766	2.49676	3.25263	-	GO:0006086//acetyl-CoA biosynthetic process from pyruvate`biological_process`The chemical reactions and pathways resulting in the formation of acetyl-CoA from pyruvate. [GOC:dph, GOC:go_curators, GOC:tb]	K00161//PDHA, pdhA`pyruvate dehydrogenase E1 component subunit alpha [EC:1.2.4.1]	ko00010//Glycolysis / Gluconeogenesis`Metabolism`Carbohydrate metabolism;ko00020//Citrate cycle (TCA cycle)`Metabolism`Carbohydrate metabolism;ko00620//Pyruvate metabolism`Metabolism`Carbohydrate metabolism;ko00785//Lipoic acid metabolism`Metabolism`Metabolism of cofactors and vitamins;ko01100//Metabolic pathways`Metabolism`Global and overview maps;ko01200//Carbon metabolism`Metabolism`Global and…	-	XP_035398006.1//pyruvate dehydrogenase E1 component subunit alpha, somatic form, mitochondrial isoform X2`[Cygnus atratus];XP_035398005.1//pyruvate dehydrogenase E1 component subunit alpha, somatic form, mitochondrial isoform X1`[Cygnus atratus]	PF00676.23//E1_dh`Dehydrogenase E1 component	-	tr|A0A493STH1|A0A493STH1_ANAPP//Pyruvate dehydrogenase E1 component subunit alpha {ECO:0000256|RuleBase:RU361139} EC=1.2.4.1 {ECO:0000256|RuleBase:RU361139} OS=Anas platyrhynchos platyrhynchos (Northern mallard) PE=4;tr|U3ILL1|U3ILL1_ANAPP//Pyruvate dehydrogenase E1 component subunit alpha {ECO:0000256|RuleBase:RU361139} EC=1.2.4.1 {ECO:0000256|RuleBase:RU361139} OS=Anas platyrhynchos platyrhynch…
ENSAPLG00000018174	0.686461	0.460755	0.93059	1.06346	1.0352	0.992918	SLC33A1	GO:0008521//acetyl-CoA transmembrane transporter activity`molecular_function`Enables the transfer of acetyl-CoA from one side of a membrane to the other. Acetyl-CoA is a derivative of coenzyme A in which the sulfhydryl group is acetylated; it is a metabolite derived from several pathways (e.g. glycolysis, fatty acid oxidation, amino-acid catabolism) and is further metabolized by the tricarboxylic…	K03372//SLC33A1, ACATN`MFS transporter, PAT family, solute carrier family 33 (acetyl-CoA transportor), member 1 [EC:2.3.1.-]	ko00604//Glycosphingolipid biosynthesis - ganglio series`Metabolism`Glycan biosynthesis and metabolism;ko01100//Metabolic pathways`Metabolism`Global and overview maps	-	XP_027320305.2//acetyl-coenzyme A transporter 1`[Anas platyrhynchos]	PF13000.10//Acatn`Acetyl-coenzyme A transporter 1	-	tr|A0A493ST19|A0A493ST19_ANAPP//Uncharacterized protein {ECO:0000313|Ensembl:ENSAPLP00000016653} OS=Anas platyrhynchos platyrhynchos (Northern mallard) PE=4
ENSAPLG00000030175	0	0	0	0	0	0	-	GO:0046872//metal ion binding`molecular_function`Binding to a metal ion. [GOC:ai]	K15715//ZNRF4`E3 ubiquitin-protein ligase ZNRF4 [EC:2.3.2.27]	-	-	XP_005028982.2//E3 ubiquitin-protein ligase RNF13`[Anas platyrhynchos]	PF02225.25//PA`PA domain	-	tr|A0A493TKW4|A0A493TKW4_ANAPP//RING-type E3 ubiquitin transferase {ECO:0000256|ARBA:ARBA00012483} EC=2.3.2.27 {ECO:0000256|ARBA:ARBA00012483} OS=Anas platyrhynchos platyrhynchos (Northern mallard) PE=4
ENSAPLG00000028986	1.79465	1.56658	1.57089	1.19402	1.05229	1.1229	-	GO:0034464//BBSome`cellular_component`A ciliary protein complex involved in cilium biogenesis. It consists of at least seven Bardet-Biedl syndrome (BBS) proteins and BBIP10. It moves in association with IFT trains through cilia (likely as an IFT-A/B adaptor or cargo), and is required for the integrity of IFT-A and IFT-B. [GOC:BHF, GOC:cilia, PMID:15231740, PMID:17574030, PMID:26498262]	K19398//BBS9`Bardet-Biedl syndrome 9 protein	-	-	XP_038029997.1//protein PTHB1 isoform X7`[Anas platyrhynchos]	PF14728.9//PHTB1_C`PTHB1 C-terminus	-	tr|A0A493U1W9|A0A493U1W9_ANAPP//PHTB1_C domain-containing protein {ECO:0000259|Pfam:PF14728} OS=Anas platyrhynchos platyrhynchos (Northern mallard) PE=4
novel989	2.88727	3.54367	3.10699	4.05546	6.18978	5.85467	-	-	-	-	-	-	-	-	-
ENSAPLG00000019589	0	0	0	0	0	0	-	-	-	-	-	-	-	-	-
ENSAPLG00000018594	0	0	0	0	0	0	-	-	-	-	-	-	-	-	-
ENSAPLG00000027567	0	0	0	0	0	0	-	-	-	-	-	-	-	-	-
ENSAPLG00000012056	0	0	0	0	0	0	-	GO:0006952//defense response`biological_process`Reactions, triggered in response to the presence of a foreign body or the occurrence of an injury, which result in restriction of damage to the organism attacked or prevention/recovery from the infection caused by the attack. [GOC:go_curators]	K23125//DEFB1`beta-defensin 1	ko02010//ABC transporters`Environmental Information Processing`Membrane transport;ko05150//Staphylococcus aureus infection`Human Diseases`Infectious disease: bacterial	-	EOA95207.1//Gallinacin-9, partial`[Anas platyrhynchos]	PF00711.22//Defensin_beta`Beta defensin	-	tr|U3IX35|U3IX35_ANAPP//Uncharacterized protein {ECO:0000313|Ensembl:ENSAPLP00000011811} OS=Anas platyrhynchos platyrhynchos (Northern mallard) PE=4
ENSAPLG00000029596	0.349215	0.089356	0	0.220281	0.727161	0.600073	-	-	-	-	-	-	-	-	-
ENSAPLG00000023299	1.01612	1.01971	1.13127	3.37514	2.00939	2.17998	-	-	K25138//ANKRD26`ankyrin repeat domain-containing protein 26	-	-	XP_038035774.1//ankyrin repeat domain-containing protein 36A isoform X11`[Anas platyrhynchos]	PF13637.9//Ank_4`Ankyrin repeats (many copies);PF12796.10//Ank_2`Ankyrin repeats (3 copies);PF13857.9//Ank_5`Ankyrin repeats (many copies);PF00023.33//Ank`Ankyrin repeat	TF_others//-	tr|A0A493SUA2|A0A493SUA2_ANAPP//Uncharacterized protein {ECO:0000313|Ensembl:ENSAPLP00000017065} OS=Anas platyrhynchos platyrhynchos (Northern mallard) PE=4
novel1191	131.062	181.829	130.353	157.046	106.284	247.788	-	-	-	-	-	-	-	-	-
ENSAPLG00000023697	19.1785	19.8783	20.6829	24.2254	23.7353	21.5015	YWHAQ	GO:0005737//cytoplasm`cellular_component`The contents of a cell excluding the plasma membrane and nucleus, but including other subcellular structures. [ISBN:0198547684];GO:0032991//protein-containing complex`cellular_component`A stable assembly of two or more macromolecules, i.e. proteins, nucleic acids, carbohydrates or lipids, in which at least one component is a protein and the constituent par…	K16197//YWHAB_Q_Z`14-3-3 protein beta/theta/zeta	ko04110//Cell cycle`Cellular Processes`Cell growth and death;ko04114//Oocyte meiosis`Cellular Processes`Cell growth and death;ko04151//PI3K-Akt signaling pathway`Environmental Information Processing`Signal transduction;ko04390//Hippo signaling pathway`Environmental Information Processing`Signal transduction;ko05160//Hepatitis C`Human Diseases`Infectious disease: viral;ko05161//Hepatitis B`Human D…	-	NP_001006415.1//14-3-3 protein theta`[Gallus gallus]	PF00244.23//14-3-3`14-3-3 protein	-	tr|A0A493SUW4|A0A493SUW4_ANAPP//Tyrosine 3-monooxygenase/tryptophan 5-monooxygenase activation protein theta {ECO:0000313|Ensembl:ENSAPLP00000017357} OS=Anas platyrhynchos platyrhynchos (Northern mallard) Name=YWHAQ {ECO:0000313|Ensembl:ENSAPLP00000017357} PE=3
ENSAPLG00000030701	0	0	0	0	0	0	-	-	-	-	-	-	-	-	-
ENSAPLG00000007828	8.29373	10.6338	5.02623	6.42107	5.88776	5.41941	RBM24	GO:0003723//RNA binding`molecular_function`Binding to an RNA molecule or a portion thereof. [GOC:jl, GOC:mah]	K25006//RBM24_38`RNA-binding protein 24/38	-	-	NP_001297715.1//RNA-binding protein 24`[Anas platyrhynchos]	PF00076.25//RRM_1`RNA recognition motif. (a.k.a. RRM, RBD, or RNP domain)	-	tr|V5NWK8|V5NWK8_ANAPL//RNA binding motif protein 24 {ECO:0000313|EMBL:AHA93089.2, ECO:0000313|Ensembl:ENSAPLP00020016737} OS=Anas platyrhynchos (Mallard) (Anas boschas) ECO:0000313|Ensembl:ENSAPLP00020016737} PE=2;tr|A0A8B9VZN7|A0A8B9VZN7_9AVES//RNA binding motif protein 24 {ECO:0000313|Ensembl:ENSAZOP00000029494} OS=Anas zonorhyncha (Eastern spot-billed duck) PE=4
ENSAPLG00000027562	0	0.183413	0.185413	0	0	0	-	-	-	-	-	-	-	-	-
ENSAPLG00000028035	1.26392	1.23651	1.10878	1.83887	3.46064	2.25284	L3HYPDH	GO:0050346//trans-L-3-hydroxyproline dehydratase activity`molecular_function`Catalysis of the reaction: trans-L-3-hydroxyproline = 1-pyrroline-2-carboxylate + H(2)O + H(+). [EC:4.2.1.77, RHEA:10320]	K18384//L3HYPDH`trans-L-3-hydroxyproline dehydratase [EC:4.2.1.77]	ko00330//Arginine and proline metabolism`Metabolism`Amino acid metabolism;ko01100//Metabolic pathways`Metabolism`Global and overview maps	-	XP_038036433.1//trans-3-hydroxy-L-proline dehydratase`[Anas platyrhynchos]	PF05544.14//Pro_racemase`Proline racemase	-	tr|A0A493SU85|A0A493SU85_ANAPP//Trans-3-hydroxy-L-proline dehydratase {ECO:0000256|ARBA:ARBA00019639} EC=4.2.1.77 {ECO:0000256|ARBA:ARBA00013105} Trans-L-3-hydroxyproline dehydratase {ECO:0000256|ARBA:ARBA00015861} OS=Anas platyrhynchos platyrhynchos (Northern mallard) Name=L3HYPDH {ECO:0000313|Ensembl:ENSAPLP00000017058} PE=3
ENSAPLG00000016736	0	0	0	0.087826	0	0	-	-	-	-	-	-	-	-	-
ENSAPLG00000029717	0.96138	1.40027	1.23663	3.42958	3.90217	4.04251	-	-	-	-	-	-	-	-	-
ENSAPLG00000013098	0.591365	0.637987	0.431135	0.403105	0.209767	0.211934	CPQ	GO:0005764//lysosome`cellular_component`A small lytic vacuole that has cell cycle-independent morphology found in most animal cells and that contains a variety of hydrolases, most of which have their maximal activities in the pH range 5-6. The contained enzymes display latency if properly isolated. About 40 different lysosomal hydrolases are known and lysosomes have a great variety of morphologie…	K01302//CPQ`carboxypeptidase Q [EC:3.4.17.-]	-	-	XP_032037316.1//carboxypeptidase Q`[Aythya fuligula];XP_013035412.1//PREDICTED: carboxypeptidase Q isoform X2`[Anser cygnoides domesticus]	PF04389.20//Peptidase_M28`Peptidase family M28	-	tr|A0A493TFU7|A0A493TFU7_ANAPP//Carboxypeptidase Q {ECO:0000256|ARBA:ARBA00014116} Plasma glutamate carboxypeptidase {ECO:0000256|ARBA:ARBA00018510} OS=Anas platyrhynchos platyrhynchos (Northern mallard) Name=CPQ {ECO:0000313|Ensembl:ENSAPLP00000024555} PE=4;tr|A0A493T084|A0A493T084_ANAPP//Carboxypeptidase Q {ECO:0000256|ARBA:ARBA00014116} Plasma glutamate carboxypeptidase {ECO:0000256|ARBA:ARBA0…
ENSAPLG00000020245	0	0	0	24.4345	0	0	5S_rRNA	-	-	-	-	-	-	-	-
ENSAPLG00000018896	0.197769	0.168563	0.133012	0.40851	0.309153	0.579138	CDK5RAP3	GO:0044389//ubiquitin-like protein ligase binding`molecular_function`Binding to a ubiquitin-like protein ligase, such as ubiquitin-ligase. [GOC:jl];GO:0010921//regulation of phosphatase activity`biological_process`Any process that modulates the rate or frequency of phosphatase activity. Phosphatases catalyze the hydrolysis of phosphoric monoesters, releasing inorganic phosphate. [GOC:BHF, GOC:dph…	-	-	-	XP_038024763.1//LOW QUALITY PROTEIN: CDK5 regulatory subunit-associated protein 3`[Anas platyrhynchos];XP_040393019.1//CDK5 regulatory subunit-associated protein 3 isoform X6`[Cygnus olor]	PF05600.15//CDK5RAP3`CDK5 regulatory subunit-associated protein 3	-	tr|A0A493T8V5|A0A493T8V5_ANAPP//CDK5 regulatory subunit associated protein 3 {ECO:0000313|Ensembl:ENSAPLP00000022085} OS=Anas platyrhynchos platyrhynchos (Northern mallard) Name=CDK5RAP3 {ECO:0000313|Ensembl:ENSAPLP00000022085} PE=3;tr|A0A493SUC2|A0A493SUC2_ANAPP//CDK5 regulatory subunit associated protein 3 {ECO:0000313|Ensembl:ENSAPLP00000017167} OS=Anas platyrhynchos platyrhynchos (Northern ma…
ENSAPLG00000018427	0	0	0	0	0	0	-	GO:0046872//metal ion binding`molecular_function`Binding to a metal ion. [GOC:ai]	K15715//ZNRF4`E3 ubiquitin-protein ligase ZNRF4 [EC:2.3.2.27]	-	-	EOA94741.1//RING finger protein 13, partial`[Anas platyrhynchos]	PF13639.9//zf-RING_2`Ring finger domain;PF17123.8//zf-RING_11`RING-like zinc finger	-	tr|A0A493TV35|A0A493TV35_ANAPP//RING-type domain-containing protein {ECO:0000259|PROSITE:PS50089} OS=Anas platyrhynchos platyrhynchos (Northern mallard) PE=4
ENSAPLG00000015137	15.7062	13.4045	13.6415	14.1803	14.4498	16.1953	EEF1AKMT2	GO:0005737//cytoplasm`cellular_component`The contents of a cell excluding the plasma membrane and nucleus, but including other subcellular structures. [ISBN:0198547684];GO:0005634//nucleus`cellular_component`A membrane-bounded organelle of eukaryotic cells in which chromosomes are housed and replicated. In most cells, the nucleus contains all of the cell's chromosomes except the organellar chromo…	K22856//EEF1AKMT2, EFM4, METTL10`EEF1A lysine methyltransferase 2 [EC:2.1.1.-]	-	-	XP_032047593.1//EEF1A lysine methyltransferase 2 isoform X1`[Aythya fuligula]	PF05175.17//MTS`Methyltransferase small domain;PF13489.9//Methyltransf_23`Methyltransferase domain;PF13847.9//Methyltransf_31`Methyltransferase domain;PF13649.9//Methyltransf_25`Methyltransferase domain;PF08242.15//Methyltransf_12`Methyltransferase domain;PF08241.15//Methyltransf_11`Methyltransferase domain	-	tr|U3J658|U3J658_ANAPP//EEF1A lysine methyltransferase 2 {ECO:0000256|HAMAP-Rule:MF_03188} EC=2.1.1.- {ECO:0000256|HAMAP-Rule:MF_03188} Methyltransferase-like protein 10 {ECO:0000256|HAMAP-Rule:MF_03188} Protein-lysine N-methyltransferase METTL10 {ECO:0000256|HAMAP-Rule:MF_03188} OS=Anas platyrhynchos platyrhynchos (Northern mallard) Synonyms=METTL10 {ECO:0000256|HAMAP-Rule:MF_03188} PE=3
ENSAPLG00000030708	0.5762	0.353598	0.310025	0.809333	1.23527	0.660397	EXOC8	GO:0007032//endosome organization`biological_process`A process that is carried out at the cellular level which results in the assembly, arrangement of constituent parts, or disassembly of endosomes. [GOC:dph, GOC:jl, GOC:mah];GO:0006887//exocytosis`biological_process`A process of secretion by a cell that results in the release of intracellular molecules (e.g. hormones, matrix proteins) contained …	K19986//EXOC8, SEC84`exocyst complex component 8	-	-	XP_027309963.1//exocyst complex component 8`[Anas platyrhynchos]	PF08700.14//Vps51`Vps51/Vps67;PF16528.8//Exo84_C`Exocyst component 84 C-terminal	-	tr|A0A493TBG7|A0A493TBG7_ANAPP//Exocyst complex component 8 {ECO:0000256|ARBA:ARBA00017509} OS=Anas platyrhynchos platyrhynchos (Northern mallard) Name=EXOC8 {ECO:0000313|Ensembl:ENSAPLP00000023219} PE=3
ENSAPLG00000025688	0	0	0	0	0	0	-	-	-	-	-	-	-	-	-
ENSAPLG00000014796	0.783641	1.6545	1.3724	5.4872	6.17197	5.10447	USP4	GO:0000244//spliceosomal tri-snRNP complex assembly`biological_process`The formation of a tri-snRNP complex containing U4 and U6 (or U4atac and U6atac) snRNAs and U5 snRNAs and associated proteins. This includes reannealing of U4 and U6 (or U4atac and U6atac) snRNAs released from previous rounds of splicing to reform the U4/U6 snRNP (or U4atac/U6atac snRNP) as well as the subsequent association o…	K11835//USP4_11, UBP12`ubiquitin carboxyl-terminal hydrolase 4/11 [EC:3.4.19.12]	-	-	XP_027323793.1//ubiquitin carboxyl-terminal hydrolase 4 isoform X1`[Anas platyrhynchos]	PF06337.15//DUSP`DUSP domain;PF14836.9//Ubiquitin_3`Ubiquitin-like domain;PF00443.32//UCH`Ubiquitin carboxyl-terminal hydrolase;PF13423.9//UCH_1`Ubiquitin carboxyl-terminal hydrolase	zf-MIZ//http://bioinfo.life.hust.edu.cn/AnimalTFDB#!/tf_detail?species=Xiphophorus_maculatus&family=zf-MIZ	tr|U3J5I5|U3J5I5_ANAPP//Ubiquitin carboxyl-terminal hydrolase {ECO:0000256|RuleBase:RU366025} EC=3.4.19.12 {ECO:0000256|RuleBase:RU366025} OS=Anas platyrhynchos platyrhynchos (Northern mallard) Name=USP4 {ECO:0000313|Ensembl:ENSAPLP00000014762} PE=3
ENSAPLG00000020854	0.217841	0	0.058288	0	0	0.141504	SLC26A11	GO:0005794//Golgi apparatus`cellular_component`A membrane-bound cytoplasmic organelle of the endomembrane system that further processes the core oligosaccharides (e.g. N-glycans) added to proteins in the endoplasmic reticulum and packages them into membrane-bound vesicles. The Golgi apparatus operates at the intersection of the secretory, lysosomal, and endocytic pathways. [ISBN:0198506732];GO:00…	K14708//SLC26A11`solute carrier family 26 (sodium-independent sulfate anion transporter), member 11	-	-	XP_038021410.1//sodium-independent sulfate anion transporter isoform X2`[Anas platyrhynchos];XP_038021411.1//sodium-independent sulfate anion transporter isoform X3`[Anas platyrhynchos]	PF00916.23//Sulfate_transp`Sulfate permease family	-	tr|A0A493TGM5|A0A493TGM5_ANAPP//Solute carrier family 26 member 11 {ECO:0000313|Ensembl:ENSAPLP00000024994} OS=Anas platyrhynchos platyrhynchos (Northern mallard) Name=SLC26A11 {ECO:0000313|Ensembl:ENSAPLP00000024994} PE=4;tr|A0A493TWF4|A0A493TWF4_ANAPP//Solute carrier family 26 member 11 {ECO:0000313|Ensembl:ENSAPLP00000030228} OS=Anas platyrhynchos platyrhynchos (Northern mallard) Name=SLC26A11…
ENSAPLG00000019024	0	0	0	0	0	0.090946	-	-	-	-	-	-	-	-	-
ENSAPLG00000027354	0	0	0	0	0	0	-	-	-	-	-	-	-	-	-
ENSAPLG00000023417	0	0	0	0	0	0	-	GO:0016787//hydrolase activity`molecular_function`Catalysis of the hydrolysis of various bonds, e.g. C-O, C-N, C-C, phosphoric anhydride bonds, etc. Hydrolase is the systematic name for any enzyme of EC class 3. [ISBN:0198506732]	K14208//XPNPEP2`Xaa-Pro aminopeptidase 2 [EC:3.4.11.9]	ko04974//Protein digestion and absorption`Organismal Systems`Digestive system	-	XP_038040465.1//xaa-Pro aminopeptidase 2 isoform X2`[Anas platyrhynchos]	PF01321.21//Creatinase_N`Creatinase/Prolidase N-terminal domain	-	tr|A0A493T9B0|A0A493T9B0_ANAPP//Creatinase_N domain-containing protein {ECO:0000259|Pfam:PF01321} OS=Anas platyrhynchos platyrhynchos (Northern mallard) PE=4
ENSAPLG00000023041	0	0	0	0	0	0	-	-	-	-	-	-	-	-	-
ENSAPLG00000006483	0.061355	0.122926	0.061898	0.228122	0.205522	0.081139	MFAP1	GO:0005654//nucleoplasm`cellular_component`That part of the nuclear content other than the chromosomes or the nucleolus. [GOC:ma, ISBN:0124325653];GO:0005813//centrosome`cellular_component`A structure comprised of a core structure (in most organisms, a pair of centrioles) and peripheral material from which a microtubule-based structure, such as a spindle apparatus, is organized. Centrosomes occur…	K13110//MFAP1`microfibrillar-associated protein 1	-	-	XP_032051192.1//microfibrillar-associated protein 1`[Aythya fuligula]	PF06991.14//MFAP1`Microfibril-associated/Pre-mRNA processing	-	tr|A0A493SW37|A0A493SW37_ANAPP//Microfibril associated protein 1 {ECO:0000313|Ensembl:ENSAPLP00000017806} OS=Anas platyrhynchos platyrhynchos (Northern mallard) Name=MFAP1 {ECO:0000313|Ensembl:ENSAPLP00000017806} PE=3;tr|A0A7K7LHX5|A0A7K7LHX5_9AVES//MFAP1 protein {ECO:0000313|EMBL:NWZ30571.1} Fragment OS=Asarcornis scutulata ORFNames=ASASCU_R07790 {ECO:0000313|EMBL:NWZ30571.1} PE=3
ENSAPLG00000027275	5.65876	2.49051	6.40638	12.3991	6.8331	8.87384	-	-	-	-	-	-	-	-	-
ENSAPLG00000027963	0.035136	0.035937	0	0.087092	0.047078	0	-	GO:0016239//positive regulation of macroautophagy`biological_process`Any process, such as recognition of nutrient depletion, that activates or increases the rate of macroautophagy to bring cytosolic macromolecules to the vacuole/lysosome for degradation. [GOC:go_curators, PMID:9412464]	K21954//FYCO1`FYVE and coiled-coil domain-containing protein 1	ko05132//Salmonella infection`Human Diseases`Infectious disease: bacterial	-	XP_032045953.1//RUN and FYVE domain-containing protein 4`[Aythya fuligula]	PF02759.22//RUN`RUN domain	-	tr|A0A493TYP9|A0A493TYP9_ANAPP//RUN domain-containing protein {ECO:0000259|PROSITE:PS50826} OS=Anas platyrhynchos platyrhynchos (Northern mallard) PE=4
ENSAPLG00000015409	0.562815	0.822342	0.324453	1.69399	3.73003	2.23948	PHYHIPL	-	K24497//PHYHIP`phytanoyl-CoA hydroxylate-interacting protein	-	-	XP_027319060.1//phytanoyl-CoA hydroxylase-interacting protein-like isoform X1`[Anas platyrhynchos]	PF00041.24//fn3`Fibronectin type III domain;PF19281.2//PHYHIP_C`Phytanoyl-CoA hydroxylase-interacting protein C-terminus	-	tr|A0A8C3GMV0|A0A8C3GMV0_CAIMO//Phytanoyl-CoA 2-hydroxylase interacting protein like {ECO:0000313|Ensembl:ENSCMMP00000021098} OS=Cairina moschata domestica (Muscovy Duck (domestic type)) PE=4
ENSAPLG00000030335	0	0	0	0	0	0	-	GO:0030414//peptidase inhibitor activity`molecular_function`Binds to and stops, prevents or reduces the activity of a peptidase, any enzyme that catalyzes the hydrolysis peptide bonds. [GOC:jl]	K23637//WFDC3`WAP four-disulfide core domain protein 3	-	-	XP_040544208.1//balbiani ring protein 3 isoform X2`[Gallus gallus];XP_032304537.1//whey acidic protein-like isoform X4`[Coturnix japonica];XP_038022384.1//SCO-spondin-like isoform X3`[Anas platyrhynchos]	PF00095.24//WAP`WAP-type (Whey Acidic Protein) 'four-disulfide core'	-	tr|A0A493SS87|A0A493SS87_ANAPP//Uncharacterized protein {ECO:0000313|Ensembl:ENSAPLP00000016464} OS=Anas platyrhynchos platyrhynchos (Northern mallard) PE=4;tr|A0A493TT70|A0A493TT70_ANAPP//Uncharacterized protein {ECO:0000313|Ensembl:ENSAPLP00000029098} OS=Anas platyrhynchos platyrhynchos (Northern mallard) PE=4;tr|A0A493TUL0|A0A493TUL0_ANAPP//Uncharacterized protein {ECO:0000313|Ensembl:ENSAPLP0…
ENSAPLG00000011233	0	0	0	0	0	0.098917	SLC35E1	GO:0016021//integral component of membrane`cellular_component`The component of a membrane consisting of the gene products and protein complexes having at least some part of their peptide sequence embedded in the hydrophobic region of the membrane. [GOC:dos, GOC:go_curators]	K15283//SLC35E1`solute carrier family 35, member E1	-	-	XP_027327813.1//solute carrier family 35 member E1`[Anas platyrhynchos];XP_037239155.1//solute carrier family 35 member E1`[Falco rusticolus]	PF03151.19//TPT`Triose-phosphate Transporter family;PF00892.23//EamA`EamA-like transporter family;PF08449.14//UAA`UAA transporter family	-	tr|U3IUP5|U3IUP5_ANAPP//Solute carrier family 35 member E1 {ECO:0000313|Ensembl:ENSAPLP00000010968} OS=Anas platyrhynchos platyrhynchos (Northern mallard) Name=SLC35E1 {ECO:0000313|Ensembl:ENSAPLP00000010968} PE=4;tr|A0A7K7L812|A0A7K7L812_9AVES//S35E1 protein {ECO:0000313|EMBL:NWZ26752.1} Fragment OS=Asarcornis scutulata ORFNames=ASASCU_R10711 {ECO:0000313|EMBL:NWZ26752.1} PE=4
ENSAPLG00000007023	0	0	0	0	0	0	-	GO:0004252//serine-type endopeptidase activity`molecular_function`Catalysis of the hydrolysis of internal, alpha-peptide bonds in a polypeptide chain by a catalytic mechanism that involves a catalytic triad consisting of a serine nucleophile that is activated by a proton relay involving an acidic residue (e.g. aspartate or glutamate) and a basic residue (usually histidine). [GOC:mah, https://www.…	K01345//CELA3`pancreatic endopeptidase E [EC:3.4.21.70]	ko04972//Pancreatic secretion`Organismal Systems`Digestive system;ko04974//Protein digestion and absorption`Organismal Systems`Digestive system	-	XP_027303168.1//chymotrypsin-like elastase family member 3B`[Anas platyrhynchos]	PF00089.29//Trypsin`Trypsin	-	tr|U3IHC6|U3IHC6_ANAPP//Peptidase S1 domain-containing protein {ECO:0000259|PROSITE:PS50240} OS=Anas platyrhynchos platyrhynchos (Northern mallard) PE=4
novel912	0.437699	0.671508	0.515165	2.16986	1.66166	2.70123	-	-	-	-	-	-	-	-	-
novel1530	0.401327	0.256545	0.455486	1.74086	1.27712	2.12294	-	-	-	-	-	-	-	-	-
ENSAPLG00000025555	1.71728	0	1.73246	0	0	2.27101	-	GO:0036297//interstrand cross-link repair`biological_process`Removal of a DNA interstrand crosslink (a covalent attachment of DNA bases on opposite strands of the DNA) and restoration of the DNA. DNA interstrand crosslinks occur when both strands of duplex DNA are covalently tethered together (e.g. by an exogenous or endogenous agent), thus preventing the strand unwinding necessary for essential …	K10993//FAAP100`fanconi anemia core complex 100 kDa subunit	ko03460//Fanconi anemia pathway`Genetic Information Processing`Replication and repair	-	XP_032055883.1//Fanconi anemia core complex-associated protein 100 isoform X2`[Aythya fuligula]	-	-	tr|A0A493TAU4|A0A493TAU4_ANAPP//Uncharacterized protein {ECO:0000313|Ensembl:ENSAPLP00000023021} OS=Anas platyrhynchos platyrhynchos (Northern mallard) PE=4
novel2048	30.4222	31.1154	23.581	75.3965	50.169	66.5372	-	-	-	-	-	-	-	-	-
novel2121	5.6834	3.84958	2.93892	12.756	14.4275	9.42778	-	-	-	-	-	-	-	-	-
ENSAPLG00000024073	0	0	0	0	0	0	-	-	-	-	-	-	-	-	-
ENSAPLG00000021796	0	0	0.126479	0	0	0	-	-	-	-	-	-	-	-	-
ENSAPLG00000016430	0	0.135165	0	0.32757	0	0.699065	FAM78B	-	-	-	-	XP_005528713.1//PREDICTED: protein FAM78B`[Pseudopodoces humilis]	-	-	tr|A0A8C4XST8|A0A8C4XST8_FALTI//Family with sequence similarity 78 member B {ECO:0000313|Ensembl:ENSFTIP00000019260} OS=Falco tinnunculus (Common kestrel) PE=4
ENSAPLG00000011003	0.250298	0	0	0.310208	0.167686	0.993018	PLPP4	GO:0006644//phospholipid metabolic process`biological_process`The chemical reactions and pathways involving phospholipids, any lipid containing phosphoric acid as a mono- or diester. [ISBN:0198506732];GO:0016021//integral component of membrane`cellular_component`The component of a membrane consisting of the gene products and protein complexes having at least some part of their peptide sequence em…	K18693//DPP1, DPPL, PLPP4_5`diacylglycerol diphosphate phosphatase / phosphatidate phosphatase [EC:3.6.1.75 3.1.3.4]	ko00561//Glycerolipid metabolism`Metabolism`Lipid metabolism;ko00564//Glycerophospholipid metabolism`Metabolism`Lipid metabolism	-	XP_027316248.1//phospholipid phosphatase 4 isoform X1`[Anas platyrhynchos]	PF01569.24//PAP2`PAP2 superfamily	-	tr|A0A6J3DBR3|A0A6J3DBR3_AYTFU//phospholipid phosphatase 4 isoform X1 {ECO:0000313|RefSeq:XP_032047640.1} OS=Aythya fuligula (Tufted duck) (Anas fuligula) Name=PLPP4 {ECO:0000313|RefSeq:XP_032047640.1} PE=3
novel829	2.20591	6.01647	4.20357	8.94531	11.7766	7.77921	-	-	-	-	-	-	-	-	-
ENSAPLG00000013992	0.629213	0.622555	1.59661	3.28707	3.00443	2.05144	CCNT2	GO:0016538//cyclin-dependent protein serine/threonine kinase regulator activity`molecular_function`Modulates the activity of a cyclin-dependent protein serine/threonine kinase, enzymes of the protein kinase family that are regulated through association with cyclins and other proteins. [GOC:pr, GOC:rn, PMID:7877684, PMID:9442875];GO:0006357//regulation of transcription by RNA polymerase II`biologi…	K15188//CCNT`cyclin T	ko03250//Viral life cycle - HIV-1`Genetic Information Processing`Information processing in viruses;ko05202//Transcriptional misregulation in cancer`Human Diseases`Cancer: overview	-	XP_038037662.1//cyclin-T2 isoform X1`[Anas platyrhynchos];XP_038037663.1//cyclin-T2 isoform X2`[Anas platyrhynchos];BAB28933.1//unnamed protein product`[Mus musculus]	PF00134.26//Cyclin_N`Cyclin, N-terminal domain	-	tr|A0A493STB4|A0A493STB4_ANAPP//Cyclin T2 {ECO:0000313|Ensembl:ENSAPLP00000016826} OS=Anas platyrhynchos platyrhynchos (Northern mallard) Name=CCNT2 {ECO:0000313|Ensembl:ENSAPLP00000016826} PE=3;tr|A0A493T543|A0A493T543_ANAPP//Cyclin T2 {ECO:0000313|Ensembl:ENSAPLP00000021012} OS=Anas platyrhynchos platyrhynchos (Northern mallard) Name=CCNT2 {ECO:0000313|Ensembl:ENSAPLP00000021012} PE=3;tr|U3J2V7…
ENSAPLG00000011512	135.463	158.624	115.152	132.304	155.551	130.443	ATP5F1A	-	K02132//ATPeF1A, ATP5A1, ATP1`F-type H+-transporting ATPase subunit alpha	ko00190//Oxidative phosphorylation`Metabolism`Energy metabolism;ko01100//Metabolic pathways`Metabolism`Global and overview maps;ko04714//Thermogenesis`Organismal Systems`Environmental adaptation;ko05010//Alzheimer disease`Human Diseases`Neurodegenerative disease;ko05012//Parkinson disease`Human Diseases`Neurodegenerative disease;ko05014//Amyotrophic lateral sclerosis`Human Diseases`Neurodegenerat…	-	XP_038026965.1//ATP synthase subunit alpha, mitochondrial`[Anas platyrhynchos]	PF02874.26//ATP-synt_ab_N`ATP synthase alpha/beta family, beta-barrel domain;PF00006.28//ATP-synt_ab`ATP synthase alpha/beta family, nucleotide-binding domain;PF00306.30//ATP-synt_ab_C`ATP synthase alpha/beta chain, C terminal domain	Homeobox//http://bioinfo.life.hust.edu.cn/AnimalTFDB#!/tf_detail?species=Cercocebus_atys&family=Homeobox	tr|A0A8B9U1E7|A0A8B9U1E7_9AVES//Uncharacterized protein {ECO:0000313|Ensembl:ENSAZOP00000001446} OS=Anas zonorhyncha (Eastern spot-billed duck) PE=4
ENSAPLG00000006656	0.259218	0.340671	0.298063	0.592357	0.695118	0.341878	TBXAS1	GO:0004497//monooxygenase activity`molecular_function`Catalysis of the incorporation of one atom from molecular oxygen into a compound and the reduction of the other atom of oxygen to water. [ISBN:0198506732];GO:0020037//heme binding`molecular_function`Binding to a heme, a compound composed of iron complexed in a porphyrin (tetrapyrrole) ring. [GOC:ai];GO:0106256//hydroperoxy icosatetraenoate deh…	K01832//TBXAS1, CYP5A`thromboxane-A synthase [EC:5.3.99.5]	ko00590//Arachidonic acid metabolism`Metabolism`Lipid metabolism;ko01100//Metabolic pathways`Metabolism`Global and overview maps;ko04611//Platelet activation`Organismal Systems`Immune system	-	XP_005021580.3//thromboxane-A synthase isoform X1`[Anas platyrhynchos];XP_038039322.1//thromboxane-A synthase isoform X2`[Anas platyrhynchos]	PF00067.25//p450`Cytochrome P450	-	tr|U3IGB3|U3IGB3_ANAPP//Thromboxane A synthase 1 {ECO:0000313|Ensembl:ENSAPLP00000006285} OS=Anas platyrhynchos platyrhynchos (Northern mallard) Name=TBXAS1 {ECO:0000313|Ensembl:ENSAPLP00000006285} PE=3;tr|A0A8B9VBU6|A0A8B9VBU6_9AVES//Thromboxane A synthase 1 {ECO:0000313|Ensembl:ENSAZOP00000022073} OS=Anas zonorhyncha (Eastern spot-billed duck) PE=4
ENSAPLG00000017986	0	0	0	0	0	0	-	-	K06856//IGH`immunoglobulin heavy chain	ko04020//Calcium signaling pathway`Environmental Information Processing`Signal transduction;ko04064//NF-kappa B signaling pathway`Environmental Information Processing`Signal transduction;ko04072//Phospholipase D signaling pathway`Environmental Information Processing`Signal transduction;ko04145//Phagosome`Cellular Processes`Transport and catabolism;ko04151//PI3K-Akt signaling pathway`Environmental…	-	XP_032063102.1//immunoglobulin gamma-1 heavy chain-like`[Aythya fuligula]	PF07686.20//V-set`Immunoglobulin V-set domain	-	tr|A0A493U221|A0A493U221_ANAPP//Ig-like domain-containing protein {ECO:0000259|PROSITE:PS50835} OS=Anas platyrhynchos platyrhynchos (Northern mallard) PE=4
ENSAPLG00000000704	0	0	0	0	0	0	-	-	K08474//TAS2R`taste receptor type 2	ko04742//Taste transduction`Organismal Systems`Sensory system	-	XP_005016494.3//taste receptor type 2 member 40`[Anas platyrhynchos]	PF05296.16//TAS2R`Taste receptor protein (TAS2R)	-	tr|A0A8B9R150|A0A8B9R150_ANAPL//Taste receptor type 2 member 40 {ECO:0000313|Ensembl:ENSAPLP00020000790} OS=Anas platyrhynchos (Mallard) (Anas boschas) Name=LOC101795902 {ECO:0000313|Ensembl:ENSAPLP00020000790} PE=4
ENSAPLG00000002402	2.60528	1.40703	2.29148	1.97988	3.83964	2.66374	ABCB9	GO:0015421//ABC-type oligopeptide transporter activity`molecular_function`Catalysis of the reaction: ATP + H2O + oligopeptide(out) = ADP + phosphate + oligopeptide(in). [RHEA:37271];GO:0005765//lysosomal membrane`cellular_component`The lipid bilayer surrounding the lysosome and separating its contents from the cell cytoplasm. [GOC:ai];GO:0030176//integral component of endoplasmic reticulum membra…	K05656//ABCB9, TAPL`ATP-binding cassette, subfamily B (MDR/TAP), member 9	ko02010//ABC transporters`Environmental Information Processing`Membrane transport;ko04142//Lysosome`Cellular Processes`Transport and catabolism	-	XP_027325832.1//ATP-binding cassette sub-family B member 9 isoform X2`[Anas platyrhynchos]	PF00664.26//ABC_membrane`ABC transporter transmembrane region;PF00005.30//ABC_tran`ABC transporter	-	tr|U3I3L1|U3I3L1_ANAPP//ATP binding cassette subfamily B member 9 {ECO:0000313|Ensembl:ENSAPLP00000001832} OS=Anas platyrhynchos platyrhynchos (Northern mallard) Name=ABCB9 {ECO:0000313|Ensembl:ENSAPLP00000001832} PE=4
ENSAPLG00000007048	0.271788	0.352024	0.46803	0.336842	0.504425	0.620694	HDAC7	GO:0000118//histone deacetylase complex`cellular_component`A protein complex that possesses histone deacetylase activity. [GOC:mah];GO:0006325//chromatin organization`biological_process`Any process that results in the specification, formation or maintenance of the physical structure of eukaryotic chromatin. [GOC:mah, GOC:vw, PMID:20404130];GO:0032041//NAD-dependent histone deacetylase activity (H…	K11408//HDAC7`histone deacetylase 7 [EC:3.5.1.98]	ko04613//Neutrophil extracellular trap formation`Organismal Systems`Immune system;ko05034//Alcoholism`Human Diseases`Substance dependence;ko05203//Viral carcinogenesis`Human Diseases`Cancer: overview	-	XP_013054807.1//PREDICTED: histone deacetylase 7 isoform X6`[Anser cygnoides domesticus];XP_038028484.1//histone deacetylase 7 isoform X4`[Anas platyrhynchos];XP_038028485.1//histone deacetylase 7 isoform X5`[Anas platyrhynchos];XP_038028488.1//histone deacetylase 7 isoform X8`[Anas platyrhynchos]	PF00850.22//Hist_deacetyl`Histone deacetylase domain	-	tr|U3IHR0|U3IHR0_ANAPP//Histone deacetylase {ECO:0000256|ARBA:ARBA00012111, ECO:0000256|PIRNR:PIRNR037911} EC=3.5.1.98 {ECO:0000256|ARBA:ARBA00012111, ECO:0000256|PIRNR:PIRNR037911} OS=Anas platyrhynchos platyrhynchos (Northern mallard) Name=HDAC7 {ECO:0000313|Ensembl:ENSAPLP00000006782} PE=3;tr|A0A493TTI1|A0A493TTI1_ANAPP//Histone deacetylase {ECO:0000256|ARBA:ARBA00012111, ECO:0000256|PIRNR:PIR…
[truncated: 27,475 more rows]
